# Supplementary material for: An extended network for regulation of heme homeostasis in cells
Source: Proc Natl Acad Sci U S A. 2025 Sep 30;122(40):e2508237122. doi: 10.1073/pnas.2508237122 (PMC12519212; doi:10.1073/pnas.2508237122)
Supplement: Supplementary file 2 — Dataset S01 (XLSX) [file pnas.2508237122.sd01.xlsx]

## Sheet: Guide
Protein FDR Confidence	Displays the level of confidence for the identified protein as determined by the Protein FDR Validator node.
	The false discovery rate (FDR), or the false positive rate, is a statistical value that estimates the number of false positive identifications among all identifications found by a peptide identification search. It is a measure of the certainty of the identification. You can use the Proteome Discoverer decoy database search feature to determine FDRs.
	High: Identified at 1%FDR
	Medium: Identified at 5%FDR
Master	Indicates whether the protein is the master protein of a protein group. For some peptides, a list of proteins might contain this peptide sequence, but none of them is a master protein. This situation can occur if the peptide contains isoleucine at a position where the master protein has leucine or vice versa.
Accession	Displays by default the unique identifier assigned to the protein by the FASTA database used to generate the report.
Description	Provides the name of the protein exclusive to the identifier that appears in the Accession column.
Sequence	Displays the sequence of amino acids that compose the peptide in the protein.
Sum PEP Score	Displays the scores that the Protein FDR Validator node calculates on the basis of the PEP values of the PSMs. The application uses these scores to rank the list of proteins.
Coverage	Displays the percentage of the protein sequences covered by identified peptides.
# Peptides	Displays the total number of distinct peptide sequences identified from all included searches.
# PSMs	Displays the number of peptide spectrum matches identified from all included searches, including those redundantly identified.
# Protein Unique Peptides	Displays the total number of peptides that are truly unique to a particular protein.
# Unique Peptides	Displays the total number of distinct peptide sequences unique to the protein group.
# Protein Groups	Displays the total number of protein groups.
# AAs	Displays the theoretical length of the protein sequence.
MW [kDa]	Displays the theoretical molecular weight of the protein. The application calculates the molecular weight without considering PTMs.
calc. pI	Displays the theoretically calculated isoelectric point for the protein, which is the pH at which a particular molecule carries no net electrical charge.
Found in Samples	Displays the best confidence of the PSMs of the protein that the application identified in the samples.
	High: Identified at 1%FDR
	Medium: Identified at 5%FDR
Areas	Displays a map showing the distribution of areas calculated by the Peptide and Protein Quantifier node over the sample groups specified on the Grouping & Quantification page of the study definition.
	This column appears only when you include the Precursor Ions Area Detector node in the processing workflow and also the Data Distributions node in the consensus workflow.
Score Sequest HT/Mascot	Displays the protein score, which is the sum of the scores of the individual peptides.
Coverage Sequest HT/Mascot	Displays the percentage of the protein sequence covered by identified peptides.
# Peptides Sequest HT/Mascot	Displays the number of distinct peptide sequences in the protein.
Area columns	Displays the average area of the three unique peptides with the largest peak area.
Abundances	Displays the abundances of the sample values before scaling and normalization.
Abundances Counts	Displays the number of PSM abundance values used to calculate the peptide or protein abundances.
Abundance Ratios	Displays the specified ratios calculated from the grouped abundance values.
	This column appears when there are sample ratios defined in the analysis setup.
Abundance Ratios (log2)	Displays the abundance ratios as log2 ratios.
Abundances (Normalized)	Displays the normalized abundances values of the samples.
	This column appears when you set the Normalization Mode parameter of the Peptide and Protein Quantifier node to either Total Peptide Amount or Specific Protein Amount.
Abundances (Grouped)	Displays the grouped abundance values of the sample groups.
	A grouped abundance value is calculated as the arithmetic mean of all the replicate abundance values within a sample group. You can specify the sample grouping on the Grouping and Quantification page when you set up an analysis.
	This column appears when you group samples in the analysis setup and there is at least one sample group consisting of at least two samples.
Abundances (Grouped) Counts	Displays the number of replicate protein abundance values averaged when the application calculates the grouped abundance value.
Abundances (Scaled)	Displays the scaled abundances, normalized abundances, or both.
	This column appears when you set the Scaling Mode parameter of the Peptide and Protein Quantifier node to On Channels Average (Per File) or On Control Channels Avg. (Per File).
Abundances (Grouped) Standard Errors [%]	Displays the standard error of the grouped abundances calculated as a normalized coefficient of variation of the averaged replicate values.
Protein Quan Usage	Shows which peptide abundances the Peptide and Protein Quantifier node used for protein quantification.
	•	Used: Indicates that the node used quantification abundances.
	•	Not Used: Indicates that the node did not use quantification abundances.
emPAI	Displays a simple measurement of protein abundance that is based on the number of found peptides.

## Sheet: Proteins
Protein FDR Confidence: Combined	Accession	Description	Contaminant	Marked as	Coverage [%]	# Peptides	# PSMs	# Unique Peptides	Score Sequest HT: Sequest HT	Abundance Ratio: (H) / (C)	Abundance Ratio: (SA) / (C)	Abundance Ratio: (ZnP) / (C)	Abundance Ratio: (SA) / (H)	Abundance Ratio: (ZnP) / (H)	Abundance Ratio: (ZnP) / (SA)	Abundances (Grouped): C	Abundances (Grouped): H	Abundances (Grouped): SA	Abundances (Grouped): ZnP	Abundances (Grouped) CV [%]: C	Abundances (Grouped) CV [%]: H	Abundances (Grouped) CV [%]: SA	Abundances (Grouped) CV [%]: ZnP	Abundances (Normalized): F3: 126, Sample, C1, C	Abundances (Normalized): F3: 127C, Sample, C2, C	Abundances (Normalized): F3: 128C, Sample, C3, C	Abundances (Normalized): F3: 129C, Sample, C4, C	Abundances (Normalized): F3: 130C, Sample, H1, H	Abundances (Normalized): F3: 131C, Sample, H2, H	Abundances (Normalized): F3: 132C, Sample, H3, H	Abundances (Normalized): F3: 133C, Sample, H4, H	Abundances (Normalized): F3: 127N, Sample, SA1, SA	Abundances (Normalized): F3: 128N, Sample, SA2, SA	Abundances (Normalized): F3: 129N, Sample, SA3, SA	Abundances (Normalized): F3: 130N, Sample, SA4, SA	Abundances (Normalized): F3: 131N, Sample, ZnP1, ZnP	Abundances (Normalized): F3: 132N, Sample, ZnP2, ZnP	Abundances (Normalized): F3: 133N, Sample, ZnP3, ZnP	Abundances (Normalized): F3: 134N, Sample, ZnP4, ZnP	Abundance: F3: 126, Sample, C1, C	Abundance: F3: 127C, Sample, C2, C	Abundance: F3: 128C, Sample, C3, C	Abundance: F3: 129C, Sample, C4, C	Abundance: F3: 130C, Sample, H1, H	Abundance: F3: 131C, Sample, H2, H	Abundance: F3: 132C, Sample, H3, H	Abundance: F3: 133C, Sample, H4, H	Abundance: F3: 127N, Sample, SA1, SA	Abundance: F3: 128N, Sample, SA2, SA
High	Q09666	Neuroblast differentiation-associated protein AHNAK OS=Homo sapiens OX=9606 GN=AHNAK PE=1 SV=2	FALSE	Human	67	237	307	233	1005.82	0.957	1.028	0.98	1.075	1.024	0.953	57398.9	54931.3	59030.2	56228.6	22.82	20.17	20	23.52	42742.8	48694.6	67815	67659.1	40371.7	48697.9	62486.3	61962.6	42182.2	53173.4	65891.7	65532	40382.5	49063.6	64439.9	68219	42742.8	20722.9	28136.3	33708.1	35468.7	12611.8	22207.9	27497.6	33398.3	9910.4
High	Q14204	Cytoplasmic dynein 1 heavy chain 1 OS=Homo sapiens OX=9606 GN=DYNC1H1 PE=1 SV=5	FALSE	Human	52	227	324	227	1078.17	0.969	0.964	0.975	0.995	1.007	1.012	40446.6	39176.5	38979.6	39445.4	4.61	7.91	9.39	5.39	37073.4	40416.2	41151.7	40477	37773.9	34781.8	41548.7	40631.2	37795.3	33155.4	41173.3	40201	38378.5	37287.8	42031.2	40541.8	37073.4	17199.8	17073.7	20165.9	33186.4	9007.8	14766.6	18031.3	29924.8	6179.5
High	A0A8I5KWT8	Myosin heavy chain 9 OS=Homo sapiens OX=9606 GN=MYH9 PE=1 SV=1	FALSE	Human	68	160	427	122	1509.92	0.924	0.982	1.044	1.063	1.131	1.064	53755.6	49645.9	52765.8	56127.5	29.07	27.26	24.73	24.45	36069	44819	68498.9	64474.1	36032.6	41033.5	63593.2	60065.9	37783.2	44979	61900.6	64303.4	40873.9	47243.5	66682.2	67647.2	36069	19073.6	28420	32121.3	31656.6	10626.9	22601.3	26655.9	29915.3	8383.1
High	P78527	DNA-dependent protein kinase catalytic subunit OS=Homo sapiens OX=9606 GN=PRKDC PE=1 SV=3	FALSE	Human	51	207	355	207	1135.18	0.929	0.909	0.951	0.978	1.023	1.046	43816.7	40722	39824.6	41663.9	10.83	10.37	11.62	8.44	47764.4	48112.3	40195.2	39291.3	48621.7	38758	40539.3	40905.5	48874.5	39233.2	40424.9	38333.5	47459	42603.8	40744.7	39196.8	47764.4	20475.1	16676.9	19575.1	42716.7	10037.5	14407.9	18153	38697	7312.2
High	A0A0D9SFF6	Spectrin alpha, non-erythrocytic 1 OS=Homo sapiens OX=9606 GN=SPTAN1 PE=1 SV=2	FALSE	Human	74	188	263	2	935.85	0.994	0.972	1.038	0.979	1.044	1.067	30021.5	29829.8	29194.5	31154.8	4.37	5.53	3.11	7.02	30436.7	28940	32008.9	29611.9	29150.2	27299.4	30525.3	30898.9	29201.4	31021.1	29187.6	29148.9	28843.2	29560.7	33053.5	32834.8	30436.7	12315.9	13280.4	14752.8	25610	7070	10848.8	13712.3	23120.5	5781.7
High	Q13813	Spectrin alpha chain, non-erythrocytic 1 OS=Homo sapiens OX=9606 GN=SPTAN1 PE=1 SV=3	FALSE	Human	74	188	263	2	937.75	0.84	0.987	0.912	1.176	1.086	0.924	382.3	321.1	377.5	348.6	7.28	8.89	5.18	8.5	340.4	367.8	397.4	397.3	307.6	307.1	369	335.2	360	406.2	371.8	383.2	315.5	341.7	386.9	355.8	340.4	156.5	164.9	197.9	270.2	79.5	131.2	148.8	285	75.7
High	P21333	Filamin-A OS=Homo sapiens OX=9606 GN=FLNA PE=1 SV=4	FALSE	Human	66	150	313	4	1067.94	1.008	0.985	1.046	0.977	1.037	1.061	40225.8	40561.1	39629.7	42061.9	35.08	37.66	33.52	34.45	27392.5	32495.4	59117	49795.3	26653.2	30305.9	57206.3	54286.5	28000.8	29951.5	52435.2	52814.8	28388.9	31852.7	55543.4	55600	27392.5	13829	24527.5	24808.3	23416.3	7848.6	20331.4	24091.2	22170	5582.3
High	Q60FE5	Filamin A OS=Homo sapiens OX=9606 GN=FLNA PE=1 SV=1	FALSE	Human	66	148	307	2	1046.35
High	Q9Y490	Talin-1 OS=Homo sapiens OX=9606 GN=TLN1 PE=1 SV=3	FALSE	Human	67	142	223	121	749.16	0.962	0.97	1.008	1.008	1.048	1.04	30480.4	29318.2	29552.9	30725.9	12.4	12.73	13.03	8.8	27606.3	27068.3	34136.3	33653.7	27432.1	24049.6	31822.9	31333.9	26966.8	24990.2	32387.1	32451.6	29023.9	27514.5	33041.9	32527.6	27606.3	11519.4	14163	16766.4	24100.6	6228.4	11310	13905.3	21351.2	4657.6
High	P49327	Fatty acid synthase OS=Homo sapiens OX=9606 GN=FASN PE=1 SV=3	FALSE	Human	59	119	270	119	916.2	0.925	0.894	1.013	0.967	1.095	1.132	25498.8	23587.7	22808.2	25820.9	13.58	11.94	11.66	11.04	29578.3	28236.2	23026.8	22757.5	29522.6	23637.2	23538.3	23460.4	26859.5	24157.8	21534.1	20901	29179.5	27756.4	24020.4	23226.2	29578.3	12016.4	9553.8	11337.9	25937.1	6121.6	8365.6	10411.2	21266.3	4502.5
High	H3BPE1	Microtubule actin crosslinking factor 1 OS=Homo sapiens OX=9606 GN=MACF1 PE=1 SV=1	FALSE	Human	27	184	211	2	681.16	1.013	1.026	0.998	1.013	0.985	0.973	19363.3	19612.9	19873.8	19328.2	7.73	1.88	1.38	4.04	19461	21996	18458	19266.1	19671.7	18971.8	19801.8	19554.3	20025.7	19602.7	20200.6	19723	19078.3	20790.7	19490.6	19167.3	19461	9360.8	7658.2	9598.5	17282.6	4913.3	7037.7	8677.8	15855.6	3653.5
High	A0A590UJG2	Microtubule actin crosslinking factor 1 OS=Homo sapiens OX=9606 GN=MACF1 PE=1 SV=1	FALSE	Human	37	182	209	0	675.15	1.299	1.026	1.152	0.79	0.886	1.122	81.5	105.9	83.6	93.8	22.52	7.09	8.59	14.98	107.7	94.5	70.2	68.2	110.8	101.2	99.1	114.8	98	82.2	83.4	83.8	88.5	80.3	113.3	99.5	107.7	40.2	29.1	34	97.3	26.2	35.2	51	77.6	15.3
High	P15924	Desmoplakin OS=Homo sapiens OX=9606 GN=DSP PE=1 SV=3	FALSE	Human	58	184	239	183	751.56	0.993	1	0.928	1.007	0.935	0.929	23527.7	23355.6	23526	21844.7	4.25	71.03	3.6	8.79	22237.7	24643.3	23322.9	23734.4	22841.5	74256.9	22857	23865.1	23401.9	25170.9	23353.1	23650.8	18962	22872.2	22884.6	20863.4	22237.7	10487.4	9676.6	11824.6	20067.5	19231.1	8123.5	10590.8	18528.7	4691.3
High	P35580	Myosin-10 OS=Homo sapiens OX=9606 GN=MYH10 PE=1 SV=3	FALSE	Human	59	134	211	2	727.44	0.942	0.948	0.965	1.006	1.024	1.018	20516.3	19333.3	19440.8	19791.6	6.96	6.81	4.4	4.36	18779.2	19556.6	21593.5	21523.1	18923.4	17489.2	20545.6	19752	18750.9	18675.7	20156.1	20230.3	18982.1	19446.4	20971.9	20143	18779.2	8322.7	8959.1	10722.9	16625.2	4529.4	7302	8765.5	14846.3	3480.7
High	A0A8I5KZ38	Myosin heavy chain 10 OS=Homo sapiens OX=9606 GN=MYH10 PE=1 SV=1	FALSE	Human	59	133	209	1	719.23	0.838	1.004	0.787	1.197	0.939	0.785	278.1	233.1	279.1	219	13.51	16.2	10.79	7.14	342.5	285.5	252.4	270.9	289.8	203.2	216.1	251.5	323.6	250.4	273.8	284.5	231.7	233	207	203.7	342.5	121.5	104.7	135	254.6	52.6	76.8	111.6	256.2	46.7
High	P02769	Serum albumin OS=Bos taurus GN=ALB PE=1 SV=4	TRUE		88	90	982	85	2678.2	1.182	1.233	0.933	1.043	0.789	0.756	101869	120451	125654	95022.5	52.88	43.32	54.68	46.58	62013.8	73821.5	140573	196217	67165.9	90922.4	159569	179888	62900.7	82822.6	190635	211201	45876.3	88289.8	102268	156854	62013.8	31416.1	58323.4	97756.3	59008.9	23547.1	56711.5	79830.5	49802.3	15436.4
High	Q01082	Spectrin beta chain, non-erythrocytic 1 OS=Homo sapiens OX=9606 GN=SPTBN1 PE=1 SV=2	FALSE	Human	60	137	181	118	626.48	0.999	0.982	0.981	0.983	0.981	0.999	22707.5	22693.9	22305.3	22273.5	3.6	7.76	4.17	4.32	21774.9	23181.9	23537.3	22242.7	22200.5	19592.8	23198.3	23240.3	21924.9	21177	23319.8	22692.3	21643.9	21678.6	23630.5	22884.8	21774.9	9865.5	9765.6	11081.4	19504.3	5074.1	8244.8	10313.5	17359.3	3946.9
High	A0A8V8TQ14	Clathrin heavy chain OS=Homo sapiens OX=9606 GN=CLTC PE=1 SV=1	FALSE	Human	64	98	208	76	741.13	0.963	0.972	0.969	1.009	1.006	0.997	24643.9	23742.7	23955.6	23891.6	7.67	8.11	8.23	3.88	23436.3	23276.6	27179.5	25913.8	23363.5	20287.7	24128	24304.7	23606.9	20394.5	24309.4	24490.9	23763.1	22591.2	24825.5	24020.9	23436.3	9905.8	11276.7	12910.4	20526.1	5254.1	8575.2	10785.9	18691.1	3801.1
High	Q92616	Stalled ribosome sensor GCN1 OS=Homo sapiens OX=9606 GN=GCN1 PE=1 SV=7	FALSE	Human	59	147	185	147	576.73	0.956	0.95	0.947	0.994	0.991	0.996	22162.3	21180.8	21059.5	20984.4	2.53	7.39	8	1.66	22308.7	22608.8	22016.7	21304.5	22679.7	18922	21247.8	21114	22346.2	18403.4	21073.5	21045.6	21122	20847.7	21196.3	20428.4	22308.7	9621.6	9134.7	10614	19925.3	4900.4	7551.6	9369.9	17692.9	3430
High	A0A7P0T890	Dystonin OS=Homo sapiens OX=9606 GN=DST PE=1 SV=1	FALSE	Human	23	167	174	93	532.69	0.997	1.013	1.015	1.016	1.018	1.002	14945.9	14901.2	15138.6	15163	6.34	4.16	4.66	4.79	14060.8	16349.9	14785.1	15108.4	14173.3	15690	14863.6	14938.9	14035.2	14819.3	15533.2	15464.8	14115.5	15711.2	15497.5	14835.8	14060.8	6958	6134.3	7527.1	12452	4063.4	5282.6	6629.6	11112.5	2762
High	Q15149	Plectin OS=Homo sapiens OX=9606 GN=PLEC PE=1 SV=3	FALSE	Human	39	151	178	141	549.31	0.977	0.978	0.945	1.001	0.967	0.966	14883.3	14540.1	14550.2	14060.5	5.51	8.87	7.61	6.44	14549.3	13674.2	15497.3	15225	13788.1	12745.3	15340.9	15333.2	14043.2	13128.2	15075.6	15601.5	13835.8	12775.6	14908.4	14288.9	14549.3	5819.3	6429.8	7585.2	12113.6	3300.8	5452.2	6804.5	11118.8	2446.8
High	O75369	Filamin-B OS=Homo sapiens OX=9606 GN=FLNB PE=1 SV=2	FALSE	Human	57	124	160	4	519.39	1.009	0.994	1.038	0.985	1.028	1.044	18372.1	18541.8	18263.5	19062.1	12.49	15.96	10.77	15.82	16446.9	17432.6	21755.5	19362.1	16356.9	15688.6	21247.2	21018.5	16428	16772.6	20118.4	19887	16291.7	16839.7	22018.2	21577.8	16446.9	7418.8	9026.3	9646.3	14370.4	4063	7551.4	9327.6	13007.1	3126.1
High	Q9NU22	Midasin OS=Homo sapiens OX=9606 GN=MDN1 PE=1 SV=2	FALSE	Human	30	146	171	146	553.82	0.969	0.927	0.932	0.956	0.961	1.005	15749	15265.2	14596.7	14676.1	12.14	10.74	11.4	4.59	17988.8	17058.4	13998.1	14540.1	17787.9	13790.9	15067.2	15465.9	17541.6	13584.9	14828.7	14368.3	15768.5	14702	14650.2	14153.8	17988.8	7259.5	5807.8	7244	15627.6	3571.6	5355	6863.4	13888.8	2531.9
High	A0A804HK76	Filamin B OS=Homo sapiens OX=9606 GN=FLNB PE=1 SV=1	FALSE	Human	56	120	155	1	500.21	0.923	0.947	0.999	1.027	1.083	1.055	106.8	98.5	101.2	106.7	17.28	21.11	20.81	17.68	96.5	87.9	118.1	128	92.7	75.5	104.7	125.5	90.9	72.9	112.6	117	94	85.9	121.2	122.5	96.5	37.4	49	63.7	81.4	19.5	37.2	55.7	72	13.6
High	A0A0G2JIW1	Heat shock 70 kDa protein 1B OS=Homo sapiens OX=9606 GN=HSPA1B PE=1 SV=1	FALSE	Human	76	68	592	35	1850	0.935	0.904	1.053	0.966	1.126	1.165	58418.9	54639.1	52804.8	61513.3	23.14	27.57	30.66	23.4	74188.1	70212.5	47856.4	48606.3	77001.2	65643.5	44119.2	45479.4	67813	70841.3	39506.9	41118.2	75032.1	74456.9	50819.9	48399.1	74188.1	29880.2	19855.5	24215.9	67649.7	17000.4	15680.2	20182.8	53691.7	13203.3
High	P49792	E3 SUMO-protein ligase RanBP2 OS=Homo sapiens OX=9606 GN=RANBP2 PE=1 SV=2	FALSE	Human	49	136	156	83	494.67	0.995	1.003	1.013	1.008	1.018	1.01	18946.6	18847.4	19005.6	19192.7	7.58	5.03	6.63	5.22	19522.3	21178.3	18387.9	17890.9	20723.9	18869.7	18825.1	18680.6	20035.5	20376	18028.6	18016.5	19345.2	20750.9	19041.4	18345.6	19522.3	9012.8	7629.1	8913.4	18207	4886.9	6690.5	8290.1	15863.3	3797.7
High	P58107	Epiplakin OS=Homo sapiens OX=9606 GN=EPPK1 PE=1 SV=3	FALSE	Human	60	114	161	104	514.76	0.955	0.973	0.993	1.018	1.04	1.021	13899.3	13275.6	13517.5	13801.9	25.79	26.71	28.33	23.86	11261.2	11220.8	18155.8	17155.4	10919.1	9639.2	16597.4	16140.7	11212.8	9443.8	16295.9	17360.4	11588.5	10619.2	16438.2	17172.5	11261.2	4775.2	7532.8	8546.9	9593	2496.4	5898.8	7162.9	8877.9	1760.1
High	O75643	U5 small nuclear ribonucleoprotein 200 kDa helicase OS=Homo sapiens OX=9606 GN=SNRNP200 PE=1 SV=2	FALSE	Human	52	99	152	99	516.42	0.984	0.926	0.927	0.941	0.942	1.001	17819.2	17526.5	16499.4	16513.9	10.54	10.09	11.75	8.41	20603.2	19022.8	16691.7	16661.6	20080.2	15809.2	17136.9	17924.9	19820.8	15138.2	16633.4	16366.5	19046.6	16318.8	16711.2	15822	20603.2	8095.5	6925.3	8300.9	17641.6	4094.3	6090.5	7954.7	15693.3	2821.4
High	P10809	60 kDa heat shock protein, mitochondrial OS=Homo sapiens OX=9606 GN=HSPD1 PE=1 SV=2	FALSE	Human	86	52	247	52	935.6	1.01	1.031	1.208	1.021	1.196	1.171	26215.3	26481.7	27036	31660.9	11.28	9.94	15.14	18.21	28464.7	30011	24131.5	24143.7	29384.2	28194.8	24872.8	23832.2	29529.2	32672.3	24753.3	23716.3	39962.5	35046.4	27114.6	28602.5	28464.7	12771.7	10012.1	12028.5	25815.6	7301.9	8839.9	10576.2	23380.1	6089.4
High	Q5T4S7	E3 ubiquitin-protein ligase UBR4 OS=Homo sapiens OX=9606 GN=UBR4 PE=1 SV=1	FALSE	Human	29	132	149	132	460.01	1.029	0.963	1.055	0.936	1.025	1.096	13769.8	14172.9	13262.2	14532.9	6.14	4.17	7.5	2.89	13995.9	15015.2	13547.4	13003	14440.2	13123.6	14198.2	14147.5	14022.1	11697.7	13341.6	13183.3	15104	14373.1	14694.5	14128.6	13995.9	6390	5620.8	6478.2	12686.5	3398.7	5046.1	6278.4	11102.2	2180.2
High	Q6P2Q9	Pre-mRNA-processing-splicing factor 8 OS=Homo sapiens OX=9606 GN=PRPF8 PE=1 SV=2	FALSE	Human	54	115	170	115	547.26	0.992	0.939	0.925	0.946	0.932	0.985	18491.5	18346.9	17362.4	17101.2	6.45	10.05	10.69	5.31	20549.2	19005.9	17954.4	17991	20154.1	15874.3	17749	18965	19934	15369.7	17454.8	17270.4	18681	16751.4	17458.3	16699.4	20549.2	8088.3	7449.2	8963.2	17706.4	4111.1	6308.1	8416.3	15783	2864.6
High	Q14980	Nuclear mitotic apparatus protein 1 OS=Homo sapiens OX=9606 GN=NUMA1 PE=1 SV=2	FALSE	Human	59	108	130	106	455.6	0.981	1.013	0.968	1.032	0.986	0.955	14104.4	13840.3	14288.8	13651.3	9.14	8.24	5.71	5.46	15715.7	14640	12728.5	13588.4	15585.9	12978.1	13380.6	14315.9	15378.3	14755.2	13837.1	13609	14875.5	13686.9	13615.7	13087.8	15715.7	6230.3	5281	6769.8	13693.1	3361.1	4755.5	6353.1	12175.9	2750.1
High	P46013	Proliferation marker protein Ki-67 OS=Homo sapiens OX=9606 GN=MKI67 PE=1 SV=2	FALSE	Human	49	131	151	131	465.45	1.038	0.94	0.879	0.905	0.847	0.936	18488.6	19197.1	17379.5	16258.7	17.41	21.55	11.46	15.56	21229.8	13870.4	17626.2	19393.3	19777.6	14362.4	18633.7	24488.3	18153.2	15023.6	16638.8	19658.5	19606.7	13620.1	17185.8	15381.7	21229.8	5902.8	7313.1	9661.8	17375.6	3719.6	6622.5	10867.4	14373	2800.1
High	P07900	Heat shock protein HSP 90-alpha OS=Homo sapiens OX=9606 GN=HSP90AA1 PE=1 SV=5	FALSE	Human	74	65	302	42	961.05	0.989	0.954	1.075	0.964	1.087	1.127	36947.7	36558.9	35242.6	39721.7	5.6	7.59	3.13	5.54	36499	35120.6	40072.2	37401.8	37114.7	31445.9	37013.9	36109.5	36678.2	33994.7	35084.4	35401.6	42653.7	37376.4	40294.2	39157.3	36499	14946.2	16625.9	18633.8	32607.3	8143.9	13154.9	16024.6	29040.4	6335.9
High	Q7Z6Z7	E3 ubiquitin-protein ligase HUWE1 OS=Homo sapiens OX=9606 GN=HUWE1 PE=1 SV=3	FALSE	Human	35	121	144	115	469.38	0.991	0.965	0.994	0.974	1.004	1.03	14599.6	14466.2	14091.6	14517.4	7.99	9.44	9.15	4.8	15938.2	15396.1	13844.4	13524.4	16277	12962	14736.5	14200.9	16272.3	13294.3	14504.9	13690.1	15796.9	14463.7	14571.4	14206.1	15938.2	6552.1	5744	6737.9	14300.2	3356.9	5237.4	6302	12883.8	2477.8
High	P08238	Heat shock protein HSP 90-beta OS=Homo sapiens OX=9606 GN=HSP90AB1 PE=1 SV=4	FALSE	Human	75	65	347	35	1196.77	0.943	0.945	1.072	1.002	1.138	1.135	17373.7	16376.9	16412.8	18630	6.59	7.93	9.14	10.71	19093	17145.7	17604.8	16342	18796	16438.9	15795.6	16315.1	18454.7	17299.1	15205.4	15571.8	22512.6	19061.5	18208.3	18048.7	19093	7296.6	7304.2	8141.7	16513.3	4257.3	5613.8	7240.3	14611.7	3224.2
High	Q14008	Cytoskeleton-associated protein 5 OS=Homo sapiens OX=9606 GN=CKAP5 PE=1 SV=3	FALSE	Human	51	108	141	108	435.87	0.978	0.996	1	1.018	1.022	1.003	19367.3	18950	19294.1	19360.5	11.62	4.68	5.42	10.8	19430.1	23371.3	19304.8	17984.9	19954.1	19647.2	18277.5	18271	20111.9	20467.1	18509.6	18463.3	20532.9	22426.8	18255	17840.3	19430.1	9946.1	8009.5	8960.2	17530.7	5088.2	6495.9	8108.3	15923.9	3814.6
High	P12270	Nucleoprotein TPR OS=Homo sapiens OX=9606 GN=TPR PE=1 SV=3	FALSE	Human	48	114	137	109	431.24	0.934	0.96	0.953	1.028	1.021	0.993	17710	16541.6	17001.9	16886.4	1.55	2.15	7.83	2.01	17548.6	18164.8	17801.9	17618.6	17191	16388	16526.7	16556.4	17210.9	19554.3	16795.4	16574.1	16386.7	17187.6	16809.9	16963.2	17548.6	7730.4	7385.9	8777.7	15103.2	4244.2	5873.7	7347.4	13626.9	3644.5
High	ENSEMBL:ENSBTAP00000024146	(Bos taurus) similar to alpha-2-macroglobulin isoform 1 [OS=Bos taurus]	TRUE		55	74	199	69	602.82	1.088	1.125	0.854	1.033	0.785	0.759	22420.9	24399.8	25216.6	19145.3	50.98	43.14	58.63	39.34	13870.4	16011.3	31396.3	41443.8	14869	17193.6	34626.1	35431.6	14511	14715.1	43212.4	46044.2	11631.2	17122.8	21406.8	30399.8	13870.4	6813.9	13026.2	20647.5	13063.2	4452.8	12306.3	15723.8	11489.3	2742.6
High	P46940	Ras GTPase-activating-like protein IQGAP1 OS=Homo sapiens OX=9606 GN=IQGAP1 PE=1 SV=1	FALSE	Human	60	90	137	85	495.83	0.991	1.003	1.027	1.012	1.037	1.025	20188.9	19998.9	20245.9	20742.4	5.88	5.83	3.26	2.9	18688.6	21419.9	20672.2	19717	19352.2	18313.9	20712.4	20667.1	19978	19446	20966.5	20517.4	19843.9	21182.6	20995.2	20492.7	18688.6	9115.6	8576.8	9823.1	17002	4742.9	7361.3	9171.6	15817.8	3624.3
High	P09874	Poly [ADP-ribose] polymerase 1 OS=Homo sapiens OX=9606 GN=PARP1 PE=1 SV=4	FALSE	Human	67	80	174	80	559.4	0.952	0.959	0.985	1.007	1.035	1.028	24449.6	23269.6	23441.8	24089.5	6.07	10.92	9.09	7.19	26176.8	22606.8	24786.8	24117	26405.5	20179.9	23282.7	23256.4	26822.4	21706.1	23868.7	23022.6	26928	22793.2	24364.4	23817.7	26176.8	9620.7	10284	12015.2	23198.6	5226.2	8274.8	10320.7	21236.9	4045.5
High	P46821	Microtubule-associated protein 1B OS=Homo sapiens OX=9606 GN=MAP1B PE=1 SV=2	FALSE	Human	44	91	110	88	413.18	0.966	0.999	1.025	1.034	1.061	1.026	14349.3	13856	14329.8	14707.3	1.86	6.79	4.8	5.32	13894.4	14377.3	14505.1	14321.3	13413.2	12546.8	14602.4	14313.5	13225	14523	14774.5	14139.1	13738.1	14171.7	15263	15268.2	13894.4	6118.5	6018.1	7135	11784.2	3249.4	5189.7	6352	10471	2706.8
High	A0A804HL40	Leucine rich pentatricopeptide repeat containing OS=Homo sapiens OX=9606 GN=LRPPRC PE=1 SV=1	FALSE	Human	65	92	138	91	437.96	0.904	0.895	0.96	0.991	1.062	1.072	17273.5	15612.1	15465.1	16574.3	6.76	6.49	6.81	7.59	17796.1	18489.9	16766.3	15834	17466.5	15947.9	15249.5	15283.3	17386.4	15215.3	15718.9	15005.9	17759.5	17469.7	15724.8	15230.4	17796.1	7868.7	6956.3	7888.6	15345.3	4130.2	5419.7	6782.4	13765.9	2835.8
High	P07814	Bifunctional glutamate/proline--tRNA ligase OS=Homo sapiens OX=9606 GN=EPRS1 PE=1 SV=5	FALSE	Human	58	81	132	78	457.6	0.884	0.964	0.992	1.091	1.122	1.029	18356	16221.5	17693.3	18208.2	5.66	5.1	4.97	7.26	17443.4	19503.1	19124.3	17618.6	17838	16284.6	16158.6	16032.7	18544.3	18441.9	16975.2	16961.7	19480.5	18833.3	17603.9	16518.9	17443.4	8299.9	7934.6	8777.7	15671.6	4217.4	5742.9	7115	14682.7	3437.2
High	Q86UP2	Kinectin OS=Homo sapiens OX=9606 GN=KTN1 PE=1 SV=1	FALSE	Human	66	93	119	93	392.55	1.007	1.034	1.053	1.027	1.046	1.018	16153.2	16265.1	16710.4	17011.1	7.41	8.1	6.68	9.76	14601.4	15435.9	17059.7	16903.7	14892.1	15407.4	17595.8	17170.5	14820.6	16390	17230.6	17037.1	14903.4	16024.7	18319.7	18058.2	14601.4	6569	7078	8421.5	13083.5	3990.2	6253.6	7619.9	11734.4	3054.7
High	P06733	Alpha-enolase OS=Homo sapiens OX=9606 GN=ENO1 PE=1 SV=2	FALSE	Human	89	51	296	23	931.28	0.951	0.979	1.03	1.03	1.083	1.051	27397.7	26053.5	26833.8	28207.6	3.85	3.83	10.27	6.65	27414.2	27599.9	27381.3	25400.6	26662.8	26315.2	25794.4	24417.1	28608.6	30410.2	24555.2	25169.1	29136.9	31299.1	27307.9	27251.4	27414.2	11745.6	11360.4	12654.7	23424.7	6815.1	9167.5	10835.8	22651.2	5667.8
High	Q93008	Probable ubiquitin carboxyl-terminal hydrolase FAF-X OS=Homo sapiens OX=9606 GN=USP9X PE=1 SV=4	FALSE	Human	42	100	128	1	419.1	0.867	1.078	0.973	1.243	1.122	0.902	74.4	64.5	80.2	72.4	21.52	18.84	8.11	12.7	88.6	76.3	51.3	72.6	88	61.5	59.5	67.7	84.8	83.5	70.8	77.1	76.1	56.4	72.2	72.6	88.6	32.5	21.3	36.2	77.3	15.9	21.1	30.1	67.1	15.6
High	E7EU81	Golgin B1 OS=Homo sapiens OX=9606 GN=GOLGB1 PE=1 SV=2	FALSE	Human	37	106	110	104	346.5	1.001	1.007	1.044	1.006	1.043	1.037	10650.2	10664.8	10725.9	11122.6	4.45	2.29	5.46	4.9	10690.8	11571.5	10539.7	10609.8	10738.1	10592	10939	10359.5	10471.2	11776.1	10901	10553.5	11060.5	12064.4	11185.1	10785.4	10690.8	4924.5	4372.9	5285.8	9434	2743.1	3887.8	4597.3	8290.7	2194.8
High	O43707	Alpha-actinin-4 OS=Homo sapiens OX=9606 GN=ACTN4 PE=1 SV=2	FALSE	Human	76	65	154	1	506.47	0.993	1.032	1.013	1.039	1.019	0.981	16631.1	16521.9	17166.8	16843.4	25.91	29.93	28.78	28.97	13472	12973.6	21158.5	20530.9	13089.3	12431	22325.9	20854.6	13859.8	11968.6	21434.9	21263	13036.2	13071.8	21703.2	21891.1	13472	5521.2	8778.6	10228.6	11499.7	3219.4	7934.7	9254.8	10973.6	2230.7
High	A0A994J4R6	ubiquitinyl hydrolase 1 OS=Homo sapiens OX=9606 GN=USP9X PE=1 SV=1	FALSE	Human	41	100	128	1	417.53	0.977	0.934	0.964	0.956	0.986	1.032	14506.8	14172.9	13543.9	13979.2	8.71	5.36	5.79	4.43	15155	16597	13867.9	13886.3	15022.2	13170.8	14184.6	14161.2	14886.9	13068.5	13723.3	13366.9	14175.1	14633.2	13786.1	13173.7	15155	7063.2	5753.7	6918.2	13197.8	3411	5041.3	6284.4	11786.8	2435.7
High	Q02952	A-kinase anchor protein 12 OS=Homo sapiens OX=9606 GN=AKAP12 PE=1 SV=4	FALSE	Human	53	73	105	73	406.78	1.003	1.02	1.044	1.016	1.041	1.024	14342	14386.1	14621.9	14972.5	8.67	7.15	19.57	11.66	12352.7	13841.7	14860.3	14971.2	12601.5	14715	14744.6	14064.5	12507.1	19529.1	14186	15071.2	12010	15696.9	14526.3	15432.3	12352.7	5890.6	6165.5	7458.7	11071.1	3810.9	5240.3	6241.5	9902.6	3639.8
High	P13639	Elongation factor 2 OS=Homo sapiens OX=9606 GN=EEF2 PE=1 SV=4	FALSE	Human	73	66	259	64	743.49	0.933	0.798	0.944	0.855	1.012	1.183	32183.7	30018.4	25668.7	30365.4	12.77	8.82	11.05	5.26	28451.5	29664.5	37143.6	34916.9	28968.2	25982.7	31106.6	31743.3	24667.9	22433.4	26710	29090.7	29514.5	28601.7	32114.2	31240.9	28451.5	12624.3	15410.8	17395.8	25450.1	6729	11055.4	14087	19531.1	4181.1
High	F5GXS2	Actinin alpha 4 OS=Homo sapiens OX=9606 GN=ACTN4 PE=1 SV=3	FALSE	Human	74	64	151	1	494.12	1.098	1.145	1.169	1.043	1.064	1.02	120.1	131.9	137.6	140.4	18.27	8.26	12.91	13.57	112.4	162.3	112.3	128.4	132.3	131.5	154.4	131.3	130.6	117.5	158.7	144.9	127.9	120.4	154.1	158.9	112.4	69.1	46.6	64	116.2	34.1	54.9	58.2	103.4	21.9
High	P18206	Vinculin OS=Homo sapiens OX=9606 GN=VCL PE=1 SV=4	FALSE	Human	75	84	145	84	450.96	1.055	1.044	1.146	0.989	1.086	1.098	18524.3	19545.1	19337.2	21230.5	7.25	11.12	9.93	7.2	17316.5	20385.2	19125.1	17942.4	17306.3	18294.3	21980.5	20881.5	17972.7	17323.3	21053.8	20805.4	19587.2	20302.5	22200.9	22812.6	17316.5	8675.3	7935	8939	15204.5	4737.9	7812	9266.8	14230.1	3228.7
High	P55072	Transitional endoplasmic reticulum ATPase OS=Homo sapiens OX=9606 GN=VCP PE=1 SV=4	FALSE	Human	76	54	137	54	449.83	0.974	0.964	1.026	0.989	1.053	1.064	15570.5	15166.5	15004.4	15968.9	10.77	7.83	1.75	7.48	14921	13700.1	17600.9	16248.2	14657.7	13481.1	16107.8	15692.9	14784.5	14827.6	15183.4	15318.9	15281.2	14746.5	17319.8	16687.5	14921	5830.3	7302.6	8095	12877.6	3491.3	5724.8	6964.2	11705.8	2763.5
High	P14618	Pyruvate kinase PKM OS=Homo sapiens OX=9606 GN=PKM PE=1 SV=4	FALSE	Human	89	48	233	9	775.82	0.929	0.999	1.037	1.075	1.116	1.038	22538	20948.8	22520.5	23377.2	1.48	3.22	2.88	6.32	22376.3	23135.8	22522.4	22553.5	21870.1	20607.2	21295.9	20382.9	22948.1	23058.9	22100.8	21733.7	25146.5	24482.2	22240.1	22322.1	22376.3	9845.9	9344.5	11236.3	19214.1	5336.9	7568.7	9045.5	18169.4	4297.7
High	P11142	Heat shock cognate 71 kDa protein OS=Homo sapiens OX=9606 GN=HSPA8 PE=1 SV=1	FALSE	Human	76	61	264	3	825.12	1.032	0.969	1.148	0.939	1.113	1.185	23317.1	24053.9	22592.6	26761.7	21.45	15.19	6.42	12.38	20885	20149.3	31543	26032.4	21881.8	19251.2	26492.8	26441.7	21179.6	21911	23295.3	24456.6	24664.1	22906.5	29617	29037.6	20885	8574.9	13087.1	12969.5	19224.3	4985.7	9415.7	11734.2	16769.2	4083.7
High	P27708	CAD protein OS=Homo sapiens OX=9606 GN=CAD PE=1 SV=3	FALSE	Human	47	82	114	79	367.8	0.936	0.907	0.97	0.969	1.036	1.069	12869.2	12045.7	11671.3	12477	9.66	8.13	7.55	7.17	13757.2	14497.2	11973	12038.5	14003.2	11867.9	11936.7	12155.7	13364.5	11373.7	11680.2	11662.4	13451	12996.6	11978.2	11510.4	13757.2	6169.5	4967.6	5997.7	12302.6	3073.5	4242.4	5394.4	10581.5	2119.8
High	P53396	ATP-citrate synthase OS=Homo sapiens OX=9606 GN=ACLY PE=1 SV=3	FALSE	Human	58	61	153	61	483.49	1.013	0.96	1.062	0.947	1.048	1.106	14723.9	14920.2	14132.5	15634.2	3.12	8.91	9.08	8.04	15598.8	14748.8	14699.1	14584.9	15825.6	12770	15043	14798.4	15305.8	12251.3	14247.5	14018.5	17798.1	14798.4	15624.1	15644.2	15598.8	6276.6	6098.6	7266.3	13903.6	3307.2	5346.4	6567.2	12118.6	2283.4
High	Q29443	Serotransferrin OS=Bos taurus GN=TF PE=2 SV=1	TRUE		77	62	203	56	618.21	1.282	1.483	1.007	1.156	0.786	0.68	18710	23991	27738	18848.4	56.25	37.45	51.62	40.7	10587.4	15829.5	22114.7	38881.5	11585.3	20675.6	27838.2	30584.3	12402.6	20287.3	37925	44038.9	10192.5	19688.1	18044.5	29338	10587.4	6736.5	9175.3	19371	10178.3	5354.6	9893.8	13572.6	9819.9	3781.1
High	Q2UVX4	Complement C3 OS=Bos taurus GN=C3 PE=1 SV=2	TRUE		58	89	121	77	399.94	1.187	1.309	0.923	1.103	0.777	0.705	14632.6	17376.2	19159	13505.3	49.58	42.71	53.89	41.6	8683.3	10787.8	19847.6	26118.4	9467.1	13211.1	22854.4	25232.6	9321.4	12737	28818.9	31028.5	7076.2	11795.9	15462.3	20571.2	8683.3	4591	8234.7	13012.3	8317.4	3421.4	8122.6	11197.7	7380.3	2373.9
High	P12814	Alpha-actinin-1 OS=Homo sapiens OX=9606 GN=ACTN1 PE=1 SV=2	FALSE	Human	70	59	140	35	460.66	0.957	0.988	1.03	1.032	1.077	1.043	8420.3	8058.4	8319	8675	38.46	35.25	37.92	32.53	5644.1	6305.1	12411.2	11245.2	5669.8	5979.8	11012.6	10859.6	6063.2	5700.9	11414.2	11818	6547.5	6544	11493.8	11850.2	5644.1	2683.2	5149.4	5602.4	4981.3	1548.6	3913.9	4819.3	4800.6	1062.5
High	Q8WXH0	Nesprin-2 OS=Homo sapiens OX=9606 GN=SYNE2 PE=1 SV=3	FALSE	Human	19	116	118	113	342.55	0.982	1.013	0.953	1.031	0.971	0.941	8541.4	8388.9	8653.1	8142.6	5.15	5.35	5.36	3.03	9129	8787.5	8170.5	8302.2	9152.7	8087.4	8396.7	8381.1	9201.4	8316.9	9003	8296.7	8008.5	8279	8370.1	7835.3	9129	3739.7	3389.9	4136.2	8041.2	2094.5	2984.2	3719.4	7285.3	1550.1
High	Q08211	ATP-dependent RNA helicase A OS=Homo sapiens OX=9606 GN=DHX9 PE=1 SV=4	FALSE	Human	57	68	128	67	437.57	1.012	0.957	0.966	0.946	0.955	1.01	16192.2	16384.6	15494.2	15644.7	13.25	15.75	14.89	13.24	18907.4	14016.3	17237.7	15210.1	17779.1	12153.4	15919.5	16863.2	18662.3	12972.3	15417.6	15571.1	18732.4	13642.3	15835.8	15455.9	18907.4	5964.9	7151.9	7577.8	15619.9	3147.5	5657.9	7483.5	14776.1	2417.8
High	Q13263	Transcription intermediary factor 1-beta OS=Homo sapiens OX=9606 GN=TRIM28 PE=1 SV=5	FALSE	Human	70	49	225	30	704.83	0.916	0.932	1.064	1.017	1.162	1.142	19957.8	18283	18593.1	21239.9	26.43	28.11	34.33	31.24	24695.5	25573.2	16128.9	15464.2	24362.9	22971.6	14335.6	14551.3	24430.9	27283.6	14128.4	14150.2	28016	27879.1	16181.9	15913.4	24695.5	10883.2	6691.8	7704.3	21404.1	5949.2	5094.9	6457.6	19343.5	5085.1
High	P34932	Heat shock 70 kDa protein 4 OS=Homo sapiens OX=9606 GN=HSPA4 PE=1 SV=4	FALSE	Human	75	64	138	57	439.02	0.976	0.994	1.082	1.018	1.108	1.088	15996	15619.4	15905.4	17311.9	6.71	5.27	8.84	8.98	15788.8	18128.4	15976.5	16015.5	16774.2	16160.8	15091.9	15096.1	16538.7	18263.2	15149.1	15296.4	18247.6	19402.5	16424.2	16048.9	15788.8	7714.9	6628.6	7979	14737	4185.3	5363.7	6699.3	13094.7	3403.9
High	I3L4N8	Actin gamma 1 OS=Homo sapiens OX=9606 GN=ACTG1 PE=1 SV=9	FALSE	Human	86	31	431	3	1516.54	0.936	1.019	1.037	1.088	1.108	1.018	49273.3	46110.2	50190.4	51096.8	10.63	9.94	7.42	9.6	42002.1	46601.2	53056.7	52098.6	41397.5	42959.4	50512.8	49492.1	43612.5	50055.1	50325.9	51778.8	43257.6	49438.9	53884.2	52810.2	42002.1	19832	22013.1	25955.8	36369.9	11125.6	17952.5	21963.5	34530.7	9329.2
High	P38646	Stress-70 protein, mitochondrial OS=Homo sapiens OX=9606 GN=HSPA9 PE=1 SV=2	FALSE	Human	69	53	135	52	418.67	0.899	0.949	1.001	1.056	1.113	1.054	15062.3	13547	14300.1	15074.6	3.1	5.94	5.69	10.68	15316.6	15509.8	14491.4	14812.3	15144.6	13408.3	13607.9	13486.5	15054.6	14969.1	13549.3	13661.1	17321.5	15886.4	14304.3	13692.9	15316.6	6600.5	6012.4	7379.6	13305.4	3472.5	4836.3	5985	11919.6	2789.9
High	Q14315	Filamin-C OS=Homo sapiens OX=9606 GN=FLNC PE=1 SV=3	FALSE	Human	36	86	106	66	332.05	1.089	0.987	1.129	0.907	1.037	1.143	7800.4	8491.8	7699.6	8803.4	22.17	27.62	28.71	24.84	6183.2	7506.7	10460.2	8105.5	6204.6	7121.5	11243.9	10125.9	6015.1	5943.5	9855.9	10013.6	6599.9	7295.7	10622.6	10804.5	6183.2	3194.6	4339.9	4038.2	5451.1	1844.3	3996.1	4493.6	4762.5	1107.7
High	P46939	Utrophin OS=Homo sapiens OX=9606 GN=UTRN PE=1 SV=2	FALSE	Human	30	90	97	86	308.17	0.983	0.96	0.958	0.976	0.974	0.998	8693.1	8546.8	8345.4	8325.2	6.06	4	2.7	5.06	8560.8	9482.5	8227.6	8827.4	8738.8	9047	8359	8318.3	8277.1	8414.3	8713.7	8197.5	7890.1	8863.6	8500.2	8153.7	8560.8	4035.5	3413.6	4397.8	7677.5	2343	2970.8	3691.5	6553.5	1568.2
High	Q13085	Acetyl-CoA carboxylase 1 OS=Homo sapiens OX=9606 GN=ACACA PE=1 SV=2	FALSE	Human	43	85	96	70	314.26	0.972	0.924	1.044	0.951	1.074	1.129	9676.7	9408.7	8945.5	10103.9	13	8.21	7.59	8.07	10432.7	11384.3	8636.7	8975.5	10990.1	9458.2	9343.6	9359.4	10202.4	8797	9096.5	8669.7	10794.9	10859.8	9457.1	9373.4	10432.7	4844.8	3583.4	4471.7	9655.4	2449.5	3320.7	4153.5	8077.9	1639.6
High	P52272	Heterogeneous nuclear ribonucleoprotein M OS=Homo sapiens OX=9606 GN=HNRNPM PE=1 SV=3	FALSE	Human	75	59	189	29	526.32	0.932	0.987	1.029	1.06	1.104	1.042	11889.2	11078.7	11738	12230	6.34	6.64	10.44	8.57	12423	12675.4	11149.5	11378.4	12475.8	11244.6	10915.2	10856.8	12444.3	13502.7	11071.8	10828.8	13097.1	13063.1	11450	11124.1	12423	5394.3	4625.9	5668.8	10960.7	2912.1	3879.3	4818	9852.9	2516.6
High	E9PGM1	Eukaryotic translation initiation factor 4 gamma 1 OS=Homo sapiens OX=9606 GN=EIF4G1 PE=1 SV=1	FALSE	Human	50	73	116	1	347.27
High	Q9P2E9	Ribosome-binding protein 1 OS=Homo sapiens OX=9606 GN=RRBP1 PE=1 SV=5	FALSE	Human	67	79	101	78	328.67	1.013	1.033	1.035	1.02	1.021	1.001	10534.6	10675.2	10885.5	10899.2	19.7	17.17	17.47	18.39	9042.6	8427.4	12320.8	12272.7	9496.2	8692	12391.2	12000.6	9519.2	9254.4	12447.9	12959.6	9320.4	9268	12880.5	12745.5	9042.6	3586.4	5111.9	6114.3	8342.9	2251.1	4403.9	5325.6	7536.9	1724.8
High	Q14683	Structural maintenance of chromosomes protein 1A OS=Homo sapiens OX=9606 GN=SMC1A PE=1 SV=2	FALSE	Human	62	83	118	82	351.62	0.931	0.968	0.966	1.039	1.037	0.998	15445.5	14382.7	14945.1	14913.6	8.67	7.75	5.55	7.57	16266.3	17273.1	14407.3	14666.1	16389.4	14612.4	13822.7	14156.6	15861.2	15607.6	14310.7	14291.5	15579.4	16002.1	14276.3	13580.5	16266.3	7350.9	5977.6	7306.7	14399	3784.3	4912.7	6282.4	12558.3	2908.9
High	E7EX73	Eukaryotic translation initiation factor 4 gamma 1 OS=Homo sapiens OX=9606 GN=EIF4G1 PE=1 SV=1	FALSE	Human	52	73	117	1	344.58	1.199	1.187	1.238	0.99	1.032	1.043	259.6	311.2	308	321.2	36.47	25.21	11.92	21.86	224.3	453.4	219.4	300.4	321.9	463.4	300.8	270.4	307.6	379.3	308.5	294.5	314.5	469.8	328.1	305.3	224.3	193	91	149.7	282.8	120	106.9	120	243.5	70.7
High	O00410	Importin-5 OS=Homo sapiens OX=9606 GN=IPO5 PE=1 SV=4	FALSE	Human	55	46	99	43	379.81	0.908	0.914	0.922	1.006	1.015	1.009	12856.7	11677	11747.6	11854	3.67	9.48	9.92	10.13	12977.5	12737.1	13264.5	12159	13339.6	10647.3	11510.5	11845.8	13066.5	10260.7	11524.2	11975.3	14187.7	12021.2	11689.2	11471.5	12977.5	5420.5	5503.4	6057.7	11719.5	2757.4	4090.9	5256.9	10345.6	1912.4
High	Q04637	Eukaryotic translation initiation factor 4 gamma 1 OS=Homo sapiens OX=9606 GN=EIF4G1 PE=1 SV=4	FALSE	Human	47	74	118	3	349.39	0.863	0.906	0.889	1.05	1.031	0.981	13308.2	11478.7	12054.9	11830	3.4	7.22	3.39	8.69	12743.5	13725.6	13557.7	13063.3	12722.2	11919.2	10911.8	11054.6	12345.4	12379	11572.1	11771.3	12414.6	13090.8	11273	10835.7	12743.5	5841.2	5625	6508.2	11177.2	3086.8	3878.1	4905.8	9774.6	2307.2
High	Q9ULT8	E3 ubiquitin-protein ligase HECTD1 OS=Homo sapiens OX=9606 GN=HECTD1 PE=1 SV=4	FALSE	Human	38	79	89	79	289.96	1.031	0.966	1.031	0.937	1	1.067	7245	7468.3	6997	7468.7	3.15	7.96	4.34	2.43	7147.2	7533.3	7344.2	7010.8	7353.9	6432.4	7584.4	7712.9	7316.3	6581.2	7029.9	6964.2	7515.5	7279.9	7714.5	7422.2	7147.2	3205.9	3047.1	3492.8	6460.8	1665.9	2695.5	3422.8	5792.8	1226.6
High	P48643	T-complex protein 1 subunit epsilon OS=Homo sapiens OX=9606 GN=CCT5 PE=1 SV=1	FALSE	Human	77	43	135	42	427.45	0.968	0.985	1	1.018	1.034	1.016	15646	15137.6	15410.2	15653.1	5.52	5.02	3.41	3.87	15981.4	16564.3	14566.4	15317.7	16167.8	14357.9	15357.1	14921.2	15937.4	14701.5	15249	15573.1	16524.1	15881.2	15428.2	15122.2	15981.4	7049.2	6043.5	7631.4	14204.3	3718.4	5458	6621.7	12618.6	2740
High	P22314	Ubiquitin-like modifier-activating enzyme 1 OS=Homo sapiens OX=9606 GN=UBA1 PE=1 SV=3	FALSE	Human	56	49	115	48	416.36	1.004	1.004	1.027	1.001	1.023	1.022	12398.7	12446.6	12454.3	12731.4	11.3	6.42	10.47	9.72	13053.5	14494.3	11776.7	11305	13085	13061	11861.1	11562.2	13081.6	14279.5	11857.1	11314.4	13171	14861.1	12306.4	12040.5	13053.5	6168.3	4886.1	5632.2	11495.9	3382.5	4215.5	5131	10357.5	2661.4
High	P13797	Plastin-3 OS=Homo sapiens OX=9606 GN=PLS3 PE=1 SV=4	FALSE	Human	73	46	123	38	379.04	0.975	0.942	1.081	0.966	1.109	1.147	15380.8	14997.1	14493.8	16630.7	7.43	1.97	8.09	5.65	15866.2	16524.5	14910.3	13917.6	15455.6	15082.4	14912.3	14768.6	16425	14989.7	14014.4	13795	17431.3	17479.2	15866.8	15791.2	15866.2	7032.3	6186.2	6933.8	13578.6	3906	5299.9	6554	13004.7	2793.8
High	Q9BQG0	Myb-binding protein 1A OS=Homo sapiens OX=9606 GN=MYBBP1A PE=1 SV=2	FALSE	Human	50	62	106	62	363.56	0.924	0.862	0.875	0.932	0.947	1.015	14992.8	13860.5	12924	13123.8	7.55	14.39	15.9	9.38	16986.5	14465.3	15402.3	14594.2	16131.2	11311.8	13554.3	14173.5	16101	11025.9	12846.9	13001.5	15408.6	12562.9	13294	12955.8	16986.5	6156	6390.4	7270.9	14172.1	2929.5	4817.3	6289.9	12748.2	2055
High	Q15075	Early endosome antigen 1 OS=Homo sapiens OX=9606 GN=EEA1 PE=1 SV=2	FALSE	Human	56	87	100	86	310.9	0.95	1	1.018	1.053	1.072	1.018	11505	10928.9	11502.8	11710.5	3.45	7.14	24.78	6.07	10759.2	11586.1	11563.9	11446.3	10852.6	12408	11005.6	10640.6	11266.2	17883.1	11527.6	11478.1	10976.5	12697.8	11574.6	11848	10759.2	4930.7	4797.8	5702.6	9534.6	3213.4	3911.4	4722.1	8920.2	3333
High	A0A7P0T928	A-kinase anchoring protein 9 OS=Homo sapiens OX=9606 GN=AKAP9 PE=1 SV=1	FALSE	Human	24	84	87	83	281.24	1.006	1.02	1.012	1.015	1.006	0.991	6891.3	6929.3	7032.4	6971	3.54	4.2	6.81	4.42	6980.7	7323.8	6803	6797.8	7073	7285.7	6788.6	6631	6964.3	7946.3	7101.1	6875.5	7014.1	7483.5	6928.2	6756.2	6980.7	3116.8	2822.6	3386.7	6214	1886.8	2412.7	2942.7	5514.1	1481
High	P78371	T-complex protein 1 subunit beta OS=Homo sapiens OX=9606 GN=CCT2 PE=1 SV=4	FALSE	Human	79	42	127	42	467.24	0.935	0.933	1.019	0.998	1.09	1.092	13910.2	13006.1	12982.6	14178.3	3.29	5.65	5.11	8.72	14080.3	14225.4	13742.3	13201.3	14292.8	12566.2	13030.4	12981.9	14209.1	12904.8	12702.5	13060.8	16316.8	14714.8	13661.4	13598.3	14080.3	6053.9	5701.6	6576.9	12557	3254.4	4631.1	5761.1	11250.2	2405.2
High	P05023	Sodium/potassium-transporting ATPase subunit alpha-1 OS=Homo sapiens OX=9606 GN=ATP1A1 PE=1 SV=1	FALSE	Human	53	54	91	43	306.14	0.927	0.969	0.965	1.045	1.041	0.997	10498.3	9731.5	10168	10134.9	2.97	3.69	2.95	3.52	10232.8	10968.2	10417.4	10579.9	9814.9	9164.7	9994.9	9648.9	10146	10516	9784.4	10190	9941.6	10718.3	10295	9977.4	10232.8	4667.7	4322.2	5271	8622.9	2373.5	3552.2	4282	8033.2	1960
High	P11717	Cation-independent mannose-6-phosphate receptor OS=Homo sapiens OX=9606 GN=IGF2R PE=1 SV=3	FALSE	Human	38	81	86	81	275.73	0.955	0.977	1.036	1.023	1.085	1.061	7890.3	7536	7705.7	8173.6	6.77	3.18	1.69	2.46	7128.9	8374	8046	7737.7	7486.6	7098.4	7585.7	7606.6	7664.9	7652.8	7936.5	7746.7	7949.2	8256.4	8414.4	8091.6	7128.9	3563.7	3338.3	3855	6577.4	1838.3	2696	3375.7	6068.8	1426.3
High	A0A2R8Y793	Actin beta (Fragment) OS=Homo sapiens OX=9606 GN=ACTB PE=1 SV=1	FALSE	Human	87	26	367	2	1348.3	1.388	1.247	1.37	0.899	0.987	1.098	339.6	471.3	423.7	465.2	16.15	26.23	21.75	23.85	416.1	338.6	280.6	340.7	433.4	303.7	584.6	512.5	427.2	274.5	475.8	420.2	409.4	316.9	544.8	528.6	416.1	144.1	116.4	169.7	380.8	78.6	207.8	227.4	338.2	51.2
High	P33176	Kinesin-1 heavy chain OS=Homo sapiens OX=9606 GN=KIF5B PE=1 SV=1	FALSE	Human	68	66	94	53	311.25	0.948	0.974	1.029	1.028	1.085	1.056	11190.2	10609.9	10904	11510.1	5.29	5.46	3.82	3.65	10135	11050.3	11389.6	11331.9	10309.7	10017.6	11300.4	10918.8	10239.4	10717.7	11093.5	11119.8	10807.3	11372.8	11724.4	11649	10135	4702.7	4725.5	5645.6	9057.6	2594.4	4016.2	4845.5	8107.1	1997.6
High	H3BTN5	Pyruvate kinase (Fragment) OS=Homo sapiens OX=9606 GN=PKM PE=1 SV=1	FALSE	Human	87	43	180	4	562.35	1.163	0.942	1.268	0.81	1.09	1.346	316.7	368.4	298.5	401.6	7.03	4.83	4.93	9.54	298.3	297.8	336.3	337.1	344.2	377.3	383.2	359.8	302.2	291	294.8	324.4	423.9	448.5	380.6	364.7	298.3	126.7	139.5	168	302.4	97.7	136.2	159.7	239.3	54.2
High	A0A0A0MRM8	Unconventional myosin-VI OS=Homo sapiens OX=9606 GN=MYO6 PE=1 SV=1	FALSE	Human	57	68	91	67	306.45	0.995	1.007	1.005	1.012	1.01	0.998	8402.9	8360.1	8459.6	8446.1	10.82	5.12	3.83	4.11	8718.6	9660.4	7509.2	8098.6	9010.4	8015.9	8505	8217.8	8780.9	8365.1	8555.3	8017.7	8569.1	8897.9	8324.9	8082.3	8718.6	4111.2	3115.6	4034.8	7916.1	2076	3022.7	3646.9	6952.4	1559.1
High	P53621	Coatomer subunit alpha OS=Homo sapiens OX=9606 GN=COPA PE=1 SV=2	FALSE	Human	64	72	95	72	326.4	0.975	0.96	0.986	0.985	1.011	1.027	13951.4	13603.4	13399.3	13756.3	4.22	6.72	8.73	3.66	14390.8	14639.8	13489.5	13525.4	14944.7	12711.2	13577.3	13629.5	14682.1	11838	13437	13361.6	14632.8	13649.7	13863.8	13482.5	14390.8	6230.2	5596.8	6738.4	13129.7	3291.9	4825.4	6048.5	11624.7	2206.3
High	O60841	Eukaryotic translation initiation factor 5B OS=Homo sapiens OX=9606 GN=EIF5B PE=1 SV=4	FALSE	Human	49	65	84	65	267.32	0.951	0.99	1.01	1.041	1.062	1.02	10678.1	10157.7	10572.3	10785.2	5.34	5.99	6.45	4.7	10950.8	11549.3	10285.6	10412.2	11369.9	10097	10218.9	10064.9	11363.6	10966.7	10192.1	9880.9	11057.3	11467.5	10353.4	10519.8	10950.8	4915	4267.5	5187.4	9989.1	2614.9	3631.8	4466.6	8997.2	2044
High	O75533	Splicing factor 3B subunit 1 OS=Homo sapiens OX=9606 GN=SF3B1 PE=1 SV=3	FALSE	Human	54	62	92	62	304.1	0.913	0.946	0.948	1.037	1.038	1.001	9621.2	8781.6	9104.9	9117.8	8.46	9.53	8.86	8.33	10626	9855.2	9392.8	8683.8	10242.4	8295.2	8570.2	8998.2	10642.8	9223.2	8988.1	8814.2	10106.8	9561.3	8694.9	8455.3	10626	4194	3897.1	4326.3	8998.5	2148.3	3045.9	3993.2	8426.6	1719
High	P31948	Stress-induced-phosphoprotein 1 OS=Homo sapiens OX=9606 GN=STIP1 PE=1 SV=1	FALSE	Human	73	57	149	57	410.19	0.951	0.972	1.028	1.022	1.081	1.057	17308.3	16467.2	16831.8	17794.5	5.51	10.8	31.48	9.76	18318	16768.2	17865.7	16258.2	17550	19114	15451.2	15311.9	17780.3	28567.6	15638.7	15934	18894	19934.6	16229.7	16759.1	18318	7136	7412.4	8099.9	15418.6	4950.2	5491.4	6795.1	14077.8	5324.4
High	P11388	DNA topoisomerase 2-alpha OS=Homo sapiens OX=9606 GN=TOP2A PE=1 SV=3	FALSE	Human	47	77	92	57	281.87	1.155	1.021	0.885	0.884	0.766	0.867	10782.2	12448.3	11005.8	9540.8	25.84	35.55	25.4	26.02	14515.9	7614.9	10866.9	10698.2	12486.9	7310.4	12409.8	18292.2	12275.5	6732.4	9911	12221.6	12144.7	6368.2	10353.2	8792.1	14515.9	3240.7	4508.7	5329.9	10970.4	1893.3	4410.5	8117.7	9719.3	1254.8
High	Q9UQ35	Serine/arginine repetitive matrix protein 2 OS=Homo sapiens OX=9606 GN=SRRM2 PE=1 SV=2	FALSE	Human	32	74	97	74	309.64	0.966	1.064	0.953	1.101	0.986	0.896	6656.2	6431.1	7080.2	6342	12.65	14.28	23.43	13.44	7261.7	7570.6	6101.2	5851	7643.9	7061.5	5712.1	5857	7884.8	10058.6	6214.3	6357.6	6741.4	7769.3	5851	5966.3	7261.7	3221.8	2531.4	2915	6715.6	1828.8	2030.1	2599.2	6242.9	1874.7
High	A0A2U3TZM0	DNA helicase OS=Homo sapiens OX=9606 GN=CHD4 PE=1 SV=1	FALSE	Human	43	76	104	53	327.21	1.007	0.967	1.039	0.961	1.032	1.074	11782.6	11862.5	11396.7	12241.4	10.85	5.81	8.7	4.09	13005.7	12779.4	10526.8	10863.6	13111.8	11529.4	11766.3	11959.5	13250.3	11599.3	11197.7	10999	12649.6	12573.4	11918.1	11628.3	13005.7	5438.5	4367.5	5412.3	11519.4	2985.9	4181.8	5307.4	10491.1	2161.9
High	A0A6Q8PFE4	Actin beta OS=Homo sapiens OX=9606 GN=ACTB PE=1 SV=1	FALSE	Human	79	26	343	1	1165.63	0.568	1.379	0.684	2.429	1.204	0.496	750.5	426.2	1035.1	513.3	64.82	51.18	29.64	57.74	383.8	1442.2	409.5	1375.6	349.8	942.7	471.1	385.6	527	1013.6	1142	1057.1	336.3	1155.4	435	605.6	383.8	613.7	169.9	685.3	307.3	244.1	167.4	171.1	417.3	188.9
High	A0A024R4E5	High density lipoprotein binding protein OS=Homo sapiens OX=9606 GN=HDLBP PE=1 SV=1	FALSE	Human	53	72	105	72	304.85	1.012	0.96	1.037	0.948	1.025	1.081	14272.8	14446	13695.9	14806.2	2.88	2.84	3.22	1.09	14275.9	14968.5	14000.9	14269.7	14861.2	13940.9	14644.5	14250.1	13936.1	13114.2	14065.8	13459.9	14671.8	15025.1	14891.5	14721.3	14275.9	6370.1	5808.9	7109.2	13056.4	3610.4	5204.7	6323.9	11034.1	2444.2
High	E7EPN9	Proline rich coiled-coil 2C OS=Homo sapiens OX=9606 GN=PRRC2C PE=1 SV=1	FALSE	Human	33	91	104	70	326.35	1.042	1.004	1.076	0.964	1.033	1.072	10707.8	11154.4	10751.8	11521.7	4.65	5.71	16.78	8.47	10722.6	11624.3	10692.9	10488.5	11534.2	11936.8	10787	10565.5	10830.8	14256.6	9973.6	10673.3	11578.2	13295	11008.7	11465.6	10722.6	4946.9	4436.5	5225.4	10133.4	3091.4	3833.7	4688.7	8575.4	2657.1
High	P49321	Nuclear autoantigenic sperm protein OS=Homo sapiens OX=9606 GN=NASP PE=1 SV=2	FALSE	Human	64	42	98	42	349.72	1.069	1.056	1.132	0.988	1.059	1.072	9326.8	9968.5	9849.2	10560.3	5.81	7.68	28.43	3.17	10079.2	9667.4	8998.2	8944.9	10260.7	11120.5	9684.7	9346.3	10255.7	15895.5	9458.8	9115	10759.9	10977.9	10261.9	10364.3	10079.2	4114.1	3733.3	4456.4	9014.6	2880	3442	4147.7	8120	2962.6
High	A0A6Q8PGN5	Alanine--tRNA ligase OS=Homo sapiens OX=9606 GN=AARS1 PE=1 SV=1	FALSE	Human	56	54	104	54	335.12	1.03	0.995	1.036	0.966	1.006	1.041	11863.7	12213.9	11803	12288.6	3.76	6.68	4.68	3.92	12537.4	12109	11586.4	11623.4	12448.9	10733.6	12350.6	12078.7	12141.5	10873.9	11825	11781.1	13144.4	12047.7	12387.1	12190.9	12537.4	5153.2	4807.2	5790.8	10937	2779.8	4389.5	5360.2	9613.2	2026.7
High	P07437	Tubulin beta chain OS=Homo sapiens OX=9606 GN=TUBB PE=1 SV=2	FALSE	Human	71	30	304	0	846.87	0.959	0.977	1.01	1.019	1.054	1.034	29893.2	28659.5	29204.7	30198.4	6.37	3.12	2.36	2.48	27959.9	30542.2	32451.2	29258	28636.1	27235.6	28683	29351.5	29355.4	30513.2	29041.9	29054.8	29569.5	31267.8	30516.5	29883.5	27959.9	12997.8	13463.9	14576.5	25158.4	7053.5	10194.1	13025.5	23242.5	5687
High	O94854	Microtubule-actin cross-linking factor 1, isoforms 6/7 OS=Homo sapiens OX=9606 GN=MACF1 PE=2 SV=5	FALSE	Human	23	74	86	0	268.27	1.061	0.95	1.112	0.896	1.049	1.171	419.7	445.1	398.7	466.8	10.71	7.27	31.19	5.58	400.6	449.6	439.6	352.8	464.1	480.3	426.8	410.2	393.1	688.3	404.3	390.5	469	516.7	464.6	458.7	400.6	191.4	182.4	175.8	407.7	124.4	151.7	182.1	311.2	128.3
High	A0A8V8TQB4	Baculoviral IAP repeat containing 6 OS=Homo sapiens OX=9606 GN=BIRC6 PE=1 SV=1	FALSE	Human	19	73	84	73	259.69	0.93	0.894	0.964	0.961	1.036	1.079	7941.4	7389.3	7099.9	7657.7	7.4	7.14	6.97	4.08	8344.3	8626.6	7557.9	7416.2	8384.9	7179.1	7387.1	7391.4	7901.7	7286.4	6772.8	6918.1	7942.6	7926.2	7398.3	7387.5	8344.3	3671.2	3135.8	3694.8	7366.6	1859.3	2625.4	3280.2	6256.3	1358
High	Q92598	Heat shock protein 105 kDa OS=Homo sapiens OX=9606 GN=HSPH1 PE=1 SV=1	FALSE	Human	68	51	81	44	279.34	0.919	0.976	0.992	1.063	1.08	1.017	10928.7	10038.8	10666.8	10844.8	5.26	8.22	5.27	4.96	10823.2	11035.3	10243.1	11635.7	11418.8	9435.5	9997.6	10080.2	10832	9704.4	10504	10916.9	11812.5	10953.5	10737.2	10588.8	10823.2	4696.3	4249.8	5797	10032	2443.6	3553.2	4473.4	8576.4	1808.7
High	Q5JP53	Tubulin beta chain OS=Homo sapiens OX=9606 GN=TUBB PE=1 SV=1	FALSE	Human	76	30	302	1	848.19
High	P14625	Endoplasmin OS=Homo sapiens OX=9606 GN=HSP90B1 PE=1 SV=1	FALSE	Human	61	57	135	55	396.07	1.048	1.019	1.131	0.972	1.079	1.11	12849.4	13464.6	13093.2	14530.7	6.04	11.78	10.73	8.76	13729.8	11841.8	12921.4	12777.9	13355.1	10562.2	13575	13761.9	13780.3	10700.1	13279.6	12909.5	15644.1	12623.1	14592.6	14469	13729.8	5039.5	5361	6366	11733.1	2735.4	4824.6	6107.2	10910.7	1994.3
High	Q9UQE7	Structural maintenance of chromosomes protein 3 OS=Homo sapiens OX=9606 GN=SMC3 PE=1 SV=2	FALSE	Human	53	72	96	72	308.87	0.946	0.975	0.981	1.03	1.037	1.007	9829	9300.3	9579.3	9646.4	11.58	6.21	6.18	7.84	10376.6	11132.1	8551.4	9310.3	10449.3	9245.7	9202.6	9355.3	10061.3	10066.9	9120.4	8973.1	10371.8	10158.7	9160	8819.5	10376.6	4737.5	3548	4638.5	9180.3	2394.4	3270.6	4151.7	7966.2	1876.2
High	J3KN16	Ecm29 proteasome adaptor and scaffold OS=Homo sapiens OX=9606 GN=ECPAS PE=1 SV=1	FALSE	Human	39	68	86	67	272.07	1.038	0.983	1.032	0.947	0.994	1.05	8789.4	9126.5	8642.9	9074.6	14.11	16.31	16.54	12.39	8482.2	7841.5	10816.6	9107.6	8419.2	6913.3	9893.2	9923	8312.5	6161.8	8986.3	9003.8	8470.1	7543.3	9872.6	9722.2	8482.2	3337.1	4487.8	4537.5	7396.7	1790.4	3516.1	4403.6	6581.5	1148.4
High	P22102	Trifunctional purine biosynthetic protein adenosine-3 OS=Homo sapiens OX=9606 GN=GART PE=1 SV=1	FALSE	Human	58	51	93	42	310.13	0.994	1.014	0.999	1.02	1.005	0.985	9732.2	9677.2	9870.3	9723.2	4.03	6.66	9.18	2.03	9706.5	9758	9314.5	10273.5	9841.8	8494.7	9765.8	9589.4	9776.6	8184.9	10000.3	9964.9	10079.9	9631.1	9736.1	9710.4	9706.5	4152.7	3864.6	5118.3	8646.5	2200	3470.8	4255.6	7740.7	1525.5
High	O95347	Structural maintenance of chromosomes protein 2 OS=Homo sapiens OX=9606 GN=SMC2 PE=1 SV=2	FALSE	Human	54	71	96	71	288.84	0.967	0.972	1.005	1.005	1.04	1.034	12062.7	11665.5	11725.3	12127.2	3.46	4.48	3.53	1.93	11304.6	12158.5	12188.6	11967.6	11635.8	10691.6	11799.5	11695.3	11595.7	11108.6	11856.4	12061.2	12057.4	12197.3	12441.1	11886.3	11304.6	5174.3	5057	5962.3	10222.7	2768.9	4193.6	5190.1	9181	2070.4
High	Q86VP6	Cullin-associated NEDD8-dissociated protein 1 OS=Homo sapiens OX=9606 GN=CAND1 PE=1 SV=2	FALSE	Human	57	63	104	59	320.67	1.014	1.033	0.974	1.019	0.961	0.943	12886.3	13067.7	13315.1	12555.7	3.41	8.63	7.8	1.79	12688.2	13677.3	12974.5	12798.7	13150.1	11267.8	13880.2	12985.9	13434	11427	13611.8	13197.2	12602.7	12349.7	12886.6	12508.8	12688.2	5820.6	5383.1	6376.4	11553.1	2918.1	4933.1	5762.8	10636.5	2129.7
High	Q7Z406	Myosin-14 OS=Homo sapiens OX=9606 GN=MYH14 PE=1 SV=2	FALSE	Human	35	66	87	46	283.54	1.022	1.01	1.08	0.988	1.058	1.07	4439.5	4535	4482.4	4796.4	4.46	8.73	7.28	8.84	4087.8	4395.9	4483.5	4513.8	4144	4279.6	4962.3	4805.7	4135.3	4294.4	4836.6	4678.7	4232.8	4584.5	5018	5152.8	4087.8	1870.8	1860.2	2248.8	3640.7	1108.3	1763.6	2132.7	3274.2	800.4
High	P68104	Elongation factor 1-alpha 1 OS=Homo sapiens OX=9606 GN=EEF1A1 PE=1 SV=1	FALSE	Human	80	34	240	21	648.12	1.002	0.956	1.077	0.954	1.074	1.126	27685.1	27742.1	26462.3	29806.3	2.76	4.83	4.74	6.61	28923.1	27983.2	27223.2	27390.2	29100.9	25885.3	27525.2	27960.7	27997.5	24982.4	26159.1	26769.1	33849.7	29850.2	29762.4	29721.1	28923.1	11908.8	11294.8	13645.9	25566.7	6703.8	9782.6	12408.3	22167.3	4656.2
High	P11021	Endoplasmic reticulum chaperone BiP OS=Homo sapiens OX=9606 GN=HSPA5 PE=1 SV=2	FALSE	Human	63	49	132	46	392.33	0.979	0.932	1.1	0.952	1.124	1.18	17161.5	16802.9	16002.3	18884.5	10.17	7.53	3.6	3.87	15930.2	15724.1	18487.9	19186.1	16203.4	14834.5	17453.8	17424.7	15485.1	15778.9	16228.8	16813.3	18908.7	17520.7	19075.2	18860.4	15930.2	6691.7	7670.6	9558.6	14235.5	3841.8	6203.2	7732.7	12260.5	2940.9
High	P68371	Tubulin beta-4B chain OS=Homo sapiens OX=9606 GN=TUBB4B PE=1 SV=1	FALSE	Human	76	29	276	2	790.12	0.986	1.031	1.264	1.046	1.282	1.227	4930.3	4860.4	5081.9	6233	17.99	17.77	13.72	10.1	4333.3	4329.3	6143.4	5609.5	4280	4018.2	5749.7	5519.6	4431.8	4552.9	5727.5	5672.4	6063.5	5151.7	6407.2	6473.5	4333.3	1842.4	2548.9	2794.7	3760.2	1040.6	2043.5	2449.5	3508.9	848.6
High	A5YKK6	CCR4-NOT transcription complex subunit 1 OS=Homo sapiens OX=9606 GN=CNOT1 PE=1 SV=2	FALSE	Human	36	74	85	74	263.38	0.987	0.986	1.012	0.999	1.025	1.026	8294.7	8188.2	8180.9	8392.9	6.92	5.73	3.98	4.78	8401.6	9339.5	8025.7	8189.1	8904.9	7767.3	8225.1	8151.5	8621	7899.1	8346.8	8018.2	8602	8651.7	8188.8	7803.1	8401.6	3974.6	3329.8	4079.9	7823.4	2011.6	2923.2	3617.5	6825.8	1472.2
High	P05787	Keratin, type II cytoskeletal 8 OS=Homo sapiens OX=9606 GN=KRT8 PE=1 SV=7	TRUE	Human	67	46	130	31	397.45	1.302	1.122	1.022	0.862	0.785	0.911	12771.2	16626.3	14323.6	13055.1	38.43	41.19	37.45	26.79	7985.4	9730	18189.6	16763.1	7760.5	24062.6	17512	15785.3	8374.7	11004.3	18777.6	18644.2	9609.8	10630.9	16032.3	16318.9	7985.4	4140.8	7546.8	8351.5	6818.1	6231.7	6223.8	7005.2	6630.8	2051
High	P04406	Glyceraldehyde-3-phosphate dehydrogenase OS=Homo sapiens OX=9606 GN=GAPDH PE=1 SV=3	FALSE	Human	74	31	182	31	580.41	0.932	0.967	0.998	1.037	1.07	1.032	19962.5	18605.6	19298.3	19914.4	3.1	1.87	2.62	5.27	19625.6	19495.9	20831.8	20305.2	18975.1	18719.3	18492.5	18157.2	19254.3	20005.4	18771.6	19342.4	20319	21191.8	19517.9	18746.4	19625.6	8296.9	8643.1	10116.2	16670.6	4847.9	6572.3	8057.8	15244.8	3728.6
High	P49368	T-complex protein 1 subunit gamma OS=Homo sapiens OX=9606 GN=CCT3 PE=1 SV=4	FALSE	Human	72	45	115	29	355.7	0.941	0.953	1.073	1.012	1.139	1.126	10899	10260.7	10383.8	11691.1	4.61	5.41	9.15	7.86	11305.7	10641.1	11163.2	10216.7	11337.7	10143.3	10372	10150.5	11182.3	11401.4	9642.4	9640.1	13001	12299.5	11107.2	11112.9	11305.7	4528.5	4631.6	5090	9960.8	2626.9	3686.3	4504.6	8853.7	2125
High	P35221	Catenin alpha-1 OS=Homo sapiens OX=9606 GN=CTNNA1 PE=1 SV=1	FALSE	Human	60	50	66	41	227.83	1.07	0.965	1.025	0.901	0.957	1.062	8558.1	9160.2	8256.5	8768.8	6.38	8.13	6.02	8.52	8278.7	8374.3	9505	8745.9	8732.1	8151.2	9681.3	9609.2	8127.2	7386.1	8387.9	8444.8	8109.4	8281.5	9649.7	9284.8	8278.7	3563.8	3943.6	4357.3	7671.6	2111	3440.8	4264.4	6434.8	1376.6
High	P00558	Phosphoglycerate kinase 1 OS=Homo sapiens OX=9606 GN=PGK1 PE=1 SV=3	FALSE	Human	82	38	104	33	337.74	0.886	0.934	1.032	1.054	1.165	1.105	15638	13855.4	14608.5	16141.5	5.36	3.12	4.03	4.83	14105.7	15524.1	15883.2	15752.7	14004	13708.3	14460.2	13450.7	14299.5	15652.9	14696.4	14521.1	16888.1	16739.7	15384	15564.6	14105.7	6606.6	6589.9	7848.1	12303.3	3550.2	5139.2	5969.1	11321.8	2917.4
High	A6NHR9	Structural maintenance of chromosomes flexible hinge domain-containing protein 1 OS=Homo sapiens OX=9606 GN=SMCHD1 PE=1 SV=2	FALSE	Human	42	79	87	79	256.07	0.994	1.005	1.001	1.012	1.007	0.995	11127.4	11058.5	11186.3	11135.2	1.92	8.65	6.69	4.3	11280.6	10895.3	10976.3	11317.9	11147.9	9356.4	10969.8	11408.1	11317.6	9821.2	11380.8	11056.5	11091.2	10228.6	11179.4	11217.6	11280.6	4636.7	4554	5638.6	9794.1	2423.1	3898.7	5062.7	8960.8	1830.5
High	A0A0U1RQJ2	Dystonin OS=Homo sapiens OX=9606 GN=DST PE=1 SV=2	FALSE	Human	31	74	80	3	249.45	0.926	1.031	0.834	1.113	0.901	0.81	118.6	109.9	122.3	99	19.68	18.57	12.68	20.56	129.7	143.5	90.7	108.5	141.5	120.2	100.4	94.8	138.4	107	112	133.5	103.9	136.5	87.5	94.3	129.7	61.1	37.6	54.1	124.3	31.1	35.7	42.1	109.6	19.9
High	P13010	X-ray repair cross-complementing protein 5 OS=Homo sapiens OX=9606 GN=XRCC5 PE=1 SV=3	FALSE	Human	62	45	124	45	424.49	0.967	0.927	0.969	0.959	1.003	1.046	17234.3	16658.6	15972.7	16708	12.14	9.01	6.43	9.05	18162.1	15214.9	20049.8	16353.9	17895	14382.6	16432.5	16887.7	17977	15721.3	15861.6	16084.6	19237.4	16571.4	16845.6	15601.6	18162.1	6475	8318.6	8147.6	15721.8	3724.8	5840.2	7494.4	14233.5	2930.1
High	F5H2F4	C-1-tetrahydrofolate synthase, cytoplasmic OS=Homo sapiens OX=9606 GN=MTHFD1 PE=1 SV=2	FALSE	Human	61	52	87	51	278.29	0.938	0.937	0.973	0.999	1.037	1.039	13914.7	13054	13038.3	13542.9	2.8	7.84	7.84	5.69	14443.7	13736	14095.8	13564.2	14187.4	11696.5	13064.6	13043.4	14141	11663.5	13114.2	12962.8	15076.8	13440.9	13645.7	13434.6	14443.7	5845.6	5848.3	6757.8	12464.4	3029.2	4643.2	5788.4	11196.3	2173.8
High	Q14974	Importin subunit beta-1 OS=Homo sapiens OX=9606 GN=KPNB1 PE=1 SV=2	FALSE	Human	50	38	111	38	370.75	0.922	0.945	0.984	1.025	1.068	1.042	9661.1	8905.9	9127.9	9507.7	8.19	8.98	10	9.05	8948.3	9427	10825.5	9901	9215.6	7499.1	8791.1	9022.3	9386.3	7478.1	9064.1	9192.2	11022	9025.1	9717.3	9302.6	8948.3	4011.8	4491.5	4932.7	8096.4	1942.1	3124.4	4003.9	7431.7	1393.8
High	Q3SZ57	Alpha-fetoprotein OS=Bos taurus GN=AFP PE=2 SV=1	TRUE		75	40	99	36	328.94	1.129	1.167	0.902	1.033	0.799	0.774	10595.5	11964.1	12360.1	9561.5	51.37	44.52	55.83	45.22	6392	7510	14948.6	19415.3	7143.9	8756.5	16346.6	18791.1	6527.3	7898.6	19341.7	21587.6	4954.6	8605	10624.4	15785.1	6392	3196	6202.1	9672.8	6276.3	2267.8	5809.7	8339.1	5168.1	1472.1
High	A0A0C4DG89	RNA helicase OS=Homo sapiens OX=9606 GN=DDX46 PE=1 SV=1	FALSE	Human	53	59	91	1	284.94	1.087	1.125	1.164	1.035	1.071	1.035	80.5	87.5	90.6	93.7	23.5	6.98	9.76	10.35	67.7	114.7	82.1	79	92.1	94.9	83.2	82.9	93.8	104.9	87.5	84.5	89.9	112.1	92.1	95.4	67.7	48.8	34.1	39.4	80.9	24.6	29.6	36.8	74.3	19.6
High	Q7L014	Probable ATP-dependent RNA helicase DDX46 OS=Homo sapiens OX=9606 GN=DDX46 PE=1 SV=2	FALSE	Human	53	59	91	1	285	1.076	1.01	1.061	0.939	0.986	1.05	7881.1	8480.5	7963.5	8363.9	4.23	7.2	6.73	2.16	8004	8331.3	7553.8	7760.1	8580.5	7424.5	8766.9	8381.6	8361.3	7173	8185.5	7747.6	8343.6	8083.2	8511.3	8384.2	8004	3545.5	3134.1	3866.1	7538.4	1922.8	3115.8	3719.6	6620.1	1336.9
High	P16615	Sarcoplasmic/endoplasmic reticulum calcium ATPase 2 OS=Homo sapiens OX=9606 GN=ATP2A2 PE=1 SV=1	FALSE	Human	52	52	83	34	280.33	1.036	1.034	1.036	0.997	0.999	1.002	8718.5	9034.1	9010.6	9028	4.67	10.04	15.12	6.24	8140.4	9050.3	8546.2	8894.3	8677.3	7827.5	9889	9405.6	8481.4	7132.4	10174.1	9572.9	8631.9	8431.2	9442.4	9543.2	8140.4	3851.5	3545.8	4431.2	7623.5	2027.2	3514.6	4174	6715.3	1329.3
High	Q9NR30	Nucleolar RNA helicase 2 OS=Homo sapiens OX=9606 GN=DDX21 PE=1 SV=5	FALSE	Human	57	46	73	44	261.09	0.925	0.936	0.88	1.013	0.952	0.94	11694.4	10811.5	10950.9	10293.7	23.69	20.04	19.19	19.48	15961.1	13179.5	9566.4	10376.6	14029.8	10142.2	8811.9	11524.9	13629	12205.8	8971.8	9825.1	13446.8	11504.5	9210.4	9004	15961.1	5608.8	3969.1	5169.7	12325.9	2626.6	3131.8	5114.5	10790.9	2274.9
High	Q92878	DNA repair protein RAD50 OS=Homo sapiens OX=9606 GN=RAD50 PE=1 SV=1	FALSE	Human	55	81	96	81	277.49	1.03	1.043	1.028	1.013	0.998	0.985	9100.9	9373.8	9494.1	9352.1	5.37	5.71	3.11	4.31	9738.4	9409.8	8711.1	8802.1	9860.4	8577.8	9383.3	9364.3	9810.9	9400	9589.2	9116.1	9965.1	9316.5	9387.9	8991	9738.4	4004.5	3614.2	4385.3	8662.9	2221.5	3334.9	4155.7	7767.9	1752
High	P50990	T-complex protein 1 subunit theta OS=Homo sapiens OX=9606 GN=CCT8 PE=1 SV=4	FALSE	Human	77	42	115	42	338.05	0.988	0.982	1.017	0.994	1.029	1.036	14595.7	14425.7	14333.1	14845.3	1.28	4.44	4.33	4.54	14594	14597.3	14947.9	14536.4	14637.7	13259.7	14512.7	14339.3	14454.7	13198	14504.3	14212.6	16171.8	14730.4	14918.4	14772.6	14594	6212.2	6201.8	7242.1	12860	3434	5157.9	6363.5	11444.6	2459.8
High	E7EVA0	Microtubule-associated protein OS=Homo sapiens OX=9606 GN=MAP4 PE=1 SV=1	FALSE	Human	27	58	92	37	275.07	0.97	0.97	1.061	1.001	1.094	1.094	10332.8	10019.8	10026.7	10964.9	8.75	17.16	42.48	10.45	10358.8	11648.3	10306.9	9432.6	10006.6	13714.6	9877.9	10033.1	10199.8	20614.7	9709.8	9856.5	10988	13333.4	10941.9	10848.8	10358.8	4957.2	4276.3	4699.4	8791.3	3551.8	3510.6	4452.5	8075.8	3842.1
High	Q92945	Far upstream element-binding protein 2 OS=Homo sapiens OX=9606 GN=KHSRP PE=1 SV=4	FALSE	Human	63	44	109	38	329.61	0.98	1.007	0.993	1.028	1.014	0.987	7956.9	7795.9	8010.8	7904.3	4.13	5.58	17.06	8.74	7620.9	7806.6	8110.1	8367.5	8000.4	8459.7	7596.7	7492.5	7813.3	10893.5	7865.3	8159.1	7969.3	8854.4	7161.7	7839.8	7620.9	3322.2	3364.9	4168.7	7028.8	2190.9	2699.9	3325	6186.2	2030.3
High	Q92621	Nuclear pore complex protein Nup205 OS=Homo sapiens OX=9606 GN=NUP205 PE=1 SV=3	FALSE	Human	38	68	82	68	237.51	1.037	0.938	0.946	0.904	0.913	1.009	8008.9	8304.4	7509.1	7580.2	8.64	10.76	12.62	6.2	9009.3	8366.1	7666.9	7468.6	9060.3	6963.3	8185.7	8424.9	8944.2	6615	7447.4	7571.3	7896.4	6817	7656.5	7504.5	9009.3	3560.3	3181	3720.9	7959.9	1803.4	2909.2	3738.8	7081.7	1232.9
High	Q14152	Eukaryotic translation initiation factor 3 subunit A OS=Homo sapiens OX=9606 GN=EIF3A PE=1 SV=1	FALSE	Human	46	70	130	70	362.9	0.974	0.959	1.079	0.985	1.108	1.125	14100.5	13731.7	13521.7	15214.9	8.27	7.95	5.61	11.9	14854.4	15685.8	13384.8	13237.3	15465.6	14161.4	12969.7	13315	14787.7	13817.9	13091.5	13231.8	17672.5	16313.6	14190.2	13741.7	14854.4	6675.4	5553.3	6594.9	13587.3	3667.5	4609.5	5908.9	11708.3	2575.4
High	Q9BVA1	Tubulin beta-2B chain OS=Homo sapiens OX=9606 GN=TUBB2B PE=1 SV=1	FALSE	Human	70	28	261	2	740.4	0.946	0.954	1.119	1.008	1.182	1.173	1535	1452.2	1464.1	1717.1	13.11	5.32	5.22	15.47	1590.8	1242.4	1704.5	1481.1	1508.7	1328.2	1447.4	1457	1555.7	1437.2	1376.5	1491.4	2213.4	1578.4	1695.7	1738.8	1590.8	528.7	707.2	737.9	1325.5	344	514.4	646.6	1231.7	267.9
High	P42345	Serine/threonine-protein kinase mTOR OS=Homo sapiens OX=9606 GN=MTOR PE=1 SV=1	FALSE	Human	28	60	72	60	223.99	1.036	1.022	1.025	0.986	0.989	1.003	5810.4	6020.4	5936.6	5955.5	1.85	7.57	8.49	3.29	5831.1	5789.9	5985.7	5734.3	6078.7	5175.5	6107	5962.6	6225	5087.7	5918.3	5954.9	5949.2	5639.9	5961.8	6100.4	5831.1	2464	2483.4	2856.9	5340.5	1340.4	2170.4	2646.1	4928.7	948.2
High	P13796	Plastin-2 OS=Homo sapiens OX=9606 GN=LCP1 PE=1 SV=6	FALSE	Human	73	41	91	33	292.22	0.895	0.933	0.909	1.043	1.016	0.975	6849.1	6127.8	6391.2	6228.7	11.74	3.68	14.31	9.01	6978.8	7177.5	6721.8	5458.4	6199	6510.3	6057.5	6001.3	7360	7190.9	5670.1	5680.5	6181.4	7384.2	6250	6207.4	6978.8	3054.5	2788.9	2719.4	5446.1	1686	2152.9	2663.3	5827.3	1340.2
High	Q5UIP0	Telomere-associated protein RIF1 OS=Homo sapiens OX=9606 GN=RIF1 PE=1 SV=2	FALSE	Human	30	64	71	45	240.95	0.931	0.918	0.949	0.986	1.02	1.035	7334.8	6829.4	6730.5	6963.9	15.42	16.19	13.47	13.28	8864.6	8053.4	6414.6	6680.3	9070	6883.8	6510.9	6775.3	8085.6	7242.1	6083.1	6255	8326	7530.8	6439.6	6326.3	8864.6	3427.3	2661.4	3328.2	7968.5	1782.8	2314	3006.7	6401.9	1349.8
High	P08670	Vimentin OS=Homo sapiens OX=9606 GN=VIM PE=1 SV=4	FALSE	Human	83	48	187	40	546.25	0.946	0.936	0.895	0.99	0.946	0.955	13513.5	12780.1	12652.7	12088.1	20.66	12.72	13.23	10.69	11867	10284	16035.7	15388.5	10669.7	11985.4	13627.4	14203	11274.2	11477.7	13948	14600.3	11376.4	10514.3	12844.3	13277.9	11867	4376.5	6653.2	7666.7	9373.9	3104	4843.2	6303	8926.4	2139.2
High	Q14690	Protein RRP5 homolog OS=Homo sapiens OX=9606 GN=PDCD11 PE=1 SV=3	FALSE	Human	37	65	75	65	231.51	0.968	0.919	0.899	0.949	0.929	0.978	8306.1	8041.8	7634.7	7466.9	29.32	17.72	18.79	22.09	12595.1	9189	6631.2	7508.1	10384.3	7345.5	7183.3	8804.2	10300.3	7808.3	6826.7	7464.9	10641.1	7930.9	7030	6711.6	12595.1	3910.6	2751.2	3740.6	9123.2	1902.3	2553	3907.1	8155.4	1455.3
High	A0A804CDA6	Dynactin subunit 1 OS=Homo sapiens OX=9606 GN=DCTN1 PE=1 SV=1	FALSE	Human	52	48	59	48	221.03	1.003	1.006	1.008	1.004	1.006	1.002	6477.9	6495.2	6518.2	6531.9	7.52	3.55	3.37	3.48	6755.3	7157.5	6097.8	6211.9	6680.6	6172	6605	6387.3	6700.6	6340.7	6715.9	6316.1	6458.4	6921.8	6606.2	6413.6	6755.3	3046	2530	3094.8	5869.3	1598.4	2347.4	2834.6	5305.3	1181.8
High	Q12906	Interleukin enhancer-binding factor 3 OS=Homo sapiens OX=9606 GN=ILF3 PE=1 SV=3	FALSE	Human	51	40	102	33	325.17	1.001	0.964	0.954	0.963	0.952	0.989	10452.1	10465.6	10077.8	9966.5	18.05	11.91	13.41	10.96	13718.8	10948.7	9182.2	9978.1	12155.5	9108.1	10285.4	10648.9	12391.4	9106	10077.6	10078	11880.4	10231.7	9708.2	9319.8	13718.8	4659.4	3809.7	4971.1	10679.3	2358.8	3655.5	4725.7	9811	1697.2
High	Q13885	Tubulin beta-2A chain OS=Homo sapiens OX=9606 GN=TUBB2A PE=1 SV=1	FALSE	Human	69	27	260	1	734.6	0.977	1.032	1.035	1.056	1.058	1.003	898.6	878.3	927.1	929.6	12.29	11.85	13.91	11.27	744.4	843.9	956.8	977.7	814.1	767.6	984.9	947.6	830.3	812.3	1035.1	1055.7	863.4	839.6	1000.9	1058.6	744.4	359.1	397	487.1	715.2	198.8	350	420.5	657.4	151.4
High	P49454	Centromere protein F OS=Homo sapiens OX=9606 GN=CENPF PE=1 SV=3	FALSE	Human	27	81	85	78	249.5	1.009	1	1.04	0.991	1.031	1.041	6875.3	6934.7	6873.1	7151.8	4.11	2.26	6.37	5.61	6920.3	7220.1	6533.4	6830.5	6805.8	6866	7004	7158.7	6800	7744.1	6919.2	6827.3	6493.1	7356.2	7006.8	7299.8	6920.3	3072.7	2710.7	3403	5979.2	1778.2	2489.2	3176.9	5383.9	1443.3
High	A0A994J5B1	Erythrocyte membrane protein band 4.1 like 2 OS=Homo sapiens OX=9606 GN=EPB41L2 PE=1 SV=1	FALSE	Human	56	57	82	51	265	0.962	1.016	0.928	1.056	0.965	0.913	8568.9	8241.4	8702.7	7949.9	8.25	5.84	5.33	6.69	9041.6	9481.3	8011.4	8120.9	9214.6	8198.4	8218.3	8264.6	9231.5	8881.1	8527.8	8151.7	8013.8	8924.6	7886.4	7702.3	9041.6	4034.9	3323.9	4045.9	8095.6	2123.2	2920.8	3667.7	7309.2	1655.3
High	O15020	Spectrin beta chain, non-erythrocytic 2 OS=Homo sapiens OX=9606 GN=SPTBN2 PE=1 SV=3	FALSE	Human	33	75	82	61	256.48	0.988	0.997	0.989	1.009	1.001	0.992	3337.6	3296.2	3326.6	3299.7	3.11	1.98	4.31	3.81	3321.9	3540.7	3322.4	3352.9	3311.4	3264.4	3410.9	3281	3167.8	3499.9	3384.3	3269.9	3180.9	3466.1	3358	3242.5	3321.9	1506.8	1378.5	1670.5	2909.3	845.4	1212.2	1456	2508.1	652.3
High	P50991	T-complex protein 1 subunit delta OS=Homo sapiens OX=9606 GN=CCT4 PE=1 SV=4	FALSE	Human	82	42	108	41	371.54	0.906	0.936	1.057	1.033	1.167	1.13	11201	10152.1	10483.9	11844	7.12	5.3	4.62	12.15	10794.2	11439.5	12602.7	10967.5	11162.1	10265.3	9974.2	10040.2	10840.5	10782.8	9840.7	10193.3	13768.2	12856.3	10911.4	10796.8	10794.2	4868.3	5228.8	5464.1	9806.5	2658.5	3544.9	4455.6	8583.1	2009.7
High	P29401	Transketolase OS=Homo sapiens OX=9606 GN=TKT PE=1 SV=3	FALSE	Human	68	44	83	44	261.99	1.155	1.054	1.222	0.912	1.058	1.16	7491.2	8656	7893.7	9155.4	8.89	4.36	21.06	2.09	7690	7950.9	7297.5	6454.4	8184.7	8984.4	8879.9	8437.8	8388.9	11228.3	7427.8	7366.2	8924.6	9237.1	9074.3	9362.8	7690	3383.7	3027.7	3215.6	7190.7	2326.8	3156	3744.5	6642	2092.7
High	P08779	Keratin, type I cytoskeletal 16 OS=Homo sapiens OX=9606 GN=KRT16 PE=1 SV=4	TRUE	Human	76	42	109	14	335.37	1.128	1.309	1.198	1.16	1.062	0.915	1938	2186.7	2536.6	2322.1	9.38	193	11.32	21.59	1793.1	1894	1983.1	2226.1	1933.2	233108	1878.3	2473.3	2204.4	2909.2	2555.5	2517.8	1562.6	2419.8	2689.3	2228.3	1793.1	806	822.8	1109.1	1698.5	60370.3	667.6	1097.6	1745.4	542.2
High	P26358	DNA (cytosine-5)-methyltransferase 1 OS=Homo sapiens OX=9606 GN=DNMT1 PE=1 SV=2	FALSE	Human	45	67	78	25	241.78	0.987	0.891	1.013	0.902	1.026	1.137	7752.1	7652.7	6904.6	7849.1	11.99	11.11	13.82	8.2	9144.5	8215.7	7314.7	7049	9294.3	7789.9	7356.6	7518	8528.8	7253.2	6313.6	6572.7	8720	8013.1	7688.5	7173.7	9144.5	3496.3	3034.9	3511.8	8165.6	2017.4	2614.6	3336.3	6752.8	1351.8
High	P12956	X-ray repair cross-complementing protein 6 OS=Homo sapiens OX=9606 GN=XRCC6 PE=1 SV=2	FALSE	Human	65	46	118	45	354.82	0.976	0.937	0.981	0.959	1.005	1.048	14956.7	14599	14007.1	14673.2	5.25	7.84	8.82	8.98	16038.5	14562.8	15361.3	14299.3	15955.7	13157.7	14575.1	14622.8	15979.1	12990.8	14162.3	13853.6	16740.3	14763.8	14583.3	13532	16038.5	6197.5	6373.4	7124	14018	3407.6	5180.1	6489.3	12651.6	2421.2
High	A0A1W2PNX8	Unc-45 myosin chaperone A OS=Homo sapiens OX=9606 GN=UNC45A PE=1 SV=1	FALSE	Human	51	48	68	47	240.78	0.982	0.974	0.998	0.992	1.016	1.024	7703.5	7563.9	7504.2	7686.7	4.47	2.82	1.39	4.43	7538.2	8254.5	7872.3	7509.1	7710.3	7212.2	7559.8	7568	7628.8	7578.8	7430.4	7423.6	7570.5	8324.1	7623.4	7750.5	7538.2	3512.8	3266.2	3741.1	6773.9	1867.8	2686.8	3358.5	6040.2	1412.5
High	O00429	Dynamin-1-like protein OS=Homo sapiens OX=9606 GN=DNM1L PE=1 SV=2	FALSE	Human	72	47	69	14	253.53	0.984	0.992	0.986	1.007	1.002	0.994	7727.6	7605.7	7662.5	7618.2	4.27	7.16	10.56	4.25	7246.7	7546.3	7913.3	7929.4	7640.2	6564.3	7617.6	7593.9	7691.4	6206.6	7903.7	7633.6	7993.2	7219.6	7704	7533.4	7246.7	3211.5	3283.2	3950.4	6712.3	1700	2707.3	3370	6089.8	1156.8
High	Q7KZ85	Transcription elongation factor SPT6 OS=Homo sapiens OX=9606 GN=SUPT6H PE=1 SV=2	FALSE	Human	39	62	69	62	228.63	1.033	0.947	1.019	0.917	0.986	1.075	7664.6	7919.3	7260.7	7806.5	10.52	9.13	7	5.78	9041.5	7591.2	7738.7	7102.3	8687.3	6963.9	7756.2	8085.9	8306	7239.4	7253	7268.3	8398.7	7306.4	7894.9	7719.1	9041.5	3230.6	3210.8	3538.4	7632.3	1803.5	2756.6	3588.3	6576.4	1349.3
High	A0A6Q8PHK0	E3 ubiquitin-protein ligase OS=Homo sapiens OX=9606 GN=TRIP12 PE=1 SV=1	FALSE	Human	35	65	74	64	232.21	0.985	0.972	0.964	0.988	0.979	0.991	6990.3	6883.6	6797.7	6736.8	8.74	6.54	8.12	5.77	7625.9	7428.2	6578.1	6389.6	7693.5	6694.2	6741.5	7028.6	7604.9	7126.6	6484	6426.9	6846	7311.7	6629.4	6390	7625.9	3161.2	2729.2	3183.3	6759.2	1733.7	2396	3119.1	6021.3	1328.3
High	P04264	Keratin, type II cytoskeletal 1 OS=Homo sapiens OX=9606 GN=KRT1 PE=1 SV=6	TRUE	Human	61	44	105	30	387.79	0.861	2.199	0.947	2.554	1.099	0.43	3562.8	3068	7835.3	3372.4	42.47	184.62	51.83	91.35	2749.9	4616	2370.6	5931.7	2187.1	135947	2997.9	3139.8	6993.6	18050.2	8549.2	7180.9	1939.7	5473.1	12811	2078	2749.9	1964.4	983.6	2955.2	1921.5	35207.5	1065.5	1393.4	5537.3	3364.2
High	P25205	DNA replication licensing factor MCM3 OS=Homo sapiens OX=9606 GN=MCM3 PE=1 SV=3	FALSE	Human	71	54	94	54	292.79	0.939	0.95	0.995	1.012	1.06	1.047	8473.3	7955.6	8050.6	8432.1	15.8	13.52	16.55	11.85	10063.2	9332.5	7693.2	7184.2	9764.2	8533.8	7416.5	7415.1	9559.2	9129.1	7099.5	6941.8	9371.8	9275.6	7665.3	7520	10063.2	3971.6	3191.9	3579.2	8578.3	2210.1	2635.9	3290.6	7568.6	1701.5
High	Q99832	T-complex protein 1 subunit eta OS=Homo sapiens OX=9606 GN=CCT7 PE=1 SV=2	FALSE	Human	82	47	107	47	335.65	0.92	0.938	1.04	1.02	1.131	1.108	12104	11131.6	11354.6	12586.2	4.17	5.6	5.65	9.57	11739.3	12480.1	12534.1	11551	12245.9	11103.9	11159.3	10795	12031.9	11633.7	10568	11082.1	13815.2	13346.1	11869.6	11265.5	11739.3	5311.1	5200.4	5754.8	10758.7	2875.7	3966.1	4790.6	9526.4	2168.3
High	Q16531	DNA damage-binding protein 1 OS=Homo sapiens OX=9606 GN=DDB1 PE=1 SV=1	FALSE	Human	44	48	78	48	258.83	1.002	0.929	0.938	0.927	0.936	1.009	12010.9	12037.5	11159.2	11264.2	8.73	11.04	13.33	8	13711.7	12425.8	11609.8	11319.4	13335.2	10149.3	11966.9	12108.5	13199.3	9546.3	11318.4	11002.3	12986.6	11097.6	11433.4	10973.6	13711.7	5288	4816.9	5639.4	11715.7	2628.5	4253.1	5373.5	10450.7	1779.2
High	A0A1W2PPS1	Heterogeneous nuclear ribonucleoprotein U OS=Homo sapiens OX=9606 GN=HNRNPU PE=1 SV=1	FALSE	Human	51	47	126	2	349.94	0.854	0.894	0.885	1.047	1.036	0.99	616.2	526.3	550.9	545.2	29	7.51	7.18	7.95	473.4	491.1	830.7	773.1	578.6	481.6	525.1	527.4	602.4	505.3	550.6	551.3	602.8	526.1	565.1	503.8	473.4	209	344.7	385.2	508.4	124.7	186.6	234	476.9	94.2
High	P35658	Nuclear pore complex protein Nup214 OS=Homo sapiens OX=9606 GN=NUP214 PE=1 SV=2	FALSE	Human	33	47	55	47	205.33	1.083	1.028	1.09	0.95	1.007	1.061	6634.8	7183.6	6820.9	7233.7	8.39	15.03	8.67	10.21	6268.4	6218.4	7356.9	7022.7	6849.1	5380.9	7587.4	7534.4	6624.6	5822.7	7023	7060	6992.8	6050.3	7651.1	7482.8	6268.4	2646.4	3052.3	3498.7	6017.3	1393.6	2696.6	3343.6	5245.1	1085.2
High	P62258	14-3-3 protein epsilon OS=Homo sapiens OX=9606 GN=YWHAE PE=1 SV=1	FALSE	Human	82	27	211	24	656.75	0.97	1.088	1.059	1.121	1.091	0.973	16236.9	15757.8	17671.4	17195.7	5.35	6.12	5.73	2.13	15570.5	17654.7	16228.9	16244.8	15708	14803.7	17158.3	15807.7	15846.1	18037.6	17570.9	17772.5	16624.9	17066.7	17325.7	17447.5	15570.5	7513.3	6733.3	8093.3	13800.3	3833.9	6098.1	7015.1	12546.4	3361.8
High	P19338	Nucleolin OS=Homo sapiens OX=9606 GN=NCL PE=1 SV=3	FALSE	Human	55	65	182	64	501.78	0.927	0.957	0.981	1.033	1.058	1.025	18371	17031.7	17585.3	18017.6	3.93	15.29	34.07	14.14	18855.9	19340.6	17898.5	17875.7	18324.6	21378	15525.3	15830	18611.1	30991.1	16143	16616.1	19080.8	22482.7	17013.7	16702	18855.9	8230.8	7426	8905.8	16099.1	5536.5	5517.8	7025	14735.5	5776.1
High	ENSEMBL:ENSBTAP00000007350	(Bos taurus) similar to Complement C4-A precursor [OS=Bos taurus]	TRUE		41	63	70	39	225.21	1.113	1.116	0.96	1.003	0.862	0.86	6865.6	7640.1	7662	6589.5	45.63	42.47	52.14	40.47	4238.4	4978.3	9468.2	11258.6	4360.9	5727.9	10190.6	11230	4527.1	4948.4	11863.7	13033.6	3534.7	5380.9	8069.6	9520.9	4238.4	2118.6	3928.4	5609.1	3831.3	1483.4	3621.8	4983.6	3584.4	922.3
High	P48634	Protein PRRC2A OS=Homo sapiens OX=9606 GN=PRRC2A PE=1 SV=3	FALSE	Human	40	60	74	55	214.12	1.025	1.008	1.046	0.984	1.021	1.038	5547.8	5684.1	5592.5	5803.9	8.45	8.66	19.89	6.44	5842.6	6129.7	5267.7	5130.8	5925.5	6485.5	5452.6	5405.3	5900.4	7830	5258.9	5300.7	5905.9	6417.9	5546.3	5703.7	5842.6	2608.6	2185.6	2556.2	5205.9	1679.6	1937.9	2398.8	4671.7	1459.3
High	P41252	Isoleucine--tRNA ligase, cytoplasmic OS=Homo sapiens OX=9606 GN=IARS1 PE=1 SV=2	FALSE	Human	48	56	78	56	263.24	0.981	1.008	0.987	1.027	1.006	0.98	9635.8	9454.4	9712.4	9515.2	5.12	7.5	6.79	2.32	9847.9	10418	9428.3	9315.3	9351.4	8132	9558.5	9560	9834.2	8512.4	9885.5	9592.1	9684.3	9208.1	9631.2	9400.7	9847.9	4433.6	3911.8	4640.9	8215.7	2106	3397.1	4242.5	7786.3	1586.5
High	Q00839	Heterogeneous nuclear ribonucleoprotein U OS=Homo sapiens OX=9606 GN=HNRNPU PE=1 SV=6	FALSE	Human	52	49	129	4	348.62	0.984	1.015	1	1.031	1.016	0.985	14800.8	14563.1	15019.9	14800.2	10.06	7.44	13.86	10.71	16739.8	13083.6	14744.9	14857	16000.8	13432.3	14223.8	14910.6	16047.4	18605.6	13995.1	14058.3	17751.8	14458.4	15150.2	14113	16739.8	5568	6117.6	7401.8	14057.6	3478.7	5055.2	6617	12705.7	3467.7
High	P23246	Splicing factor, proline- and glutamine-rich OS=Homo sapiens OX=9606 GN=SFPQ PE=1 SV=2	FALSE	Human	50	33	123	32	370.73	0.941	0.953	0.936	1.013	0.995	0.982	10805.7	10165.3	10301.4	10119.4	0.33	4.37	13.78	4.08	10807.5	10803.8	10751.3	10838.4	10386.3	10803.6	9949	9818.2	10350.9	13282.6	10252.2	10156.1	10078.5	10945.4	10094.4	10144.5	10807.5	4597.8	4460.7	5399.8	9124.9	2797.9	3535.9	4357.1	8195.4	2475.6
High	P12277	Creatine kinase B-type OS=Homo sapiens OX=9606 GN=CKB PE=1 SV=1	FALSE	Human	80	28	156	26	521.79	0.979	1.012	1.067	1.034	1.09	1.054	15330.4	15004.5	15521.4	16360.1	2.05	3.51	6.7	2.42	15796.4	15268	15045	15393	15551.1	14284.3	15092.8	14916.6	16089.4	16990.2	14973.3	14713.4	16588.4	16612.9	16135	15789.8	15796.4	6497.6	6242.1	7668.9	13662.5	3699.4	5364.1	6619.7	12739	3166.6
High	O60610	Protein diaphanous homolog 1 OS=Homo sapiens OX=9606 GN=DIAPH1 PE=1 SV=2	FALSE	Human	43	57	69	55	218.12	0.946	0.964	0.965	1.019	1.02	1.001	8800.4	8324	8484.2	8488.9	3.63	4.83	3.28	3.92	8462.4	9203.8	8927.1	8675.4	8789	7807.5	8311	8337.1	8935.1	8287.3	8415.1	8553.8	8430.4	8976.1	8547.8	8175.2	8462.4	3916.8	3703.8	4322.1	7721.6	2022	2953.8	3699.8	7074.5	1544.6
High	P13667	Protein disulfide-isomerase A4 OS=Homo sapiens OX=9606 GN=PDIA4 PE=1 SV=2	FALSE	Human	59	43	76	1	261.38	0.953	0.943	0.978	0.99	1.027	1.037	12967.5	12351.6	12229.5	12684.6	5.9	10.41	7.54	9.55	13356.4	11662	12813.7	13123.1	13763	10646.2	12462.8	12241.4	13496.4	11261.4	12408.6	12053	14820.7	12061.2	13079.4	12301.7	13356.4	4963	5316.4	6538	12091.5	2757.2	4429.3	5432.5	10685.9	2098.9
High	Q9Y4L1	Hypoxia up-regulated protein 1 OS=Homo sapiens OX=9606 GN=HYOU1 PE=1 SV=1	FALSE	Human	55	50	66	39	228.52	0.948	0.936	0.964	0.987	1.017	1.031	8333.3	7901	7797.6	8037.1	5.16	6.49	4.63	3.05	8074.8	8200.7	8468.1	9055.3	8017.7	6952.4	7961.8	7840.8	7635.4	7360.8	8179.2	7963.3	8001.3	7742.9	8339.3	8073	8074.8	3490	3513.4	4511.4	7044	1800.5	2829.6	3479.6	6045.4	1371.9
High	H0YFD6	enoyl-CoA hydratase OS=Homo sapiens OX=9606 GN=HADHA PE=1 SV=2	FALSE	Human	63	42	65	42	230.87	0.935	0.969	0.935	1.037	1	0.965	10516.5	9831	10194.5	9834.6	5.69	4.8	4.17	4.66	9736.2	11194.8	10472.3	10560.9	9930.1	8947.6	9887	9775.4	10138.3	9474.5	10440.4	10250.9	9673.4	10630.6	9998.5	9616.5	9736.2	4764.2	4344.9	5261.5	8724.1	2317.3	3513.9	4338.1	8027.1	1765.8
High	Q71U36	Tubulin alpha-1A chain OS=Homo sapiens OX=9606 GN=TUBA1A PE=1 SV=1	FALSE	Human	65	29	291	1	997.7	0.961	0.9	0.971	0.936	1.01	1.079	4296.4	4130.9	3866.6	4172.8	11.68	9.94	8.9	6.06	4649.6	3971.9	4647.4	3667.3	4321.5	3423.6	4082.4	4180	4570	3832.2	3830.8	3901.3	4247.6	3743.4	4289.8	4099.3	4649.6	1690.3	1928.2	1827.1	3796.7	886.6	1450.9	1855	3618.4	714.2
High	Q13428	Treacle protein OS=Homo sapiens OX=9606 GN=TCOF1 PE=1 SV=3	FALSE	Human	37	62	88	5	243.77	0.948	1.003	1.004	1.058	1.059	1.001	11126.1	10551	11160.8	11173	10.7	9.72	17.15	13.92	12415.1	11644.4	9691.9	10631	11999.7	10848.2	9549.5	10261.9	11941	14448.7	10006.1	10431.6	13442.2	11839.6	9825.3	10543.9	12415.1	4955.5	4021.2	5296.4	10542.3	2809.5	3393.9	4554	9454.4	2692.9
High	P17980	26S proteasome regulatory subunit 6A OS=Homo sapiens OX=9606 GN=PSMC3 PE=1 SV=3	FALSE	Human	72	30	76	30	253.65	0.934	0.97	1.038	1.038	1.111	1.07	8592.3	8026.3	8332.8	8918.5	1.72	4.99	2.96	4.94	8351.4	8651.5	8533.5	8672.3	8475	7514.2	8120.5	7933.3	8370.2	7901.7	8452.8	8295.6	9612.5	9081.8	8758.1	8606.6	8351.4	3681.8	3540.5	4320.6	7445.7	1946	2886.1	3520.6	6627.2	1472.7
High	Q9H583	HEAT repeat-containing protein 1 OS=Homo sapiens OX=9606 GN=HEATR1 PE=1 SV=3	FALSE	Human	32	60	68	60	218.05	1.07	0.929	0.886	0.868	0.829	0.954	6335.5	6777.7	5884.1	5616.3	28.11	19.81	24.14	23.25	9798.1	6822.8	5432.2	5882.9	8467.2	5449.6	6103.5	7526.4	8679.6	5212.2	5703.5	6070.4	8514.6	5570.4	5662.5	5509.8	9798.1	2903.6	2253.8	2930.9	7438.8	1411.3	2169.2	3340	6872.2	971.4
High	Q15029	116 kDa U5 small nuclear ribonucleoprotein component OS=Homo sapiens OX=9606 GN=EFTUD2 PE=1 SV=1	FALSE	Human	59	48	89	47	294.67	1.044	0.932	1.014	0.892	0.971	1.088	9461.6	9882.2	8819.5	9591.7	10.47	12.71	11.63	9.76	11396.5	9224.8	9704.4	9206.4	10796.2	7906.2	9769	9996.7	10279	7754.8	8812.9	8826.1	10931.3	8699.1	9873.9	9317.6	11396.5	3925.8	4026.3	4586.7	9485	2047.5	3471.9	4436.3	8138.5	1445.3
High	O60506	Heterogeneous nuclear ribonucleoprotein Q OS=Homo sapiens OX=9606 GN=SYNCRIP PE=1 SV=2	FALSE	Human	57	34	72	2	256.58	1.013	0.957	0.982	0.945	0.969	1.026	9707.9	9835.3	9290	9534.1	11.41	13.27	10.55	9.63	11077.7	8519.7	10188.6	9249.9	10436.3	7608.6	9696.5	9976.1	10922.5	8572.1	9125.9	9457	10644.8	8441.1	9762.5	9311.1	11077.7	3625.7	4227.2	4608.3	9168.8	1970.5	3446.2	4427.2	8648.1	1597.7
High	O95757	Heat shock 70 kDa protein 4L OS=Homo sapiens OX=9606 GN=HSPA4L PE=1 SV=3	FALSE	Human	68	52	76	44	245.52	0.939	1.016	1.021	1.083	1.088	1.005	6844.1	6424.3	6955.2	6986.5	6.58	9.09	8.77	7.43	7389.8	7149.9	6461.3	6551.4	7561.2	6562.7	6279.2	6288.8	7566.7	7461.5	6483.3	6429	7379.3	7385.1	6614.7	6390.4	7389.8	3042.8	2680.8	3263.9	6642.9	1699.6	2231.7	2790.8	5991	1390.7
High	P55060	Exportin-2 OS=Homo sapiens OX=9606 GN=CSE1L PE=1 SV=3	FALSE	Human	46	47	80	47	252.44	1.033	1.027	0.998	0.994	0.966	0.972	9832.7	10153.1	10093.4	9808.2	4.47	11.96	14.86	7.98	10066.7	10124	9194.5	9604	10311.3	7906.3	10145	10161.1	10433.6	7400.9	10102	10084.8	10832.1	8917.4	9884.9	9732	10066.7	4308.4	3814.8	4784.8	9059	2047.6	3605.6	4509.3	8260.9	1379.4
High	P06576	ATP synthase subunit beta, mitochondrial OS=Homo sapiens OX=9606 GN=ATP5F1B PE=1 SV=3	FALSE	Human	77	28	94	12	310.4	0.892	0.935	0.977	1.049	1.096	1.045	10495.6	9358	9817.6	10255.3	8.58	5.94	3.24	4.23	9588.3	9860	11359.1	11172.1	9409.5	8336.4	9513.9	9306.8	9641.6	9488.2	9996.8	10181.6	11026.4	10018.9	10259.6	10251.1	9588.3	4196.1	4712.9	5566	8266.8	2159	3381.3	4130.2	7633.9	1768.4
High	Q9H2G2	STE20-like serine/threonine-protein kinase OS=Homo sapiens OX=9606 GN=SLK PE=1 SV=1	FALSE	Human	48	59	68	58	215.39	1.043	1.022	1.065	0.98	1.022	1.043	7198.3	7505.6	7355.7	7669.5	10.18	2.35	7.71	6.58	7465	8211.6	6486.4	6941.2	7668.2	7620.1	7392.7	7303.1	7518.3	8371.8	7196.5	7088.9	7785.9	8539.7	7368.1	7554.9	7465	3494.6	2691.2	3458.2	6736.9	1973.5	2627.4	3241	5952.7	1560.3
High	O95239	Chromosome-associated kinesin KIF4A OS=Homo sapiens OX=9606 GN=KIF4A PE=1 SV=3	FALSE	Human	45	56	64	55	210.51	0.995	0.97	0.993	0.975	0.998	1.024	6940.2	6907.1	6733	6892.2	6.19	6.74	6.27	1.78	7216	7196.6	6337.2	6692.9	7240.7	6158.5	6878.2	6936.1	7309.3	6325.3	6892.5	6577.1	7112.2	6919.6	6864.9	6840.2	7216	3062.6	2629.3	3334.4	6361.4	1594.9	2444.5	3078.1	5787.3	1178.9
High	Q93009	Ubiquitin carboxyl-terminal hydrolase 7 OS=Homo sapiens OX=9606 GN=USP7 PE=1 SV=2	FALSE	Human	52	52	68	52	223.71	0.991	0.955	1.028	0.963	1.038	1.077	7680.6	7611.6	7333.3	7898.6	10.9	8.38	11.01	6.27	8802.3	8083.1	7298.2	6894.3	8712.7	7190.7	7594.2	7629	8879	7511.7	7159.2	7051.9	8855.7	7928.1	7869.2	7752.2	8802.3	3439.9	3028	3434.8	7654.6	1862.2	2699	3385.6	7030	1400
High	Q9BXJ9	N-alpha-acetyltransferase 15, NatA auxiliary subunit OS=Homo sapiens OX=9606 GN=NAA15 PE=1 SV=1	FALSE	Human	54	55	80	1	248.25	0.921	0.94	0.92	1.02	0.998	0.979	370.9	341.7	348.5	341.1	7.92	6.4	12.39	4.23	347.2	379.5	416.6	362.5	355.2	306.1	336.2	347.3	361.5	299.3	336	402.3	356.8	350.3	326.4	332.1	347.2	161.5	172.8	180.6	312.1	79.3	119.5	154.1	286.2	55.8
High	E7ESP9	Neurofilament medium chain OS=Homo sapiens OX=9606 GN=NEFM PE=1 SV=1	FALSE	Human	59	58	82	54	243.89	1.025	1.049	1.015	1.023	0.99	0.967	5925.3	6074.6	6214.4	6011.6	61.67	60.48	61.76	58.05	13315.7	9153.9	3718.5	3835.5	13039.8	9282.8	3615.8	3975.2	11225.9	11455.5	3440.2	3436.1	12063.9	9385.6	3850.6	3584.6	13315.7	3895.6	1542.8	1910.9	11456.1	2404.1	1285.1	1764.1	8888.3	2135.1
High	P17987	T-complex protein 1 subunit alpha OS=Homo sapiens OX=9606 GN=TCP1 PE=1 SV=1	FALSE	Human	71	32	90	24	313.09	0.938	0.937	1.001	0.999	1.067	1.068	9881.3	9271.2	9263.5	9889	6.81	7.43	9.44	7.54	10573.8	10428.9	9309.9	9362.5	10467.9	8831.3	9266.6	9275.7	10506.1	8360.6	9306.2	9220.9	11189.9	9959.1	9819.3	9427.3	10573.8	4438.2	3862.7	4664.5	9196.6	2287.1	3293.4	4116.4	8318.4	1558.2
High	Q15021	Condensin complex subunit 1 OS=Homo sapiens OX=9606 GN=NCAPD2 PE=1 SV=3	FALSE	Human	50	58	79	57	250.77	1.049	0.978	1.036	0.932	0.987	1.059	10902.1	11437.2	10661.8	11293.1	9.43	4.59	7.64	1.6	11408.9	12564	10417.8	10295.4	12003.3	10725.6	11417.2	11457.2	12020.6	10061.9	10626.3	10697.4	11236.7	11352.2	11349.8	10970	11408.9	5346.8	4322.3	5129.2	10545.5	2777.7	4057.7	5084.4	9517.4	1875.3
High	P53618	Coatomer subunit beta OS=Homo sapiens OX=9606 GN=COPB1 PE=1 SV=3	FALSE	Human	56	49	70	49	237.62	0.954	0.951	0.96	0.997	1.006	1.009	8543.2	8150.4	8126.4	8198.3	3.42	7.38	9.53	4.39	8351.5	8825.6	8739.4	8226.1	8681.6	7264.9	8034.1	8268.5	8800.6	6970.8	8041.8	8212	8755.8	8156.6	8240.3	7888.8	8351.5	3755.9	3625.9	4098.3	7627.2	1881.5	2855.4	3669.4	6967.9	1299.2
High	A0A6I8PIV1	leucine--tRNA ligase OS=Homo sapiens OX=9606 GN=LARS1 PE=1 SV=1	FALSE	Human	47	50	80	50	264.55	0.928	0.997	1.017	1.074	1.096	1.02	10730.6	9962.9	10700.3	10916.5	9.05	6.26	7.38	8.08	11205.8	12169.3	10275.5	9990.4	11182.9	9981.4	9944.5	9809.3	11416	11181.1	10240.2	9748.2	11454.8	11624.1	10403.6	9787.2	11205.8	5178.9	4263.3	4977.3	9824.8	2585	3534.3	4353.2	9038.7	2083.9
High	P15311	Ezrin OS=Homo sapiens OX=9606 GN=EZR PE=1 SV=4	FALSE	Human	64	49	97	33	285.29	0.861	0.921	0.892	1.07	1.037	0.968	6852.2	5896.6	6312.2	6111.8	11.46	5.32	4.8	2.77	6046.2	6275.5	7533.6	7482	5884.7	5389.4	6121.6	5908.5	6092.6	6069.9	6539.7	6661.5	5955.6	6261.8	6253.1	5973.7	6046.2	2670.7	3125.7	3727.6	5170	1395.8	2175.6	2622.1	4823.9	1131.3
High	Q9UIG0	Tyrosine-protein kinase BAZ1B OS=Homo sapiens OX=9606 GN=BAZ1B PE=1 SV=2	FALSE	Human	44	67	84	67	246.58	1.046	0.948	0.993	0.907	0.949	1.047	7824.5	8182.4	7420.5	7767.3	12.44	15.69	12.21	8.5	9588	8000.4	7652.4	7293.2	9860.4	6825.7	7736.1	8654.5	9292.1	7406.8	7434.3	7292	9043	7568	7876.6	7659.5	9588	3404.7	3175	3633.5	8662.9	1767.7	2749.4	3840.7	7357.1	1380.5
High	Q14697	Neutral alpha-glucosidase AB OS=Homo sapiens OX=9606 GN=GANAB PE=1 SV=3	FALSE	Human	55	44	81	7	287.38	0.958	0.985	1.021	1.028	1.066	1.037	9367.5	8975.3	9228	9567	6.92	9.46	8.64	5.97	8887.8	8697.3	9935.5	9872.9	8658.2	7740.3	9639.2	9304	8813.4	8056.6	9698.9	9662.2	9207	8829.9	9983.1	9941.1	8887.8	3701.3	4122.2	4918.8	7606.7	2004.6	3425.8	4128.9	6978.1	1501.6
High	P26038	Moesin OS=Homo sapiens OX=9606 GN=MSN PE=1 SV=3	FALSE	Human	66	48	99	34	299.46	1.013	1.014	1.064	1	1.05	1.05	5728.6	5805.6	5807.4	6096.7	4.71	10.52	9.25	4.75	5602.8	5420.5	5857.2	6030.7	5594.9	4818.4	6121	6024.2	5606.4	5004.5	6194.2	6015.6	6028.5	5571.2	6165.7	6176.9	5602.8	2306.8	2430.2	3004.5	4915.4	1247.9	2175.4	2673.4	4438.9	932.7
High	J3KN01	Afadin, adherens junction formation factor OS=Homo sapiens OX=9606 GN=AFDN PE=1 SV=2	FALSE	Human	44	61	72	2	234.4	0.934	0.977	0.94	1.046	1.006	0.962	8221.3	7681.9	8033.1	7731.2	4.81	2.93	4.25	6.37	7626.6	8568.6	8265.3	8177.5	7992.3	7442.2	7688.8	7675	7884.5	8660.5	8000.8	8065.5	7404.8	8536.8	7895.6	7570.2	7626.6	3646.5	3429.3	4074.1	7021.7	1927.4	2732.6	3406	6242.6	1614.1
High	Q13200	26S proteasome non-ATPase regulatory subunit 2 OS=Homo sapiens OX=9606 GN=PSMD2 PE=1 SV=3	FALSE	Human	55	46	78	46	250.18	1.045	1.004	1.019	0.96	0.975	1.016	9534.5	9964.8	9569.4	9719.9	9.63	8.22	9.91	4.45	10655.2	10185	8775.5	8925.6	10629	8703	10038.3	9891.9	10934.9	8641.7	9775.3	9367.9	10397.9	9371.2	9628	9812.7	10655.2	4334.4	3640.9	4446.8	9338.2	2253.9	3567.7	4389.8	8657.8	1610.6
High	A0A8V8TQJ0	DNA mismatch repair protein OS=Homo sapiens OX=9606 GN=MSH6 PE=1 SV=1	FALSE	Human	43	51	64	51	219.76	0.925	0.932	0.994	1.008	1.074	1.066	7201.4	6659.3	6710.1	7154.7	15.72	14.72	14.51	14.22	8543.2	7946.6	6526	6128.6	8744.6	6592.5	6658.7	6660	8553.9	6961.1	6468.2	6306.9	8978.4	7607.5	6728.8	6707.8	8543.2	3381.8	2707.6	3053.3	7682.6	1707.3	2366.5	2955.6	6772.7	1297.4
High	A6NEM2	Host cell factor C1 OS=Homo sapiens OX=9606 GN=HCFC1 PE=1 SV=2	FALSE	Human	31	45	63	2	203.25	0.957	0.983	1.052	1.028	1.1	1.07	6262.7	5992.4	6158.5	6590.3	7.4	5.99	6.89	5.13	6511.9	7001.3	6023.1	6006	6730.5	5986.5	5988.3	5996.5	6325.1	6688.9	5996.2	5701	6692	6955.3	6490.3	6156	6511.9	2979.5	2499	2992.2	5913.1	1550.4	2128.3	2661.1	5008	1246.7
High	Q15393	Splicing factor 3B subunit 3 OS=Homo sapiens OX=9606 GN=SF3B3 PE=1 SV=4	FALSE	Human	45	44	64	44	220.45	0.926	0.936	0.925	1.01	0.999	0.988	6925.7	6416.3	6483.1	6408	4.92	7.94	7.1	7.76	7165.9	7111.5	6444.5	6744.8	7122.9	5879.6	6349.5	6483.9	7160	6034.8	6478.7	6487.5	7219.2	6525	6293.2	6043.8	7165.9	3026.4	2673.8	3360.3	6257.9	1522.7	2256.6	2877.4	5669	1124.8
High	Q99460	26S proteasome non-ATPase regulatory subunit 1 OS=Homo sapiens OX=9606 GN=PSMD1 PE=1 SV=2	FALSE	Human	49	46	75	46	254.92	0.971	0.972	1.014	1	1.044	1.044	9923.7	9638.7	9641.6	10067.5	4.6	6.42	3.75	3.76	9520.9	9972.6	10623.8	9875	10080.9	8643.2	9695.1	9582.6	9984.4	9114.6	9661.5	9621.8	10420.9	10101.5	10033.6	9512.2	9520.9	4244	4407.8	4919.8	8856.6	2238.4	3445.7	4252.6	7905.3	1698.8
High	A0A0B4J1W3	N-alpha-acetyltransferase 15, NatA auxiliary subunit OS=Homo sapiens OX=9606 GN=NAA15 PE=1 SV=1	FALSE	Human	54	55	79	1	245.77	1.05	0.974	1.041	0.927	0.992	1.07	8721.8	9158.1	8491.5	9083	7.2	8.01	7.77	2.93	9385	9232.4	8239.5	8203.9	9605.6	7939.1	9222.4	9094.2	9485	7873.4	8489.6	8493.4	9040.4	8601.4	9125.7	9180.9	9385	3929	3418.5	4087.2	8439	2056.1	3277.7	4035.8	7509.9	1467.4
High	Q08J23	RNA cytosine C(5)-methyltransferase NSUN2 OS=Homo sapiens OX=9606 GN=NSUN2 PE=1 SV=2	FALSE	Human	71	46	67	46	231.71	0.994	0.975	0.969	0.981	0.975	0.994	9068.7	9012.5	8840.3	8787.5	7.35	10.53	9.57	5.63	8579.6	8531.9	9824.7	9585.8	8722.2	7392.8	9356.4	9312.4	8594.7	7412.9	9209.7	9093	8537.9	8224.3	9323.8	9044.4	8579.6	3630.9	4076.2	4775.7	7662.9	1914.6	3325.3	4132.7	6805	1381.6
High	P26640	Valine--tRNA ligase OS=Homo sapiens OX=9606 GN=VARS1 PE=1 SV=4	FALSE	Human	48	57	84	56	251.47	0.931	0.881	0.985	0.946	1.058	1.118	9090.6	8460.9	8005.7	8949.8	9.14	8.5	8.53	8.32	9885.2	9802.4	8430.6	8372.2	9873.3	8292.4	8586.3	8337.4	9213.8	8188.2	7827.3	7643.6	9890.2	9500.5	8407.5	8431.1	9885.2	4171.6	3497.8	4171.1	8674.2	2147.6	3051.6	3699.9	7295.2	1526.1
High	A0A6Q8PFJ0	Lamin A/C OS=Homo sapiens OX=9606 GN=LMNA PE=1 SV=1	FALSE	Human	59	42	74	42	256.11	1.003	1.109	1.024	1.106	1.022	0.923	8048.5	8069	8926.6	8242.9	12	9.19	10.59	10.1	7284.3	7271.3	9033.4	8892.9	6943.7	7846.1	8619.7	8298.3	7408.6	9510.6	9169.3	8690.4	7355.5	7654.2	8972.5	8876.9	7284.3	3094.4	3747.9	4430.5	6100.5	2032	3063.5	3682.6	5865.8	1772.6
High	Q5JRA6	Transport and Golgi organization protein 1 homolog OS=Homo sapiens OX=9606 GN=MIA3 PE=1 SV=1	FALSE	Human	37	61	67	61	209.91	1.097	1.08	1.162	0.985	1.059	1.075	6199.4	6798.8	6697.7	7201	5.58	2.27	4.62	7.41	6136.2	6619.2	5781.2	6263.2	6606.2	6750.9	6970.7	6847.1	6448.4	7145.2	6840.4	6557.9	6179.8	7228.2	7207.4	7194.7	6136.2	2816.9	2398.6	3120.4	5803.9	1748.3	2477.4	3038.6	5105.6	1331.7
High	P51610	Host cell factor 1 OS=Homo sapiens OX=9606 GN=HCFC1 PE=1 SV=2	FALSE	Human	31	44	62	1	200.28	0.884	0.964	0.968	1.09	1.095	1.005	111.2	98.3	107.1	107.6	5.36	6.26	16.01	16.72	114.3	112.1	101	110.2	97.6	99	89.5	104.2	113.9	129.6	100.7	89.3	128.2	115.8	100.1	86.9	114.3	47.7	41.9	54.9	85.8	25.6	31.8	46.3	90.2	24.2
High	A0A499FI48	Protein disulfide-isomerase OS=Homo sapiens OX=9606 GN=PDIA4 PE=1 SV=1	FALSE	Human	59	43	73	1	247.72	1.443	1.137	1.275	0.788	0.884	1.122	108.6	156.7	123.5	138.5	30.4	16.85	35	8.55	161.4	125.4	82.9	94.1	186.1	127.1	170.7	143.9	174.7	72	137.5	111	139.9	119.9	137.2	147.4	161.4	53.4	34.4	46.9	163.5	32.9	60.7	63.9	138.3	13.4
High	A0A494C1L5	LPS responsive beige-like anchor protein OS=Homo sapiens OX=9606 GN=LRBA PE=1 SV=1	FALSE	Human	25	62	67	54	200.01	0.906	0.98	0.901	1.081	0.995	0.92	5154.5	4670.7	5049.1	4646.1	8.24	3.39	3.26	3.33	4962.9	5353.5	4531.1	5447.8	4918	4540.5	4644.4	4697.2	4908.3	4915	5206.3	5186.9	4696	4922.1	4584.7	4596.8	4962.9	2278.3	1879.9	2714.1	4320.7	1175.9	1650.6	2084.5	3886.2	916
High	Q9NYU2	UDP-glucose:glycoprotein glucosyltransferase 1 OS=Homo sapiens OX=9606 GN=UGGT1 PE=1 SV=3	FALSE	Human	40	51	62	48	216.74	0.945	0.932	0.952	0.987	1.008	1.021	8358.5	7895.2	7792.6	7955.8	5.49	5.27	9.64	4.73	7658	8220.9	8703.9	8498.5	7598.1	7608.5	8427	8192.8	7527.7	7011.3	8777.5	8066.9	7534	7781.3	8385.6	8134.2	7658	3498.5	3611.2	4234	6675.3	1970.4	2995	3635.8	5960.2	1306.8
High	P04350	Tubulin beta-4A chain OS=Homo sapiens OX=9606 GN=TUBB4A PE=1 SV=2	FALSE	Human	75	25	237	3	633.62	1.014	1.009	0.994	0.995	0.98	0.985	1580.7	1603.4	1595.3	1570.8	17.15	17.57	12.86	10.79	1424.4	1499.8	2063.7	1666	1518.5	1170.7	1693.1	1784.5	1528.9	1263.1	1698.4	1664.6	1527.3	1323.4	1715.3	1615.6	1424.4	638.2	856.2	830	1334.1	303.2	601.8	791.9	1210.5	235.4
High	O75691	Small subunit processome component 20 homolog OS=Homo sapiens OX=9606 GN=UTP20 PE=1 SV=3	FALSE	Human	25	60	71	60	213.37	1.058	0.957	0.979	0.905	0.925	1.022	7569.7	8011.6	7247.7	7407.4	15.27	14.44	15.3	11.1	9569	8033.7	7132.5	6906.6	9469.1	6664.8	7780.2	8249.8	9161.3	6453.8	7228.6	7266.9	8984.9	7115.5	7564.4	7253.8	9569	3418.9	2959.2	3440.9	8319.1	1726.1	2765.1	3661.1	7253.6	1202.9
High	P35908	Keratin, type II cytoskeletal 2 epidermal OS=Homo sapiens OX=9606 GN=KRT2 PE=1 SV=2	TRUE	Human	73	42	72	26	236.79	0.761	2.139	1.015	2.81	1.334	0.475	3056.8	2326.4	6537.3	3103.8	46.61	147.84	78.42	73.33	1806.7	4470.6	2090.1	4664.8	2353.4	25508.5	1559.4	2299.7	4155.2	20283.6	7315.3	5842.1	2155.5	4469.2	8571.9	1799.1	1806.7	1902.5	867.2	2324	2067.5	6606.2	554.2	1020.6	3289.9	3780.4
High	P63010	AP-2 complex subunit beta OS=Homo sapiens OX=9606 GN=AP2B1 PE=1 SV=1	FALSE	Human	54	46	70	25	249.11	0.899	0.956	0.877	1.064	0.975	0.917	6309.3	5671.6	6032.5	5530.6	4.52	12.03	14.81	5.75	6264.7	5843.1	6500.8	6354.2	6147.4	4614.2	5494.5	5854.4	6039.3	4371	6032.4	6032.7	5873.3	5176.2	5706.3	5360.4	6264.7	2486.7	2697.2	3165.7	5400.8	1195	1952.8	2598	4781.7	814.7
High	P49736	DNA replication licensing factor MCM2 OS=Homo sapiens OX=9606 GN=MCM2 PE=1 SV=4	FALSE	Human	53	44	74	44	220.69	0.926	0.95	1.006	1.026	1.086	1.059	8443.2	7821.1	8021.2	8494.2	18.45	15.5	16.88	14.84	10240.1	9710.9	7341	7161	10213.3	8153.4	7467.1	7502.3	10098.9	8816.3	7297.9	7106.1	10205.8	9250.4	7799.8	7437.7	10240.1	4132.6	3045.8	3567.6	8973	2111.6	2653.8	3329.4	7995.9	1643.2
High	P55196	Afadin OS=Homo sapiens OX=9606 GN=AFDN PE=1 SV=3	FALSE	Human	42	60	71	1	229.64	1.027	1.123	0.883	1.093	0.859	0.786	534.1	548.8	599.8	471.5	9.57	23.86	25.12	18.66	497.8	478.8	573.2	577.5	506.8	341	594.3	605.3	554.4	359.5	662.7	648.8	420.5	379.6	528.8	567.3	497.8	203.8	237.8	287.7	445.2	88.3	211.2	268.6	439	67
High	Q92900	Regulator of nonsense transcripts 1 OS=Homo sapiens OX=9606 GN=UPF1 PE=1 SV=2	FALSE	Human	57	52	67	51	217.45	0.971	0.941	1.014	0.97	1.044	1.077	5977.8	5803.9	5627.3	6059.3	3.88	7.5	6.72	3.28	6174.5	6064.1	5892.7	5644.4	6365.9	5299.4	5774.7	5833.3	6259.4	5377.3	5725.3	5531.1	6270.3	6042	6076.7	5787.6	6174.5	2580.7	2444.9	2812.1	5592.8	1372.4	2052.4	2588.7	4956	1002.2
High	E7ETY2	Treacle ribosome biogenesis factor 1 OS=Homo sapiens OX=9606 GN=TCOF1 PE=1 SV=1	FALSE	Human	35	59	82	2	225.27	0.937	1.018	1.055	1.086	1.126	1.036	314	294.3	319.8	331.4	8.39	7.03	29.02	15.15	328.6	327.7	274.2	300.9	309.9	318	277.2	279.6	342.4	513.7	288	298.6	355	376.3	265.2	309.4	328.6	139.4	113.8	149.9	272.2	82.4	98.5	124.1	271.1	95.7
High	P26639	Threonine--tRNA ligase 1, cytoplasmic OS=Homo sapiens OX=9606 GN=TARS1 PE=1 SV=3	FALSE	Human	66	43	74	39	230.83	0.933	0.981	0.966	1.051	1.035	0.985	9979.4	9314.4	9788.9	9642.8	9.1	10.08	11.63	4.63	8593.1	9692.3	10630.8	10274.9	8745.5	8078.3	9964.4	9920.2	9309.4	7969.9	10293.2	10296.1	9361.1	9219.9	10153.5	9933	8593.1	4124.7	4410.7	5119	7683.4	2092.1	3541.4	4402.4	7370.8	1485.4
High	Q9C0C2	182 kDa tankyrase-1-binding protein OS=Homo sapiens OX=9606 GN=TNKS1BP1 PE=1 SV=4	FALSE	Human	38	48	52	48	189.55	1.046	1.018	1.053	0.973	1.007	1.034	4325.2	4526.2	4404.7	4556	15.31	8.72	19.03	11.56	4181.9	3785.6	5389.8	4473.5	4060.3	5010.8	4436.7	4617.6	4254.9	6178.5	4360.4	4449.5	4183.1	4531.3	4580.8	5456.2	4181.9	1611	2236.2	2228.7	3567.2	1297.7	1576.8	2049.2	3368.8	1151.5
High	P40227	T-complex protein 1 subunit zeta OS=Homo sapiens OX=9606 GN=CCT6A PE=1 SV=3	FALSE	Human	71	41	107	33	309.52	0.926	0.935	1.042	1.009	1.124	1.114	11686.8	10826.5	10923.6	12172.9	2.25	5.71	4.19	8.75	11821	11890.4	11554.1	11317.3	12023.3	10686.9	10952.7	10701.7	11807.3	10945.7	10901.6	10803.3	13752.4	12707.9	11660.4	11374.8	11821	5060.2	4793.8	5638.3	10563.1	2767.7	3892.6	4749.2	9348.6	2040
High	A0A8I5KV92	Eukaryotic translation initiation factor 4 gamma 3 OS=Homo sapiens OX=9606 GN=EIF4G3 PE=1 SV=1	FALSE	Human	31	54	69	45	219.11	1.034	0.977	1.055	0.945	1.021	1.08	5532.8	5719.9	5405	5838.4	3.38	6.71	3.57	3.37	5553.6	5830.8	5382.9	5512.2	5690.6	5056.1	5912.2	5749.4	5427.9	5145	5612.6	5382.2	5565.1	5848.2	6042.9	5828.6	5553.6	2481.4	2233.4	2746.2	4999.5	1309.4	2101.2	2551.5	4297.6	958.9
High	P42285	Exosome RNA helicase MTR4 OS=Homo sapiens OX=9606 GN=MTREX PE=1 SV=3	FALSE	Human	44	50	58	49	194.29	0.981	0.94	0.942	0.958	0.96	1.002	7333.1	7195.3	6895.1	6905.9	3.81	9.54	9.89	5.31	7826.8	7367.6	7298.7	7180.7	7807.1	6177.9	7137.1	7254	7508.6	5895.3	6802.5	6988.9	7558.1	6735.7	7012	6801.4	7826.8	3135.4	3028.2	3577.4	6859	1600	2536.6	3219.2	5945	1098.7
High	P54136	Arginine--tRNA ligase, cytoplasmic OS=Homo sapiens OX=9606 GN=RARS1 PE=1 SV=2	FALSE	Human	64	43	65	38	219.57	0.939	0.985	0.94	1.049	1.001	0.955	8284.7	7779.5	8158.2	7788.5	8.32	7.29	11.48	4.93	7858.6	7922.5	9348.6	8663.5	7782.4	6720.6	7776.7	7888.2	7950.7	6505.9	8425.5	8371.1	7771.7	7253.6	8184.2	7805.5	7858.6	3371.5	3878.7	4316.2	6837.2	1740.5	2763.9	3500.6	6295	1212.6
High	E9PLK3	Aminopeptidase OS=Homo sapiens OX=9606 GN=NPEPPS PE=1 SV=1	FALSE	Human	55	47	90	47	261.66	0.973	0.988	0.99	1.015	1.018	1.003	12082.1	11757.8	11931.9	11964.1	2.6	6.5	9.68	2.76	11927.8	12238.3	11696.5	12397.9	12009.3	10389.9	11908.5	11608.9	11885.1	9954.3	12516.7	11978.9	12321.6	11601.9	12149	11782	11927.8	5208.3	4852.8	6176.7	10550.8	2690.8	4232.3	5151.8	9410.2	1855.3
High	O60264	SWI/SNF-related matrix-associated actin-dependent regulator of chromatin subfamily A member 5 OS=Homo sapiens OX=9606 GN=SMARCA5 PE=1 SV=1	FALSE	Human	50	58	76	40	214.66	0.976	0.94	0.951	0.962	0.974	1.012	6824.3	6663.4	6413.4	6487.8	8.5	12.11	8.6	8.16	7702.3	6764.9	6884.2	6289.7	7794	5914.5	6344.7	6998.2	7423.8	6520.6	6157.2	6308	7312	6528.3	6447.5	6025.1	7702.3	2878.9	2856.2	3133.6	6847.4	1531.7	2254.9	3105.7	5877.9	1215.3
High	P20700	Lamin-B1 OS=Homo sapiens OX=9606 GN=LMNB1 PE=1 SV=2	FALSE	Human	58	35	70	33	227.21	1.004	1.143	1.041	1.138	1.037	0.911	7752.2	7786.8	8861.7	8072.3	15.67	9.87	13.43	9.59	9096.4	8723	6706.8	6889.5	9276.8	7720	7854.2	7530.1	9477.4	10291.2	8285.9	7612.7	9391.9	8394.6	7659	7762.3	9096.4	3712.2	2782.6	3432.4	8150.2	1999.3	2791.4	3341.7	7503.9	1918.1
High	P60842	Eukaryotic initiation factor 4A-I OS=Homo sapiens OX=9606 GN=EIF4A1 PE=1 SV=1	FALSE	Human	62	29	117	6	374.43	0.876	0.913	0.957	1.042	1.093	1.049	10934.1	9573.8	9980.4	10466.4	7.09	4.64	5.27	4.41	10540.4	10189	11913.9	11342.5	10124.7	9058.5	9682.6	9466.1	10308.6	9418.1	9662.7	10534.2	11305.6	10429.9	10502.9	10248.9	10540.4	4336.1	4943	5650.9	8895.1	2346	3441.3	4200.9	8161.9	1755.3
High	O95071	E3 ubiquitin-protein ligase UBR5 OS=Homo sapiens OX=9606 GN=UBR5 PE=1 SV=2	FALSE	Human	25	57	64	57	200.85	0.916	0.95	0.996	1.038	1.088	1.048	5331.4	4881.9	5065.5	5309.5	8.96	9.03	6.56	8.68	5606.4	5847.5	4808	5069.9	5672.6	4882.2	4631.1	4881.5	5716.6	4983.8	5056.7	5074.4	5722.2	5630.8	5006.6	4791.9	5606.4	2488.5	1994.8	2525.9	4983.7	1264.4	1645.9	2166.3	4526.2	928.9
High	P68366	Tubulin alpha-4A chain OS=Homo sapiens OX=9606 GN=TUBA4A PE=1 SV=1	FALSE	Human	62	26	233	4	832.04	0.976	1.014	0.937	1.039	0.96	0.923	3010.8	2938.3	3053.9	2819.7	8.72	7.14	13.57	8.94	2613.7	2894.3	3132	3172.6	2678.3	2815.1	3118.8	3066.9	2848.8	2479.5	3354.6	3273.7	2671.9	2544.5	3081.8	2975.7	2613.7	1231.7	1299.4	1580.6	2353	729	1108.4	1361	2255.6	462.1
High	O00571	ATP-dependent RNA helicase DDX3X OS=Homo sapiens OX=9606 GN=DDX3X PE=1 SV=3	FALSE	Human	66	44	89	43	273.28	1.025	0.989	1.031	0.965	1.006	1.043	8870.9	9088.6	8769.4	9145	3.5	9.48	7.42	3.81	8665.4	8560.5	9081.3	9198.7	8838.2	7673.6	9543.8	9346	8626.1	7595.2	8915.1	8938	8984.5	8730.5	9519.7	9308.4	8665.4	3643.1	3767.8	4582.8	7764.8	1987.3	3391.9	4147.5	6829.8	1415.6
High	P35241	Radixin OS=Homo sapiens OX=9606 GN=RDX PE=1 SV=1	FALSE	Human	63	49	92	29	266.62	0.997	1.013	1.047	1.016	1.05	1.034	10583.8	10555.5	10724	11084.3	2.1	5.13	3.98	2.05	10293.8	10533.9	10633.9	10828.4	10291.3	9810.6	10994.1	10826.4	10484	10307.7	11234.2	10969.5	10918.3	10851.5	11296.2	11252.8	10293.8	4482.9	4412	5394.8	9041.5	2540.7	3907.4	4804.5	8300.8	1921.1
High	Q10567	AP-1 complex subunit beta-1 OS=Homo sapiens OX=9606 GN=AP1B1 PE=1 SV=3	FALSE	Human	54	50	69	29	225.83	0.982	0.971	0.977	0.988	0.994	1.006	9264.9	9102.2	8991.9	9048.1	8.04	9.94	14.47	3.58	7987	9279.3	9651.5	9250.6	8894.1	7507.5	9315.2	9384.8	8495.9	6984.4	9516.9	9743.5	9228	8655.9	9361.8	8871.8	7987	3949	4004.4	4608.7	7813.9	1944.3	3310.7	4164.8	6726.7	1301.7
High	P50395	Rab GDP dissociation inhibitor beta OS=Homo sapiens OX=9606 GN=GDI2 PE=1 SV=2	FALSE	Human	73	33	73	16	243.82	1.057	1.003	1.094	0.949	1.035	1.09	6796.9	7181.8	6817.8	7433.6	6.85	4.33	4.86	3.45	7003.9	7583.1	6596	6565	7154	6600.7	7253.4	7209.7	7300.6	6605.3	7017	6624.1	7760.6	7159.9	7526	7342.3	7003.9	3227.1	2736.6	3270.7	6285.2	1709.4	2577.9	3199.5	5780.4	1231.1
High	P31939	Bifunctional purine biosynthesis protein ATIC OS=Homo sapiens OX=9606 GN=ATIC PE=1 SV=3	FALSE	Human	72	34	67	34	238.9	0.916	0.907	0.951	0.991	1.039	1.049	7973.7	7301.1	7233.3	7586.4	8.69	9.51	8.79	10.33	8461.2	8543.8	7514.3	7161	8653.1	7445.1	7112	7159.9	8356.4	7475.5	6998.9	6941.8	8512.5	8121.5	7086.6	6882.6	8461.2	3636	3117.7	3567.7	7602.2	1928.1	2527.6	3177.4	6616.2	1393.3
High	F5H5D3	Tubulin alpha chain OS=Homo sapiens OX=9606 GN=TUBA1C PE=1 SV=1	FALSE	Human	56	30	264	3	862.93	0.988	1.01	1.032	1.022	1.045	1.022	26813.8	26488.1	27070	27678.7	2.27	7.71	4.81	3.69	26356.2	26710.9	26917.1	27791.6	25671.6	23453.7	27962.1	27330.6	26940.7	24900.2	27888.8	27199.9	27181	26102.9	28185.5	28252.2	26356.2	11367.3	11167.8	13845.9	22553.9	6074	9937.9	12128.7	21330.6	4640.9
High	Q08378	Golgin subfamily A member 3 OS=Homo sapiens OX=9606 GN=GOLGA3 PE=1 SV=2	FALSE	Human	37	45	52	43	172.54	1.015	1.019	1.044	1.004	1.029	1.025	4928.2	5001.6	5019.5	5145.2	2.87	31.37	19.83	5.98	4962.1	5155.6	4894.6	4825.2	5048.9	8669.3	4954.7	4912.8	5076.1	7103.7	4963.6	4786.6	4705.7	5372.9	5296	4998.7	4962.1	2194	2030.7	2403.9	4435.7	2245.2	1760.9	2180.2	4019.1	1324
High	Q6PGP7	Superkiller complex protein 3 OS=Homo sapiens OX=9606 GN=SKIC3 PE=1 SV=1	FALSE	Human	39	53	62	53	204.16	0.992	0.947	0.977	0.955	0.985	1.032	9206.3	9129.1	8717.2	8993.5	6	7.18	7.86	2.39	9597.9	9789.2	8830.7	8671.4	9513.6	8025.2	9102.9	9155.3	9304.4	7686.8	8808.1	8627.1	9374	8997.3	8989.6	8878.7	9597.9	4166	3663.8	4320.1	8358.2	2078.4	3235.2	4062.9	7366.8	1432.6
High	Q02790	Peptidyl-prolyl cis-trans isomerase FKBP4 OS=Homo sapiens OX=9606 GN=FKBP4 PE=1 SV=3	FALSE	Human	72	37	90	36	266.64	0.937	0.968	0.993	1.034	1.06	1.026	11800.2	11051.5	11424.1	11717.2	5.19	6.28	4.9	3.76	11533.9	11162.6	12564.4	12072.6	11610.9	9980.3	11142.4	10961.2	11422.7	10365.8	11425.5	11523	12542.4	11581.8	11819.1	11616.2	11533.9	4750.4	5212.9	6014.6	10200.8	2584.7	3960.1	4864.4	9044	1932
High	Q14566	DNA replication licensing factor MCM6 OS=Homo sapiens OX=9606 GN=MCM6 PE=1 SV=1	FALSE	Human	57	50	89	50	278.34	0.897	0.92	0.996	1.025	1.11	1.083	10442.7	9372.2	9609.9	10403.1	15.12	14.75	15.26	14.99	11829.3	11866.6	9218.7	8998.6	11556.6	10086.8	8450.6	8708.2	11605.7	10526.2	8773.3	8417.4	11986	11616.2	9316.7	8912.2	11829.3	5050	3824.8	4483.2	10153.1	2612.3	3003.4	3864.5	9188.9	1961.9
High	Q12931	Heat shock protein 75 kDa, mitochondrial OS=Homo sapiens OX=9606 GN=TRAP1 PE=1 SV=3	FALSE	Human	61	39	75	38	258.86	0.902	0.917	0.952	1.017	1.055	1.037	7461.6	6731.6	6844.6	7099.8	7.55	6.33	5.63	9.6	7371.5	8299.7	6934.4	7552.7	7532.6	6838.3	6594.3	6626.5	7593.3	6741	6845.9	6843.4	7508.7	7903.7	6713.2	6428	7371.5	3532.1	2877.1	3762.8	6617.8	1771	2343.7	2940.7	6012.1	1256.4
High	Q01813	ATP-dependent 6-phosphofructokinase, platelet type OS=Homo sapiens OX=9606 GN=PFKP PE=1 SV=2	FALSE	Human	47	36	60	30	232.99	0.935	0.968	1.019	1.035	1.089	1.053	7438.9	6958.2	7200.3	7579.7	9.14	11.32	14.3	7.26	6349.3	7154.3	7734.8	7762.8	6385.1	6267.4	7794.9	7582.8	6397.6	6320.3	8203.9	8103.7	7048.7	7147.8	8037.8	8057.3	6349.3	3044.6	3209.2	3867.5	5609.7	1623.1	2770.3	3365.1	5065.4	1178
High	E9PKU7	Glucosidase II alpha subunit OS=Homo sapiens OX=9606 GN=GANAB PE=1 SV=1	FALSE	Human	55	40	71	3	249.19	0.917	0.973	0.966	1.061	1.054	0.993	478.9	439	465.8	462.7	23.05	27.57	36.55	23.53	359.3	409.6	559.8	582.5	369.3	299.1	547.8	521.9	392.5	255.8	631	552.8	401.7	333.3	559.8	533	359.3	174.3	232.3	290.2	324.5	77.5	194.7	231.6	310.7	47.7
High	P35527	Keratin, type I cytoskeletal 9 OS=Homo sapiens OX=9606 GN=KRT9 PE=1 SV=3	TRUE	Human	68	34	70	32	245.93	1.059	2.614	1.063	2.467	1.004	0.407	2542.3	2693.4	6645.3	2703.4	48.18	174.13	73.61	108.63	1917.5	3370.7	1169.7	3824.6	1295	62516.1	3077.7	2357.1	3803.3	18510.2	7833.5	5637.4	1500.2	4871.7	13849.4	1369	1917.5	1434.5	485.3	1905.4	1137.8	16190.4	1093.8	1046	3011.3	3449.9
High	A8MXP9	Matrin 3 OS=Homo sapiens OX=9606 GN=MATR3 PE=1 SV=1	FALSE	Human	49	47	99	4	299.52	1.108	1.03	1.047	0.93	0.946	1.017	7321.3	8109	7541.6	7668	10.83	10.64	8.01	7.55	8790.8	6933.1	7245.6	7397.9	8875.9	6867	7896.4	8327.3	8453.4	6977	7562.1	7521.2	8499.7	7083.3	7619.5	7716.7	8790.8	2950.5	3006.2	3685.7	7798	1778.4	2806.4	3695.5	6693.1	1300.4
High	P24928	DNA-directed RNA polymerase II subunit RPB1 OS=Homo sapiens OX=9606 GN=POLR2A PE=1 SV=2	FALSE	Human	32	56	58	56	195.04	1.027	1.018	1.015	0.991	0.988	0.997	6296.9	6469.3	6410	6388.8	6.92	5.96	4.13	3.48	6693.1	6560.7	5770.6	6043.7	6956.7	6028.7	6379.4	6560.5	6497.4	6537.5	6323.8	5964.3	6678.1	6536.6	6222.6	6244.4	6693.1	2792	2394.2	3011	6111.9	1561.3	2267.3	2911.4	5144.4	1218.4
High	Q7KZF4	Staphylococcal nuclease domain-containing protein 1 OS=Homo sapiens OX=9606 GN=SND1 PE=1 SV=1	FALSE	Human	57	48	72	48	232.21	0.869	0.913	0.941	1.051	1.083	1.031	8690.4	7549.1	7932.3	8176	8.01	10.73	11.08	10.98	9028.6	9107.7	8364.8	7639.9	9178	7654.7	7384.1	7445	9259	8419.6	7473.2	7330.4	9189.3	8703	7680.9	7234.5	9028.6	3875.9	3470.5	3806.2	8063.4	1982.4	2624.3	3303.9	7330.9	1569.2
High	A0A7I2YQN2	Synaptotagmin binding cytoplasmic RNA interacting protein OS=Homo sapiens OX=9606 GN=SYNCRIP PE=1 SV=1	FALSE	Human	55	31	67	1	234.88	1.016	1.005	1.042	0.989	1.026	1.038	404.6	411	406.5	421.8	7.69	8.33	8.94	3.73	434.8	397.6	361.2	411.8	420.9	353.4	401.3	427.2	453.5	366.2	416	397.2	422.4	402.9	441.5	421.2	434.8	169.2	149.9	205.2	369.8	91.5	142.6	189.6	359.1	68.3
High	O14980	Exportin-1 OS=Homo sapiens OX=9606 GN=XPO1 PE=1 SV=1	FALSE	Human	40	42	71	41	229.88	0.996	1.005	1	1.01	1.004	0.994	9302.9	9263.2	9353.2	9298.7	12.55	6.38	12.27	8.1	10186	10757.8	8496.4	8415.3	10377.6	9047.5	9346.8	9180.4	11073.4	8281.8	9569	9142.3	10373.4	9660.5	8950.3	8673.2	10186	4578.2	3525.1	4192.5	9117.3	2343.1	3321.9	4074.1	8767.5	1543.5
High	Q02880	DNA topoisomerase 2-beta OS=Homo sapiens OX=9606 GN=TOP2B PE=1 SV=3	FALSE	Human	33	53	62	34	186.65	1.307	1.039	0.966	0.795	0.74	0.93	3926.4	5130.9	4078.2	3794.8	32.12	25.81	19.82	26.19	6757.4	3718.4	3680.6	4146	5842.1	3492.2	4506.2	6374	5554.2	3625.7	3860.1	4308.7	5823.2	3528.9	4080.7	3447.3	6757.4	1582.4	1527.1	2065.5	5132.6	904.4	1601.5	2828.7	4397.6	675.7
High	M0R0K9	Tripartite motif containing 28 (Fragment) OS=Homo sapiens OX=9606 GN=TRIM28 PE=1 SV=1	FALSE	Human	68	20	120	1	381.01
High	Q29RF7	Sister chromatid cohesion protein PDS5 homolog A OS=Homo sapiens OX=9606 GN=PDS5A PE=1 SV=1	FALSE	Human	43	57	63	52	187.44	0.983	0.981	0.965	0.998	0.981	0.983	7370.7	7247.2	7230.7	7110.2	6.45	6.28	6.9	2.61	7637	7929.6	7113.7	6886.9	7831.8	6716.2	7243.2	7251.2	7947.6	7393.7	7071.2	6771	7056.2	7235	7164.6	6813.3	7637	3374.6	2951.5	3431.1	6880.7	1739.4	2574.3	3217.9	6292.6	1378
High	P47897	Glutamine--tRNA ligase OS=Homo sapiens OX=9606 GN=QARS1 PE=1 SV=1	FALSE	Human	61	44	58	3	182.9	0.966	0.886	0.937	0.917	0.969	1.058	6925.1	6690.8	6132.4	6485.6	4.19	7.28	8.01	2.99	6998.1	7034.1	6852.8	6412.3	7190.7	6022.8	6608.1	6774.6	6814.5	5615.4	6198.6	6066.9	6570.5	6401.7	6812.9	6397.1	6998.1	2993.5	2843.2	3194.6	6317.4	1559.8	2348.5	3006.4	5395.5	1046.6
High	A0A7I2V4F0	ATP-dependent RNA helicase OS=Homo sapiens OX=9606 GN=DDX1 PE=1 SV=1	FALSE	Human	59	43	67	43	214.96	0.891	0.961	0.956	1.078	1.072	0.995	10000.6	8912.6	9606.7	9558.1	3.42	5.45	3.77	3.41	9396.2	9902.3	10099.9	10122.7	9631.2	8447.5	8914.9	8910.3	9552.4	8974.8	9661.2	9781.3	9730.7	9602.4	9513.9	8995	9396.2	4214.1	4190.4	5043.2	8461.5	2187.7	3168.4	3954.2	7563.3	1672.7
High	P33991	DNA replication licensing factor MCM4 OS=Homo sapiens OX=9606 GN=MCM4 PE=1 SV=5	FALSE	Human	52	44	65	44	225.65	0.966	0.994	1.05	1.029	1.087	1.056	5842.5	5646	5809.3	6136.7	23.08	15.76	18.73	15.48	7175.9	7099.7	4713.4	4807.9	7137.7	6100.3	5145.1	5225.6	7100.3	6510.7	5183.5	4750.6	7141.2	6949.2	5419.1	5350.1	7175.9	3021.4	1955.6	2395.3	6270.9	1579.9	1828.6	2319	5621.7	1213.5
High	P27797	Calreticulin OS=Homo sapiens OX=9606 GN=CALR PE=1 SV=1	FALSE	Human	65	29	110	6	352.84	1.016	0.953	1.079	0.939	1.062	1.132	14132.4	14353.6	13472.2	15249.2	14.07	5.96	12.63	8.07	12763.4	13172.7	17226.5	15162	12758.3	14547.6	14339	14368.3	12635.3	16649.6	13333.9	13611.9	13477	14692.7	16149.8	15826.8	12763.4	5605.9	7147.2	7553.8	11208.8	3767.6	5096.1	6376.3	10004.2	3103.1
High	P52948	Nuclear pore complex protein Nup98-Nup96 OS=Homo sapiens OX=9606 GN=NUP98 PE=1 SV=4	FALSE	Human	31	47	58	47	204.04	0.923	0.925	0.86	1.002	0.931	0.93	5800.1	5354.4	5364	4986.8	6.91	10.14	9.63	3.9	6375.3	5867.6	5733.3	5403.5	6171.8	4855.3	5256.5	5454	6343.4	5452.3	5165.9	5277.2	5318.3	5042.5	4876	4931.8	6375.3	2497.1	2378.7	2692.1	5422.3	1257.4	1868.2	2420.4	5022.5	1016.2
High	P54886	Delta-1-pyrroline-5-carboxylate synthase OS=Homo sapiens OX=9606 GN=ALDH18A1 PE=1 SV=2	FALSE	Human	54	39	70	39	210.04	0.942	0.995	0.974	1.056	1.035	0.98	7483.8	7046.4	7444.1	7291.8	7.06	4.08	4.75	7.74	7810.5	8229.8	7114	7170.7	7594.8	7027.4	6957.2	7065.4	7652.9	7554.6	7335.2	6868.3	7522.8	8167.6	7068	6879	7810.5	3502.3	2951.6	3572.5	6672.4	1820	2472.6	3135.5	6059.2	1408
High	P34931	Heat shock 70 kDa protein 1-like OS=Homo sapiens OX=9606 GN=HSPA1L PE=1 SV=2	FALSE	Human	34	25	260	1	807.04
High	P49915	GMP synthase [glutamine-hydrolyzing] OS=Homo sapiens OX=9606 GN=GMPS PE=1 SV=1	FALSE	Human	61	38	55	38	194.73	0.932	0.937	0.994	1.005	1.067	1.061	5769.6	5378.4	5405.2	5736.2	9.12	11.86	11.56	9.19	6486.4	6105.9	5451.7	5373.8	6711.1	5323.9	5392.6	5364.2	6553.7	5605.8	5138.6	5211.9	6500.5	5964.3	5516.8	5289.8	6486.4	2598.5	2261.9	2677.2	5896	1378.8	1916.6	2380.5	5188.9	1044.8
High	O00267	Transcription elongation factor SPT5 OS=Homo sapiens OX=9606 GN=SUPT5H PE=1 SV=1	FALSE	Human	42	40	50	40	162.66	1.029	1.002	1.036	0.973	1.006	1.034	6190.2	6372.1	6201	6410.4	10.78	14.89	13.58	11.03	5671.9	5658.6	6898.7	6755.9	5866	5059.5	6996.7	6921.8	5748.1	5095.3	6689.7	6860.3	6003.9	5506.8	6974.2	6844.3	5671.9	2408.1	2862.3	3365.8	5153.6	1310.3	2486.7	3071.7	4551.1	949.7
High	Q14676	Mediator of DNA damage checkpoint protein 1 OS=Homo sapiens OX=9606 GN=MDC1 PE=1 SV=3	FALSE	Human	31	41	48	41	162.33	1.174	1.035	0.949	0.882	0.809	0.917	4161.2	4884	4307.6	3950.8	28.51	18.61	17.41	22.08	6799.8	3948.6	4100.1	4223.2	5737.8	3986.8	4241.5	5623.7	5609.5	4325.6	3768.8	4289.7	5729.6	3758.4	4153.1	3677.5	6799.8	1680.4	1701.1	2104	5041	1032.5	1507.5	2495.7	4441.4	806.2
High	P25705	ATP synthase subunit alpha, mitochondrial OS=Homo sapiens OX=9606 GN=ATP5F1A PE=1 SV=1	FALSE	Human	64	31	91	16	262.36	1.015	0.961	1.068	0.947	1.052	1.111	10015.6	10168.1	9626.2	10695.5	5.22	7.56	4.91	6.44	10029.3	10001.9	10920.9	9687.5	10108	8785	10228.5	10431.8	10490.7	9478.7	9776	9462.4	11598.5	9953.4	10889.6	10504.9	10029.3	4256.5	4531.1	4826.4	8880.4	2275.1	3635.3	4629.4	8306.1	1766.6
High	P23921	Ribonucleoside-diphosphate reductase large subunit OS=Homo sapiens OX=9606 GN=RRM1 PE=1 SV=1	FALSE	Human	63	42	67	42	210.7	0.95	0.884	0.988	0.93	1.04	1.118	6796.8	6459.3	6009.1	6717.9	15.88	10.54	13.8	9.14	7600.4	7683.6	6078.2	5573.2	7731.6	6431.3	6140.6	6487.4	7619.7	6109.6	5910.1	5695.7	7536.3	7014.8	6433.7	6143.1	7600.4	3269.9	2521.8	2776.6	6792.6	1665.6	2182.4	2879	6033	1138.7
High	Q6P2E9	Enhancer of mRNA-decapping protein 4 OS=Homo sapiens OX=9606 GN=EDC4 PE=1 SV=1	FALSE	Human	41	38	53	38	194.64	0.966	0.984	0.97	1.019	1.005	0.986	4963.3	4792.5	4885.9	4816.2	0.75	8.37	5.02	2.33	4918.2	4985.6	4997.2	4941.1	5057.6	4159.5	4677.1	4910.6	5025.3	4542.9	5056.4	4750.3	4920.3	4804.8	4827.6	4650.8	4918.2	2121.7	2073.3	2461.7	4443.3	1077.2	1662.3	2179.2	3978.9	846.7
High	Q5STZ8	ATP binding cassette subfamily F member 1 OS=Homo sapiens OX=9606 GN=ABCF1 PE=1 SV=10	FALSE	Human	45	37	64	2	204.03	0.935	0.997	0.993	1.067	1.063	0.996	909	849.6	906.4	903	5.44	7.89	10.53	3.4	919.9	994.3	898.2	879.9	926.9	789.3	896.1	805.5	926.5	1058.8	829.5	886.7	927.6	924.9	867	881.6	919.9	423.1	372.6	438.4	814.3	204.4	318.5	357.5	733.6	197.3
High	D3DQV9	Eukaryotic translation initiation factor 4 gamma 2 OS=Homo sapiens OX=9606 GN=EIF4G2 PE=1 SV=1	FALSE	Human	51	46	57	40	179.08	0.945	1.022	0.99	1.081	1.048	0.969	7628.7	7208.7	7794.2	7556.1	5.46	3.99	5.2	3.72	7645.6	8384.5	7611.8	7421.3	7683.8	7006.9	7155.5	7262.3	8281.7	7289.4	7812	7776.3	7549	7896.1	7563.1	7207.2	7645.6	3568.2	3158.1	3697.3	6750.7	1814.7	2543.1	3222.8	6557.2	1358.6
High	Q8TEX9	Importin-4 OS=Homo sapiens OX=9606 GN=IPO4 PE=1 SV=2	FALSE	Human	46	42	62	42	186.67	0.947	0.843	0.945	0.89	0.998	1.121	5485.6	5194.8	4623.3	5182.9	10.88	13.86	16.45	8.62	5970.1	5040.3	6044.7	4915.4	5698	4053	5137.2	5253	5496.7	3646	4598.4	4648.3	5689.2	4603.7	5225.2	5140.9	5970.1	2145	2507.9	2448.9	5006	1049.6	1825.8	2331.2	4352.1	679.5
High	A0A5H1ZRQ2	RNA helicase OS=Homo sapiens OX=9606 GN=DDX17 PE=1 SV=2	FALSE	Human	56	45	81	35	242.76	0.952	0.965	1.01	1.014	1.061	1.047	7806.7	7435.5	7536.3	7888.4	3.6	4.28	3.57	2.77	8191.1	7837.6	7506.4	7776	7718.3	6966.1	7499.1	7372.4	7764.6	7647.7	7426.5	7157.6	8071	8013.8	7765	7604	8191.1	3335.4	3114.4	3874	6780.9	1804.1	2665.2	3271.7	6147.7	1425.4
High	Q12888	TP53-binding protein 1 OS=Homo sapiens OX=9606 GN=TP53BP1 PE=1 SV=2	FALSE	Human	32	41	44	41	166.26	1.017	0.956	1.002	0.94	0.985	1.048	4175.2	4244.6	3991.8	4182.3	11.12	7.47	16.43	7.99	4842.9	4487.2	3877.6	3885	4585.5	4259.6	3816.2	4229.6	4314.6	5111.6	3634	3693.1	4428.5	4400.3	3975	3753.1	4842.9	1909.6	1608.8	1935.5	4028.6	1103.1	1356.3	1877	3416.1	952.7
High	O43143	ATP-dependent RNA helicase DHX15 OS=Homo sapiens OX=9606 GN=DHX15 PE=1 SV=2	FALSE	Human	49	37	74	36	222.19	0.964	0.964	0.963	1.001	0.999	0.999	8162.3	7866.8	7870.9	7862.2	10.07	7.99	6.95	3.75	8553.3	8890.2	7069.6	7789.2	8444.7	6941.7	7887.9	7845.7	8511.8	7197.9	7997.3	7746.5	8338.3	7907.2	7817.4	7638.2	8553.3	3783.4	2933.2	3880.6	7419.2	1797.8	2803.4	3481.7	6739.3	1341.5
High	P04075	Fructose-bisphosphate aldolase A OS=Homo sapiens OX=9606 GN=ALDOA PE=1 SV=2	FALSE	Human	85	31	114	10	390.74	1.015	0.991	1.046	0.976	1.031	1.056	10083.5	10233.3	9992.5	10552.3	9.53	9.23	16.89	12.53	10717.5	11296.9	9277.5	9487.1	10821.4	11305.6	9677.1	9285	10703.5	13112.4	9296.1	9328.8	10982.8	13026.6	10047.5	10138.6	10717.5	4807.6	3849.2	4726.5	9507.2	2927.9	3439.3	4120.5	8474.6	2443.9
High	P30622	CAP-Gly domain-containing linker protein 1 OS=Homo sapiens OX=9606 GN=CLIP1 PE=1 SV=2	FALSE	Human	37	54	64	4	199	1.018	1.06	1.115	1.041	1.095	1.052	7062.8	7189.6	7484.1	7872.3	7.41	7.45	21.38	6.9	6375.4	6766.2	7472.3	7372.4	6301.3	7525.8	7220.4	7159	6493.3	10420.5	7316.9	7655.1	6884.6	7758.8	7987.6	8006.4	6375.4	2879.5	3100.2	3673	5536	1949	2566.2	3177	5141.1	1942.2
High	P08133	Annexin A6 OS=Homo sapiens OX=9606 GN=ANXA6 PE=1 SV=3	FALSE	Human	69	45	71	45	232.96	0.936	0.938	0.971	1.002	1.037	1.035	8505.5	7961.7	7976.1	8255.8	11.35	7.34	9	9.58	9326.4	9543.4	7748	7756.8	8966.9	8170.5	7758.2	7649.8	8939.2	8330.3	7637	7315.9	8713.8	9274.5	7821.9	7543.6	9326.4	4061.4	3214.6	3864.5	7877.9	2116	2757.3	3394.8	7077.7	1552.6
High	P04259	Keratin, type II cytoskeletal 6B OS=Homo sapiens OX=9606 GN=KRT6B PE=1 SV=5	TRUE	Human	56	42	88	2	256.53	0.863	1.122	0.727	1.3	0.843	0.648	144	124.3	161.6	104.7	22.26	194.44	19.65	21.28	91	137.1	156.7	151.3	113.4	15752.4	85.6	136.3	111.8	183.7	161.9	161.3	90.4	114.5	142.7	95.8	91	58.3	65	75.4	99.6	4079.6	30.4	60.5	88.6	34.2
High	J3KP58	CAP-Gly domain containing linker protein 1 OS=Homo sapiens OX=9606 GN=CLIP1 PE=1 SV=2	FALSE	Human	39	51	61	1	192.07	0.95	1.194	1.102	1.257	1.16	0.923	96.4	91.6	115.2	106.3	10.94	7.54	12.94	11.82	90.1	103.1	110	87.5	91.1	82.8	99.7	92.2	94	129.7	115.8	114.5	92.3	104.8	107.7	123	90.1	43.9	45.6	43.6	80	21.5	35.4	40.9	74.5	24.2
High	P49411	Elongation factor Tu, mitochondrial OS=Homo sapiens OX=9606 GN=TUFM PE=1 SV=3	FALSE	Human	71	30	59	30	216.69	0.925	0.968	0.978	1.046	1.057	1.01	6863.7	6351.1	6640.7	6710.1	8.01	8.71	10.24	5.93	7416.2	6996.3	6733.5	6113	7452	6391.7	6228	6310.8	7483.7	7142.5	6174.2	6115.1	7052.8	6972.6	6457.4	6237.4	7416.2	2977.4	2793.7	3045.5	6546.9	1655.3	2213.5	2800.6	5925.3	1331.2
High	Q8N3C0	Activating signal cointegrator 1 complex subunit 3 OS=Homo sapiens OX=9606 GN=ASCC3 PE=1 SV=3	FALSE	Human	28	58	62	58	185.3	0.954	0.957	0.92	1.003	0.964	0.961	7542.5	7197.7	7220.4	6940.4	8.51	8.6	10	3.84	7907.3	7931.4	6617.3	7194.5	7971.3	6456.4	7148.4	7247.3	8118.2	6431.6	7501	6950.3	7437.9	6850.6	6992.9	6888.3	7907.3	3375.4	2745.5	3584.3	7003.2	1672.1	2540.6	3216.2	6427.7	1198.7
High	Q9BSJ8	Extended synaptotagmin-1 OS=Homo sapiens OX=9606 GN=ESYT1 PE=1 SV=1	FALSE	Human	39	37	56	36	194.01	0.989	1.007	1.011	1.018	1.022	1.004	5685.5	5621.3	5723.9	5746	11.12	11.33	11.37	7.24	5107.7	5589.2	6647.2	5783.5	5219	4956.6	6275.1	6054.7	5261.7	5004	6248.9	6226.6	5231.8	5537.4	6148.9	5962.5	5107.7	2378.6	2757.9	2881.4	4585.2	1283.6	2230.2	2686.9	4166	932.6
High	Q12830	Nucleosome-remodeling factor subunit BPTF OS=Homo sapiens OX=9606 GN=BPTF PE=1 SV=3	FALSE	Human	21	60	61	59	182.99	0.928	0.949	0.981	1.022	1.057	1.034	5316.6	4935.4	5045.3	5216.3	4.94	6.57	5.44	5.39	5456.2	5565.3	4989	5180.6	5565.1	4860.1	4872.7	4998.9	5535.1	4922.4	5126.7	4965.2	5511.2	5409.4	5030.1	4935.5	5456.2	2368.4	2069.9	2581	4889.3	1258.7	1731.8	2218.4	4382.5	917.4
High	O95373	Importin-7 OS=Homo sapiens OX=9606 GN=IPO7 PE=1 SV=1	FALSE	Human	37	33	68	32	226.25	0.982	0.955	1.005	0.973	1.023	1.052	8655.8	8502	8269.9	8699.7	21.41	10.23	12.81	12.95	10055.4	11315.6	7437.1	7451	10037.1	8742.6	8024.6	8268	10089.2	8593.8	7958.3	7608.7	9655.8	9795.6	7838.3	7700	10055.4	4815.6	3085.6	3712.1	8818.1	2264.2	2852	3669.2	7988.2	1601.7
High	O60271	C-Jun-amino-terminal kinase-interacting protein 4 OS=Homo sapiens OX=9606 GN=SPAG9 PE=1 SV=4	FALSE	Human	41	49	61	42	196.19	0.967	0.998	1.069	1.032	1.105	1.071	6997.7	6769.4	6982.8	7481.2	5.1	2.94	5.68	4.84	6692.1	7381	6732.2	7273.8	7147.4	6742.7	6796.3	6714.3	6991.8	6358.4	6973.8	7292.6	7696	7772.9	7272.4	7011.1	6692.1	3141.1	2793.2	3623.8	6279.4	1746.2	2415.4	2979.7	5535.8	1185.1
High	Q13423	NAD(P) transhydrogenase, mitochondrial OS=Homo sapiens OX=9606 GN=NNT PE=1 SV=3	FALSE	Human	45	45	60	45	180.07	1.031	1.024	1.039	0.994	1.008	1.014	8663.6	8928.2	8874.4	8999.9	19.63	11.45	17.12	14.18	9984.2	10967.6	7517.7	7482.4	10099.9	9559.5	8338.7	7899.7	10075.5	10514.5	7816.4	7504.8	9815	10646.7	8252.4	7899.7	9984.2	4667.4	3119.1	3727.8	8873.3	2475.7	2963.6	3505.7	7977.4	1959.7
High	A0A994J749	Inosine-5'-monophosphate dehydrogenase OS=Homo sapiens OX=9606 GN=IMPDH PE=3 SV=1	FALSE	Human	32	37	57	25	179.16	0.942	0.936	1.001	0.994	1.062	1.069	8805.8	8295.5	8243.6	8810.3	6.87	7.19	16.35	6.02	9192.4	8813.8	8797.8	7803.2	9051.3	8685.2	7923.3	7801.4	8924.9	10390	7331.3	7614.4	9029.3	9295.7	8596.6	8090.5	9192.4	3750.9	3650.2	3887.6	7952.1	2249.3	2816	3462.1	7066.4	1936.5
High	Q13618	Cullin-3 OS=Homo sapiens OX=9606 GN=CUL3 PE=1 SV=2	FALSE	Human	53	43	54	42	183.66	0.976	0.975	1.01	0.999	1.035	1.036	5169.8	5043.5	5038.6	5219	12.98	6.71	8.38	7.04	5590.3	5833.5	4411.6	4781	5687	5010.3	4924.1	5077	5616.6	4615.9	5176.1	4904.7	5637.5	5493.6	4958.2	4910.5	5590.3	2482.6	1830.4	2381.9	4996.3	1297.6	1750.1	2253.1	4447	860.3
High	P29144	Tripeptidyl-peptidase 2 OS=Homo sapiens OX=9606 GN=TPP2 PE=1 SV=4	FALSE	Human	46	48	58	48	179.23	0.913	0.917	0.988	1.004	1.082	1.078	8081.6	7381.5	7410.1	7988	9.08	9.23	9.96	8.87	8505.4	8491.4	7691.6	7008.6	8679.3	7437.9	7119.8	7325.6	8671.8	7738	7096.1	7035.6	8684.5	8445.5	7555.4	7200.4	8505.4	3613.7	3191.2	3491.7	7625.2	1926.3	2530.4	3250.9	6866	1442.2
High	Q13435	Splicing factor 3B subunit 2 OS=Homo sapiens OX=9606 GN=SF3B2 PE=1 SV=2	FALSE	Human	48	46	74	46	210.15	1.047	1.049	1.028	1.002	0.982	0.98	7174.8	7510.7	7523.1	7375	10.11	7.34	8.94	2.17	8278.5	7473.5	6604.7	6888	8133.7	6795.6	7443.7	7578.3	8087.5	8157.4	6998.1	6916.1	7490.9	7475.3	7161.2	7276	8278.5	3180.5	2740.3	3431.7	7145.9	1759.9	2645.5	3363.1	6403.4	1520.4
High	A0A8I5KVB5	General transcription factor IIi OS=Homo sapiens OX=9606 GN=GTF2I PE=1 SV=1	FALSE	Human	46	50	68	48	179.93	0.919	0.962	0.966	1.047	1.052	1.004	9324.9	8565.7	8967.7	9007.2	15.69	13	12.94	11.77	10600.8	10554.7	7878.1	8238.4	10787.9	8786.3	8350.7	8291.8	10769.8	9523.4	8444.4	8136.4	10110	9842	8243.2	8045.8	10600.8	4491.8	3268.6	4104.4	9477.8	2275.5	2967.9	3679.7	8527.1	1775
High	Q16891	MICOS complex subunit MIC60 OS=Homo sapiens OX=9606 GN=IMMT PE=1 SV=1	FALSE	Human	62	43	70	5	219.76	0.967	1.057	1.025	1.093	1.06	0.97	8532.7	8250	9020.3	8746.5	12.33	8.3	9.59	12.14	9390.2	9627	7753.5	7612.5	9251.3	8506.5	8001.3	7655.6	9693.4	9672.8	8411.9	8029.6	10225	9500.9	8049.8	8051.9	9390.2	4096.9	3216.9	3792.6	8127.7	2203	2843.7	3397.4	7674.8	1802.8
High	Q92896	Golgi apparatus protein 1 OS=Homo sapiens OX=9606 GN=GLG1 PE=1 SV=2	FALSE	Human	45	49	56	49	194.95	0.973	0.943	0.944	0.97	0.97	1.001	6518.9	6343.8	6150.6	6154.1	10.1	10.09	8.68	8.41	6135.1	5823.9	7231.8	6926.7	6207.8	5253.5	6635.2	6482.8	6072.3	5377.6	6229.8	6645.6	5665.7	5843.8	6767.2	6480.9	6135.1	2478.5	3000.4	3450.9	5453.8	1360.5	2358.2	2876.9	4807.8	1002.3
High	Q5RI18	Heterogeneous nuclear ribonucleoprotein U OS=Homo sapiens OX=9606 GN=HNRNPU PE=1 SV=9	FALSE	Human	53	39	107	1	303.66	0.981	0.894	0.826	0.912	0.842	0.924	245.1	240.4	219.2	202.4	26.17	13.04	15.87	19.41	372.8	266.8	219.8	225.1	279	237.5	202.4	243.3	267.1	241.1	191.5	199.2	270.7	219.5	186.7	179.5	372.8	113.6	91.2	112.2	245.1	61.5	71.9	107.9	211.5	44.9
High	Q12789	General transcription factor 3C polypeptide 1 OS=Homo sapiens OX=9606 GN=GTF3C1 PE=1 SV=4	FALSE	Human	29	54	64	54	189.03	0.944	0.921	0.935	0.977	0.991	1.015	6710.8	6331.8	6183.6	6274.3	6.23	6.4	6.68	4.75	7012.7	7084.9	6254.7	6421.9	7086.9	6236	6185.7	6429.1	6929.4	5971	6226	6141.4	6432.8	6617	6119.7	5957.4	7012.7	3015.1	2595	3199.4	6226.2	1615	2198.4	2853.1	5486.4	1112.9
High	A0A994J3N8	Protein phosphatase 2 scaffold subunit Aalpha OS=Homo sapiens OX=9606 GN=PPP2R1A PE=1 SV=1	FALSE	Human	60	34	96	16	297.81	0.911	0.892	0.956	0.979	1.05	1.072	11618.8	10586.7	10366.1	11110.9	5.55	7.85	9.48	5.64	11347	11897.1	12207.2	10750.8	11926	9937	10437.2	10738.4	11977.3	9616.9	10216.3	10518.1	12237	11148.3	11073.7	10780.6	11347	5063	5064.7	5356.1	10477.6	2573.5	3709.4	4765.4	9483.2	1792.4
High	P02538	Keratin, type II cytoskeletal 6A OS=Homo sapiens OX=9606 GN=KRT6A PE=1 SV=3	TRUE	Human	56	42	88	2	249.6	1.015	1.339	1.02	1.32	1.005	0.762	1185.7	1203.2	1587.8	1209.3	14.07	195.22	24.88	35.05	1123.8	1262.4	917.5	1250.9	1008.9	182532	889.8	1434.8	1802.2	2219.6	1399	1305.9	697.5	1462.2	1601.9	1000.2	1123.8	537.2	380.7	623.2	886.4	47272.1	316.2	636.7	1426.9	413.7
High	Q9NTJ3	Structural maintenance of chromosomes protein 4 OS=Homo sapiens OX=9606 GN=SMC4 PE=1 SV=2	FALSE	Human	42	60	73	55	218.33	0.991	1.018	1.016	1.027	1.025	0.998	7547.6	7481.8	7680.6	7665.4	7.77	4.6	2.21	3.66	7637.2	8486.9	7077.2	7459	7872	7053.7	7581	7383.9	7906.7	7494.3	7701.9	7659.3	7696	7965.1	7634.9	7285	7637.2	3611.7	2936.3	3716.1	6916	1826.8	2694.3	3276.8	6260.2	1396.8
High	Q8WUM4	Programmed cell death 6-interacting protein OS=Homo sapiens OX=9606 GN=PDCD6IP PE=1 SV=1	FALSE	Human	54	47	55	41	170.67	0.921	0.968	0.989	1.051	1.074	1.021	8231.7	7580.7	7969.1	8139.9	6.2	6.5	9.84	6.12	8722.6	8324	8140.5	7506.1	8553.9	7655.7	7491.9	7506.4	9010.6	8463.7	7337.2	7503.4	8661.8	8510.2	7785.8	7676.8	8722.6	3542.4	3377.5	3739.6	7515.1	1982.7	2662.6	3331.2	7134.2	1577.4
High	P48147	Prolyl endopeptidase OS=Homo sapiens OX=9606 GN=PREP PE=1 SV=2	FALSE	Human	63	38	51	38	181.72	0.958	0.969	0.951	1.012	0.993	0.981	6697.6	6413.1	6490.9	6368.1	5.62	3.32	5.22	3.77	6480.6	7361	6669.6	6725.8	6543	6054.6	6436.1	6390.2	6605.1	5901.8	6610.4	6378.6	6421.5	6644.5	6315.2	6066.7	6480.6	3132.6	2767.2	3350.8	5748.4	1568	2287.4	2835.8	5229.7	1100
High	Q9Y678	Coatomer subunit gamma-1 OS=Homo sapiens OX=9606 GN=COPG1 PE=1 SV=1	FALSE	Human	52	38	55	32	178.9	0.953	0.868	0.948	0.911	0.995	1.092	5417.1	5161.5	4699.6	5133.5	6.22	9.66	10.01	4.18	5532.5	5442.1	5392.3	4807	5587	4408.2	5145.1	5177.9	5546.1	4447.2	4787.1	4613.8	5512	5011.4	5143.5	5123.5	5532.5	2316	2237.2	2394.9	4908.5	1141.6	1828.6	2297.9	4391.2	828.9
High	Q5SRE5	Nucleoporin NUP188 OS=Homo sapiens OX=9606 GN=NUP188 PE=1 SV=1	FALSE	Human	28	39	43	39	151.45	1.017	0.983	0.929	0.966	0.913	0.945	4349.2	4423.7	4273.7	4038.2	3.88	11.56	12.71	6.64	4348.9	4182.2	4349.4	4593.3	4365.3	3523.3	4483	4605.8	4270.3	3334.1	4277	4507.5	3928.7	3614.2	4187.6	4150.7	4348.9	1779.8	1804.6	2288.4	3835.1	912.5	1593.3	2043.9	3381.1	621.4
High	Q8NE71	ATP-binding cassette sub-family F member 1 OS=Homo sapiens OX=9606 GN=ABCF1 PE=1 SV=2	FALSE	Human	45	37	63	1	200.56	0.962	0.995	1.045	1.034	1.087	1.051	7930.7	7625.8	7887.7	8287.2	6.91	4.94	4.87	6.42	8292.5	8365.4	7251.6	7584.6	8234	7348.3	7713.4	7539.3	8268.5	8204.7	7583	7559.5	8811.5	8655.8	7934.2	7728	8292.5	3560	3008.7	3778.7	7234	1903.1	2741.4	3345.8	6546.7	1529.2
High	A0A994J402	Dynamin 1 like OS=Homo sapiens OX=9606 GN=DNM1L PE=1 SV=1	FALSE	Human	67	35	51	2	191.08	0.797	1.002	0.834	1.257	1.047	0.833	191.5	152.6	191.8	159.8	12.55	5.46	8.96	10.03	153.6	198.3	184.9	206.6	149.1	163.9	156.2	144.8	169.9	211.4	188.6	195	157	178.2	162.5	139.5	153.6	84.4	76.7	102.9	131	42.5	55.5	64.3	134.5	39.4
High	O60763	General vesicular transport factor p115 OS=Homo sapiens OX=9606 GN=USO1 PE=1 SV=2	FALSE	Human	51	37	47	37	171.14	0.975	1.014	0.96	1.039	0.984	0.947	6544.4	6381.6	6633.7	6281.9	3.04	2.69	2.91	4.35	6410.8	6868.5	6486	6603.3	6497.9	6477	6287.7	6135.7	6489.1	6947.5	6609.5	6657.9	6348.5	6760.8	6139.5	6216	6410.8	2923	2691	3289.8	5708.8	1677.4	2234.7	2722.9	5137.8	1294.9
High	A0A3B3ITJ4	Heterogeneous nuclear ribonucleoprotein L OS=Homo sapiens OX=9606 GN=HNRNPL PE=1 SV=2	FALSE	Human	54	25	64	24	220.23	1.037	0.994	1.037	0.958	0.999	1.043	6466.3	6708.8	6429	6702.8	9.55	12.74	4.48	10.34	7203.9	5934.6	6899	6060.7	6901.1	5251.7	6521.8	7059.4	6929.4	6253.9	6447.8	6410.3	7739.5	6069.9	6862.8	6546.6	7203.9	2525.6	2862.4	3019.5	6062.9	1360.1	2317.9	3132.8	5486.5	1165.6
High	P33993	DNA replication licensing factor MCM7 OS=Homo sapiens OX=9606 GN=MCM7 PE=1 SV=4	FALSE	Human	60	45	73	45	214.73	0.916	0.939	0.977	1.025	1.066	1.04	5788.2	5303	5435.8	5655.4	17.14	14.72	14.56	16.19	6567.4	6728.8	4789	5101.4	6617.7	5655.4	4972.6	4841.9	6553	5954.6	4962.2	4863.3	6859.1	6318.7	5061.7	4957.9	6567.4	2863.6	1986.9	2541.6	5814	1464.6	1767.3	2148.7	5188.4	1109.8
High	P48668	Keratin, type II cytoskeletal 6C OS=Homo sapiens OX=9606 GN=KRT6C PE=1 SV=3	TRUE	Human	56	41	86	1	243.36	1.323	0.865	0.948	0.654	0.716	1.096	63.4	83.8	54.8	60	18.25	177.95	7.97	17.55	61.3	49.2	65.4	77.2	43.5	2351.5	93.8	75	54.6	51.2	55	61.8	54.8	67.5	65.7	45.5	61.3	21	27.2	38.5	38.3	609	33.3	33.3	43.2	9.5
High	Q9UBT2	SUMO-activating enzyme subunit 2 OS=Homo sapiens OX=9606 GN=UBA2 PE=1 SV=2	FALSE	Human	65	38	62	38	202.06	0.97	1.009	1.02	1.04	1.051	1.011	7184.7	6967.9	7247.2	7325.2	13.7	15.17	13.54	13.08	6651.2	6125.3	8271.5	7760.9	6445.2	5561	7818	7532.9	6779.3	5802.9	7832	7747.5	6867.1	5994	8038.2	7813.9	6651.2	2606.7	3431.8	3866.5	5662.4	1440.2	2778.6	3342.9	5367.6	1081.5
High	P30101	Protein disulfide-isomerase A3 OS=Homo sapiens OX=9606 GN=PDIA3 PE=1 SV=4	FALSE	Human	63	37	76	28	245.35	0.923	0.951	1.04	1.031	1.128	1.094	9638.9	8893	9170.7	10028.3	11.21	6.38	6.41	3.06	8568	8844.1	10505.2	10625.3	8635.9	8176.4	9453.5	9157.7	8375	8823.8	9531.3	9577.9	10250.6	9537.4	10087.1	9969.8	8568	3763.8	4358.6	5293.6	7587.1	2117.5	3359.8	4064	6631	1644.6
High	Q9UHB9	Signal recognition particle subunit SRP68 OS=Homo sapiens OX=9606 GN=SRP68 PE=1 SV=2	FALSE	Human	62	41	53	41	179.18	1.06	0.985	1.048	0.929	0.988	1.064	4800.3	5089.1	4727.4	5028.6	9.06	12.4	9.95	7.16	4734.2	4332.5	5392.6	4867.3	4946.7	3976.5	5257.5	5235.7	4663.3	4001.9	4792.3	5095.8	4888.6	4574.4	5403.4	5172.6	4734.2	1843.8	2237.4	2424.9	4346	1029.8	1868.5	2323.5	3692.2	745.9
High	A0A1B0GVI3	Keratin 10 OS=Homo sapiens OX=9606 GN=KRT10 PE=1 SV=2	TRUE	Human	54	32	71	25	239.65	0.72	2.253	0.944	3.129	1.311	0.419	2167.2	1560.6	4883.2	2045.2	42.15	185.46	45.22	75.16	1505.6	3119.4	1411.6	3147.5	1439.8	74737.9	1180.8	1691.4	5125.4	9830.9	4652.5	3972.9	1418.5	2948.9	5870.3	1208.4	1505.6	1327.5	585.7	1568.1	1265	19355.6	419.7	750.6	4058.1	1832.3
High	A0A1B0GVU9	glutamine--tRNA ligase (Fragment) OS=Homo sapiens OX=9606 GN=QARS1 PE=1 SV=1	FALSE	Human	61	42	57	1	178.86	1.301	1.053	1.14	0.81	0.876	1.082	243	316.2	256	277	31.47	14.57	14.26	29.07	354.2	167.2	219.8	268.6	331.7	264.2	301.3	373.4	297.1	223.4	231.3	283.4	436.6	258.4	296.8	238.4	354.2	71.2	91.2	133.8	291.5	68.4	107.1	165.7	235.2	41.6
High	O75694	Nuclear pore complex protein Nup155 OS=Homo sapiens OX=9606 GN=NUP155 PE=1 SV=1	FALSE	Human	38	40	46	40	159.88	1.078	0.999	0.946	0.926	0.878	0.948	4593.1	4952.4	4586.2	4346.2	3.4	11.14	8.69	4.14	4847.7	4626.7	4559.6	4481.7	5168	4002.9	4826.3	5081.7	4839.8	3931.7	4545.3	4627.4	4291.9	4051.8	4451.6	4401.1	4847.7	1969	1891.8	2232.8	4540.4	1036.7	1715.3	2255.2	3831.9	732.8
High	E7EW49	Cytoplasmic linker associated protein 2 OS=Homo sapiens OX=9606 GN=CLASP2 PE=1 SV=1	FALSE	Human	33	43	47	24	158.32	0.919	0.925	0.968	1.006	1.053	1.047	3400.5	3125.4	3145.4	3291.9	13.98	11.73	8.82	11.6	3732.2	3830.1	2865.8	3098.4	3771.7	3241.7	3013.3	2926.1	3629.7	3131.6	3159.3	2969	3624.2	3616.7	2996.2	2925.7	3732.2	1630	1189	1543.6	3313.7	839.5	1070.9	1298.5	2873.8	583.7
High	P46060	Ran GTPase-activating protein 1 OS=Homo sapiens OX=9606 GN=RANGAP1 PE=1 SV=1	FALSE	Human	60	35	56	35	185.33	0.838	0.884	0.937	1.056	1.119	1.06	9942	8327.6	8790.9	9318.2	3.79	5.56	5.51	7.71	9323.5	10073.8	10148.6	9811.9	9191.7	8411.5	8155	8244.5	8875.1	9250.3	8095.7	8707.6	10041.6	9848.6	8816.5	8613.6	9323.5	4287.1	4210.6	4888.3	8075.4	2178.4	2898.3	3658.7	7026.9	1724.1
High	H0Y938	Coatomer subunit beta' OS=Homo sapiens OX=9606 GN=COPB2 PE=1 SV=2	FALSE	Human	52	44	59	44	186.69	0.959	0.972	0.979	1.013	1.02	1.007	5411	5189.8	5259.2	5294.9	5.24	3.68	4.06	6.12	5190.4	5656.9	5129.6	5640.9	5492.1	5216.8	5163	5036.6	5310.2	4951.7	5208.7	5455.9	5324.7	5731.5	5265.2	4939.5	5190.4	2407.4	2128.2	2810.3	4825.1	1351	1834.9	2235.1	4204.4	922.9
High	E9PN89	Heat shock protein family A (Hsp70) member 8 (Fragment) OS=Homo sapiens OX=9606 GN=HSPA8 PE=1 SV=1	FALSE	Human	69	29	96	1	293.6
High	Q92797	Symplekin OS=Homo sapiens OX=9606 GN=SYMPK PE=1 SV=2	FALSE	Human	45	47	52	47	161.41	1.064	0.95	1.043	0.893	0.98	1.098	3467.1	3689.7	3295.5	3616.8	10.63	5.36	11.97	2.05	3947.8	3585.1	3353	3071.1	3919.2	3437	3703.6	3675.9	4051.1	3150.6	3378.3	3214.7	3639.3	3663	3594.4	3496.1	3947.8	1525.7	1391.2	1530.1	3443.2	890.1	1316.3	1631.3	3207.5	587.2
High	H0Y4W2	Transformation/transcription domain associated protein OS=Homo sapiens OX=9606 GN=TRRAP PE=1 SV=2	FALSE	Human	18	58	60	33	187.42	0.95	0.962	0.952	1.012	1.001	0.99	4635.9	4405.6	4458.3	4412.1	11.15	8.01	8.98	5.03	5119.1	5088.1	4187.4	4223.8	5084.6	4309.2	4323.8	4489	5221.9	4497.7	4419.2	4308.5	4671.1	4479	4346.1	4143.8	5119.1	2165.3	1737.3	2104.3	4467.1	1116	1536.7	1992.1	4134.5	838.3
High	P05455	Lupus La protein OS=Homo sapiens OX=9606 GN=SSB PE=1 SV=2	FALSE	Human	71	42	91	42	240.23	0.945	0.971	1.023	1.027	1.082	1.053	11972.8	11313.1	11623.9	12244.5	0.74	6.51	16.9	6.42	11875	12025.2	11920.7	12066	11576.7	12250	11055.4	10518.7	11815.8	15773.1	11435.1	11355.1	12668	13119.3	11835.3	11381.1	11875	5117.5	4945.8	6011.3	10170.8	3172.5	3929.1	4668	9355.3	2939.8
High	Q8TEQ6	Gem-associated protein 5 OS=Homo sapiens OX=9606 GN=GEMIN5 PE=1 SV=3	FALSE	Human	36	47	54	47	172.01	0.948	0.933	0.977	0.984	1.031	1.048	6996.6	6631.8	6526.2	6836.4	2.57	6.38	7.41	3.82	7244.4	7057.8	6823.6	6935.9	7446.5	6683	6580.9	6506.2	7267.2	6088.9	6536.2	6516.1	7177.2	6893.6	6779.6	6547.6	7244.4	3003.6	2831.1	3455.5	6542.2	1730.8	2338.9	2887.3	5753.9	1134.8
High	P49916	DNA ligase 3 OS=Homo sapiens OX=9606 GN=LIG3 PE=1 SV=2	FALSE	Human	46	46	54	35	185.31	0.978	0.944	0.973	0.965	0.995	1.031	5134	5023.1	4846.2	4996.5	4.45	8.7	7.24	4.36	5409.8	4851	5116.2	5151.8	5473.4	4433.2	5122.9	4925.1	5271.7	4424.7	4919	4774.4	5284.6	4836.7	5140.6	4856.5	5409.8	2064.4	2122.7	2566.7	4808.7	1148.1	1820.7	2185.7	4173.9	824.7
High	P55265	Double-stranded RNA-specific adenosine deaminase OS=Homo sapiens OX=9606 GN=ADAR PE=1 SV=4	FALSE	Human	41	49	66	13	191.74	0.929	0.96	0.945	1.033	1.017	0.984	7650.7	7108.6	7341.7	7227.1	3.71	2.65	3.01	5.69	7503.5	8122.1	7774.6	7528.8	7483	7087.3	7114.6	7102.6	7558.1	7456.6	7228.6	7070.5	7205.8	7943.7	7248.5	6974.9	7503.5	3456.5	3225.7	3750.9	6574.2	1835.5	2528.6	3152	5984.2	1389.7
High	P33992	DNA replication licensing factor MCM5 OS=Homo sapiens OX=9606 GN=MCM5 PE=1 SV=5	FALSE	Human	59	43	62	43	181.77	0.982	0.938	0.984	0.955	1.002	1.049	6576.4	6459.8	6170.5	6472.5	17.33	18.45	13.14	14.53	7510.5	7801.3	5581.2	5758.5	7594	7550.1	5447.1	5526.9	7400.4	6576.4	5789.5	5568.4	7260.8	7172.4	5840.9	5417.1	7510.5	3320	2315.6	2868.9	6671.8	1955.3	1935.9	2452.7	5859.3	1225.7
High	Q7Z478	ATP-dependent RNA helicase DHX29 OS=Homo sapiens OX=9606 GN=DHX29 PE=1 SV=2	FALSE	Human	37	47	54	45	167.37	1.094	1.058	1.105	0.967	1.01	1.045	3827.8	4188.1	4048.7	4230.7	1.46	9.44	9.13	6.87	3849.9	3728.6	3813.1	3842.6	4101	3534.5	4408.9	4277	3991.9	3370	4106.4	4119.1	4042.8	3854	4430	4427.3	3849.9	1586.8	1582	1914.4	3603	915.4	1566.9	1898.1	3160.6	628.1
High	Q9H0A0	RNA cytidine acetyltransferase OS=Homo sapiens OX=9606 GN=NAT10 PE=1 SV=2	FALSE	Human	44	39	44	39	155.09	0.97	0.913	0.933	0.942	0.963	1.022	4061.9	3938.8	3710.5	3791.6	27.64	22.17	24.35	22.11	6105.9	4526.5	3645	3406.6	5615.9	3803.3	3496.2	4079	5302.3	4103.7	3164	3355	5337	4191.6	3415	3429.7	6105.9	1926.3	1512.3	1697.2	4933.9	985	1242.6	1810.2	4198.1	764.8
High	Q9C0C9	(E3-independent) E2 ubiquitin-conjugating enzyme OS=Homo sapiens OX=9606 GN=UBE2O PE=1 SV=3	FALSE	Human	45	45	57	15	181.61	0.942	0.934	0.997	0.991	1.059	1.068	7220.2	6802	6743.4	7201.9	8.72	11.56	8.86	6.1	7878.3	7642.7	6821.1	6571.3	8261.7	6408.1	6800.1	6803.9	7912.9	6865.2	6600.4	6623.7	7697.5	7420.5	6989.8	6710.3	7878.3	3252.5	2830.1	3273.8	7258.4	1659.6	2416.8	3019.4	6265.1	1279.5
High	A0A0R4J2E8	Matrin-3 OS=Homo sapiens OX=9606 GN=MATR3 PE=1 SV=1	FALSE	Human	47	44	95	1	280.83	1.308	1.216	1.235	0.93	0.945	1.016	303.8	397.2	369.3	375.2	42.01	22.12	22.97	17.95	517.1	321.6	187.9	286.9	436	254.4	375.5	420.2	468.3	268.3	398.6	342.3	434.7	276.5	373.4	377.1	517.1	136.9	78	142.9	383	65.9	133.4	186.5	370.8	50
High	Q92922	SWI/SNF complex subunit SMARCC1 OS=Homo sapiens OX=9606 GN=SMARCC1 PE=1 SV=3	FALSE	Human	43	48	60	38	199.8	1.076	1.044	1.107	0.97	1.029	1.061	6526.5	7022.7	6811.9	7225.5	11.54	5.36	8.84	5.91	7079.9	7493.7	5970.1	6016.3	7530.8	7230.1	6707.2	6821.2	7311.7	7427.8	6304.2	6346.3	7441.6	7909.1	7015.7	6987	7079.9	3189.1	2477	2997.4	6616.2	1872.5	2383.8	3027.1	5789.1	1384.4
High	C9J406	MICOS complex subunit MIC60 OS=Homo sapiens OX=9606 GN=IMMT PE=1 SV=1	FALSE	Human	67	41	68	3	215.27	1.091	1.16	0.995	1.064	0.912	0.857	644.2	702.8	747.5	640.9	21.92	17.99	17.56	11.66	770.1	772.3	512.5	538.8	779.1	895.5	616.3	634	794.7	938.5	703	625.8	609.4	783.5	640.1	641.7	770.1	328.7	212.6	268.4	684.5	231.9	219	281.3	629.2	174.9
High	M0QZM1	Heterogeneous nuclear ribonucleoprotein M (Fragment) OS=Homo sapiens OX=9606 GN=HNRNPM PE=1 SV=1	FALSE	Human	81	31	116	1	300.7
High	Q9HAV4	Exportin-5 OS=Homo sapiens OX=9606 GN=XPO5 PE=1 SV=1	FALSE	Human	40	42	61	42	183.91	1.019	0.931	0.977	0.914	0.958	1.049	8794.8	8964.5	8190.4	8588.9	8.04	11.87	11.89	5.1	9166.6	8798	8791.5	7583.9	9452.5	7152	9142.9	8789.5	9406.5	7061.8	8429.9	7957.7	9277.5	8251.4	8713.1	8466.5	9166.6	3744.2	3647.6	3778.3	8304.5	1852.2	3249.4	3900.6	7447.7	1316.2
High	P51659	Peroxisomal multifunctional enzyme type 2 OS=Homo sapiens OX=9606 GN=HSD17B4 PE=1 SV=3	FALSE	Human	58	39	56	39	184.66	0.929	0.951	0.999	1.024	1.075	1.05	5786.4	5374.8	5503.6	5779.2	6.26	6.97	5.2	5.21	5846.8	6442	5726.7	5611.2	6087.1	5463.1	5287.8	5263.4	5881.9	5644	5366.7	5238.1	6001.6	5971.6	5592.9	5386.9	5846.8	2741.5	2376	2795.5	5347.8	1414.8	1879.3	2335.8	4657.1	1051.9
High	Q15459	Splicing factor 3A subunit 1 OS=Homo sapiens OX=9606 GN=SF3A1 PE=1 SV=1	FALSE	Human	50	37	60	37	194.9	0.933	0.959	0.995	1.028	1.067	1.038	8216.4	7663.1	7880.9	8179.2	3.45	6.12	4.01	7.12	8379.5	8609.4	8002.8	8056.5	8482.4	7409.1	7543.3	7784.8	8328.3	7955.9	7572.4	7806.5	8958	8286.6	8073.1	7545.4	8379.5	3663.9	3320.4	4013.8	7452.2	1918.8	2680.9	3454.7	6594	1482.8
High	A0A8V8TQW4	AP-3 complex subunit delta OS=Homo sapiens OX=9606 GN=AP3D1 PE=1 SV=1	FALSE	Human	38	38	55	38	202.11	1.09	1.024	1.014	0.94	0.931	0.99	6046.9	6589.2	6194.1	6131.6	0.83	13.51	10.62	8.04	6072.9	6033	6060.9	5961.6	6424.9	5012.3	6815	6757.6	6224	4963.9	6255.7	6164.3	5895.8	5519.6	6617.2	6376.9	6072.9	2567.4	2514.6	2970.1	5644.6	1298.1	2422.1	2998.9	4927.9	925.2
High	Q07065	Cytoskeleton-associated protein 4 OS=Homo sapiens OX=9606 GN=CKAP4 PE=1 SV=2	FALSE	Human	73	40	59	38	200.39	0.981	0.992	0.978	1.011	0.996	0.986	8828	8662.1	8756.3	8631	2.11	5.43	3.14	4.4	9019.3	8582.7	8888.4	8767.9	8920.7	7868.3	8754.6	8570.6	9114.4	8657.5	8856.2	8471.6	8214.2	8350.7	8940.4	8920.8	9019.3	3652.5	3687.8	4368.2	7837.3	2037.7	3111.4	3803.5	7216.4	1613.6
High	Q04695	Keratin, type I cytoskeletal 17 OS=Homo sapiens OX=9606 GN=KRT17 PE=1 SV=2	TRUE	Human	83	38	75	19	226.76	1.934	1.188	1.053	0.614	0.544	0.886	4434	8575.9	5266.7	4668.4	70.48	135.7	66.03	71.1	1364.5	2617.6	8431	7511	1284.4	56603.9	8947.8	8219.5	1831.9	3134.6	8848.8	9070.1	1374	2707.1	8050.9	8666.3	1364.5	1113.9	3498	3742	1128.4	14659.3	3180.1	3647.6	1450.4	584.2
High	Q8IWZ3	Ankyrin repeat and KH domain-containing protein 1 OS=Homo sapiens OX=9606 GN=ANKHD1 PE=1 SV=1	FALSE	Human	20	41	48	4	166.01	0.985	0.972	1.046	0.987	1.062	1.075	4696.1	4624.9	4566.6	4911	3.51	3.42	3.45	2.86	4644.3	5007.8	4715.7	4676.5	4919.3	4573.2	4588.9	4661.3	4786.6	4403.4	4586.1	4547.1	4949.2	4995.3	4873.2	4679.1	4644.3	2131.2	1956.5	2329.8	4321.9	1184.4	1630.9	2068.6	3789.8	820.7
High	Q9NVI1	Fanconi anemia group I protein OS=Homo sapiens OX=9606 GN=FANCI PE=1 SV=4	FALSE	Human	43	51	62	50	180.05	1.045	0.963	0.976	0.922	0.934	1.013	5880.5	6144.3	5663.3	5738.5	1.66	10.29	13.23	4.81	5902.5	5921.3	5858.6	5707.4	6147.9	4949.8	6173.4	6140.7	5785.2	4320.8	5830.2	5544	6036.2	5364.8	5755.2	5721.8	5902.5	2519.9	2430.7	2843.4	5401.3	1281.9	2194.1	2725.1	4580.5	805.3
High	A0A0G2JN29	Nodal modulator 1 OS=Homo sapiens OX=9606 GN=NOMO1 PE=1 SV=1	FALSE	Human	39	41	50	3	160.43	1.022	1.02	1.003	0.999	0.982	0.983	5040.7	5149.5	5142.3	5056	4.39	11.29	13.61	5.74	4978.1	4952.2	5104.2	5440.8	5027.5	4132.4	5344.7	5274.5	4982.4	3944	5402.5	5307.3	4961.6	4572.2	5199.6	5152.2	4978.1	2107.5	2117.7	2710.6	4416.9	1070.2	1899.5	2340.7	3944.9	735.1
High	O95714	E3 ubiquitin-protein ligase HERC2 OS=Homo sapiens OX=9606 GN=HERC2 PE=1 SV=2	FALSE	Human	13	54	55	54	169.89	0.977	0.95	0.977	0.972	1	1.029	4312.1	4212.1	4096	4213.3	3.48	2.87	6.4	2	4373	4254.7	4057.2	4370.3	4303.8	4354.1	4120.8	4122.5	4178.5	3660.7	4230.7	4015.2	4263	4164.3	4324.3	4144.2	4373	1810.6	1683.3	2177.3	3781.1	1127.6	1464.5	1829.5	3308.4	682.3
High	P07237	Protein disulfide-isomerase OS=Homo sapiens OX=9606 GN=P4HB PE=1 SV=3	FALSE	Human	67	40	93	39	251.87	0.959	0.998	1.04	1.04	1.084	1.042	13346.2	12804.7	13314.7	13877.5	8.93	6.5	4.71	3.63	12285.1	12577.8	14161.6	14752.4	12340.3	11627.9	13343	13286.6	12248.4	13110.2	13590.7	13522.3	13896	13418.1	14638.9	13859.1	12285.1	5352.7	5875.6	7349.7	10841.6	3011.4	4742.2	5896.3	9697.8	2443.5
High	Q16658	Fascin OS=Homo sapiens OX=9606 GN=FSCN1 PE=1 SV=3	FALSE	Human	63	31	52	31	192.81	0.957	1.007	0.989	1.052	1.033	0.982	5910.1	5655.9	5950.2	5843.5	5.52	4.97	6.69	5.4	5399.8	6168.3	5932.5	5887.9	5491.3	5418.9	6019.1	5825.4	5761.1	5452.4	6339.5	6145.5	5297.4	5931.7	5975.2	5756.7	5399.8	2625	2461.4	2933.4	4824.4	1403.4	2139.2	2585.2	4561.4	1016.2
High	P20020	Plasma membrane calcium-transporting ATPase 1 OS=Homo sapiens OX=9606 GN=ATP2B1 PE=1 SV=4	FALSE	Human	33	38	44	22	141.82	0.999	1.068	0.995	1.069	0.996	0.932	4550.2	4543.9	4857.9	4527	10.42	2.11	3.38	5.79	4459.3	5364.6	4239.4	4642.9	4597.7	4490.6	4639.3	4430.5	4769.8	4879.9	5147.4	4836	4269	4905.2	4490.6	4563.8	4459.3	2283	1758.9	2313.1	4039.3	1163	1648.8	1966.2	3776.6	909.5
High	P37802	Transgelin-2 OS=Homo sapiens OX=9606 GN=TAGLN2 PE=1 SV=3	FALSE	Human	93	20	114	19	332.55	0.939	1.071	1.082	1.14	1.152	1.01	9884.8	9286.3	10590.9	10697.3	23.95	17.82	16.86	14.92	7179.1	8376	11801.9	11665.2	7414.2	8334.9	10905.2	10346.4	7937.1	9737.5	11527.3	11519.1	9367.8	9757.6	11727.5	12800.6	7179.1	3564.6	4896.6	5811.7	6513.7	2158.6	3875.7	4591.5	6284.3	1814.9
High	P11216	Glycogen phosphorylase, brain form OS=Homo sapiens OX=9606 GN=PYGB PE=1 SV=5	FALSE	Human	56	47	57	36	170.54	0.986	1.041	0.981	1.055	0.994	0.943	6202.1	6118	6454.2	6083.5	4.41	12.01	14.06	7.01	5971.5	5986.1	6477.8	6426	5906.9	4955.2	6572	6336.7	6085.6	5027.1	6898	6845.2	5851.2	5553.3	6471.6	6324.9	5971.5	2547.5	2687.6	3201.4	5189.5	1283.3	2335.7	2812.1	4818.3	936.9
High	A0A7I2V535	Non-POU domain containing octamer binding OS=Homo sapiens OX=9606 GN=NONO PE=1 SV=1	FALSE	Human	56	29	108	26	308.24	0.951	0.985	1.057	1.036	1.111	1.073	7982.5	7592.1	7861.9	8437.6	8.2	6.12	12.91	7.79	8508.2	8526.7	7302.1	7489.2	8264.2	7831.8	7359.7	7237.8	8242.5	9580.9	7498.9	7236	8991	8977	7775.9	7930.7	8508.2	3628.7	3029.6	3731.1	7260.5	2028.3	2615.7	3212	6526.1	1785.7
High	A0A0C4DGB5	Calpastatin OS=Homo sapiens OX=9606 GN=CAST PE=1 SV=2	FALSE	Human	68	43	68	4	210.82	0.973	1.066	1.077	1.096	1.107	1.011	6128.8	5961.4	6530.9	6599.7	12.38	17.94	37.83	12.05	4855.1	5886.6	6419.8	6380.9	4739.1	7360.5	6106.2	5820	5009.5	11411.9	6477.1	6585.2	5336	7167.6	6590.3	6609.1	4855.1	2505.2	2663.6	3179	4163.5	1906.2	2170.2	2582.8	3966.3	2126.9
High	Q12769	Nuclear pore complex protein Nup160 OS=Homo sapiens OX=9606 GN=NUP160 PE=1 SV=3	FALSE	Human	31	38	51	38	179.95	0.969	0.88	0.886	0.909	0.914	1.006	4093.1	3965.5	3603.3	3624.6	14.52	14.17	15.99	4.73	4693	4495.6	3726.6	3458.1	4803.4	3453.2	3810.7	4126.5	4815.7	3558.1	3649.2	3523.9	3943.5	3651.8	3559.9	3597.5	4693	1913.2	1546.2	1722.8	4220	894.3	1354.3	1831.3	3812.9	663.1
High	Q12873	Chromodomain-helicase-DNA-binding protein 3 OS=Homo sapiens OX=9606 GN=CHD3 PE=1 SV=3	FALSE	Human	26	46	53	27	166.75	0.939	0.948	1.004	1.009	1.069	1.059	2923.7	2744.9	2770.3	2935.1	9.12	8.92	5.46	6.76	3070.9	3099.4	2544.6	2783.5	3192.9	2828.5	2649.7	2663.7	3063.9	2772.5	2768.1	2729.8	3119	3045.3	2828.9	2689.3	3070.9	1319	1055.8	1386.8	2805.2	732.5	941.7	1182.1	2425.9	516.7
High	O15067	Phosphoribosylformylglycinamidine synthase OS=Homo sapiens OX=9606 GN=PFAS PE=1 SV=4	FALSE	Human	43	41	55	41	181.61	0.948	0.949	0.999	1.001	1.054	1.052	3786.5	3589.9	3594.1	3782.6	4.39	6.05	6.72	2.85	4058	3784.9	3788.1	3660.1	4009.6	3532.8	3554.6	3625.5	3968.2	3709.7	3432.8	3482.1	3837.7	3922.3	3728.4	3682.4	4058	1610.7	1571.7	1823.5	3522.6	914.9	1263.3	1608.9	3141.8	691.4
High	P42356	Phosphatidylinositol 4-kinase alpha OS=Homo sapiens OX=9606 GN=PI4KA PE=1 SV=4	FALSE	Human	26	43	49	33	168.46	1.022	0.988	0.985	0.967	0.965	0.998	3374.3	3447.1	3332.6	3324.8	6.91	7.37	9.39	5.04	3685.4	3532.1	3207.2	3223.5	3617.8	3031.7	3441.1	3453.1	3593.1	2866.9	3406.2	3260.6	3534.9	3145.6	3390.9	3259.9	3685.4	1503.2	1330.6	1606	3178.4	785.2	1223	1532.4	2844.9	534.3
High	P02533	Keratin, type I cytoskeletal 14 OS=Homo sapiens OX=9606 GN=KRT14 PE=1 SV=4	TRUE	Human	61	31	67	9	186.83	1.04	1.48	1.047	1.424	1.007	0.707	447.9	465.8	663.1	468.8	5.58	193.09	37.54	47.23	442.2	472.6	413.2	453.6	446.2	47798.3	340.1	486.2	753.9	1183.7	583.3	559.2	296.2	588.3	852.1	373.7	442.2	201.1	171.4	226	392	12378.8	120.9	215.8	596.9	220.6
High	Q14573	Inositol 1,4,5-trisphosphate receptor type 3 OS=Homo sapiens OX=9606 GN=ITPR3 PE=1 SV=2	FALSE	Human	20	54	61	44	173.99	1.02	1.003	0.961	0.983	0.942	0.958	4953.2	5053.4	4968.8	4762.4	3.21	9.63	5.51	9.93	4737.2	5119.4	4985	4921.7	4777	4369	5351.4	5345.7	4892.9	4658	5311.5	5045.8	4091.9	4510.5	5028.5	5068.7	4737.2	2178.7	2068.2	2452	4196.9	1131.5	1901.9	2372.3	3874	868.1
High	P55884	Eukaryotic translation initiation factor 3 subunit B OS=Homo sapiens OX=9606 GN=EIF3B PE=1 SV=3	FALSE	Human	45	34	60	34	210.49	0.852	0.812	0.931	0.952	1.092	1.147	7988.1	6809.4	6484.2	7434.8	6.7	9.68	10.6	9.78	7928.4	8114.1	8048.3	7000.4	8121.5	6653.4	6768.1	6851	7884.3	6377.2	6424	6545	8612.8	7606.8	7266.7	6880.1	7928.4	3453.1	3339.2	3487.6	7135.1	1723.1	2405.4	3040.3	6242.5	1188.6
High	K7EKE6	Lon protease homolog, mitochondrial OS=Homo sapiens OX=9606 GN=LONP1 PE=1 SV=1	FALSE	Human	45	35	48	35	155.34	0.976	0.996	1.012	1.02	1.037	1.016	7751.6	7564.8	7719.3	7845.6	3.84	5.03	5.25	5.09	7797.4	8151	7428.2	7706.2	7938.6	7070.4	7724.1	7408.8	8076.8	7119.4	7795.3	7644	8286.6	7883.4	7808.1	7315.4	7797.4	3468.8	3081.9	3839.2	6974.5	1831.1	2745.2	3287.9	6394.9	1326.9
High	O75534	Cold shock domain-containing protein E1 OS=Homo sapiens OX=9606 GN=CSDE1 PE=1 SV=2	FALSE	Human	52	46	59	46	185.13	1.159	0.832	1.134	0.718	0.978	1.362	6846.8	7933.2	5699.7	7761.8	21.21	15.01	18.9	12.21	8582.3	6144	7630	5310.6	8824.9	6082.4	7858.4	8008.7	8002.8	5558.5	5601.7	5799.4	8237.6	6181.8	7972.6	7556.6	8582.3	2614.7	3165.7	2645.8	7753.1	1575.2	2792.9	3554.1	6336.3	1036
High	Q6KC79	Nipped-B-like protein OS=Homo sapiens OX=9606 GN=NIPBL PE=1 SV=2	FALSE	Human	22	56	64	56	183.53	1.048	0.994	1.05	0.949	1.002	1.057	5031.3	5272	5000.6	5284.2	2.84	7.08	2.84	2.5	4999.1	5028.5	5034	5307.8	5179.7	4601.8	5372.9	5366	4934.1	4893.7	5208.5	5068	5236.8	5091.8	5393.9	5332	4999.1	2140	2088.6	2644.4	4550.6	1191.8	1909.6	2381.3	3906.6	912.1
High	Q92538	Golgi-specific brefeldin A-resistance guanine nucleotide exchange factor 1 OS=Homo sapiens OX=9606 GN=GBF1 PE=1 SV=2	FALSE	Human	32	53	62	49	184.68	0.965	0.947	1.024	0.981	1.06	1.081	5538.7	5347.1	5246.2	5669.4	7.7	4.14	5.48	4.57	5701.3	6294.6	5380.8	5352.7	5786.7	5316.1	5355.6	5338.5	5818.9	5201.4	5231.5	5260.9	5799.4	5848.1	5542.4	5292	5701.3	2678.8	2232.5	2666.8	5083.9	1376.8	1903.4	2369.1	4607.2	969.4
High	J3KN36	Nodal modulator 3 OS=Homo sapiens OX=9606 GN=NOMO3 PE=1 SV=1	FALSE	Human	39	40	50	2	163.18	1.284	1.12	1.326	0.872	1.033	1.184	256.9	329.8	287.7	340.6	18.45	12.64	19.51	12.94	279.7	270.4	180.1	244	323.7	261.3	354.1	336.1	295.4	193.9	312.6	280.2	334.1	262.7	353.8	347.3	279.7	115.1	74.7	121.6	284.4	67.7	125.8	149.1	233.9	36.1
High	Q9H6S0	3'-5' RNA helicase YTHDC2 OS=Homo sapiens OX=9606 GN=YTHDC2 PE=1 SV=2	FALSE	Human	35	45	53	44	165.41	1.03	0.948	1.001	0.921	0.972	1.056	4965.1	5114	4707.9	4971.3	4	7.84	10.52	3.15	5151.2	5044.2	4887.2	4697.2	5302.3	4437.7	5001.8	5228.7	5185.2	4011.7	4804.2	4613.5	5007.3	4676.1	4972.8	4969.8	5151.2	2146.6	2027.7	2340.2	4658.4	1149.3	1777.7	2320.4	4105.4	747.7
High	Q06210	Glutamine--fructose-6-phosphate aminotransferase [isomerizing] 1 OS=Homo sapiens OX=9606 GN=GFPT1 PE=1 SV=3	FALSE	Human	58	36	49	31	158.59	0.978	0.946	0.984	0.968	1.006	1.04	7026.8	6872.7	6649.6	6912.4	6.22	9.19	7.91	5.97	7138.4	6571.3	7619.4	6917.1	6887.8	5693.2	6857.6	6962.2	6808.5	5704.1	6560.3	6740.1	6907	6246	7208.8	6917.7	7138.4	2796.5	3161.3	3446.1	6051.3	1474.4	2437.2	3089.7	5390.7	1063.1
High	A8K968	Erythrocyte membrane protein band 4.1 like 3 OS=Homo sapiens OX=9606 GN=EPB41L3 PE=1 SV=1	FALSE	Human	49	37	50	1	158.85	0.954	1.015	0.981	1.063	1.028	0.967	260	248.1	263.8	255	8.98	1.79	6.38	10.31	249	296	243.9	271.4	252.4	241.7	247.4	248.7	251.9	284.9	276.2	251.7	217.1	280.1	254.4	255.7	249	126	101.2	135.2	221.7	62.6	87.9	110.4	199.4	53.1
High	O95602	DNA-directed RNA polymerase I subunit RPA1 OS=Homo sapiens OX=9606 GN=POLR1A PE=1 SV=2	FALSE	Human	32	44	50	43	157.51	0.901	0.941	0.882	1.045	0.978	0.937	3643	3283	3429.7	3212.2	21.81	20.95	19.82	19.41	5175.5	3954.8	3335.6	3355.8	4617.6	3056.1	3021.2	3526.8	4785.9	3502.4	3169.5	3358.6	4447.4	3416.4	3017.3	3020.2	5175.5	1683.1	1383.9	1671.9	4056.8	791.5	1073.8	1565.1	3789.3	652.8
High	P68032	Actin, alpha cardiac muscle 1 OS=Homo sapiens OX=9606 GN=ACTC1 PE=1 SV=1	FALSE	Human	46	20	296	5	910	0.935	1.078	1.004	1.153	1.074	0.931	2546.7	2382.3	2746.1	2558	9.85	9.33	13.15	13.56	2271.5	2396.3	2800.9	2706.6	2110.7	2260	2587.4	2511.3	2240.1	3101.6	2702.1	2790.9	1955.3	2535	2695.3	2581.2	2271.5	1019.8	1162.1	1348.4	1854.4	585.3	919.6	1114.5	1773.7	578.1
High	P19367	Hexokinase-1 OS=Homo sapiens OX=9606 GN=HK1 PE=1 SV=3	FALSE	Human	49	44	56	36	179.63	0.914	0.94	0.931	1.028	1.019	0.991	6979.8	6379.6	6560	6500.1	7.73	2.17	2.91	5.95	6093.2	7332.6	7000	6959.7	6309.7	6257.8	6565	6450.2	6460.6	6479.9	6877.2	6641.1	6189.6	7042.4	6704.3	6302	6093.2	3120.5	2904.3	3467.4	5543.4	1620.7	2333.2	2862.5	5115.3	1207.7
High	P27824	Calnexin OS=Homo sapiens OX=9606 GN=CANX PE=1 SV=2	FALSE	Human	55	34	81	32	244.36	0.954	0.956	1.024	1.002	1.073	1.071	9684.4	9242.4	9257.5	9917.2	3.03	3.32	6.09	6.64	9537.6	9932.8	9289.1	9833.5	9603.9	9446.7	9042.4	8970.5	9251.8	10296.1	8998.6	9263.3	9767.2	11191.3	9768.1	10068.6	9537.6	4227.1	3854	4899.1	8437.5	2446.5	3213.7	3980.9	7325.2	1919
High	Q5JRX3	Presequence protease, mitochondrial OS=Homo sapiens OX=9606 GN=PITRM1 PE=1 SV=3	FALSE	Human	45	41	49	41	164.43	0.975	0.988	0.999	1.014	1.025	1.011	5984.8	5833.1	5913.9	5976.8	5.16	6.12	10.02	3.45	5504.4	6047.9	5922.4	6221.5	5739.3	5285.8	6106.8	5928.5	5624.4	5061.7	6313	6218.3	5585.6	5988.4	5965.1	6015.5	5504.4	2573.8	2457.2	3099.6	5042.3	1368.9	2170.4	2630.9	4453.2	943.4
High	A0A0A0MRA8	Erythrocyte membrane protein band 4.1 like 3 OS=Homo sapiens OX=9606 GN=EPB41L3 PE=1 SV=1	FALSE	Human	40	37	49	1	155.58	0.863	0.905	0.9	1.048	1.042	0.995	4755.3	4105.3	4301.7	4279.1	6.7	5.55	3.94	2.39	4322.1	4662.2	4850.2	5070.4	4197.7	3709.5	4168.2	4043.4	4100.1	4302.6	4300.7	4515.1	4341.8	4305.4	4252.9	4110	4322.1	1984.1	2012.3	2526.1	3687.9	960.7	1481.4	1794.4	3246.3	801.9
High	E9PK54	Heat shock protein family A (Hsp70) member 8 (Fragment) OS=Homo sapiens OX=9606 GN=HSPA8 PE=1 SV=8	FALSE	Human	96	20	97	1	319.8	1.202	1.053	1.284	0.876	1.068	1.22	1130.7	1359.3	1190.5	1452.3	15.82	19.95	19.56	17.8	1155.3	1222.9	1106.6	833.5	1381.5	1782.4	1337.5	1109.5	1243.7	1630.5	1074.7	1139.5	1491.3	1732.4	1414.2	1111.8	1155.3	520.4	459.1	415.3	1213.7	461.6	475.3	492.4	984.8	303.9
High	Q14126	Desmoglein-2 OS=Homo sapiens OX=9606 GN=DSG2 PE=1 SV=2	FALSE	Human	45	35	40	35	142.84	0.904	1.029	0.903	1.138	0.999	0.877	3706.6	3351.5	3814.7	3346.6	10.81	10.41	12.75	12.1	3201.3	3463.1	3967.3	4015.9	3011	3130.6	3587.9	3737.1	3006.3	3698.5	3934.6	4052.7	2670.7	3291.8	3565.2	3402.3	3201.3	1473.8	1646	2000.7	2645.4	810.8	1275.2	1658.4	2380.3	689.3
High	C9J2Y9	DNA-directed RNA polymerase subunit beta OS=Homo sapiens OX=9606 GN=POLR2B PE=1 SV=2	FALSE	Human	42	48	54	46	180.68	0.962	0.931	0.919	0.968	0.955	0.987	4303.9	4141.6	4007.5	3955.2	3.49	6.25	4.44	1.81	4486.3	4345.4	4262.7	4127.5	4378.1	3817.9	4002.3	4285.7	4224.2	3788.4	4002.6	4012.4	4001.9	3865.7	4012.8	3909	4486.3	1849.3	1768.6	2056.4	3846.4	988.8	1422.4	1901.9	3344.6	706.1
High	Q06124	Tyrosine-protein phosphatase non-receptor type 11 OS=Homo sapiens OX=9606 GN=PTPN11 PE=1 SV=3	FALSE	Human	73	37	50	36	156.98	0.991	1.007	0.987	1.016	0.996	0.981	5855.4	5804	5894.1	5780.1	5.59	1.12	5.29	7.86	5597.8	6367.7	5767.1	5945.1	5792.9	5815.1	5868.3	5711.8	5808.3	6493.7	5853	5935.5	5517.4	6582.3	5847.5	5713.5	5597.8	2709.9	2392.7	2961.9	5089.3	1506	2085.6	2534.8	4598.8	1210.3
High	A0A8V8TL82	Rho-associated protein kinase 2 OS=Homo sapiens OX=9606 GN=ROCK2 PE=1 SV=1	FALSE	Human	35	52	66	43	189.23	1.061	1.049	1.085	0.988	1.022	1.034	5678.3	6027.1	5956.2	6158.9	8.07	2.48	4.3	5.73	5786.4	6552.2	5537.1	5572.1	6177.9	6049.5	6004.8	5817.9	5997.9	6452.1	5901.1	5914.9	6075.8	6676.4	6243.3	5832.9	5786.4	2788.4	2297.3	2776	5427.6	1566.7	2134.1	2581.9	4748.9	1202.5
High	Q9BQ52	Zinc phosphodiesterase ELAC protein 2 OS=Homo sapiens OX=9606 GN=ELAC2 PE=1 SV=2	FALSE	Human	53	30	40	30	151.62	0.969	0.914	0.964	0.943	0.994	1.054	5200.6	5040.9	4755.7	5011.2	3.97	11.99	9.34	6.12	5377.2	5040.6	5365.7	4992.1	5966.2	4486.2	4984	5098.5	5412.1	4332.7	4826.9	4685.6	5534.8	5076.8	4946.5	4820.1	5377.2	2145.1	2226.2	2487.1	5241.6	1161.8	1771.3	2262.6	4285.1	807.5
High	A0A669KAX4	Cullin 4B OS=Homo sapiens OX=9606 GN=CUL4B PE=1 SV=1	FALSE	Human	53	49	56	32	171.51	1.061	1.043	0.992	0.983	0.935	0.951	8207.4	8709.1	8558.9	8141.8	2.64	13.15	12.99	7	8299.9	7918.6	8410.5	8115.9	8459.2	6693	9012.5	8966.3	8655.4	6624.3	8994.6	8463.4	7969.1	7185.8	8414	8318.3	8299.9	3369.9	3489.5	4043.4	7431.9	1733.4	3203.1	3979.1	6853	1234.6
High	P49790	Nuclear pore complex protein Nup153 OS=Homo sapiens OX=9606 GN=NUP153 PE=1 SV=2	FALSE	Human	38	47	52	47	164.69	0.943	0.967	0.949	1.025	1.006	0.981	4832	4557.9	4673.5	4583.9	7.68	7.57	14.22	4.45	4830.6	4833.3	5251.8	4346.8	5173.6	4361.9	4548.4	4567.4	4961.8	5712.6	4177.1	4402	4659.8	4791.5	4318.4	4509.2	4830.6	2056.9	2179	2165.6	4545.3	1129.6	1616.5	2026.9	3928.5	1064.7
High	Q96T58	Msx2-interacting protein OS=Homo sapiens OX=9606 GN=SPEN PE=1 SV=1	FALSE	Human	19	60	62	60	158.68	0.988	1.041	0.909	1.053	0.92	0.874	4147.2	4098.9	4316	3771	17.45	13.1	8.06	12.46	5477.7	3963.2	3765.1	4339.8	4669.4	3598.4	3728.6	4506.1	4715.1	4467.7	3916.3	4169.4	4628	3815.6	3726.9	3512.2	5477.7	1686.6	1562.1	2162.1	4102.3	931.9	1325.2	1999.7	3733.2	832.7
High	Q6WCQ1	Myosin phosphatase Rho-interacting protein OS=Homo sapiens OX=9606 GN=MPRIP PE=1 SV=3	FALSE	Human	48	42	48	41	161.35	0.983	1.034	1.081	1.052	1.099	1.045	4178.2	4107.1	4320.2	4515.5	13.16	9.99	9.42	9.42	3508.4	3908	4467	4719.5	3691.7	3812.8	4424.1	4488.2	3668.5	4191.1	4557.9	4453.3	3881.3	4315.7	4776.2	4724.5	3508.4	1663.1	1853.4	2351.3	3243.4	987.4	1572.3	1991.7	2904.6	781.1
High	Q8N163	Cell cycle and apoptosis regulator protein 2 OS=Homo sapiens OX=9606 GN=CCAR2 PE=1 SV=2	FALSE	Human	43	29	42	6	150.44	1.012	0.943	0.988	0.932	0.976	1.048	4755.4	4813.6	4486.4	4700.2	8.56	9.7	10.61	4.86	5331.4	4941.1	4403	4576.6	5325.6	4197.3	4876	4752	5323	4246.8	4662.7	4316.7	5151	4663.8	4733.2	4667.4	5331.4	2102.8	1826.8	2280.1	4678.8	1087	1733	2108.9	4214.6	791.5
High	A0A7I2V5S2	Nucleophosmin OS=Homo sapiens OX=9606 GN=NPM1 PE=1 SV=1	FALSE	Human	53	22	120	12	356.99	0.969	0.893	1.065	0.922	1.1	1.193	11691.4	11327.6	10442.3	12456.9	15.64	15.49	41.01	16.05	11949.6	11438.7	13439.9	9110.4	12419.6	13482.4	9670.6	10331.7	12061.4	19867.9	9040.5	8996	15508.9	13369.9	11606.3	10885.3	11949.6	4868	5576.2	4538.8	10911.3	3491.7	3437	4585	9549.8	3703
High	P62195	26S proteasome regulatory subunit 8 OS=Homo sapiens OX=9606 GN=PSMC5 PE=1 SV=1	FALSE	Human	64	26	56	3	179.4	0.972	0.991	1.042	1.019	1.072	1.052	8268.7	8037.8	8190.1	8614.6	2.09	6.96	7.35	7.3	8220.5	8317.1	8042.8	8453.1	8379.3	7115.4	8143.6	7933.3	8158	7067.2	8222.4	8303.8	9835.4	8568.3	8661.2	8432	8220.5	3539.5	3336.9	4211.4	7361.7	1842.7	2894.3	3520.6	6459.2	1317.2
High	Q7Z5K2	Wings apart-like protein homolog OS=Homo sapiens OX=9606 GN=WAPL PE=1 SV=1	FALSE	Human	45	47	53	46	164.02	0.957	0.948	0.936	0.991	0.978	0.987	5045.9	4830.4	4785	4723.8	9.02	5.61	10.6	5.52	5216.7	5435.6	4880.6	4403.3	5197.3	4948.9	4576.3	4714.6	5174.4	5349.7	4424.8	4348.7	4731.8	5098	4715.9	4460.7	5216.7	2313.2	2025	2193.8	4566.1	1281.7	1626.4	2092.3	4096.9	997.1
High	P54652	Heat shock-related 70 kDa protein 2 OS=Homo sapiens OX=9606 GN=HSPA2 PE=1 SV=1	FALSE	Human	59	39	96	20	281.76	0.992	0.956	0.981	0.964	0.989	1.026	3607.6	3578.1	3449.6	3539.5	22.87	24.27	22.1	25.28	2690.6	3082.9	4330.1	4221.6	2615.2	3005	4285.3	4260.5	2770.1	2874	4140.4	4170.6	2653.7	2926.4	4390.9	4281.1	2690.6	1312	1796.6	2103.2	2297.6	778.2	1523	1890.7	2193.2	535.7
High	Q9NZJ4	Sacsin OS=Homo sapiens OX=9606 GN=SACS PE=1 SV=2	FALSE	Human	15	61	65	60	188.64	1.005	1.007	0.949	1.001	0.943	0.942	5245.3	5273.8	5279.8	4975.2	2.91	6.03	5.8	1.8	5122.3	5456	5164.8	5327.1	5324	4678.2	5225.5	5322.6	5177.9	4850	5383.6	5556.9	4813.7	4959.6	4990.9	5009.8	5122.3	2321.9	2142.9	2654	4677.4	1211.6	1857.2	2362.1	4099.7	903.9
High	Q9BTC0	Death-inducer obliterator 1 OS=Homo sapiens OX=9606 GN=DIDO1 PE=1 SV=5	FALSE	Human	27	44	49	44	153.8	1.042	1.073	1.063	1.03	1.021	0.991	4420.4	4605.5	4741.6	4699.9	0.71	6.74	3.62	5.54	4402.7	4384.1	4452.7	4438	4531.6	4090.5	4781.3	4680.5	4774.8	5006.3	4597.6	4708.6	4238	4624	4777	4779.2	4402.7	1865.7	1847.4	2211.1	3981.2	1059.3	1699.3	2077.1	3780.5	933.1
High	Q9BPX3	Condensin complex subunit 3 OS=Homo sapiens OX=9606 GN=NCAPG PE=1 SV=1	FALSE	Human	43	36	43	36	164.18	0.972	1.006	0.997	1.034	1.025	0.991	6039.1	5870.7	6072.3	6018.7	4.67	5.51	5.42	4.38	6118.2	6477.3	5961	5815.3	6239.8	5461.7	5801	5941.2	6173.2	5468.9	6074.7	6069.9	6128.7	6215.7	5910.7	5629.3	6118.2	2756.5	2473.2	2897.2	5482	1414.5	2061.7	2636.6	4887.7	1019.3
High	O43290	U4/U6.U5 tri-snRNP-associated protein 1 OS=Homo sapiens OX=9606 GN=SART1 PE=1 SV=1	FALSE	Human	53	36	44	36	157.19	0.992	1.005	1.022	1.013	1.03	1.016	3973.3	3943	3994	4059.9	0.91	6.06	15.52	3.78	3987	3926.9	4011.1	3959.6	4088.5	4188.7	3678.7	3802.6	4004.1	5066	3552.1	3983.9	4157.7	4204.8	3884.3	3964.4	3987	1671.2	1664.2	1972.7	3592	1084.8	1307.4	1687.5	3170.3	944.2
High	P51532	Transcription activator BRG1 OS=Homo sapiens OX=9606 GN=SMARCA4 PE=1 SV=2	FALSE	Human	28	43	52	24	166.55	1.006	0.981	0.951	0.975	0.946	0.97	3531.9	3551.5	3463.9	3360	9.53	5.25	5.41	2.74	3731.2	3749.1	3062.4	3343.3	3728.7	3284.3	3584.3	3519	3820.8	3420.6	3507.8	3413.3	3309.2	3369.6	3521.6	3350.5	3731.2	1595.5	1270.6	1665.6	3275.8	850.6	1273.9	1561.7	3025.1	637.5
High	Q9H0D6	5'-3' exoribonuclease 2 OS=Homo sapiens OX=9606 GN=XRN2 PE=1 SV=1	FALSE	Human	52	40	47	40	152.26	1.086	1.007	1.08	0.927	0.995	1.073	4156.9	4515.5	4184	4491	1.62	8.17	2.55	3.53	4091.3	4211	4216.4	4103.4	4447.2	3850.9	4618	4584.9	4214.3	4009.9	4249.9	4153.9	4426.2	4382.1	4738.2	4556.7	4091.3	1792.1	1749.4	2044.3	3907.1	997.3	1641.3	2034.7	3336.7	747.4
High	A0A0G2JNH2	Tight junction protein ZO-1 OS=Homo sapiens OX=9606 GN=TJP1 PE=1 SV=1	FALSE	Human	31	43	47	1	145.58	0.862	0.92	0.834	1.068	0.968	0.907	120	103.4	110.4	100.1	25.12	17.46	15.19	8.68	78.5	105.9	135.9	140.8	90.1	86.5	118.7	120.5	101.3	93.6	120.3	130.4	88.6	103.8	108.3	96.6	78.5	45.1	56.4	70.1	79.2	22.4	42.2	53.5	80.2	17.4
High	P56192	Methionine--tRNA ligase, cytoplasmic OS=Homo sapiens OX=9606 GN=MARS1 PE=1 SV=2	FALSE	Human	46	34	48	34	172.14	0.995	1.034	1.028	1.038	1.033	0.995	6159.7	6131.5	6366.7	6334.9	6.73	2.68	3.51	1.57	5986.3	6875.3	6338.2	5971.8	6062.1	5864.6	6201.7	6216.4	6327.2	5998.5	6512.4	6406.4	6219.2	6393.7	6431.6	6276.6	5986.3	2925.9	2629.7	2975.2	5325.8	1518.8	2204.1	2758.7	5009.7	1118
High	Q7L2E3	ATP-dependent RNA helicase DHX30 OS=Homo sapiens OX=9606 GN=DHX30 PE=1 SV=1	FALSE	Human	48	52	62	52	183.46	0.883	0.855	0.887	0.968	1.005	1.038	5943	5247.7	5079.3	5272.5	6.76	9.37	9.04	6.43	6429.9	6246.1	5654.6	5642.1	6120.6	4985.8	5121.4	5377.2	5993.8	4974.6	5095.4	5063.2	5439.9	5705.1	5110.3	4941.4	6429.9	2658.1	2346.1	2810.9	5377.3	1291.2	1820.2	2386.3	4745.7	927.1
High	Q5JTH9	RRP12-like protein OS=Homo sapiens OX=9606 GN=RRP12 PE=1 SV=2	FALSE	Human	37	42	49	41	149.1	1.046	0.936	1.032	0.895	0.986	1.102	4681.7	4898.5	4384	4830.3	18.19	10.79	14.26	6.79	5816.5	5196.7	3934.4	4217.8	5862.8	4808.1	4627.5	4990.6	5600.5	4338.2	4140.1	4430.3	5321.2	4995.3	4670.7	4595.7	5816.5	2211.6	1632.4	2101.3	5150.7	1245.2	1644.6	2214.7	4434.2	808.5
High	F8W6I7	Heterogeneous nuclear ribonucleoprotein A1 OS=Homo sapiens OX=9606 GN=HNRNPA1 PE=1 SV=2	FALSE	Human	76	24	80	19	256.89	0.75	0.832	0.754	1.109	1.005	0.906	6460.7	4848.7	5378.2	4870.9	32.02	9.85	8.04	9.22	5899.4	4268.8	9326	7075.3	5060.7	4178.1	4645.6	5233.2	5078.1	5789.7	4930.9	5696.1	5595.7	4648.3	5104.1	4617.1	5899.4	1816.6	3869.3	3525	4446.1	1082	1651.1	2322.4	4020.6	1079.1
High	P40926	Malate dehydrogenase, mitochondrial OS=Homo sapiens OX=9606 GN=MDH2 PE=1 SV=3	FALSE	Human	72	24	78	24	270.64	1.01	1.033	1.04	1.023	1.03	1.007	8236.3	8314.9	8504.8	8565.3	9.86	6.31	9.87	9.32	8596.4	9329.6	7891.3	7460.6	8920	8479.5	8153.6	7677.6	9072.7	9480.8	7972.5	7730.9	8979.1	9857.9	8170.5	8120	8596.4	3970.4	3274.1	3716.9	7836.7	2196	2897.8	3407.2	7183.4	1767
High	P35749	Myosin-11 OS=Homo sapiens OX=9606 GN=MYH11 PE=1 SV=3	FALSE	Human	15	36	73	2	211.46
High	A0A8V8TLA2	SKI2 subunit of superkiller complex OS=Homo sapiens OX=9606 GN=SKIC2 PE=1 SV=1	FALSE	Human	41	39	50	37	166.29	0.99	0.922	0.962	0.931	0.972	1.044	4488.4	4443.2	4137.8	4318.5	4.97	6.67	4.89	1.37	4548	4661.1	4147.2	4429.6	4470	3879	4466.2	4420.3	4314.2	3867.2	4237.5	4040.5	4282.3	4397.5	4355	4274.2	4548	1983.6	1720.7	2206.8	3927.1	1004.6	1587.3	1961.6	3415.8	720.8
High	A0A994J4E9	Heterogeneous nuclear ribonucleoprotein K OS=Homo sapiens OX=9606 GN=HNRNPK PE=1 SV=1	FALSE	Human	64	28	116	4	328.67	1.019	1.042	1.037	1.023	1.018	0.995	10771.9	10976.2	11225.2	11168.9	8.53	3.41	5.02	5.32	12564.9	10715.5	10501.4	10828.6	11398	10498.6	10889.8	11063.2	11722.4	11619.8	10844	10590.3	12071.3	11337.8	11002.5	10670.3	12564.9	4560.2	4357	5394.9	10013.7	2718.9	3870.3	4909.6	9281.4	2165.7
High	O75179	Ankyrin repeat domain-containing protein 17 OS=Homo sapiens OX=9606 GN=ANKRD17 PE=1 SV=3	FALSE	Human	19	39	42	21	141.82	0.968	0.922	0.993	0.952	1.026	1.077	1338.8	1295.9	1234.3	1329.1	4.43	2.84	4.96	3.5	1322.9	1421.8	1280.3	1354.8	1293.5	1237.1	1323.8	1298.3	1223.7	1328.6	1245	1181.9	1252.7	1356.2	1315	1343.4	1322.9	605.1	531.2	675	1136.4	320.4	470.5	576.1	968.8	247.6
High	Q15154	Pericentriolar material 1 protein OS=Homo sapiens OX=9606 GN=PCM1 PE=1 SV=5	FALSE	Human	26	45	47	45	161.48	1.039	1.06	1.024	1.02	0.985	0.966	3625.8	3767.2	3842.5	3711.1	8.16	7.39	4.98	0.77	4052.4	3762.6	3380.5	3494	4210	3579.5	3655.7	3882.2	4054.3	3972.9	3716.5	3661.1	3663.6	3729.7	3715.8	3706.4	4052.4	1601.3	1402.5	1740.7	3698.7	927	1299.2	1722.8	3210	740.5
High	P42166	Lamina-associated polypeptide 2, isoform alpha OS=Homo sapiens OX=9606 GN=TMPO PE=1 SV=2	FALSE	Human	61	34	48	23	164.76	0.911	1.002	0.955	1.1	1.049	0.953	4917.9	4478.8	4926.5	4696.9	4.94	6.28	5.63	4	4857.9	4959.8	5385.7	4876.4	4882.1	4198.2	4441.7	4516.2	5070.7	5359.4	4786.4	4760.6	4846	4889	4552.3	4534.1	4857.9	2110.7	2234.5	2429.4	4289.2	1087.3	1578.6	2004.2	4014.8	998.9
High	Q12802	A-kinase anchor protein 13 OS=Homo sapiens OX=9606 GN=AKAP13 PE=1 SV=2	FALSE	Human	20	43	43	20	147.8	1.029	1.006	1.035	0.978	1.006	1.029	3253	3347.7	3273.8	3367.3	11.58	5.96	11.92	9.23	3241.8	3901.4	2992.1	3264.2	3352.7	3640.7	3342.8	3153.9	3275.1	4049.3	3161.5	3272.5	3360.2	4010.9	3347.7	3374.4	3241.8	1660.3	1241.4	1626.2	2945.5	942.9	1188.1	1399.6	2593.1	754.7
High	O60313	Dynamin-like 120 kDa protein, mitochondrial OS=Homo sapiens OX=9606 GN=OPA1 PE=1 SV=3	FALSE	Human	44	42	49	30	167	0.972	0.998	0.982	1.026	1.01	0.984	6150.6	5979.9	6135.6	6038.6	13.88	10.31	9.1	11.05	6895.1	6965.8	5403.3	5486.5	6989	6308.7	5652.4	5668.2	6932.7	6325.1	5951.9	5614.6	6503.6	6809.2	5606.9	5430.7	6895.1	2964.4	2241.8	2733.4	6140.2	1633.8	2008.9	2515.4	5489	1178.9
High	G3V1L9	Tight junction protein 1 OS=Homo sapiens OX=9606 GN=TJP1 PE=1 SV=2	FALSE	Human	27	43	47	1	143.6	0.969	0.937	0.939	0.967	0.969	1.003	5794.3	5615.9	5428	5442.7	12.52	17.39	11.1	12.89	5689.9	4749.6	6465.2	5900.7	5191.7	4452.2	6074.8	6663	5202.7	4708.2	5663.1	6107.6	4983.3	4589.7	5960.7	5944.5	5689.9	2021.3	2682.4	2939.8	4561.2	1153	2159	2956.9	4119.3	877.5
High	A0A8V8TRF6	Cytoplasmic linker associated protein 1 OS=Homo sapiens OX=9606 GN=CLASP1 PE=1 SV=1	FALSE	Human	34	45	53	38	162.11	0.967	1.003	0.996	1.036	1.029	0.993	4733.5	4579.4	4745.6	4713.7	4.5	4.26	4.44	2.46	4899.6	4957.4	4550.2	4573	4814.9	4364.6	4660.6	4499.6	4848.7	4376.3	4741.7	4749.6	4823.1	4808.4	4620.9	4610	4899.6	2109.7	1887.9	2278.3	4230.1	1130.3	1656.4	1996.8	3839	815.6
High	H0Y6I0	Golgi autoantigen, golgin subfamily a, 4, isoform CRA_a OS=Homo sapiens OX=9606 GN=GOLGA4 PE=1 SV=2	FALSE	Human	24	53	55	52	162.93	1.053	1.05	1.079	0.996	1.024	1.028	4671.3	4920.5	4902.8	5038.2	3.96	3.14	6.57	3.8	4691.4	5026.7	4651.2	4621.6	4797.8	5046.4	5058.4	4773.5	4790.9	5517.3	4901.6	4904.1	4805.9	5244.7	4957.3	5120.4	4691.4	2139.2	1929.8	2302.5	4215.1	1306.9	1797.8	2118.4	3793.2	1028.3
High	Q99615	DnaJ homolog subfamily C member 7 OS=Homo sapiens OX=9606 GN=DNAJC7 PE=1 SV=2	FALSE	Human	68	41	71	41	204.41	0.938	0.938	0.986	1.001	1.051	1.05	7250.1	6800.4	6804.1	7146.7	1.42	6.53	20.06	10.25	7284.8	7204	7428.3	7215.6	7148.9	7230.9	6468.8	6381.2	6855.8	9758.3	6647.7	6752.9	7535.9	8290.8	6777.6	6682.1	7284.8	3065.8	3082	3594.9	6280.7	1872.7	2299.1	2831.9	5428.1	1818.7
High	P45974	Ubiquitin carboxyl-terminal hydrolase 5 OS=Homo sapiens OX=9606 GN=USP5 PE=1 SV=2	FALSE	Human	49	38	61	35	185.01	0.974	0.973	0.986	0.999	1.012	1.013	6612.7	6440.5	6436.5	6518.6	2.09	5.93	6.05	3.86	6877.6	6588.4	6637	6584.9	6698.8	5860.5	6599	6285.8	6775.3	5852.9	6385.6	6487.9	6963.9	6384.9	6557.3	6480.2	6877.6	2803.8	2753.7	3280.7	5885.2	1517.8	2345.3	2789.5	5364.4	1090.9
High	Q96N67	Dedicator of cytokinesis protein 7 OS=Homo sapiens OX=9606 GN=DOCK7 PE=1 SV=4	FALSE	Human	22	47	52	17	147.2	0.986	0.987	0.981	1.002	0.995	0.993	4357.4	4295.8	4302.8	4273.1	2.75	7.4	4.91	2.79	4195.6	4370	4486.6	4344.9	4250.3	3712.8	4341.8	4372.3	4287.6	3967.7	4318	4463.6	4320.4	4267.7	4278.6	4057.3	4195.6	1859.7	1861.5	2164.6	3734.1	961.6	1543.1	1940.3	3394.8	739.5
High	Q9BUJ2	Heterogeneous nuclear ribonucleoprotein U-like protein 1 OS=Homo sapiens OX=9606 GN=HNRNPUL1 PE=1 SV=2	FALSE	Human	48	40	59	39	189.47	0.983	0.999	1.012	1.016	1.029	1.013	6623.9	6511.3	6618.6	6703	4.01	6.45	3.37	3.74	6222.5	6523.4	6817	6726	6502.2	5724.1	6589.2	6520.5	6550.5	6956.3	6687.5	6434.8	6305.3	6805.1	6850.2	6602.4	6222.5	2776.2	2828.3	3350.9	5712.5	1482.4	2341.8	2893.6	5186.4	1296.5
High	A0A6Q8PGN6	Calpastatin OS=Homo sapiens OX=9606 GN=CAST PE=1 SV=1	FALSE	Human	65	37	58	2	194.83	1.005	1.068	1.108	1.063	1.103	1.038	802.5	806.4	856.9	889.3	15.48	15.52	37.64	15.67	663	734.4	931	877	625.5	914.8	836.4	777.4	668	1502	831.5	883.2	649.1	861.7	935.4	917.8	663	312.5	386.3	436.9	549.5	236.9	297.3	345	528.9	279.9
High	Q7LBC6	Lysine-specific demethylase 3B OS=Homo sapiens OX=9606 GN=KDM3B PE=1 SV=2	FALSE	Human	31	42	44	41	137.26	0.987	1.017	1.046	1.03	1.06	1.028	4232.5	4179.2	4305.9	4428.3	4.8	5.71	5	5.99	4487.9	4310.6	4155.8	4014.3	4536	3958.1	4148.4	4210.1	4552.7	4366.4	4246.3	4039.7	4583.4	4036.1	4574	4287.2	4487.9	1834.4	1724.2	2000	3985.2	1025.1	1474.4	1868.4	3604.7	813.8
High	O14497	AT-rich interactive domain-containing protein 1A OS=Homo sapiens OX=9606 GN=ARID1A PE=1 SV=3	FALSE	Human	21	31	35	6	126.45	1.001	1.022	1.014	1.021	1.013	0.992	3730.8	3734	3812.6	3781.5	5.46	5.27	7.39	1.47	3856.1	3876	3609.6	3457.5	3923.1	3449.4	3745.2	3722.8	3904.1	4237.7	3723.1	3575.9	3841.7	3781	3782	3706.1	3856.1	1649.5	1497.6	1722.6	3446.6	893.3	1331	1652.1	3091.1	789.8
High	Q9Y2A7	Nck-associated protein 1 OS=Homo sapiens OX=9606 GN=NCKAP1 PE=1 SV=1	FALSE	Human	34	40	53	40	160.82	1.123	1.022	1.126	0.91	1.003	1.102	7025.1	7889.2	7176.5	7911.5	13.87	6.3	11.19	3.03	7736.3	8366	6379.3	6373.5	8227.7	7076.2	7873.4	7905	8391.3	6448.4	7346.9	7010	8280	7733.5	8000.8	7823.1	7736.3	3560.3	2646.7	3175.3	7228.5	1832.6	2798.2	3508.1	6643.9	1201.8
High	O94832	Unconventional myosin-Id OS=Homo sapiens OX=9606 GN=MYO1D PE=1 SV=2	FALSE	Human	45	45	49	44	152.66	1.007	0.995	0.973	0.988	0.966	0.978	4654.9	4686.8	4632.1	4529.4	5.51	11.72	12.51	5.01	4831.5	4729.6	4581.4	4250.7	4656.9	3714.6	4717	4878.4	5246.9	3883	4805.3	4465.2	4476.6	4125.5	4582.9	4609.3	4831.5	2012.8	1900.8	2117.7	4091.3	962	1676.4	2164.9	4154.3	723.7
High	A0A0G2JS82	AP-2 complex subunit alpha-2 (Fragment) OS=Homo sapiens OX=9606 GN=AP2A2 PE=1 SV=1	FALSE	Human	45	40	50	24	156	1.01	0.995	1.039	0.985	1.029	1.044	4571.1	4616.4	4547.3	4749.6	13.03	4.76	5.23	6.5	4863.3	5344.3	3987.7	4296.5	4985.1	4651.1	4467.4	4582.1	4939.2	4374.7	4512.8	4582	4946.3	4973.7	4560.7	4345.6	4863.3	2274.4	1654.5	2140.5	4379.7	1204.5	1587.7	2033.4	3910.7	815.4
High	P43246	DNA mismatch repair protein Msh2 OS=Homo sapiens OX=9606 GN=MSH2 PE=1 SV=1	FALSE	Human	43	40	58	40	159.77	0.955	0.953	1.015	0.998	1.062	1.064	6636.1	6339.5	6325.3	6732.8	11.56	11.03	11.84	11.27	7204.6	7454.2	6112.5	5913.7	7764.8	6372.6	6306.6	6220.4	7723.4	6528.4	6128.5	6016.3	7930.1	7041.6	6437.6	6179.4	7204.6	3172.3	2536.1	2946.2	6821.8	1650.4	2241.4	2760.5	6115.1	1216.8
High	Q9NZB2	Constitutive coactivator of PPAR-gamma-like protein 1 OS=Homo sapiens OX=9606 GN=FAM120A PE=1 SV=2	FALSE	Human	37	35	44	1	143	0.979	0.856	0.942	0.874	0.962	1.101	233.9	229.1	200.1	220.3	16.36	10.59	14.15	3.41	166.6	244.2	238.9	228.9	216.1	196.6	247.6	242.8	197.9	188.5	202.3	254.8	209.8	224.4	216.3	225.9	166.6	103.9	99.1	114.1	189.8	50.9	88	107.7	156.7	35.1
High	O60282	Kinesin heavy chain isoform 5C OS=Homo sapiens OX=9606 GN=KIF5C PE=1 SV=1	FALSE	Human	37	31	46	16	158.38	0.999	0.985	1.05	0.986	1.051	1.066	1399.4	1397.8	1378.2	1469.4	14.46	15.89	13.91	13.82	1257.8	1223.2	1624.7	1556.9	1246.1	1164.6	1568.1	1600.4	1252.8	1178.1	1566.6	1516.2	1320.3	1280.8	1635.3	1669	1257.8	520.6	674.1	775.7	1094.8	301.6	557.3	710.2	991.9	219.6
High	P28331	NADH-ubiquinone oxidoreductase 75 kDa subunit, mitochondrial OS=Homo sapiens OX=9606 GN=NDUFS1 PE=1 SV=3	FALSE	Human	54	30	39	30	130.3	0.978	0.918	0.971	0.939	0.993	1.058	5102.6	4989.2	4683.1	4953.7	9.17	11.96	10.63	6.16	5630.4	5249	4960.2	4524.3	6006.8	4565	5042	4936.9	5577.4	4534.1	4836.9	4440.7	5447	5066.3	4843.6	4751.5	5630.4	2233.8	2058	2254	5277.3	1182.2	1792	2190.9	4416	845.1
High	P43686	26S proteasome regulatory subunit 6B OS=Homo sapiens OX=9606 GN=PSMC4 PE=1 SV=2	FALSE	Human	64	31	47	30	154.5	0.94	0.957	0.978	1.018	1.04	1.022	5632.1	5295.3	5390.9	5508.9	4.54	7.98	4.27	3.84	5545.7	5265	5853.7	5719.9	5355.5	4535.2	5427.2	5235.7	5400	4980.8	5381.9	5491.8	5664.4	5201.4	5607.9	5411.7	5545.7	2240.6	2428.7	2849.7	4705.1	1174.5	1928.9	2323.5	4275.5	928.3
High	Q9Y230	RuvB-like 2 OS=Homo sapiens OX=9606 GN=RUVBL2 PE=1 SV=3	FALSE	Human	60	27	52	27	165.47	0.959	0.984	1.006	1.026	1.049	1.022	5566.8	5341.2	5478.8	5601.9	1.24	8.41	4.13	7.88	5616.7	5626.9	5490.1	5517.3	5644	4632.9	5466.3	5218.9	5567.5	5075.4	5521.7	5436.3	6476.4	5545.7	5658.7	5508.8	5616.7	2394.6	2277.8	2748.7	4958.5	1199.8	1942.8	2316.1	4408.2	945.9
High	Q709C8	Intermembrane lipid transfer protein VPS13C OS=Homo sapiens OX=9606 GN=VPS13C PE=1 SV=1	FALSE	Human	16	46	48	46	150.71	0.979	1.022	0.972	1.045	0.993	0.951	2853.5	2792.9	2917.2	2773.6	8.35	5.38	12.83	3.96	3099	2919.4	2536.1	2789.1	2984.5	2617.7	2810.4	2775.6	3159	2340.3	3047.9	2792.2	2967.6	2766.7	2780.6	2712.5	3099	1242.4	1052.2	1389.5	2622	677.9	998.8	1231.7	2501.2	436.2
High	Q9Y266	Nuclear migration protein nudC OS=Homo sapiens OX=9606 GN=NUDC PE=1 SV=1	FALSE	Human	58	26	60	26	197.07	0.957	0.968	1.041	1.012	1.088	1.076	7133.7	6824.9	6903.4	7427.3	4.59	5.2	3.76	3.28	7356.7	7434.9	6768.6	6917.4	7497.9	6701	6839.1	6810.7	7265.2	7039	6695.2	6770.5	7771.8	7490.5	7364.5	7192.1	7356.7	3164.1	2808.3	3446.3	6587.3	1735.4	2430.7	3022.4	5752.3	1311.9
High	P14868	Aspartate--tRNA ligase, cytoplasmic OS=Homo sapiens OX=9606 GN=DARS1 PE=1 SV=2	FALSE	Human	68	32	57	32	190.53	0.982	0.953	0.962	0.971	0.98	1.009	6273.9	6158.1	5981.9	6032.8	9.55	10.22	14.59	7.25	6828.8	6734.5	5844.7	5665.3	7089.7	5550.1	6223.2	6093.6	7259.4	5138.1	6176.3	5793.7	6828.3	5871.6	6188	5881.6	6828.8	2866	2424.9	2822.5	6228.7	1437.4	2211.8	2704.2	5747.7	957.6
High	Q92576	PHD finger protein 3 OS=Homo sapiens OX=9606 GN=PHF3 PE=1 SV=3	FALSE	Human	27	45	52	45	161.47	1	1.051	1.028	1.052	1.029	0.978	4274.4	4273.1	4494.2	4395.1	3.59	6.05	4.88	5.2	4388.9	4449.2	4162.9	4148.9	4735.1	4353.4	4158.4	4194.3	4571.1	4732.2	4418.7	4218.5	4422.9	4794.4	4367.4	4260.7	4388.9	1893.4	1727.2	2067	4160	1127.5	1477.9	1861.3	3619.2	882
High	O14802	DNA-directed RNA polymerase III subunit RPC1 OS=Homo sapiens OX=9606 GN=POLR3A PE=1 SV=2	FALSE	Human	39	48	54	47	151.69	0.944	0.894	1.011	0.948	1.071	1.13	5215.8	4921.6	4664.5	5272.8	8.58	9.34	8.24	8.07	5695.2	5494	4951.7	4740.9	5769.2	4967.6	4698.6	4876	5318.8	4765.6	4423.2	4565.6	5774.2	5601.1	4963.7	4944.8	5695.2	2338.1	2054.4	2361.9	5068.6	1286.5	1669.9	2163.9	4211.2	888.2
High	A0A8V8TNY3	Family with sequence similarity 120A OS=Homo sapiens OX=9606 GN=FAM120A PE=1 SV=1	FALSE	Human	37	35	44	1	143.75	1.022	1.005	1.008	0.983	0.986	1.003	6181	6318.6	6210.6	6227.9	2.05	7.09	5.24	6.7	6028.4	6338.4	6189.1	6173	6138.3	5624.1	6593.2	6504.3	6218.6	5678.4	6434.5	6202.6	5763.4	5942.8	6593.9	6526.7	6028.4	2697.4	2567.8	3075.4	5392.8	1456.5	2343.3	2886.4	4923.6	1058.3
High	P10586	Receptor-type tyrosine-protein phosphatase F OS=Homo sapiens OX=9606 GN=PTPRF PE=1 SV=2	FALSE	Human	29	41	42	34	133.71	0.997	1.031	0.966	1.033	0.969	0.937	3005.7	2997.4	3097.6	2903.6	19.48	18.98	15.61	23.44	3337.6	3649.3	2358	2706.7	3532.7	3502.8	2565	2487.5	3339.6	3859.3	2873.2	2761.6	3348.8	3981.6	2517.5	2476.9	3337.6	1553	978.3	1348.5	3103.7	907.2	911.6	1103.9	2644.1	719.3
High	Q641Q2	WASH complex subunit 2A OS=Homo sapiens OX=9606 GN=WASHC2A PE=1 SV=3	FALSE	Human	38	34	41	9	141.96	0.973	0.965	1.006	0.991	1.034	1.043	3340	3250.6	3222.9	3361	4.49	3.27	17.49	7.19	3130.2	3488.6	3370.3	3310.1	3231.1	3448.5	3214.5	3270.2	3140.2	4410.2	3140.4	3307.5	3053.7	3621	3282.7	3441.1	3130.2	1484.6	1398.3	1649.1	2838.7	893.1	1142.4	1451.2	2486.3	822
High	X6RLX0	ELKS/RAB6-interacting/CAST family member 1 OS=Homo sapiens OX=9606 GN=ERC1 PE=1 SV=1	FALSE	Human	37	39	43	34	146.89	1.118	1.045	1.181	0.935	1.057	1.13	4031.2	4504.9	4214.3	4762.6	1.8	3.54	17.93	4.63	4033.9	4140.4	3965.3	4028.5	4333.2	4722.5	4514.8	4495.1	4128.7	5792.4	4064.4	4301.7	4375	4862.2	4732.1	4793.3	4033.9	1762	1645.2	2007	3807	1223	1604.6	1994.8	3269	1079.6
High	A0A669KB05	Catenin delta 1 OS=Homo sapiens OX=9606 GN=CTNND1 PE=1 SV=1	FALSE	Human	49	40	43	40	133.11	0.966	0.977	0.959	1.012	0.993	0.981	3285.8	3172.7	3210	3149.8	4.11	7.36	5.84	2.97	3161.1	3206	3449.8	3367.7	3135.9	2750.6	3241.6	3209.8	3137.2	2901.7	3284.5	3298	3030.1	3093.2	3225.1	3207.4	3161.1	1364.4	1431.3	1677.8	2755.1	712.4	1152.1	1424.5	2483.9	540.8
High	P60174	Triosephosphate isomerase OS=Homo sapiens OX=9606 GN=TPI1 PE=1 SV=4	FALSE	Human	95	24	87	24	308	0.987	1.036	1.006	1.05	1.019	0.971	9920.2	9789.3	10280.5	9977.6	6.89	9.4	14.41	17.46	9716.7	10127.9	10819	9192	10113	10597.1	9476	8493.7	10198.9	13404.3	10134	10362.8	10087.3	12197.4	7919.1	9869.1	9716.7	4310.1	4488.8	4579.5	8884.8	2744.4	3367.8	3769.3	8075.1	2498.3
High	A0A994J6V8	Proteasome 26S subunit, ATPase 5 OS=Homo sapiens OX=9606 GN=PSMC5 PE=1 SV=1	FALSE	Human	64	24	54	1	174.16	1.183	1.14	1.008	0.964	0.852	0.884	160.8	190.1	183.3	162.1	18.3	28.35	24.33	20.29	162.4	159.2	115.5	183	160	127	238.7	225.9	165.1	118.5	203.5	211.1	141.9	144.1	182.3	214.7	162.4	67.8	47.9	91.1	140.6	32.9	84.8	100.2	130.8	22.1
High	Q96ST3	Paired amphipathic helix protein Sin3a OS=Homo sapiens OX=9606 GN=SIN3A PE=1 SV=2	FALSE	Human	33	38	45	38	143.07	0.962	0.978	1	1.016	1.039	1.022	4436.1	4268.1	4338.4	4435.2	8.86	4.63	7.35	6.74	4744.6	4841.6	4147.7	4081.5	4642.9	4277.3	4201.8	4258.8	4802.8	4454.8	4225	4058.5	4643.9	4525.8	4346.4	3969	4744.6	2060.4	1720.9	2033.4	4079	1107.7	1493.3	1890	3802.6	830.3
High	A0A6Q8PFE5	Calpastatin OS=Homo sapiens OX=9606 GN=CAST PE=1 SV=1	FALSE	Human	68	33	56	0	193.18
High	P49750	YLP motif-containing protein 1 OS=Homo sapiens OX=9606 GN=YLPM1 PE=1 SV=4	FALSE	Human	29	56	64	55	188.1	0.98	1.002	0.986	1.022	1.006	0.984	4015.1	3936.2	4024.3	3958.9	3.24	6.91	3.04	2.26	4025.8	3837.2	4004.5	4153.6	3945.2	3524.1	4170.1	3927.3	3941.2	4093.4	4201.7	3956.4	3866.5	3906	4012.5	4058.1	4025.8	1633	1661.5	2069.3	3466.1	912.7	1482.1	1742.9	3120.5	762.9
High	P39023	Large ribosomal subunit protein uL3 OS=Homo sapiens OX=9606 GN=RPL3 PE=1 SV=2	FALSE	Human	51	28	101	25	258.31	1.072	1.023	1.1	0.954	1.026	1.075	8436.3	9043.5	8627.6	9278.9	9.33	5.01	6.42	2.16	9310.9	9003.4	7716.7	7904.8	9704.6	8679.7	9245.2	8846.2	9145.5	9006.2	8264.9	8015.2	9322.6	9646.9	9235.5	9206.8	9310.9	3831.6	3201.6	3938.2	8526	2247.9	3285.8	3925.8	7241.1	1678.6
High	A2A274	Aconitase 2 OS=Homo sapiens OX=9606 GN=ACO2 PE=1 SV=1	FALSE	Human	47	33	42	33	134.39	1.041	1.012	0.998	0.972	0.959	0.987	5796.5	6033	5863.6	5787	13.73	8.06	11.71	6.5	6554.1	6485.8	5180.6	5092.5	6839.7	5678.8	6109.1	5957.9	6822.1	6097.3	5638.9	5193.7	6066.1	6083.2	5520.9	5353.6	6554.1	2760.1	2149.4	2537.1	6009.1	1470.7	2171.2	2644	5401.5	1136.4
High	Q8TAQ2	SWI/SNF complex subunit SMARCC2 OS=Homo sapiens OX=9606 GN=SMARCC2 PE=1 SV=1	FALSE	Human	35	47	59	38	180.68	1.078	1.01	1.103	0.937	1.023	1.092	4697.6	5064	4742.5	5180.2	4.97	5.2	3.59	2.14	4785.8	4852.3	4335.5	4611	5030.5	4614.3	5097.7	5207.5	4867	4550.6	4883.6	4621.2	5195.1	4991.5	5165.3	5245.1	4785.8	2065	1798.8	2297.2	4419.6	1195	1811.8	2311	3853.5	848.1
High	B4DDN1	glutamine--tRNA ligase OS=Homo sapiens OX=9606 GN=QARS1 PE=1 SV=1	FALSE	Human	59	36	48	1	147.62
High	P17844	Probable ATP-dependent RNA helicase DDX5 OS=Homo sapiens OX=9606 GN=DDX5 PE=1 SV=1	FALSE	Human	59	39	73	29	198.26	0.882	0.972	0.929	1.101	1.053	0.956	6158.2	5434	5983.3	5721.5	6.16	6.82	6.54	5.72	5931.1	6060	6805.9	6258.1	6110.5	5255.1	5390.4	5477.9	6046.1	6393.7	5452.2	5921.2	5807.1	6083.8	5637.2	5304.1	5931.1	2578.9	2823.7	3117.8	5368.4	1361	1915.8	2431	4787.1	1191.6
High	P06744	Glucose-6-phosphate isomerase OS=Homo sapiens OX=9606 GN=GPI PE=1 SV=4	FALSE	Human	51	33	87	24	274.33	0.991	0.975	1.041	0.984	1.051	1.068	11429.8	11326.8	11141.5	11901.8	19.7	18.67	18.06	13.71	9483.4	9935	14091.1	13149.4	9917.6	9073.8	13246.4	12936.4	9663.9	9309.5	13128.2	12845	10765.1	10330.2	13550.4	13158.5	9483.4	4228	5846.3	6551.1	8713.1	2349.9	4707.8	5740.9	7651.5	1735.1
High	P50570	Dynamin-2 OS=Homo sapiens OX=9606 GN=DNM2 PE=1 SV=2	FALSE	Human	54	44	49	19	151.89	1.002	1.009	0.964	1.007	0.962	0.955	4980.6	4989.7	5025.6	4801.4	10.18	14.17	11.31	10.45	4566.6	4631.3	5584.7	5356.4	4647.7	3956.8	5413.5	5356.9	4859.1	4052.6	5225.5	5197.8	4445.7	4301.4	5283.1	5185.6	4566.6	1970.9	2317.1	2668.6	4083.3	1024.7	1924	2377.3	3847.2	755.3
High	Q9NYF8	Bcl-2-associated transcription factor 1 OS=Homo sapiens OX=9606 GN=BCLAF1 PE=1 SV=2	FALSE	Human	41	43	60	4	174.21	0.966	0.987	0.928	1.022	0.96	0.94	6342	6125.3	6257.7	5883	2.48	7.65	6.47	6.57	6384.7	6330.3	6047.9	6353.7	6459.9	6710.5	5808	5762.9	6447.8	6891.1	5992.3	6073.3	5918.6	6661.5	5837.3	5847.7	6384.7	2694	2509.3	3165.5	5675.4	1737.9	2064.2	2557.4	5105.1	1284.4
High	A0A7P0TAC5	Huntingtin OS=Homo sapiens OX=9606 GN=HTT PE=1 SV=1	FALSE	Human	19	46	51	46	143.18	0.963	1.007	1.026	1.046	1.065	1.019	3283.2	3161.1	3306.5	3368	6	4.91	3.38	4.76	3216.5	3487.4	3027.9	3351.3	3387.9	3014.2	3189.9	3132.6	3362.3	3129	3361	3252.9	3661	3366.9	3293	3369.2	3216.5	1484.1	1256.3	1669.6	2976.4	780.6	1133.7	1390.2	2662.1	583.2
High	P27694	Replication protein A 70 kDa DNA-binding subunit OS=Homo sapiens OX=9606 GN=RPA1 PE=1 SV=2	FALSE	Human	52	31	48	30	175.21	0.945	1.001	0.965	1.059	1.021	0.964	6884.8	6506.8	6888.9	6643.1	2.39	6.11	1.9	3.61	6819.9	6913.1	6856.6	7186.7	6904.5	5947.9	6461.2	6552.7	6934.5	6653.7	6924	6854	6725.1	6678.9	6607.5	6207.6	6819.9	2942	2844.8	3580.5	6065.9	1540.4	2296.4	2907.9	5490.4	1240.1
High	Q05639	Elongation factor 1-alpha 2 OS=Homo sapiens OX=9606 GN=EEF1A2 PE=1 SV=1	FALSE	Human	62	26	114	13	290.06	0.927	0.959	1.012	1.035	1.092	1.055	2957.9	2740.8	2837.7	2993.1	28.19	27.13	24.44	23.25	1992.5	2461.9	3668.3	3553.7	2162.5	2146.9	3482.6	3473.7	2144.2	2352.1	3423.4	3463.7	2220.2	2528.5	3549.8	3543.1	1992.5	1047.7	1522	1770.5	1899.8	556	1237.7	1541.6	1697.7	438.4
High	Q8NC51	SERPINE1 mRNA-binding protein 1 OS=Homo sapiens OX=9606 GN=SERBP1 PE=1 SV=2	FALSE	Human	61	29	64	29	208.49	0.926	0.953	1.002	1.03	1.083	1.051	9082.4	8407.7	8657.8	9101.5	5.25	14.51	24.91	5.07	8795.2	8654.8	9666.5	9379	8481.9	10759.9	8334.2	7892	8657.3	13472.8	8450.8	8658.3	8996.3	9905.3	9207.9	8846.5	8795.2	3683.2	4010.6	4672.6	7451.8	2786.6	2962	3502.3	6854.5	2511
High	O43852	Calumenin OS=Homo sapiens OX=9606 GN=CALU PE=1 SV=2	FALSE	Human	61	22	44	22	156.12	1.068	1.077	1.199	1.009	1.123	1.113	5722.4	6111.5	6165.3	6860.7	6.37	11.14	37.5	4.99	5792.2	6328.3	5467.5	5653.4	5943.3	7452.9	6265.2	5961.6	6021.3	11759.8	6274.7	6057.8	6848.5	7497.7	6719	6873	5792.2	2693.1	2268.4	2816.6	5221.5	1930.2	2226.7	2645.6	4767.4	2191.8
High	O43149	Zinc finger ZZ-type and EF-hand domain-containing protein 1 OS=Homo sapiens OX=9606 GN=ZZEF1 PE=1 SV=6	FALSE	Human	21	49	51	49	163.66	1.02	0.986	1.025	0.967	1.005	1.04	4089.7	4171	4032.5	4193.3	5.69	2.94	4.39	3.24	4123.4	4534.4	4056.4	4018.8	4199.9	3964.1	4239.2	4142.3	4331.5	3928.5	4085.5	3980.3	4110.3	4298.3	4278	4017.5	4123.4	1929.7	1683	2002.2	3689.9	1026.6	1506.6	1838.2	3429.5	732.2
High	P12763	Alpha-2-HS-glycoprotein OS=Bos taurus GN=AHSG PE=1 SV=2	TRUE		50	23	208	23	588.13	1.289	1.526	1.004	1.184	0.779	0.658	22298.8	28748.1	34025.5	22389.3	50.73	40.49	46.82	45.25	14819.5	15050.3	33038.4	41079.2	15466.3	22798.8	36249.9	40531.6	15330.3	25616.3	45195.1	48012.3	10779	20782.1	24120.7	35905.6	14819.5	6404.9	13707.5	20465.9	13588	5904.4	12883.4	17987	12137.9	4774.3
High	M0R2B7	DNA polymerase OS=Homo sapiens OX=9606 GN=POLD1 PE=1 SV=1	FALSE	Human	51	46	51	46	149.1	0.884	0.813	0.91	0.92	1.029	1.119	4474.2	3955.9	3637.9	4072.1	16.67	15.84	16.18	14.66	5253.9	5077.7	3942.3	3799.3	5153.2	4177.1	3746.5	3736.5	4713.6	3748	3531	3307.5	4861.2	4449.4	3726.7	3569.7	5253.9	2160.9	1635.7	1892.8	4527.4	1081.8	1331.5	1658.2	3732	698.5
High	B5ME19	Eukaryotic translation initiation factor 3 subunit C-like protein OS=Homo sapiens OX=9606 GN=EIF3CL PE=1 SV=1	FALSE	Human	40	41	62	41	170.68	0.989	0.933	1.089	0.944	1.102	1.168	6139.9	6069.7	5727.7	6688.5	4.95	22.24	6.62	13.73	5781.2	6525.7	6147.3	6132.5	6167.7	9017.2	5973.2	5906.4	5833.8	6269.6	5365.8	5623.6	7318.7	7626.4	6112.7	5725.2	5781.2	2777.2	2550.5	3055.2	5418.6	2335.3	2122.9	2621.1	4618.9	1168.5
High	A0A994J3Q8	Far upstream element binding protein 1 OS=Homo sapiens OX=9606 GN=FUBP1 PE=1 SV=1	FALSE	Human	59	32	60	2	187.71	0.965	0.973	0.985	1.008	1.021	1.013	5062	4884	4922.9	4988.3	3.05	6.65	18.96	6.52	5062.2	5061.7	5109.6	4776.3	5029.8	5371.7	4638.5	4742.5	5076.5	6874	4774	4737	4945.6	5371.8	4581.1	5031.5	5062.2	2154.1	2120	2379.6	4418.9	1391.2	1648.5	2104.6	4019.4	1281.2
High	O43242	26S proteasome non-ATPase regulatory subunit 3 OS=Homo sapiens OX=9606 GN=PSMD3 PE=1 SV=2	FALSE	Human	70	38	56	38	168	1.178	1.034	1.152	0.878	0.978	1.115	4678.4	5509.9	4836	5389.9	14.2	9.97	12.73	5.6	5761.5	5018.3	4277.3	4361.4	5873.7	4627.4	5606	5415.5	5629.1	4119.6	4888.5	4784	5393.4	4832.1	5473.1	5386.5	5761.5	2135.7	1774.6	2172.9	5160.4	1198.4	1992.4	2403.3	4456.9	767.8
High	P52732	Kinesin-like protein KIF11 OS=Homo sapiens OX=9606 GN=KIF11 PE=1 SV=2	FALSE	Human	43	43	54	43	159.84	1.012	1.03	1.016	1.018	1.004	0.986	6819.2	6901.6	7023.1	6927.3	6.35	1.92	1.84	7.41	6800.8	7669.1	6716.8	6837.6	6945.5	6858	7124.3	6829.4	6897.2	7209.7	7037.2	7009	6323.1	7582.6	6914.9	6939.8	6800.8	3263.7	2786.8	3406.6	6102	1776.1	2532	3030.7	5460.9	1343.7
High	Q9NZI8	Insulin-like growth factor 2 mRNA-binding protein 1 OS=Homo sapiens OX=9606 GN=IGF2BP1 PE=1 SV=2	FALSE	Human	59	37	63	32	190.56	0.985	1.028	1.018	1.044	1.034	0.99	9060.4	8922.9	9316.4	9225.3	4.54	7.52	7.89	1.51	8979.9	8636.8	9141.6	9630.7	9040.7	7857.2	9402.6	8806.5	9085.8	8073.6	9633	9552.9	9348.6	9121.4	9330.4	9080	8979.9	3675.5	3792.8	4798.1	7942.8	2034.9	3341.7	3908.1	7193.8	1504.8
High	A0A2R8YEM5	phosphopyruvate hydratase (Fragment) OS=Homo sapiens OX=9606 GN=ENO1 PE=1 SV=1	FALSE	Human	94	23	123	1	368.59
High	O00159	Unconventional myosin-Ic OS=Homo sapiens OX=9606 GN=MYO1C PE=1 SV=4	FALSE	Human	42	42	51	41	156.94	0.938	0.89	0.956	0.949	1.019	1.074	6642.2	6232.8	5913.1	6353	5.82	4.85	4.64	1.07	6107.4	7022.7	6549.2	6736.6	6136	5763.7	6446.6	6331.2	5757.3	5772.1	6343.3	6057.6	6332.2	6373.9	6448.7	6289.6	6107.4	2988.7	2717.2	3356.2	5390.8	1492.7	2291.2	2809.6	4558.4	1075.8
High	P80723	Brain acid soluble protein 1 OS=Homo sapiens OX=9606 GN=BASP1 PE=1 SV=2	FALSE	Human	90	22	41	22	153.07	1.016	1.118	1.112	1.1	1.094	0.995	6727.2	6837.6	7520.8	7482.6	11.33	18.62	30.31	13.23	5455.8	6753.5	7166.5	6700.9	5495.8	8609.2	7098.7	6586.2	5794.2	11578.6	7583.2	7458.9	5890.4	8138.3	7401.5	7564.5	5455.8	2874.1	2973.3	3338.4	4828.3	2229.6	2522.9	2922.8	4587.6	2158
High	E9PDP5	Ankyrin repeat and KH domain containing 1 (Fragment) OS=Homo sapiens OX=9606 GN=ANKHD1 PE=1 SV=1	FALSE	Human	28	37	44	1	146.97	0.976	0.969	1.036	0.993	1.062	1.069	183.6	179.1	177.9	190.2	9.65	9.28	12	5.15	175.3	206.4	192.3	166.3	190.4	199.4	164.8	168.5	185.8	213.3	163.9	170.3	202.7	192	178.9	188.3	175.3	87.9	79.8	82.9	167.3	51.6	58.6	74.8	147.1	39.8
High	O43390	Heterogeneous nuclear ribonucleoprotein R OS=Homo sapiens OX=9606 GN=HNRNPR PE=1 SV=1	FALSE	Human	48	30	51	21	188.55	1.018	0.978	0.916	0.96	0.9	0.937	5333.9	5432.4	5214	4888	16.31	12.68	9.73	12.35	7104.6	5247.3	5102.3	5422	5859.3	4388.4	5152.9	5727.2	6067.8	4877.8	5078.9	5352.7	5986	4781.2	4997.1	4565.7	7104.6	2233.1	2116.9	2701.2	5147.7	1136.5	1831.4	2541.6	4804.3	909.1
High	J3KR97	Tubulin-specific chaperone D OS=Homo sapiens OX=9606 GN=TBCD PE=1 SV=1	FALSE	Human	38	36	44	36	159.08	0.988	0.949	0.966	0.96	0.978	1.018	3686.4	3642.4	3497.3	3560.6	8.17	9.26	11.73	5.58	3935.7	3818.9	3266.1	3558.6	3991.8	3190.2	3722.1	3564.4	3899.9	2923.2	3563.6	3432.3	3954.2	3532	3589.4	3530.7	3935.7	1625.2	1355.1	1772.9	3507	826.2	1322.9	1581.8	3087.8	544.8
High	Q15643	Thyroid receptor-interacting protein 11 OS=Homo sapiens OX=9606 GN=TRIP11 PE=1 SV=3	FALSE	Human	25	45	51	45	150.11	1.015	1.046	1.023	1.031	1.008	0.978	3248.4	3296.4	3398.8	3324.2	3.82	2.12	4.19	4.24	3226.9	3473.7	3269.9	3194.1	3282.8	3310.1	3368.4	3200.2	3240.4	3317.8	3548.2	3481.8	3153	3488.5	3284.6	3364.4	3226.9	1478.3	1356.7	1591.3	2884.1	857.2	1197.1	1420.2	2565.6	618.4
High	O15294	UDP-N-acetylglucosamine--peptide N-acetylglucosaminyltransferase 110 kDa subunit OS=Homo sapiens OX=9606 GN=OGT PE=1 SV=3	FALSE	Human	40	37	44	37	148.97	0.929	0.903	0.985	0.973	1.061	1.09	5234.2	4860	4727.7	5155.4	9.21	5.61	2.44	6.15	4789.2	5187.9	5964.9	5280.9	4835.3	4351.9	4884.8	4919.1	4597.9	4723.1	4732.4	4880.5	5146.8	5722.5	5164	4981.8	4789.2	2207.8	2474.8	2630.9	4248.1	1127.1	1736.1	2183	3640.5	880.3
High	P06737	Glycogen phosphorylase, liver form OS=Homo sapiens OX=9606 GN=PYGL PE=1 SV=4	FALSE	Human	51	44	50	35	143.15	1.041	1.052	1.032	1.011	0.991	0.98	5505.2	5732.9	5793.9	5680.4	9.48	4.76	8.81	2.47	5709.8	6119.8	4905.5	5308	5778.8	5280	5902.1	5687.3	5937.1	4905.7	5969.1	5654	5598.4	5514.9	5763.6	5815.6	5709.8	2604.4	2035.3	2644.5	5077	1367.4	2097.6	2523.9	4700.8	914.3
High	A0A6Q8PGA8	Glycine--tRNA ligase OS=Homo sapiens OX=9606 GN=GARS1 PE=1 SV=1	FALSE	Human	60	40	56	40	157.6	0.932	1.005	0.994	1.078	1.067	0.99	6576.1	6127.9	6607.1	6537.9	7.93	1.73	4.46	5.13	6149.2	7032.6	7064.4	6136.9	6250.8	5991.4	6121.6	6134.3	6826	6943.2	6363.2	6395.2	6851.8	6766.8	6316.6	6167.8	6149.2	2992.8	2931	3057.4	5491.6	1551.6	2175.7	2722.2	5404.6	1294.1
High	Q96K76	Ubiquitin carboxyl-terminal hydrolase 47 OS=Homo sapiens OX=9606 GN=USP47 PE=1 SV=3	FALSE	Human	32	40	44	40	135.24	0.983	0.986	1.027	1.004	1.045	1.041	4041.8	3972.6	3987	4149.8	13.64	9.06	4.8	11.53	4333.5	4829.7	3589.5	3769.8	4250.1	4326.4	3713.3	3624.9	4245.3	4094.6	3830.1	3882.3	4367.7	4873.2	3942.9	3779.4	4333.5	2055.3	1489.3	1878.1	3733.9	1120.4	1319.7	1608.6	3361.3	763.2
High	P50748	Kinetochore-associated protein 1 OS=Homo sapiens OX=9606 GN=KNTC1 PE=1 SV=1	FALSE	Human	23	49	50	49	148.14	0.988	0.94	0.945	0.951	0.956	1.005	4848.9	4793.1	4560.2	4582.6	6.16	8.32	9.4	3.89	5029.9	4909.9	4355.4	4788.7	5228	4258.9	4778.8	4807.5	4789.2	3840.9	4639.1	4482.6	4795.8	4448.3	4715.6	4453.3	5029.9	2089.5	1807	2385.8	4593.1	1103	1698.4	2133.5	3791.9	715.9
High	O75083	WD repeat-containing protein 1 OS=Homo sapiens OX=9606 GN=WDR1 PE=1 SV=4	FALSE	Human	58	32	47	1	146.14	0.914	1.07	1.041	1.17	1.138	0.973	96	87.8	102.8	100	15.36	9.81	13.94	6.26	74.1	97.8	94.3	108.5	77.1	91.5	96.8	84.3	77.2	100.6	105	106.2	88.3	99.3	101.3	100.6	74.1	41.6	39.1	54.1	67.8	23.7	34.4	37.4	61.1	18.8
High	P31943	Heterogeneous nuclear ribonucleoprotein H OS=Homo sapiens OX=9606 GN=HNRNPH1 PE=1 SV=4	FALSE	Human	53	19	102	3	370.43	1.033	0.972	0.993	0.941	0.962	1.022	7307.8	7546.3	7103.8	7259.5	7.5	8.83	5.52	5.33	7884.4	6568.3	7402.2	7214.7	7897.1	6433	7392.9	7702.9	7720.5	7078.8	6772.6	7128.9	7778.4	6838.6	7324.9	7194.8	7884.4	2795.3	3071.1	3594.4	6938	1666	2627.5	3418.4	6112.8	1319.3
High	E7EX44	Caldesmon 1 OS=Homo sapiens OX=9606 GN=CALD1 PE=1 SV=1	FALSE	Human	53	38	54	2	160.36	0.997	1.286	1.046	1.289	1.049	0.814	4644.2	4631.4	5970.4	4859.4	39.37	32.71	30.82	33.9	2651.8	3612.7	6488.2	5970.2	2579.9	3978	5745	5392.1	2839.7	6024.9	5916.3	6270.6	2849.6	3951.9	5975.3	6154.8	2651.8	1537.5	2691.9	2974.4	2266.5	1030.2	2041.8	2392.9	2248.4	1122.9
High	E9PLY5	Microtubule actin crosslinking factor 1 (Fragment) OS=Homo sapiens OX=9606 GN=MACF1 PE=1 SV=1	FALSE	Human	37	47	54	1	163.15	1.038	1.029	1.056	0.991	1.017	1.027	124.9	129.7	128.5	131.9	9.51	6.06	10.57	6.46	127.5	137.8	122.4	109.4	127.9	117.3	131.5	135.3	129	127.9	109.7	142.5	134.4	129.4	126.8	146.4	127.5	58.6	50.8	54.5	112.4	30.4	46.7	60	102.2	23.8
High	Q8TEM1	Nuclear pore membrane glycoprotein 210 OS=Homo sapiens OX=9606 GN=NUP210 PE=1 SV=3	FALSE	Human	26	38	44	38	151.12	1.008	0.988	0.85	0.98	0.843	0.86	5314.7	5356.3	5250.4	4517.5	4.8	7.07	8.63	4.76	5493.6	4989	5489.4	5145.5	5486.6	6051.1	5225	5229.1	5531.4	4499.7	5271.8	5229	4547.6	4222.5	4741.8	4487.6	5493.6	2123.2	2277.5	2563.5	4820.2	1567.1	1857	2320.5	4379.6	838.7
High	Q9UBF2	Coatomer subunit gamma-2 OS=Homo sapiens OX=9606 GN=COPG2 PE=1 SV=1	FALSE	Human	46	32	40	26	132.35	1.042	0.978	1.026	0.939	0.985	1.049	3801.5	3960.6	3719	3900.8	6.19	10.4	12.92	6.32	3944.4	3663.7	4058.3	3554.1	4023.8	3197.3	3935.6	3985.8	4217.5	3059.8	3743.3	3694.8	4045.5	3500.1	3976.3	3826.7	3944.4	1559.2	1683.8	1770.7	3535.1	828	1398.7	1768.8	3339.2	570.3
High	O75976	Carboxypeptidase D OS=Homo sapiens OX=9606 GN=CPD PE=1 SV=2	FALSE	Human	35	44	51	44	156.83	0.993	0.934	0.977	0.94	0.984	1.046	4838	4805.8	4519.3	4728.9	3.71	7.32	8.33	4.2	5134.6	4843.7	4832.2	4707.2	5203.9	4349.6	4767.9	4844	5213.7	4381.1	4640.2	4401.5	4965	4511	4818.2	4641.3	5134.6	2061.3	2004.9	2345.2	4571.9	1126.5	1694.5	2149.7	4128	816.5
High	P07195	L-lactate dehydrogenase B chain OS=Homo sapiens OX=9606 GN=LDHB PE=1 SV=2	FALSE	Human	62	25	127	24	373.73	0.904	0.899	0.965	0.994	1.068	1.074	16790.4	15177.1	15088.3	16206.3	4.77	6.86	7.72	7.98	17238.7	17065.6	16519.6	15484.4	16702.8	14201.2	15410.3	14947.4	17394.5	14863.1	15276.8	14902	18429.2	16639.7	15784.2	15485	17238.7	7262.6	6853.9	7714.4	14674.3	3677.8	5476.9	6633.3	13772.3	2770.2
High	A0A8Q3WKJ9	AP-3 complex subunit beta OS=Homo sapiens OX=9606 GN=AP3B1 PE=1 SV=1	FALSE	Human	43	42	47	3	143.04	1.036	1.032	1.037	0.996	1.001	1.005	6310	6539.5	6511.8	6543.6	3.35	9.16	12.88	2.62	6208.7	6410.4	6211.1	6658.9	6486.4	5464.9	6593.1	6735.4	6384.2	4997.1	6671.4	6641.9	6644.6	6349.1	6717.7	6444.1	6208.7	2728.1	2577	3317.5	5698.6	1415.3	2343.2	2989	5054.7	931.4
High	P05783	Keratin, type I cytoskeletal 18 OS=Homo sapiens OX=9606 GN=KRT18 PE=1 SV=2	FALSE	Human	64	30	60	18	210.73	1.06	1.106	1.113	1.044	1.05	1.006	4602.9	4878.8	5092	5122.3	17.48	28.88	32.25	11.38	3557.3	4559	5509.2	4647.2	3494.2	4234.6	6756.4	5620.9	3606.2	4016.9	6971.9	6455	4705	4533.9	5576.7	5663	3557.3	1940.2	2285.8	2315.3	3069.8	1096.7	2401.2	2494.4	2855.2	748.7
High	Q9NTI5	Sister chromatid cohesion protein PDS5 homolog B OS=Homo sapiens OX=9606 GN=PDS5B PE=1 SV=1	FALSE	Human	31	48	52	43	157.02	0.947	1.02	0.948	1.076	1.001	0.93	4025.6	3813.8	4105.1	3817.2	6.73	7.66	5.56	3.57	4138.5	4318.7	3915.8	3696.1	4048.6	3361.6	3788.7	3839.1	4324	4135.7	4074.8	3777.5	3890.2	3872.2	3763	3596.7	4138.5	1837.9	1624.7	1841.4	3556.9	870.6	1346.5	1703.7	3423.6	770.8
High	A0A3B3ISU1	Adenosine deaminase RNA specific OS=Homo sapiens OX=9606 GN=ADAR PE=1 SV=2	FALSE	Human	39	37	49	1	153.94
High	Q96AE4	Far upstream element-binding protein 1 OS=Homo sapiens OX=9606 GN=FUBP1 PE=1 SV=3	FALSE	Human	65	32	59	2	180.08	1.077	1.098	0.953	1.02	0.886	0.868	51.1	55	56.1	48.7	12.83	51.67	32.14	13.87	47	55.9	55.4	42.8	51.6	128.7	58.4	51.7	57.5	93.9	54.7	48.7	47.2	56.4	40.3	50.3	47	23.8	23	21.3	45.4	33.3	20.8	23	45.6	17.5
High	E9PGZ1	Caldesmon 1 OS=Homo sapiens OX=9606 GN=CALD1 PE=1 SV=1	FALSE	Human	54	38	54	3	159.06	1.281	1.229	1.167	0.959	0.912	0.95	186.5	238.9	229.2	217.8	17.68	30.88	23.96	27.89	128.9	190	195.9	183.2	117.8	249.7	263.7	228.5	150.7	273.8	246	213.5	142.3	182.9	262.2	259.3	128.9	80.8	81.3	91.3	103.5	64.7	93.7	101.4	119.3	51
High	Q9UGI8	Testin OS=Homo sapiens OX=9606 GN=TES PE=1 SV=1	FALSE	Human	67	28	47	28	141.73	0.917	0.979	1.046	1.068	1.14	1.068	7613.8	6983.3	7455.2	7963.9	10.75	3.29	6.65	2.36	6395.2	7500.5	8318.3	7728.8	6761.6	6804.9	7166.4	7191.4	6874.4	8088	7413.4	7497.3	7980.4	8223.5	7947.5	7766.4	6395.2	3192	3451.2	3850.5	5940.4	1762.3	2547	3191.4	5442.9	1507.4
High	Q9Y2L1	Exosome complex exonuclease RRP44 OS=Homo sapiens OX=9606 GN=DIS3 PE=1 SV=2	FALSE	Human	49	40	42	40	129.53	0.968	0.979	0.959	1.011	0.991	0.98	4502.3	4359	4406	4318.2	9.11	5.86	5.9	6.88	4570.5	5063.5	4064.4	4435.2	4739.7	4459.9	4260.3	4153.1	4831.3	4499.4	4314.7	4238.9	4411.1	4671.4	4227.4	3966.7	4570.5	2154.8	1686.3	2209.6	4164.1	1155	1514.1	1843	3825.3	838.6
High	Q8N1F7	Nuclear pore complex protein Nup93 OS=Homo sapiens OX=9606 GN=NUP93 PE=1 SV=2	FALSE	Human	54	44	50	44	148.69	1.073	1	1.02	0.932	0.951	1.02	5036.7	5404.9	5035.3	5138.2	6.87	8.4	9.13	4.06	5484	5262	4821	4759.8	5612.5	4615.2	5449.6	5360.6	5689.4	4597.3	5180.6	4894.1	5060.7	4820.5	5216.9	5287.3	5484	2239.3	2000.2	2371.3	4930.9	1195.2	1936.8	2378.9	4504.7	856.8
High	Q9UHB6	LIM domain and actin-binding protein 1 OS=Homo sapiens OX=9606 GN=LIMA1 PE=1 SV=1	FALSE	Human	50	39	51	38	167.95	1.016	1.015	1.065	0.999	1.048	1.049	5042.7	5121.6	5118.6	5368.7	5.17	5.21	17.24	8.45	4800.1	5128.2	5413.6	4958.6	4719.8	5087.1	5353.3	5156.4	4824.8	6873.7	4959.9	5282.4	4700.9	5479.1	5260.7	5757.4	4800.1	2182.4	2246.1	2470.4	4146.6	1317.5	1902.6	2288.3	3820.1	1281.1
High	E7EQT4	Apoptotic chromatin condensation inducer 1 OS=Homo sapiens OX=9606 GN=ACIN1 PE=1 SV=2	FALSE	Human	33	39	47	16	160.3	1.007	1.016	1.044	1.009	1.036	1.028	5829.2	5871.7	5922.3	6085.5	8.61	3.28	9.56	7	6482.9	5781	5254.3	5877.9	6238.1	5830.7	5823.5	5913	5995.5	6961.1	5640.8	5849.9	6388.4	6434.3	5589.5	5797	6482.9	2460.2	2180	2928.4	5480.5	1510	2069.7	2624	4747	1297.4
High	P06868	Plasminogen OS=Bos taurus GN=PLG PE=1 SV=2	TRUE		56	35	50	35	164.28	1.111	1.134	0.888	1.021	0.799	0.783	4568.6	5076	5181.7	4056.1	47.79	41.89	52.61	36.91	2626.5	3393.1	6151.3	7720.7	2713.8	3815	6753.8	6938.6	2645.9	3513.1	7642.9	8541	2130.7	3608	4559.8	5574.7	2626.5	1444	2552.2	3846.5	2384.2	988	2400.3	3079.2	2094.9	654.8
High	Q9UBE0	SUMO-activating enzyme subunit 1 OS=Homo sapiens OX=9606 GN=SAE1 PE=1 SV=1	FALSE	Human	86	26	50	26	199.36	1.004	1.017	1.122	1.013	1.118	1.104	5557.8	5579.4	5650.1	6237.4	9.48	15.07	16.83	10.8	5193.8	5128.5	6185.9	5947.3	5263.5	4228.9	5950.1	5914.3	5370.5	4123	6138.3	5944.3	6274.5	5003.1	6373.1	6200.4	5193.8	2182.5	2566.5	2963	4624.3	1095.2	2114.7	2624.6	4252.1	768.4
High	H0Y9Y2	Biorientation of chromosomes in cell division 1 like 1 OS=Homo sapiens OX=9606 GN=BOD1L1 PE=1 SV=2	FALSE	Human	16	50	58	48	170.43	1.088	1.07	1.157	0.984	1.064	1.081	3595.8	3912.6	3848.8	4161.8	3.25	1.28	14.99	6.59	3587	3801.3	3530.5	3604.6	3824.8	3931	3895.9	3929.2	3836.1	5030.8	3861.6	3717.2	4005.2	4586.3	4011.6	4317.6	3587	1617.7	1464.8	1795.8	3360.2	1018	1384.6	1743.7	3037.3	937.6
High	P20042	Eukaryotic translation initiation factor 2 subunit 2 OS=Homo sapiens OX=9606 GN=EIF2S2 PE=1 SV=2	FALSE	Human	69	27	42	27	161.61	1.014	1.05	1.113	1.035	1.098	1.061	4296.4	4355.6	4509.5	4782.4	9.36	7.78	7.41	8.88	4215	4227.5	5096.5	4366.3	4029.6	4262.7	4838.4	4450.5	4133.1	4940	4436.3	4583.9	4224.8	4790.8	4774.1	5259.1	4215	1799.1	2114.5	2175.3	3540.2	1104	1719.6	1975	3272.4	920.7
High	P28838	Cytosol aminopeptidase OS=Homo sapiens OX=9606 GN=LAP3 PE=1 SV=3	FALSE	Human	65	30	42	30	135.4	0.983	0.986	0.975	1.003	0.992	0.989	5938.4	5838.4	5853.6	5790.5	2.3	3.17	1.66	1.95	6138	5868.9	6008.7	5840.4	6032.1	5985.1	5695.4	5683.8	5981.4	5860	5847.2	5743.4	5985.3	5758.9	5822.3	5732.7	6138	2497.6	2493	2909.7	5299.6	1550	2024.2	2522.3	4735.9	1092.2
High	Q9UIA9	Exportin-7 OS=Homo sapiens OX=9606 GN=XPO7 PE=1 SV=3	FALSE	Human	40	37	44	37	135.04	1	1.016	0.98	1.016	0.981	0.965	4446.4	4446	4516.2	4359.6	8.54	10.66	11.39	3.94	4904.9	4692	4102.1	4213.7	4982.4	3853.3	4574.1	4321.6	5130.2	3877.8	4578.9	4454.3	4560	4159.6	4424.7	4295.6	4904.9	1996.7	1702	2099.3	4377.3	997.9	1625.6	1917.8	4061.9	722.7
High	P26641	Elongation factor 1-gamma OS=Homo sapiens OX=9606 GN=EEF1G PE=1 SV=3	FALSE	Human	54	28	87	28	228.53	1.004	0.991	1.009	0.988	1.005	1.018	12398.4	12442	12286.7	12504.8	0.89	6.99	5.68	2.06	12561.5	12323.8	12343	12454.2	12468.8	10876.9	12752.9	12415.3	12408	10981.1	12176	12398.5	12535.4	12140.8	12764.7	12474.3	12561.5	5244.6	5121.1	6204.7	10954.5	2816.9	4532.4	5509.6	9824.2	2046.6
High	Q9BXP5	Serrate RNA effector molecule homolog OS=Homo sapiens OX=9606 GN=SRRT PE=1 SV=1	FALSE	Human	42	38	56	37	164.24	0.987	1.001	1.004	1.015	1.018	1.003	6625.7	6537.5	6635.1	6654.9	9.17	6.67	7.22	2.54	7172.8	7164.8	6127.1	6102.2	7051.7	5992.9	6604.6	6471.1	7216.3	6905.9	6375	6166.2	6820.7	6732.7	6577.9	6439.3	7172.8	3049.1	2542.1	3040.1	6195.3	1552	2347.3	2871.7	5713.6	1287.1
High	P14923	Junction plakoglobin OS=Homo sapiens OX=9606 GN=JUP PE=1 SV=3	FALSE	Human	49	27	39	24	142.95	1.011	1.098	0.887	1.086	0.877	0.808	3776.8	3818.1	4146.1	3349.9	4.12	92.79	6.44	14.01	3755.5	3981.3	3602.3	3798.2	3754	16941.3	3837.5	3798.7	4088	4638.6	4205	4038.6	2767.4	3508.5	3868.3	3198.5	3755.5	1694.3	1494.6	1892.3	3298.1	4387.5	1363.9	1685.8	3236.7	864.5
High	Q7L576	Cytoplasmic FMR1-interacting protein 1 OS=Homo sapiens OX=9606 GN=CYFIP1 PE=1 SV=1	FALSE	Human	35	42	47	21	147.17	1.05	0.964	1.003	0.918	0.956	1.041	2214.5	2325.1	2134.9	2222	12.65	7.02	10.18	4.3	2411.7	2509.8	2033.5	1934.5	2513.2	2118.5	2354.5	2296.1	2496.1	1969.7	2128.8	2141	2402.3	2214.5	2229.5	2189.1	2411.7	1068.1	843.7	963.8	2207.9	548.6	836.8	1019	1976.3	367.1
High	Q02218	2-oxoglutarate dehydrogenase complex component E1 OS=Homo sapiens OX=9606 GN=OGDH PE=1 SV=3	FALSE	Human	40	35	42	28	143.15	1.031	1.026	1.024	0.995	0.993	0.998	4122.8	4250.7	4230.2	4220.2	6.03	7.46	6.35	1.14	4484.9	4251.6	3938	3997.9	4403.4	3722.1	4354.5	4149.5	4336.4	3807.6	4392.1	4126.6	4250.2	4155	4253.5	4190.5	4484.9	1809.3	1633.9	1991.8	3868.6	964	1547.6	1841.4	3433.4	709.7
High	P34897	Serine hydroxymethyltransferase, mitochondrial OS=Homo sapiens OX=9606 GN=SHMT2 PE=1 SV=3	FALSE	Human	66	30	53	28	184.36	0.944	0.967	1.017	1.025	1.078	1.052	5081.3	4795.6	4913.2	5167.8	9.18	4.58	13.26	10.25	5382	5629.6	4797.5	4641.5	4999.5	4893.6	4699.5	4504.1	5222.2	5841.5	4622.6	4349.3	5570.8	5735.6	4793.9	4688.1	5382	2395.8	1990.5	2312.4	4392.3	1267.3	1670.2	1998.8	4134.7	1088.7
High	Q09161	Nuclear cap-binding protein subunit 1 OS=Homo sapiens OX=9606 GN=NCBP1 PE=1 SV=1	FALSE	Human	49	30	42	30	159.03	1.103	1.078	1.023	0.977	0.927	0.948	5559.9	6133.4	5995.4	5685.8	3.8	15.21	15.94	11.81	5588.5	5504.4	5965.2	5531.6	5801.6	4613.4	6518.1	6484.1	5849.2	4336.1	6305.6	6145.2	5309.7	4812.3	6209.8	6088.5	5588.5	2342.5	2475	2755.9	5097.1	1194.8	2316.6	2877.5	4631.2	808.2
High	Q5JSZ5	Protein PRRC2B OS=Homo sapiens OX=9606 GN=PRRC2B PE=1 SV=2	FALSE	Human	24	41	42	37	123.38	0.944	1.139	0.961	1.207	1.019	0.844	2603.1	2456.5	2965	2502.1	9.11	4.49	6.48	3.61	2442.3	2384	2863.1	2774.6	2413.3	2281.7	2522	2500.4	2711.3	3082.2	2852.3	3108.7	2435.1	2570.9	2403.6	2576.4	2442.3	1014.5	1187.9	1382.3	2120.3	590.9	896.3	1109.6	2146.7	574.5
High	P15170	Eukaryotic peptide chain release factor GTP-binding subunit ERF3A OS=Homo sapiens OX=9606 GN=GSPT1 PE=1 SV=1	FALSE	Human	61	32	54	13	163.4	0.962	0.935	1.045	0.972	1.086	1.117	7057	6789.1	6600	7374.5	5.37	4.51	4.83	5.49	6951.3	7271.4	7164.3	6430.7	7120	6376.5	6761.8	6816.4	7141.9	6394.9	6546.1	6654.3	7689.7	7698.2	7072.2	6931.5	6951.3	3094.5	2972.4	3203.8	6255.3	1651.4	2403.2	3025	5654.7	1191.9
High	Q16643	Drebrin OS=Homo sapiens OX=9606 GN=DBN1 PE=1 SV=4	FALSE	Human	47	24	45	24	165.08	1.004	0.989	1.007	0.984	1.003	1.019	5466.4	5489.4	5404.1	5505.6	8.71	7.66	27.44	9.86	4808.2	5472.9	5960.5	5459.8	4793	5751	5445.9	5533.3	4937	8553.2	5375.9	5432.6	4532.8	5677.8	5456.2	5555.4	4808.2	2329.1	2473	2720.1	4210.9	1489.4	1935.5	2455.6	3908.9	1594.1
High	A0A494C0R8	Clustered mitochondria protein homolog OS=Homo sapiens OX=9606 GN=CLUH PE=1 SV=1	FALSE	Human	43	45	58	44	191.44	0.997	0.928	0.996	0.931	0.999	1.073	4069	4056.3	3776.8	4053.8	2.95	4.2	2.71	2.98	4072.4	4227.6	4065.5	3933.5	4274.6	3890.8	4138.6	3975.6	3942.6	3701.8	3756.6	3797.1	4089.5	4192	4018.4	3905.3	4072.4	1799.1	1686.8	1959.7	3755.5	1007.7	1470.9	1764.3	3121.6	689.9
High	Q14966	Zinc finger protein 638 OS=Homo sapiens OX=9606 GN=ZNF638 PE=1 SV=2	FALSE	Human	21	39	47	39	153.68	1.059	0.971	1.068	0.917	1.009	1.1	4591	4862.2	4457.5	4904.7	8.89	4.24	9.01	3.85	5069.8	4901.7	4300	4265.4	5179.1	4939.7	4785.9	4707.2	4962.9	4761.5	4173	4170.3	5077.6	4942.9	4866.8	4629.9	5069.8	2086	1784.1	2125	4550.1	1279.3	1700.9	2089	3929.4	887.4
High	P23526	Adenosylhomocysteinase OS=Homo sapiens OX=9606 GN=AHCY PE=1 SV=4	FALSE	Human	57	25	63	25	212.11	1.073	1.064	1.055	0.991	0.983	0.992	5932.1	6367.4	6311.3	6261.1	3.33	8.58	11.22	3.55	6170.9	5860.9	5709	6004.2	6315.5	5444.1	6668.1	6419.7	6242	5083.4	6615.2	6381.4	6213.5	5912.9	6309	6429.6	6170.9	2494.2	2368.7	2991.3	5548.5	1409.9	2369.9	2848.9	4942.2	947.4
High	P31150	Rab GDP dissociation inhibitor alpha OS=Homo sapiens OX=9606 GN=GDI1 PE=1 SV=2	FALSE	Human	63	23	51	14	184.88	1.092	1.007	1.106	0.923	1.013	1.098	3871.8	4227.4	3899.9	4282.2	7.14	10.83	7.35	5.48	4018.8	4224.1	3730.2	3609.6	4138.7	3490.7	4521.6	4318.1	4148.9	3495.8	4007.5	3795.1	4236.8	3876.3	4393.9	4328.2	4018.8	1797.7	1547.7	1798.3	3636	904	1607	1916.3	3284.9	651.6
High	Q9Y4E1	WASH complex subunit 2C OS=Homo sapiens OX=9606 GN=WASHC2C PE=1 SV=5	FALSE	Human	34	31	38	6	134.04	1.046	1.038	1.093	0.993	1.045	1.053	552.5	577.9	573.5	604	2.83	7.72	15.69	4.56	535.6	550.8	573.7	554.2	556.5	600	649.1	551.3	555.4	717.3	498.5	592.3	601.9	606.2	564.6	631.1	535.6	234.4	238	276.1	488.9	155.4	230.7	244.7	439.7	133.7
High	P48444	Coatomer subunit delta OS=Homo sapiens OX=9606 GN=ARCN1 PE=1 SV=1	FALSE	Human	58	32	50	32	155.54	0.961	0.924	0.932	0.961	0.97	1.009	7004.8	6732	6469.1	6528.8	3.37	2.68	4.88	2.68	7001.3	7008.3	7123.9	6591.1	6898.7	6468.1	6763.4	6700.8	7055.4	6338.1	6458.2	6479.9	6601.9	6456.4	6748.8	6346.4	7001.3	2982.5	2955.7	3283.7	6060.9	1675.1	2403.7	2973.7	5586.2	1181.3
High	P22234	Bifunctional phosphoribosylaminoimidazole carboxylase/phosphoribosylaminoimidazole succinocarboxamide synthetase OS=Homo sapiens OX=9606 GN=PAICS PE=1 SV=3	FALSE	Human	57	29	58	1	190.5	0.93	0.918	0.975	0.987	1.048	1.062	8373.6	7790.2	7689.6	8163.7	7.55	10.12	12.46	13.13	9378.9	8477.9	8270.6	7861.3	9014	7085.7	7803.1	7777.4	9155.6	6807.7	7599.6	7780.6	10329.6	8092	8236.1	7901.6	9378.9	3607.9	3431.4	3916.6	7919.2	1835	2773.2	3451.4	7249	1268.8
High	P21359	Neurofibromin OS=Homo sapiens OX=9606 GN=NF1 PE=1 SV=2	FALSE	Human	18	46	49	46	138.81	1.006	1.006	0.984	1	0.979	0.979	4080.1	4102.9	4104.4	4016.5	7.43	5.56	9.43	2.59	4216.4	4409.8	3718.9	3948.1	4369	3813.7	4130.9	4075.1	4388.4	3511.5	4215.7	3996.1	4140	3898.9	4058.3	3975.1	4216.4	1876.7	1543	1967	3838.4	987.7	1468.1	1808.4	3474.6	654.5
High	P62191	26S proteasome regulatory subunit 4 OS=Homo sapiens OX=9606 GN=PSMC1 PE=1 SV=1	FALSE	Human	68	32	65	30	187.75	0.923	0.97	0.993	1.051	1.075	1.024	7138.7	6592	6925.4	7088.2	1.09	5.07	1.77	5.18	7024.8	7131.8	7212.6	7145.5	7053.8	6270.9	6709.4	6476.7	6892	6714.6	6958.9	6984.6	7696.5	7223.6	6868.6	6955.3	7024.8	3035.1	2992.5	3559.9	6197.1	1624	2384.6	2874.2	5456.8	1251.5
High	O75717	WD repeat and HMG-box DNA-binding protein 1 OS=Homo sapiens OX=9606 GN=WDHD1 PE=1 SV=1	FALSE	Human	38	37	43	37	138.5	1.034	0.996	1.067	0.963	1.031	1.071	3978.6	4115.1	3963.7	4243.6	4.99	4.87	5.99	3.41	4084	4163.1	3728.4	3876	4364.1	3877	4148	4082.6	4152.8	3675.4	4126	3807.8	4460.3	4323.5	4152.8	4165.2	4084	1771.7	1546.9	1931	3834.1	1004.1	1474.2	1811.8	3288	685
High	Q9UQ80	Proliferation-associated protein 2G4 OS=Homo sapiens OX=9606 GN=PA2G4 PE=1 SV=3	FALSE	Human	66	27	69	23	206.63	0.928	0.958	1.033	1.032	1.113	1.078	8088.8	7508.6	7748.7	8356.7	4.03	6.14	7.2	7.97	8139.2	8450.8	8038.7	7661.1	8421.5	7567.7	7426.4	7450	8281.8	8178.6	7202.2	7341.4	9188.4	8803.2	7933	7802.1	8139.2	3596.4	3335.2	3816.8	7398.7	1959.9	2639.4	3306.2	6557.2	1524.3
High	P11387	DNA topoisomerase 1 OS=Homo sapiens OX=9606 GN=TOP1 PE=1 SV=2	FALSE	Human	49	45	63	44	176.11	0.977	0.969	0.957	0.992	0.98	0.988	8863.9	8656.5	8586.9	8480.1	13.29	12.01	10.62	8.03	8668.9	6777	9063.4	9185.5	8423.1	6978.1	8896.5	9283.4	8515.2	7073	8659.2	9124.6	8364.5	7459.3	9059.5	8597.3	8668.9	2884.1	3760.4	4576.3	7400.1	1807.2	3161.8	4119.8	6742	1318.3
High	G3V5R9	Kinesin light chain OS=Homo sapiens OX=9606 GN=KLC1 PE=1 SV=1	FALSE	Human	52	35	46	2	138.79	0.929	0.973	0.946	1.048	1.019	0.972	6151.6	5712.5	5987.1	5822.1	15.19	6.65	7.83	9.14	5277.9	5475.7	6911	7076.5	5404.9	5367.1	6050.4	6037.5	5331.9	5763.4	6219.5	6348.1	5216.9	5506.9	6155.4	6341.2	5277.9	2330.3	2867.3	3525.5	4748.5	1390	2150.3	2679.3	4221.6	1074.2
High	E7EVJ5	Cytoplasmic FMR1-interacting protein OS=Homo sapiens OX=9606 GN=CYFIP2 PE=1 SV=1	FALSE	Human	35	42	48	21	155.38	1.012	0.971	1.024	0.959	1.012	1.055	4355.7	4408.5	4228.3	4459.3	9.27	8.43	10.78	5.95	4694.4	4447.8	4265.5	3755.5	4781.4	3888.2	4371.2	4446	4909	3817.7	4353.4	4106.8	4815	4164.6	4467.3	4451.3	4694.4	1892.8	1769.7	1871	4200.7	1007	1553.6	1973	3886.8	711.5
High	Q14258	E3 ubiquitin/ISG15 ligase TRIM25 OS=Homo sapiens OX=9606 GN=TRIM25 PE=1 SV=2	FALSE	Human	49	28	41	28	150.03	0.952	0.978	0.99	1.027	1.04	1.013	5284.1	5032.3	5167.9	5232.9	7.8	8.19	6.52	5.74	5562.5	5707.9	4855.9	5019.6	5749.9	4768.7	5040	5024.6	5828	5109.4	5227	5096.9	5643.3	5358.8	5110	4951	5562.5	2429.1	2014.7	2500.8	5051.6	1235	1791.2	2229.8	4614.4	952.3
High	Q96Q15	Serine/threonine-protein kinase SMG1 OS=Homo sapiens OX=9606 GN=SMG1 PE=1 SV=3	FALSE	Human	14	40	43	40	130.25	0.938	1.003	0.943	1.07	1.005	0.94	2334.2	2189.4	2342	2200.6	5.31	4.75	3.84	3.34	2294.7	2374.3	2120.2	2382.6	2311.1	2056.8	2186.1	2192.8	2365	2177.1	2362.7	2321.5	2258.4	2220.1	2181.2	2088.2	2294.7	1010.4	879.7	1187	2030.4	532.7	777	973.1	1872.5	405.8
High	O00232	26S proteasome non-ATPase regulatory subunit 12 OS=Homo sapiens OX=9606 GN=PSMD12 PE=1 SV=3	FALSE	Human	57	30	56	30	171.26	1.013	0.989	1.052	0.976	1.038	1.064	7218.9	7313.3	7139.2	7593.9	6.8	4.93	11.39	7.06	7542.9	7599.2	6603.2	6908.7	7684.7	6959.2	7569.4	7065.7	7565.7	5763.5	7100.1	7178.6	8660.1	7640	7548.1	7494.1	7542.9	3234	2739.6	3442	6751.4	1802.3	2690.2	3135.6	5990.2	1074.2
High	O95831	Apoptosis-inducing factor 1, mitochondrial OS=Homo sapiens OX=9606 GN=AIFM1 PE=1 SV=1	FALSE	Human	56	31	44	31	156.22	0.905	0.999	0.92	1.105	1.017	0.92	5733.2	5186.2	5728.9	5273.4	3.89	4.84	2.69	5.53	5705.6	6030.3	5486.2	5760.9	5499.4	4927.2	5300.1	5074.8	5765.7	5692.3	5795.8	5458.3	5104.1	5786.8	5288.7	5258.2	5705.6	2566.3	2276.2	2870.1	4831.5	1276	1883.7	2252.1	4565.1	1060.9
High	P00735	Prothrombin OS=Bos taurus GN=F2 PE=1 SV=2	TRUE		53	29	37	21	129.01	1.1	1.291	0.913	1.175	0.83	0.707	4280.1	4706.1	5527.7	3908	46.69	35.94	47.96	36.8	2936.6	3209.5	5707.9	7803.9	3000.9	3639.3	6085.8	6427.2	3087.3	3857.4	7921.3	8685.3	2336.7	3431.7	4450.4	5793.8	2936.6	1365.9	2368.2	3887.9	2636.5	942.5	2162.9	2852.3	2444.4	718.9
High	E9PBS1	Bifunctional phosphoribosylaminoimidazole carboxylase/phosphoribosylaminoimidazole succinocarboxamide synthetase (Fragment) OS=Homo sapiens OX=9606 GN=PAICS PE=1 SV=1	FALSE	Human	58	29	56	1	184.59	0.857	1.334	0.773	1.557	0.902	0.58	67.7	58	90.3	52.3	60.58	27.35	16.91	55.74	49.8	92	19	109.6	68.2	71.9	49.3	39	71.7	97.6	106	83.6	63.2	119.7	39.4	43.3	49.8	39.1	7.9	54.6	59.9	18.6	17.5	17.3	56.7	18.2
High	A0A8Q3SIN4	RANBP2 like and GRIP domain containing 6 OS=Homo sapiens OX=9606 GN=RGPD6 PE=4 SV=1	FALSE	Human	26	50	55	3	153.75	0.992	0.976	0.991	0.984	0.999	1.015	735.7	729.7	718.2	729.3	8.19	3.09	8.27	2.06	783	804.4	691.3	688.1	747.6	740.6	697.9	719	724	839.1	712.4	711.9	715.7	752	729.5	729.1	783	342.3	286.8	342.8	656.8	191.8	248	319.1	573.2	156.4
High	Q99459	Cell division cycle 5-like protein OS=Homo sapiens OX=9606 GN=CDC5L PE=1 SV=2	FALSE	Human	52	31	38	30	129.56	0.924	0.998	0.981	1.08	1.062	0.984	4700.9	4343.9	4690.6	4613.7	7.76	7.89	8.61	6.61	5096.9	4894.9	4289.3	4514.6	5000.8	4224.3	4323.8	4364.1	4979.4	5205.4	4387.7	4418.6	4872.9	4787.9	4445.9	4221.6	5096.9	2083.1	1779.6	2249.2	4393.4	1094	1536.7	1936.7	3942.5	970.2
High	Q14157	Ubiquitin-associated protein 2-like OS=Homo sapiens OX=9606 GN=UBAP2L PE=1 SV=2	FALSE	Human	34	27	38	27	138.33	0.976	0.961	1.021	0.984	1.046	1.063	5106.9	4985.8	4908.2	5214.9	2.31	7.01	16.4	5.75	5296.6	5059.2	5034.9	5155	5384.9	5169.5	4607.3	4808.6	5242.4	6298.7	4442.7	4595.2	5336.4	5400	4746.3	5096.2	5296.6	2153	2089	2568.2	4730.9	1338.8	1637.4	2133.9	4150.8	1173.9
High	Q8WUM0	Nuclear pore complex protein Nup133 OS=Homo sapiens OX=9606 GN=NUP133 PE=1 SV=2	FALSE	Human	34	33	41	33	144.68	0.946	0.934	0.854	0.988	0.902	0.914	4486.2	4243.5	4192.1	3829.5	4.37	9.6	9.57	4.07	4575.7	4627.4	4198.2	4398.4	4685.6	3696.7	4255.5	4231.5	4534.9	3590.5	4140.1	4244.6	4116.8	3784.6	3875	3778.5	4575.7	1969.3	1741.8	2191.3	4116.6	957.4	1512.4	1877.8	3590.6	669.2
High	Q9UDY2	Tight junction protein ZO-2 OS=Homo sapiens OX=9606 GN=TJP2 PE=1 SV=2	FALSE	Human	34	37	41	1	131.87	0.95	0.961	1.018	1.012	1.071	1.059	5948.5	5650.6	5716.9	6054.4	21.71	23.22	22.87	22.23	4359.4	5210.5	6791.2	6990.6	4607.4	4703.2	7168.2	6788.9	4580.4	4769	6853.3	7089.7	4309.7	5342.8	6860.8	7081.3	4359.4	2217.4	2817.6	3482.8	4047.8	1218	2547.6	3012.8	3626.6	888.8
High	A0A3B3ISZ5	Tight junction protein 2 OS=Homo sapiens OX=9606 GN=TJP2 PE=1 SV=1	FALSE	Human	38	37	41	1	132.54	1.103	1.025	0.856	0.93	0.776	0.835	61.9	68.3	63.5	53	13.07	15.89	21.58	31.36	62.7	48.3	66.1	61.2	51.5	66.5	70.2	76.1	40.6	61.2	66	68.8	39.7	42.1	74.6	66.7	62.7	20.6	27.4	30.5	45.3	17.2	25	33.8	32.1	11.4
High	J3KNE0	RANBP2 like and GRIP domain containing 3 OS=Homo sapiens OX=9606 GN=RGPD3 PE=1 SV=2	FALSE	Human	26	49	53	1	145.43	0.882	0.889	0.914	1.008	1.037	1.029	430.5	379.7	382.7	393.6	6.24	5.98	8.92	6.65	472.6	424.7	408.6	436.4	407.9	379.3	352.3	380.1	439.3	359.9	393.5	372.2	431.6	402.1	385.4	369.8	472.6	180.7	169.5	217.4	358.4	98.2	125.2	168.7	347.8	67.1
High	P13647	Keratin, type II cytoskeletal 5 OS=Homo sapiens OX=9606 GN=KRT5 PE=1 SV=3	TRUE	Human	53	39	64	12	184.74	1.02	2.057	1.146	2.016	1.123	0.557	800.5	816.8	1646.8	917.1	15.31	184.23	40.6	62.5	714.8	938.6	695.1	896.3	647	36406.3	737.7	904.3	1900	2955.6	1427.4	1252.8	721.1	1166.4	2351.4	708.4	714.8	399.5	288.4	446.6	568.4	9428.5	262.2	401.3	1504.3	550.9
High	P08727	Keratin, type I cytoskeletal 19 OS=Homo sapiens OX=9606 GN=KRT19 PE=1 SV=4	TRUE	Human	85	32	56	20	184.31	1.031	1.076	1.101	1.044	1.068	1.023	2621.5	2701.8	2820.6	2885.1	20.69	15.86	16.93	14.83	2272.8	2105.2	3222	3023.7	2374.4	2367.1	3169.6	3074.3	2428.6	2552.3	3474.4	3117	2555.4	2560	3251.3	3362.1	2272.8	895.9	1336.8	1506.4	2086	613	1126.5	1364.3	1922.9	475.7
High	Q14C86	GTPase-activating protein and VPS9 domain-containing protein 1 OS=Homo sapiens OX=9606 GN=GAPVD1 PE=1 SV=2	FALSE	Human	30	42	47	42	138.51	0.981	0.995	0.957	1.014	0.976	0.962	4986	4892.1	4962.5	4772.6	7.54	9.32	12.44	7	4510.6	4830.1	5147	5368.4	4604.4	4298.4	5197.8	5201.8	4547	4307.7	5416	5538.8	4382.4	4582.8	5098.6	4970.3	4510.6	2055.5	2135.5	2674.5	4045.2	1113.2	1847.3	2308.5	3600.2	802.9
High	O95163	Elongator complex protein 1 OS=Homo sapiens OX=9606 GN=ELP1 PE=1 SV=3	FALSE	Human	30	33	40	33	135.17	0.986	0.988	0.976	1.002	0.99	0.988	5034.4	4962.4	4972.7	4912.1	7.32	11.19	14.38	6.66	4575.7	4928.6	5450.2	5142.4	4820.6	4083.4	5322.6	5108.4	4826.4	3752.3	5252.7	5123.6	4844.5	4345.8	5058	4980.8	4575.7	2097.5	2261.3	2562	4235.2	1057.5	1891.7	2267	3821.3	699.4
High	Q9BUQ8	Probable ATP-dependent RNA helicase DDX23 OS=Homo sapiens OX=9606 GN=DDX23 PE=1 SV=3	FALSE	Human	50	39	52	39	147.62	1.007	0.967	0.982	0.96	0.975	1.016	5194.1	5230.8	5021.2	5101.3	5.93	6.74	6.19	4.35	5599.7	5344	4905.4	5048.4	5522.7	4689.3	5253.1	5208.6	5505.1	4966.4	5076.5	4759.2	5422.6	4991.7	5213.2	4933.3	5599.7	2274.3	2035.2	2515.2	4852	1214.4	1867	2311.4	4358.8	925.6
High	P11047	Laminin subunit gamma-1 OS=Homo sapiens OX=9606 GN=LAMC1 PE=1 SV=3	FALSE	Human	23	32	37	32	123.2	1.023	1.006	1.072	0.984	1.048	1.066	4089.2	4182.1	4115.1	4384.6	14.95	12.18	11.9	14.23	3469.6	3641.3	4617.6	4592.3	3788	3777.9	4724.9	4617.2	3502.4	3828.9	4515.6	4422.6	3876.9	3889.9	5005.2	4942.3	3469.6	1549.6	1915.8	2287.9	3328	978.4	1679.3	2049	2773.1	713.6
High	O15371	Eukaryotic translation initiation factor 3 subunit D OS=Homo sapiens OX=9606 GN=EIF3D PE=1 SV=1	FALSE	Human	55	26	42	25	163.19	1.038	0.934	1.088	0.9	1.048	1.165	4795.2	4976.2	4479.2	5216.3	17.05	7.83	18.92	1.7	5259.6	4955.5	4640.1	3473.5	5638.9	4707.1	4985.4	4967	5394.2	5136.6	3906	3692.6	5353.7	5156.1	5254.5	5178.4	5259.6	2108.9	1925.2	1730.5	4954.1	1219	1771.8	2204.2	4271	957.3
High	A0A8I5KRK1	RAB3 GTPase activating non-catalytic protein subunit 2 OS=Homo sapiens OX=9606 GN=RAB3GAP2 PE=1 SV=1	FALSE	Human	32	40	50	40	158.07	1.037	1.008	1.016	0.972	0.98	1.008	6764.8	7016.9	6818.7	6876.3	2.63	6.77	5.76	1.5	6749.5	7031.9	6780.1	6602.3	6946.7	6147.3	7138.8	7087.7	6964.1	6110.1	6805	6832.5	6743.8	6854.1	6992.6	6898.5	6749.5	2992.6	2813	3289.3	6103	1592	2537.2	3145.4	5513.9	1138.8
High	P54577	Tyrosine--tRNA ligase, cytoplasmic OS=Homo sapiens OX=9606 GN=YARS1 PE=1 SV=4	FALSE	Human	62	37	59	37	164.65	0.959	1.06	1.005	1.106	1.048	0.948	6933.3	6646.8	7349.6	6967.7	8.2	2.5	2.05	5.22	6884.7	8007.2	6982.2	6705.3	6613	6477.2	6877.6	6680.8	7396	7459.9	7303.4	7115.9	7153.1	7468.1	6787	6660.3	6884.7	3407.6	2896.9	3340.6	5809.9	1677.5	2444.3	2964.8	5855.9	1390.4
High	P21796	Voltage-dependent anion-selective channel protein 1 OS=Homo sapiens OX=9606 GN=VDAC1 PE=1 SV=2	FALSE	Human	86	20	48	7	188.28	0.936	0.967	0.973	1.033	1.04	1.007	8544.1	8000.3	8262.1	8316.9	8.03	8.16	6.68	8.5	8602	9802.5	8486.6	8209.2	9179.1	7647	8015.4	7985.3	9016.7	7739.3	8485.3	8044.7	9310.1	8645.9	8000.4	7701.1	8602	4171.6	3521.1	4089.9	8064.3	1980.4	2848.7	3543.7	7139.1	1442.4
High	P46100	Transcriptional regulator ATRX OS=Homo sapiens OX=9606 GN=ATRX PE=1 SV=6	FALSE	Human	18	40	43	13	138.86	0.966	1.014	1.001	1.05	1.037	0.987	2664.7	2573.6	2702.4	2668.4	4	6.22	1.86	5.4	2753.1	2638.6	2504	2691.1	2798.5	2429.8	2508.8	2640.1	2733.9	2693.8	2618.4	2711	2796.7	2764.4	2575.6	2501.6	2753.1	1122.9	1038.9	1340.7	2458.6	629.3	891.7	1171.6	2164.6	502.1
High	P00338	L-lactate dehydrogenase A chain OS=Homo sapiens OX=9606 GN=LDHA PE=1 SV=2	FALSE	Human	73	31	95	29	277.25	1.002	1.012	1.003	1.01	1.002	0.991	10101.6	10119	10223.5	10134.8	13.34	9.81	10.28	13.47	10795.5	12353.9	9379.2	9452.3	10845.3	11326.8	9441.3	9323.9	11041	11152.1	9466.5	9129.4	10820.2	12464.8	9448.7	9492.8	10795.5	5257.4	3891.4	4709.2	9528.2	2933.4	3355.5	4137.8	8741.8	2078.5
High	E7EVH7	Kinesin light chain OS=Homo sapiens OX=9606 PE=3 SV=2	FALSE	Human	43	33	44	1	136.12
High	Q13509	Tubulin beta-3 chain OS=Homo sapiens OX=9606 GN=TUBB3 PE=1 SV=2	FALSE	Human	40	17	135	1	333.45	1.113	0.963	1.475	0.865	1.325	1.532	183.7	204.5	176.8	271	21.72	11	16.5	17.25	213.1	230.9	147.7	158.4	218.1	225.8	191.8	177.9	235.3	167.2	179.2	174.5	325.2	288.8	216	254.4	213.1	98.3	61.3	78.9	191.6	58.5	68.2	78.9	186.3	31.2
High	E9PK91	BCL2 associated transcription factor 1 OS=Homo sapiens OX=9606 GN=BCLAF1 PE=1 SV=1	FALSE	Human	40	39	56	1	158.25	0.932	1.017	0.837	1.092	0.898	0.823	338.1	315	343.9	282.9	7.61	11.88	13.76	11.54	372.3	340.2	309.3	336.1	361.3	342.8	285.7	289.5	354.1	426.8	333.9	314.2	300.4	333.1	261	266.4	372.3	144.8	128.3	167.5	317.4	88.8	101.6	128.5	280.4	79.6
High	O95782	AP-2 complex subunit alpha-1 OS=Homo sapiens OX=9606 GN=AP2A1 PE=1 SV=3	FALSE	Human	42	39	47	23	148	1.048	1.012	1.02	0.965	0.973	1.008	3274.4	3432.3	3312.6	3340.2	4.03	11.04	13.12	6.17	3203	3182.9	3466.2	3347.4	3393.9	2732	3484.4	3471.1	3296.7	2512.1	3328.6	3365.4	3282.9	3105.8	3597.7	3398.4	3203	1354.5	1438.1	1667.7	2981.7	707.5	1238.4	1540.4	2610.2	468.2
High	A0A3B3ITE5	Kinesin family member 1A OS=Homo sapiens OX=9606 GN=KIF1A PE=1 SV=1	FALSE	Human	31	41	44	25	148.11	0.98	1.013	0.94	1.034	0.959	0.928	4849.2	4750.8	4913.9	4557.9	7.53	7.34	10.95	4.39	4760.7	4663.3	4939.3	5499.5	4696.1	4171.9	4806	4959.9	4701.4	4117.5	5135.9	5296.1	4302.8	4443.1	4727.2	4675.7	4760.7	1984.6	2049.3	2739.9	4125.8	1080.4	1708.1	2201.1	3722.4	767.4
High	Q86XP3	ATP-dependent RNA helicase DDX42 OS=Homo sapiens OX=9606 GN=DDX42 PE=1 SV=1	FALSE	Human	48	35	45	35	151.16	1.003	0.938	1.011	0.936	1.008	1.078	3641.2	3652.2	3417	3682.2	4.81	10.14	5.51	3.82	3934.5	3667.3	3615.2	3521.4	3931.5	3069.9	3647.1	3657.3	3712.3	3340.9	3494.9	3287.2	3848.6	3654.2	3710.5	3508.6	3934.5	1560.7	1499.9	1754.4	3454	795	1296.2	1623	2939.2	622.7
High	Q32MZ4	Leucine-rich repeat flightless-interacting protein 1 OS=Homo sapiens OX=9606 GN=LRRFIP1 PE=1 SV=2	FALSE	Human	36	29	35	22	134.37	1.01	0.993	1.046	0.982	1.035	1.054	4351.2	4396	4318.8	4550.9	6.89	12.65	38.37	9.15	4256	4923.3	4401.8	4301.2	4540.8	5341	4255.8	4022.7	4426.8	8312.6	4163.5	4213.4	4529.1	5412.6	4526.3	4572.7	4256	2095.2	1826.3	2142.9	3989.3	1383.2	1512.5	1785.2	3505	1549.3
High	Q9Y6D6	Brefeldin A-inhibited guanine nucleotide-exchange protein 1 OS=Homo sapiens OX=9606 GN=ARFGEF1 PE=1 SV=2	FALSE	Human	24	41	43	27	133.73	0.983	0.99	0.972	1.007	0.988	0.982	3560.2	3501.4	3524.7	3460.5	5.26	5.73	5.65	1.55	3684.6	3803.1	3417.1	3440.1	3557.7	3134.4	3472.2	3530.9	3720.8	3241.7	3545.7	3503.8	3453.3	3547.1	3419.9	3467.8	3684.6	1618.5	1417.7	1713.9	3125.7	811.8	1234	1566.9	2946	604.2
High	O14974	Protein phosphatase 1 regulatory subunit 12A OS=Homo sapiens OX=9606 GN=PPP1R12A PE=1 SV=1	FALSE	Human	40	45	53	45	143.36	0.949	1.084	1.015	1.142	1.069	0.936	6188.4	5874.4	6709.7	6282.4	12.48	7.7	12.28	10.07	5349.4	5694.6	6724.9	6926.7	5235.6	5791	6311.6	5959.1	5407.6	7294.5	6612.9	6807.9	5288.9	6183.7	6382.7	6745.8	5349.4	2423.5	2790.1	3450.9	4599.8	1499.7	2243.2	2644.5	4281.5	1359.5
High	A0A7I2V311	DNA (cytosine-5)-methyltransferase 1 OS=Homo sapiens OX=9606 GN=DNMT1 PE=1 SV=1	FALSE	Human	39	39	44	3	128.81	1.213	1.02	1.198	0.841	0.988	1.175	133.8	162.3	136.5	160.4	18.36	7	27.43	14.44	150	158.8	119.4	107.1	165.6	167.1	142.8	159.1	153	204.7	121.7	115.4	169.6	201.3	148.5	151.6	150	67.6	49.5	53.4	145.4	43.3	50.8	70.6	121.2	38.1
High	A0A804HKQ1	RCR-type E3 ubiquitin transferase OS=Homo sapiens OX=9606 GN=MYCBP2 PE=1 SV=1	FALSE	Human	11	46	50	46	134.6	0.991	1.004	0.986	1.012	0.995	0.983	2855	2830.7	2865.3	2815.9	17.69	17.27	16.09	15.18	3211.8	3542.6	2477.1	2537.9	3364.1	3252.5	2438	2463.7	3208	3494.4	2548.3	2559.3	3119.2	3427.1	2542.1	2539	3211.8	1507.6	1027.7	1264.4	2955.6	842.3	866.5	1093.3	2540	651.3
High	A0A8Q3SHR2	AP-3 complex subunit beta OS=Homo sapiens OX=9606 GN=AP3B1 PE=1 SV=1	FALSE	Human	42	40	46	1	137.26	1.017	1.039	1.099	1.022	1.081	1.058	141.9	144.3	147.4	156	25.59	29.13	28.67	26.04	125.4	198.9	114	160.6	155.7	224.8	133.8	121	147	230.2	147.9	124.2	159	239.9	140.8	153	125.4	84.6	47.3	80	136.8	58.2	47.5	53.7	116.4	42.9
High	Q6Y7W6	GRB10-interacting GYF protein 2 OS=Homo sapiens OX=9606 GN=GIGYF2 PE=1 SV=1	FALSE	Human	27	29	39	29	140.21	0.999	0.989	1.073	0.99	1.074	1.085	3046.7	3043.9	3012.2	3268.9	7.38	5.63	5.4	6	3160.9	3347.5	2936.7	2843.8	3262.3	3106.9	2860.6	2982.2	3190.6	3115.8	2911.9	2848.1	3336.2	3482.6	3023.1	3203.1	3160.9	1424.6	1218.4	1416.8	2866.1	804.6	1016.7	1323.4	2526.2	580.7
High	P35998	26S proteasome regulatory subunit 7 OS=Homo sapiens OX=9606 GN=PSMC2 PE=1 SV=3	FALSE	Human	76	33	49	32	152.18	0.992	0.971	1.057	0.979	1.066	1.088	7877.2	7814.6	7652	8329.1	2.11	7.37	1.68	3.91	7953.1	7677.6	8055.4	7802	8173.2	6860.3	7871.4	7758.1	7862.7	7650.7	7653.3	7557.8	8608.9	8303.6	8354.7	7832.6	7953.1	3267.4	3342.2	3887	7180.6	1776.7	2797.5	3442.9	6225.4	1425.9
High	A0A994J5J1	Dolichyl-diphosphooligosaccharide--protein glycosyltransferase subunit 2 OS=Homo sapiens OX=9606 GN=RPN2 PE=1 SV=1	FALSE	Human	43	23	39	23	145.79	1.229	1.128	1.231	0.918	1.002	1.091	4317.7	5306.1	4872.5	5315.9	12.56	11.24	7.42	6.73	4445.5	5242.9	4193.6	3953	5077.9	4569.7	5945.1	5544.6	5028.6	4349.9	5149.5	4721.2	4846.7	5134	5624.9	5504.3	4445.5	2231.2	1739.9	1969.4	4461.2	1183.5	2112.9	2460.6	3981.4	810.7
High	A0A7I2V4L7	Polyadenylate-binding protein OS=Homo sapiens OX=9606 GN=PABPC4 PE=1 SV=1	FALSE	Human	53	37	54	1	155.62	0.886	0.95	0.938	1.072	1.058	0.987	6974.8	6178.7	6623.2	6539.4	17.09	2.86	5.85	4.93	6268.7	6432.8	8972.9	7562.5	6054.5	5977.3	6305.5	6327.3	5999.7	6856.8	6499.3	6749.5	6180.4	6971	6528.5	6550.3	6268.7	2737.6	3722.8	3767.7	5319.2	1548	2241	2807.9	4750.4	1278
High	K7EJB9	Calreticulin OS=Homo sapiens OX=9606 GN=CALR PE=1 SV=2	FALSE	Human	58	24	75	1	233.84
High	A0A994J782	Heterogeneous nuclear ribonucleoprotein K (Fragment) OS=Homo sapiens OX=9606 GN=HNRNPK PE=1 SV=1	FALSE	Human	64	26	109	2	299.92	0.91	0.957	0.839	1.051	0.922	0.877	381.8	347.4	365.3	320.3	18.92	11.5	16.53	8.35	401.5	379.7	255.3	383.9	376.2	284.6	353.4	341.6	386	267.6	393	345.8	347.9	285.2	311.9	328.9	401.5	161.6	105.9	191.2	330.5	73.7	125.6	151.6	305.6	49.9
High	O00116	Alkyldihydroxyacetonephosphate synthase, peroxisomal OS=Homo sapiens OX=9606 GN=AGPS PE=1 SV=1	FALSE	Human	51	27	33	27	129.94	0.991	0.951	0.972	0.96	0.981	1.022	3512.9	3480.6	3340.4	3413.6	3.39	6.41	6.55	0.9	3517.5	3747.6	3493.8	3508.2	3707.9	3170.8	3453.6	3507.7	3676	3171.6	3423	3259.9	3381.1	3449.7	3398.7	3428.5	3517.5	1594.8	1449.6	1747.8	3257.6	821.2	1227.4	1556.6	2910.6	591.1
High	A0A8V8TP22	WD repeat domain 1 OS=Homo sapiens OX=9606 GN=WDR1 PE=1 SV=1	FALSE	Human	54	32	45	1	134.49	0.984	1.007	0.989	1.023	1.006	0.983	5656.4	5563.1	5693.3	5595.6	12.7	16.93	14.63	13.94	6225.6	4725.2	6083.7	5259.1	5095.2	4272.1	6241.1	6074	5537.9	4272.6	6027.4	5853.1	5215.6	4507.9	6155.8	6003.3	6225.6	2010.9	2524.1	2620.1	4476.4	1106.4	2218.1	2695.5	4384.7	796.3
High	P21399	Cytoplasmic aconitate hydratase OS=Homo sapiens OX=9606 GN=ACO1 PE=1 SV=3	FALSE	Human	42	29	39	29	134.7	1.043	1.046	1.067	1.003	1.023	1.02	4357.4	4545.1	4558.8	4648.4	13.82	11.81	14.93	8.14	3967.1	3828.5	5073.4	4786.1	4324	3683.3	4781.9	4777.5	4263.2	3565	5011.5	4874.9	4615.3	4072.9	4966.5	4681.7	3967.1	1629.3	2104.9	2384.4	3798.9	953.9	1699.5	2120.2	3375.4	664.4
High	Q9HCE1	Helicase MOV-10 OS=Homo sapiens OX=9606 GN=MOV10 PE=1 SV=2	FALSE	Human	44	36	44	36	135.46	0.946	0.909	0.923	0.961	0.976	1.015	3791.4	3585.5	3445.6	3498.4	6.44	9.39	7.39	2.34	4053	3468.6	3846	3737.5	3876.1	3078.9	3578	3593.1	3871.2	3438.2	3453.1	3260.3	3613	3459.6	3537.7	3430.3	4053	1476.1	1595.7	1862	3405.3	797.4	1271.6	1594.6	3065.1	640.8
High	P34955	Alpha-1-antiproteinase OS=Bos taurus GN=SERPINA1 PE=1 SV=1	TRUE		58	29	175	28	474.64	1.091	1.1	0.895	1.008	0.821	0.814	22341.1	24370.8	24577.7	19998.9	46.15	39.26	57.83	42.97	12951.5	15964.8	31264.2	35108.5	13777.1	19023.2	31221.8	33790	13382.6	14998.6	40274.7	44367.4	10879.6	18009.8	22207.8	32319.2	12951.5	6794.1	12971.4	17491.2	12103.9	4926.6	11096.4	14995.3	10595.8	2795.4
High	Q3MHN5	Vitamin D-binding protein OS=Bos taurus GN=GC PE=2 SV=1	TRUE		68	29	58	5	201.9	1.153	1.181	0.905	1.024	0.785	0.766	6333.4	7302.9	7480.7	5732.9	54.04	45.88	59.03	48.35	3862.6	4543.8	8827.9	12456.1	4262.3	5367.6	9936	11770.7	3906.7	4539.8	12326.7	13561.8	2850	5023.6	6542.3	9819.9	3862.6	1933.7	3662.7	6205.7	3744.7	1390.1	3531.3	5223.6	3093.1	846.1
High	Q5SW79	Centrosomal protein of 170 kDa OS=Homo sapiens OX=9606 GN=CEP170 PE=1 SV=1	FALSE	Human	34	47	52	43	147.02	0.996	1.04	1.046	1.044	1.051	1.006	4398.1	4378.6	4572.8	4602.4	8.83	6.66	11.84	7.13	4444.2	5058	4130.8	4352.6	4519	4862.1	4230.6	4242.7	4675.6	5647.8	4472.3	4437	4661.1	5205	4455	4544.4	4444.2	2152.5	1713.9	2168.5	3970.2	1259.2	1503.6	1882.8	3702	1052.6
High	Q8IX12	Cell division cycle and apoptosis regulator protein 1 OS=Homo sapiens OX=9606 GN=CCAR1 PE=1 SV=2	FALSE	Human	34	43	47	43	137.96	1.023	1.053	1.06	1.029	1.037	1.007	4898.2	5011	5157.4	5194.3	5.98	5.93	4.18	2.82	5134.5	5216.9	4665.2	4672.7	5245.3	4545.2	5014.5	5007.4	5456.1	5105.6	5209.8	4939	5268.1	5257.4	5131.9	4956	5134.5	2220.1	1935.6	2328	4608.3	1177.1	1782.2	2222.2	4319.9	951.6
High	P63104	14-3-3 protein zeta/delta OS=Homo sapiens OX=9606 GN=YWHAZ PE=1 SV=1	FALSE	Human	69	23	110	14	293.71	0.998	1.036	1.082	1.038	1.084	1.044	5471.7	5460.1	5669.7	5918.7	5.05	4.76	4.05	2.61	5609.6	5841.9	5337.2	5224.4	5481.3	5145.3	5780.1	5439	5707.4	5982.7	5632.2	5426.4	5903.2	5734.9	5934.3	6112.5	5609.6	2486.1	2214.4	2602.8	4815.6	1332.5	2054.3	2413.7	4518.9	1115
High	P15497	Apolipoprotein A-I OS=Bos taurus GN=APOA1 PE=1 SV=3	TRUE		78	29	71	28	203	0.972	1.134	0.734	1.167	0.755	0.647	9254.4	8995.1	10499	6791.6	61.62	42.05	55.05	39.54	5888.7	5585.4	14543.6	20262.8	4658.2	6844.7	11821.2	12246.6	5650.6	6979.1	15794	18880.2	4035.6	6037.8	7639.5	10681.9	5888.7	2377	6034.1	10095	4092.5	1772.6	4201.3	5434.8	4473.9	1300.8
High	P18858	DNA ligase 1 OS=Homo sapiens OX=9606 GN=LIG1 PE=1 SV=1	FALSE	Human	39	36	40	35	135.75	0.912	0.972	0.946	1.066	1.037	0.973	3776.3	3443	3669.4	3571.5	4.77	6.54	5.38	5.76	3903.1	3665.6	3536.1	3890.3	3848.3	3332.7	3488.5	3398.1	3973.6	3524.9	3749.3	3591.1	3812.5	3730.5	3415.3	3419.3	3903.1	1560	1467.1	1938.2	3380.9	863.1	1239.8	1508	3146.1	657
High	P61011	Signal recognition particle subunit SRP54 OS=Homo sapiens OX=9606 GN=SRP54 PE=1 SV=1	FALSE	Human	67	34	43	33	133.56	1.095	1.017	1.089	0.929	0.995	1.071	5773.4	6319.8	5871	6286.8	9.37	18.95	15.46	13.23	5685	5202.4	6520.4	5863.2	5930.7	4399.8	6868.4	6734.5	5792	4255.6	6094.3	5951.1	6011.5	4914.6	6574.8	6638.3	5685	2214	2705.3	2921.1	5210.4	1139.5	2441.1	2988.6	4585.9	793.2
High	B4DY08	Heterogeneous nuclear ribonucleoprotein C OS=Homo sapiens OX=9606 GN=HNRNPC PE=1 SV=1	FALSE	Human	68	31	80	4	234.32	1.113	1.059	0.973	0.952	0.874	0.918	8201.2	9124.3	8686.9	7975.7	25.33	12.7	15.24	16.2	12280.3	8378.5	7164.1	8027.6	10026.6	7515.4	8595.8	9685.3	10623.1	9304.8	7572.6	8109.9	10659.5	8009.1	7942.4	7717.7	12280.3	3565.6	2972.4	3999.4	8808.9	1946.3	3055	4298.1	8410.9	1734.2
High	P53992	Protein transport protein Sec24C OS=Homo sapiens OX=9606 GN=SEC24C PE=1 SV=3	FALSE	Human	38	34	42	31	133.57	0.932	0.948	0.987	1.018	1.059	1.04	3376.3	3145.5	3201.2	3330.8	7.27	2.35	5	6.57	3185.5	3632.9	3578.6	3174.9	3257.6	3141.5	3079.1	3149.5	3276.2	3446.6	3127.9	3091.6	3336.3	3740.1	3325.3	3239.5	3185.5	1546.1	1484.7	1581.8	2862	813.6	1094.3	1397.7	2594	642.4
High	Q05682	Caldesmon OS=Homo sapiens OX=9606 GN=CALD1 PE=1 SV=3	FALSE	Human	35	36	52	1	149.44
High	G3V4C1	Heterogeneous nuclear ribonucleoprotein C OS=Homo sapiens OX=9606 GN=HNRNPC PE=1 SV=1	FALSE	Human	65	29	71	2	217.68	0.83	0.98	1.002	1.181	1.206	1.022	351.8	292.1	344.9	352.4	66.6	66.18	69.82	74.72	532	787.4	232.7	167.6	297.1	825.8	249.8	287.3	468.4	975.6	253.9	253.3	225.8	1030.6	241.1	515.1	532	335.1	96.5	83.5	261	213.9	88.8	127.5	370.9	181.8
High	Q8IY81	pre-rRNA 2'-O-ribose RNA methyltransferase FTSJ3 OS=Homo sapiens OX=9606 GN=FTSJ3 PE=1 SV=2	FALSE	Human	40	29	47	29	168.33	0.987	1.012	0.922	1.026	0.935	0.911	4977.5	4911.9	5038.4	4590.5	15.06	14.75	10.45	11.51	6483.9	4946.7	4752.6	5008.5	5663.7	4004.1	4630.1	5210.7	5694.8	5351.6	4549.1	4743.6	5699	4599.6	4559.9	4581.4	6483.9	2105.2	1971.8	2495.3	4975.9	1037	1645.6	2312.4	4508.9	997.4
High	P07196	Neurofilament light polypeptide OS=Homo sapiens OX=9606 GN=NEFL PE=1 SV=3	FALSE	Human	60	31	44	28	151.41	1.028	1.023	1.096	0.995	1.066	1.071	3412.4	3508.3	3491.8	3738.5	56.24	56.85	54.34	54.91	6517.7	5125.8	1927	2271.7	7377.6	4994.1	2222.7	2464.5	6412	5494.6	2143.4	2219	7354.3	5641.6	2477.3	2381.3	6517.7	2181.4	799.5	1131.8	6481.6	1293.4	790	1093.7	5076.8	1024.1
High	Q8NI27	THO complex subunit 2 OS=Homo sapiens OX=9606 GN=THOC2 PE=1 SV=2	FALSE	Human	28	45	51	44	143.16	0.919	0.962	0.922	1.046	1.003	0.959	4170.8	3835	4012.1	3847.1	12.13	9.59	8.16	8.8	4508.8	4656.8	3608.4	3858.2	4474.3	3597.9	3796.1	3874.3	4645.6	3916	4065.5	3959.5	4381.7	4021.6	3680.2	3640	4508.8	1981.8	1497.1	1922.2	3931	931.8	1349.1	1719.3	3678.2	729.9
High	Q9BZZ5	Apoptosis inhibitor 5 OS=Homo sapiens OX=9606 GN=API5 PE=1 SV=3	FALSE	Human	52	27	46	27	151.01	0.934	0.966	0.984	1.034	1.054	1.019	8244.4	7702.2	7966.6	8115.8	10.91	7.03	9.23	7.67	8686.2	8986.6	7825	7023.2	8686.7	7821.5	7584.7	7454.7	8676.6	8444.5	7515.8	7143.2	8989.5	8525.6	7725.7	7701.3	8686.2	3824.4	3246.6	3499	7631.7	2025.6	2695.6	3308.2	6869.8	1573.9
High	Q92614	Unconventional myosin-XVIIIa OS=Homo sapiens OX=9606 GN=MYO18A PE=1 SV=3	FALSE	Human	24	48	54	44	124.97	0.96	0.967	0.982	1.008	1.024	1.015	3962.3	3802.9	3833.1	3892.5	3.08	7.33	6.05	2.36	3864.6	3840.9	4062.5	4063.7	3724.9	3318	3882.4	3904.2	3763.7	3580.6	4132	3903.8	3859.6	3772.1	3986.5	3925.6	3864.6	1634.6	1685.5	2024.6	3272.6	859.3	1379.8	1732.6	2980	667.4
High	P38919	Eukaryotic initiation factor 4A-III OS=Homo sapiens OX=9606 GN=EIF4A3 PE=1 SV=4	FALSE	Human	68	27	49	24	174.48	0.977	0.954	0.885	0.976	0.906	0.928	3625.3	3543	3458.5	3209.9	10.18	13.79	12.02	9.33	4359.7	3577.4	3673.8	3539.6	3996.3	2835.9	3564	3522.1	4155.3	3172.4	3573.9	3346.9	3810.8	3170.2	3250.2	3155.7	4359.7	1522.4	1524.3	1763.5	3511	734.4	1266.7	1563	3290	591.3
High	Q9P258	Protein RCC2 OS=Homo sapiens OX=9606 GN=RCC2 PE=1 SV=2	FALSE	Human	63	31	51	31	160.99	0.994	1.005	0.999	1.01	1.005	0.995	6203.5	6167.2	6231.5	6199.7	7.6	10.38	9.74	5.57	6898.9	6493.5	5907.4	5926.4	7095	5524.5	6126.3	6208.5	7236.2	5768.2	6264.2	6199	6793.1	6235.8	6163.8	5978.3	6898.9	2763.4	2451	2952.6	6233.3	1430.7	2177.3	2755.2	5729.3	1075.1
High	O43175	D-3-phosphoglycerate dehydrogenase OS=Homo sapiens OX=9606 GN=PHGDH PE=1 SV=4	FALSE	Human	51	24	52	24	173.26	0.917	1.059	1.032	1.155	1.126	0.975	5768.9	5289.8	6111.8	5956	8.54	8.19	11.05	12.71	6010.6	6593	5536.9	5522.7	5948.2	5341.5	5238.6	4895.7	6530.3	6993.6	5720.2	5539.1	6597.7	6630.9	5376.7	5236.1	6010.6	2805.8	2297.2	2751.4	5225.8	1383.3	1861.8	2172.6	5170.4	1303.4
High	Q1KMD3	Heterogeneous nuclear ribonucleoprotein U-like protein 2 OS=Homo sapiens OX=9606 GN=HNRNPUL2 PE=1 SV=1	FALSE	Human	41	34	52	34	162.74	1.147	1.054	1.047	0.919	0.913	0.994	4868.8	5585.2	5130.7	5099.8	15.76	18.02	13.61	13.12	6286.3	4438.5	4863.8	4873.9	5735.2	3793	5439.2	5736.8	5896	4204.1	5099.3	5162.2	5860.5	4279.5	5310.3	4897.7	6286.3	1888.9	2018	2428.2	5038.7	982.3	1933.1	2545.9	4668.3	783.6
High	A0A7I2YQ88	Polyadenylate-binding protein OS=Homo sapiens OX=9606 GN=PABPC1 PE=1 SV=1	FALSE	Human	59	37	67	1	160.64	0.994	0.998	1.012	1.004	1.017	1.013	4286.8	4262.6	4279.7	4337	3.66	5.9	5.41	2.58	4489.1	4134.7	4361.4	4213.4	4614.1	3998.1	4273	4252.1	4551.1	3995.3	4224.7	4335.4	4398.1	4276.8	4413.9	4176.6	4489.1	1759.6	1809.5	2099.1	4053.7	1035.4	1518.7	1887	3603.3	744.6
High	P39880	Homeobox protein cut-like 1 OS=Homo sapiens OX=9606 GN=CUX1 PE=1 SV=3	FALSE	Human	28	34	38	12	125.27	1.015	1.037	1.079	1.022	1.063	1.04	2711.1	2751.3	2811.6	2924	7.44	6.41	11.23	7.55	2753.9	3074.2	2610.6	2668.9	2867.4	2973.7	2606.5	2639.9	2882.9	3387.8	2742	2655.2	2951	3284.8	2754.7	2897.4	2753.9	1308.3	1083.1	1329.7	2519.1	770.1	926.4	1171.5	2282.6	631.4
High	P08237	ATP-dependent 6-phosphofructokinase, muscle type OS=Homo sapiens OX=9606 GN=PFKM PE=1 SV=2	FALSE	Human	41	28	34	25	125.21	0.968	0.96	0.96	0.991	0.992	1	3599	3483.7	3453.8	3454.5	2.53	7.5	6.54	4.13	3639.7	3677	3473	3558.7	3647.3	3050.5	3505.7	3461.8	3473.6	3062.7	3566.6	3434	3631.5	3377.6	3533.1	3318.7	3639.7	1564.8	1440.9	1773	3204.3	790	1245.9	1536.3	2750.3	570.8
High	H7BXH2	Protein phosphatase 6 regulatory subunit 3 OS=Homo sapiens OX=9606 GN=PPP6R3 PE=1 SV=1	FALSE	Human	42	31	34	31	116.21	0.993	0.97	0.977	0.977	0.984	1.008	4040.2	4010.6	3917.1	3947	2.8	6.64	4.38	1.13	3925.6	4121.1	4151	3960.9	4058.4	3521.1	4070.6	3963.4	4119	3746.7	3820.6	4016.2	3919.1	3975.1	4009.9	3918.9	3925.6	1753.8	1722.3	1973.3	3565.5	911.9	1446.7	1758.9	3261.3	698.3
High	P54578	Ubiquitin carboxyl-terminal hydrolase 14 OS=Homo sapiens OX=9606 GN=USP14 PE=1 SV=3	FALSE	Human	54	30	42	30	145.51	0.978	0.964	1.063	0.986	1.087	1.102	4333.2	4238.9	4178.9	4605.9	2.39	7.14	3.15	2.1	4177.9	4328.9	4427	4337.4	4215.8	3734.4	4424.2	4262.1	4131.7	4038	4345.8	4226.7	4643.5	4430.4	4617.9	4594	4177.9	1842.3	1836.8	2160.9	3703.8	967.1	1572.4	1891.4	3271.3	752.6
High	Q96QK1	Vacuolar protein sorting-associated protein 35 OS=Homo sapiens OX=9606 GN=VPS35 PE=1 SV=2	FALSE	Human	49	37	51	37	149.96	1.07	1.042	1.029	0.974	0.962	0.988	6520.3	6975.7	6795.1	6710.7	6.46	7.4	10.44	2.12	6744.6	7085.9	6303.5	6153.5	7118.1	6037.7	7051.9	6900.3	7190.5	5611.6	6901.5	6690.3	6718.7	6702.7	6965.4	6639.7	6744.6	3015.5	2615.3	3065.7	6253.6	1563.6	2506.3	3062.2	5693.2	1045.9
High	P04843	Dolichyl-diphosphooligosaccharide--protein glycosyltransferase subunit 1 OS=Homo sapiens OX=9606 GN=RPN1 PE=1 SV=1	FALSE	Human	55	34	59	34	172.57	0.987	1	1.022	1.014	1.036	1.022	8076.6	7968.1	8080	8256	3.65	7.24	5.07	5.5	7771.5	8488.1	8116.7	8036.6	7811.7	7306.9	8686.8	8127.7	7938.9	7591.4	8554.1	8223.7	7440.2	8184.3	8417.2	8328.4	7771.5	3612.3	3367.6	4003.9	6863	1892.3	3087.3	3606.9	6285.7	1414.9
High	P08865	Small ribosomal subunit protein uS2 OS=Homo sapiens OX=9606 GN=RPSA PE=1 SV=4	FALSE	Human	65	24	54	13	189.22	1.01	1.003	1.047	0.993	1.036	1.044	5187.1	5237.5	5201.8	5428.5	9.98	4.88	8.71	6.22	5988.4	5471.8	4860.6	4917.2	5377.4	5454.7	5101.2	4902.8	5723.2	5444.4	4970	4717.4	5243.5	5952.1	5238.3	5620.1	5988.4	2328.6	2016.6	2449.8	4724.4	1412.6	1813	2175.8	4531.4	1014.7
High	P18583	Protein SON OS=Homo sapiens OX=9606 GN=SON PE=1 SV=4	FALSE	Human	24	39	50	39	156.46	0.942	0.9	0.922	0.955	0.979	1.024	4666.9	4396.8	4201	4303	4.72	7.44	1.56	1.2	4675.4	4658.3	4255.8	4721	4640.1	3928.9	4246.1	4552.9	4204.7	4249.3	4197.2	4094.8	4398.7	4295.2	4310.9	4285.4	4675.4	1982.4	1765.7	2352	4076.6	1017.5	1509.1	2020.5	3329.1	792
High	Q9Y3P9	Rab GTPase-activating protein 1 OS=Homo sapiens OX=9606 GN=RABGAP1 PE=1 SV=3	FALSE	Human	39	44	48	41	141.67	0.976	0.998	1.011	1.023	1.036	1.013	4237.3	4136.6	4229.7	4284.4	10.51	15.09	16.21	12	3720.8	3946.6	4549.5	4612.9	3697.1	3479.3	4628.5	4679.2	3801.4	3462.5	4706.4	4861.3	3833.4	3928	4861.4	4673.1	3720.8	1679.6	1887.6	2298.2	3248.1	901.1	1645	2076.5	3009.8	645.3
High	Q8IX01	SURP and G-patch domain-containing protein 2 OS=Homo sapiens OX=9606 GN=SUGP2 PE=1 SV=2	FALSE	Human	37	32	38	32	133.37	0.997	1.01	0.983	1.013	0.986	0.973	3317.1	3306.5	3350.7	3261.2	8	4.57	3.31	4.73	3381.4	3668.6	3029.2	3253.9	3559.6	3210	3267.6	3345.9	3387.8	3499.4	3314	3238.6	3155.6	3483.2	3351	3173.8	3381.4	1561.2	1256.8	1621.1	3127.3	831.3	1161.3	1484.8	2682.3	652.2
High	P49591	Serine--tRNA ligase, cytoplasmic OS=Homo sapiens OX=9606 GN=SARS1 PE=1 SV=3	FALSE	Human	62	33	52	33	153.08	0.893	0.994	0.985	1.113	1.102	0.991	5018	4481.7	4986.8	4940.9	8.09	8	7.22	11.13	5224.3	5499.5	4820	4587.7	5094.2	4587.8	4378.2	4266.5	5338	5273.9	4653.2	4715.4	5438.1	5358.7	4555.7	4362.9	5224.3	2340.4	1999.8	2285.6	4475.5	1188.1	1556	1893.4	4226.5	982.9
High	P23528	Cofilin-1 OS=Homo sapiens OX=9606 GN=CFL1 PE=1 SV=3	FALSE	Human	93	24	95	18	256.45	1.075	1.049	1.136	0.976	1.057	1.083	8204.5	8816.9	8603.2	9317.6	6.36	6.63	22.54	5.8	8455.4	7722.8	8902.5	7961.1	8284.6	8756.9	9703.2	8877.3	8583.2	12926.4	8509.7	8623.2	9221.4	8976.7	9414.9	10241.3	8455.4	3286.6	3693.6	3966.3	7278.4	2267.9	3448.6	3939.5	6795.9	2409.2
High	P63244	Small ribosomal subunit protein RACK1 OS=Homo sapiens OX=9606 GN=RACK1 PE=1 SV=3	FALSE	Human	80	21	58	13	206.86	0.981	0.917	0.976	0.935	0.995	1.064	6120.8	6001.5	5610.6	5971.1	6.18	10.28	10.37	7.3	6655.2	5803.5	6300.9	5945.7	6692.1	5191.9	5974.5	6028.7	6350.2	4925.4	5562.6	5659	6505.3	5457.9	6076.6	5867.5	6655.2	2469.8	2614.2	2962.2	5879.3	1344.6	2123.4	2675.4	5027.8	918
High	Q9Y5B9	FACT complex subunit SPT16 OS=Homo sapiens OX=9606 GN=SUPT16H PE=1 SV=1	FALSE	Human	38	44	52	43	150.78	1.255	1.17	1.123	0.933	0.895	0.959	5552.4	6967.2	6499	6234.3	17.55	26.31	24.93	20.68	6907.8	4556	5286.4	5831.7	6435.2	4299.9	7543.2	8329.4	7038.9	3761.1	6407.9	6591.5	7022.9	4195.5	6472	6005.4	6907.8	1938.9	2193.3	2905.4	5653.7	1113.6	2680.9	3696.4	5573.2	701
High	O43592	Exportin-T OS=Homo sapiens OX=9606 GN=XPOT PE=1 SV=2	FALSE	Human	40	29	36	29	120.9	1.026	1.018	0.984	0.992	0.959	0.967	4026.4	4131.6	4099	3962.2	17.7	12.27	13.01	9.03	4577.6	4989.2	3540.9	3541.5	4864.1	3615.3	4134.2	4129	4954.1	3689.4	4264.4	3940	4582.4	4127	3803.9	3803.9	4577.6	2123.3	1469.1	1764.4	4273.4	936.3	1469.3	1832.4	3922.5	687.6
High	P09960	Leukotriene A-4 hydrolase OS=Homo sapiens OX=9606 GN=LTA4H PE=1 SV=2	FALSE	Human	55	29	44	29	134.07	1.049	0.996	0.996	0.949	0.95	1.001	5636.1	5912.2	5611.8	5615.4	6.37	9.81	4.06	4.99	5814	5463.7	6209.9	5427.9	5849.9	4842.5	6015.2	5975.1	5779.1	5247	5582.1	5641.6	5430.2	5370.4	5944.4	5807	5814	2325.2	2576.5	2704.2	5139.5	1254.1	2137.8	2651.6	4575.6	977.9
High	Q14571	Inositol 1,4,5-trisphosphate receptor type 2 OS=Homo sapiens OX=9606 GN=ITPR2 PE=1 SV=2	FALSE	Human	19	49	50	34	138.84	1.048	1.009	1.014	0.963	0.967	1.005	2660.1	2788.4	2684	2696.9	6.19	4.81	5	4.08	2765.2	2838.7	2491.2	2559	2797.8	2542.6	2830.8	2779	2786	2585.7	2793.8	2536.2	2530.4	2760.7	2640.6	2754.4	2765.2	1208.1	1033.6	1274.9	2458.1	658.5	1006.1	1233.3	2205.9	481.9
High	A0A8V8TLM6	Transferrin receptor protein 1 OS=Homo sapiens OX=9606 GN=TFRC PE=1 SV=1	FALSE	Human	41	31	40	31	128.05	0.543	0.955	1.135	1.759	2.091	1.189	5964.1	3235.7	5692.9	6766.8	8.45	6.41	11.29	3.95	5224.2	5878.3	6414.4	6051.2	3136.9	2951.5	3406.1	3337.7	5412.1	4768.3	5988.3	6161	6615.7	6432.4	6921.4	7004.2	5224.2	2501.6	2661.3	3014.7	2755.9	764.4	1210.5	1481.2	4285.1	888.7
High	O00443	Phosphatidylinositol 4-phosphate 3-kinase C2 domain-containing subunit alpha OS=Homo sapiens OX=9606 GN=PIK3C2A PE=1 SV=2	FALSE	Human	26	41	44	41	129.92	1.011	0.992	0.99	0.981	0.979	0.998	4745.5	4799.7	4708.9	4698.9	7.4	1.76	4.29	4.25	4782.1	5399.1	4593.7	4709.2	4800.4	4650.7	4799.1	4842.1	4697.8	4358.8	4816	4720.1	4637.2	5072.9	4653.2	4745.1	4782.1	2297.7	1905.9	2346.1	4217.4	1204.4	1705.6	2148.8	3719.5	812.4
High	J3QS69	ATP-dependent RNA helicase (Fragment) OS=Homo sapiens OX=9606 GN=EIF4A1 PE=1 SV=1	FALSE	Human	61	20	82	1	272.04	1.203	0.977	0.913	0.812	0.759	0.935	316.4	380.5	309.1	289	39.49	23.56	32.58	15.85	357.3	365.1	125.1	280.2	380.4	231.9	420.9	380.7	366.6	153.5	327.7	291.5	264.1	240.1	316.3	339.9	357.3	155.4	51.9	139.6	334.2	60	149.6	168.9	290.2	28.6
High	O60231	Pre-mRNA-splicing factor ATP-dependent RNA helicase DHX16 OS=Homo sapiens OX=9606 GN=DHX16 PE=1 SV=2	FALSE	Human	39	38	48	37	146.03	0.976	0.998	0.965	1.022	0.988	0.967	3946.9	3853.7	3938	3808.8	7.55	6.96	12.14	1.6	4030.7	3912.3	3404.2	3981.9	3927	3365.8	3810.8	3897.2	4040.3	3070.5	3981.8	3894.6	3837.1	3700.8	3801.1	3816.4	4030.7	1664.9	1412.4	1983.8	3450.1	871.7	1354.4	1729.5	3199	572.3
High	P57740	Nuclear pore complex protein Nup107 OS=Homo sapiens OX=9606 GN=NUP107 PE=1 SV=1	FALSE	Human	41	31	41	31	131.62	0.997	0.949	0.887	0.951	0.889	0.935	4218.3	4207.7	4003.2	3741.8	10.92	8.36	11.77	4.34	4740.7	4458.4	3711.9	3991.1	4669.3	3812	4258.6	4157.4	4576.3	3422.8	4017.8	3988.6	3967.1	3627.6	3842.9	3643.4	4740.7	1897.3	1540.1	1988.4	4102.3	987.2	1513.5	1845	3623.3	637.9
High	A0A669KB89	Scribble planar cell polarity protein OS=Homo sapiens OX=9606 GN=SCRIB PE=1 SV=1	FALSE	Human	30	40	45	38	134.25	0.978	0.97	0.996	0.992	1.019	1.028	2760.1	2698.7	2676.5	2750.4	10.03	14.46	11.37	14.21	2942	3122.2	2539.4	2589.5	3023.7	3156.1	2408.6	2407.1	2920.3	3029.9	2453.1	2440.3	2974.3	3186	2543.4	2328	2942	1328.7	1053.6	1290.1	2656.5	817.4	856	1068.2	2312.1	564.7
High	Q13838	Spliceosome RNA helicase DDX39B OS=Homo sapiens OX=9606 GN=DDX39B PE=1 SV=1	FALSE	Human	61	28	83	10	248.57	0.952	0.908	0.942	0.954	0.99	1.038	9241.1	8794.6	8387.3	8706.8	8.86	8.18	9.5	5.5	9788	8724.7	9889.3	8231.9	9312.9	7646.5	8719.2	8870.5	9697.3	7783.5	8509	8267.3	9544.8	8642.8	8771.3	8427.5	9788	3713	4103	4101.2	8181.9	1980.3	3098.9	3936.5	7677.9	1450.7
High	E9PHA2	Condensin complex subunit 2 OS=Homo sapiens OX=9606 GN=NCAPH PE=1 SV=1	FALSE	Human	43	29	34	5	114.2	0.964	1.014	1.004	1.052	1.041	0.99	3590	3461.6	3640.1	3604.9	7.01	6.68	5.14	4.33	3820.9	3788.3	3341.3	3402.1	3800.4	3234.9	3460.5	3462.7	3809.9	3797.8	3489	3470.9	3681	3738.7	3530.3	3393.6	3820.9	1612.2	1386.3	1694.9	3338.9	837.8	1229.9	1536.7	3016.5	707.8
High	P30041	Peroxiredoxin-6 OS=Homo sapiens OX=9606 GN=PRDX6 PE=1 SV=3	FALSE	Human	83	20	64	20	220.53	0.95	0.952	1.009	1.002	1.062	1.059	8719.4	8286.9	8304	8797.8	6.83	9.85	8.41	4.8	8548.1	7801.4	8894.2	9154.7	8155.4	6942.9	8775.9	8420.4	8246.4	7080.4	8606	8362.1	8917.2	8025.2	8868.4	8727.7	8548.1	3320	3690.2	4560.9	7165	1798.1	3119	3736.8	6529.2	1319.6
High	P36578	Large ribosomal subunit protein uL4 OS=Homo sapiens OX=9606 GN=RPL4 PE=1 SV=5	FALSE	Human	65	36	94	36	241.17	0.982	0.942	1.051	0.959	1.07	1.116	7184.9	7053.5	6764.9	7550.5	3.92	7.57	6.32	6.3	7490.9	7127.2	7243.1	6813.8	7782	6489.5	6946.4	7162.2	7481.1	6821.7	6465.9	6708.5	8439.7	7391.3	7671.9	7431.1	7490.9	3033.1	3005.1	3394.7	6836.9	1680.6	2468.8	3178.4	5923.2	1271.4
High	Q32Q12	Nucleoside diphosphate kinase OS=Homo sapiens OX=9606 GN=NME1-NME2 PE=1 SV=1	FALSE	Human	80	19	104	3	311.31	0.969	0.99	0.964	1.022	0.995	0.973	12969.6	12571.9	12846.3	12505.4	3.72	3.92	4.4	2.17	13833	12880.6	12735.2	13059.3	13088.3	11906.2	12667.7	12476.8	13391.5	13297.7	12410.2	12327.5	12466.6	12800.2	12544.2	12142.5	13833	5481.6	5283.8	6506.2	11498.8	3083.5	4502.2	5536.9	10602.9	2478.4
High	O00411	DNA-directed RNA polymerase, mitochondrial OS=Homo sapiens OX=9606 GN=POLRMT PE=1 SV=2	FALSE	Human	33	32	35	32	115.27	0.839	0.892	0.866	1.063	1.032	0.971	3275.6	2748.9	2920.9	2836.9	18.5	18.57	18.64	15.96	3939.6	3796.3	2781.7	2826.3	3815.5	2771.2	2636.5	2726.9	3851.7	3149.2	2709.2	2583	3383.2	3147.7	2556.8	2428.4	3939.6	1615.6	1154.1	1408.1	3352.1	717.7	937	1210.1	3049.7	586.9
High	P50454	Serpin H1 OS=Homo sapiens OX=9606 GN=SERPINH1 PE=1 SV=2	FALSE	Human	72	23	43	23	149.59	0.941	0.948	0.913	1.008	0.97	0.962	5792	5449.7	5493.7	5287.3	21.54	15.42	13.96	13.56	4935.8	4984.8	7552.1	6730	4962.4	4375	5984.9	6084.2	4998.4	4593.5	6038	6117.7	4516	4899.7	6081.4	5705.6	4935.8	2121.4	3133.4	3352.9	4359.8	1133	2127.1	2700	3957.6	856.1
High	P17655	Calpain-2 catalytic subunit OS=Homo sapiens OX=9606 GN=CAPN2 PE=1 SV=6	FALSE	Human	45	27	39	27	130.56	1.025	0.983	1.08	0.959	1.053	1.098	4073.3	4175.9	4005.3	4397.8	24.78	15.03	15.87	12.54	3381.8	3371.7	5438.3	4906.2	3714.2	3551.8	4730.8	4694.9	3573.3	3511.3	4489.5	4800.4	3956.3	3926.2	4914.4	4888.6	3381.8	1434.9	2256.3	2444.3	3263.2	919.8	1681.4	2083.5	2829.2	654.4
High	P35573	Glycogen debranching enzyme OS=Homo sapiens OX=9606 GN=AGL PE=1 SV=3	FALSE	Human	27	37	43	37	137.69	0.981	1.009	0.993	1.029	1.013	0.984	4121.6	4041.7	4158.8	4092.7	5.05	5.99	7.67	2.76	3863.1	4150.2	4093.3	4369.2	3959.1	3757.1	4326.3	4126	3988.5	3724.2	4336.4	4398.5	3947.8	4073.7	4221.5	4111.7	3863.1	1766.2	1698.3	2176.8	3478.3	973	1537.6	1831	3157.9	694.1
High	P49589	Cysteine--tRNA ligase, cytoplasmic OS=Homo sapiens OX=9606 GN=CARS1 PE=1 SV=3	FALSE	Human	54	37	45	36	138.66	0.922	0.983	0.926	1.066	1.004	0.942	5183.7	4779.9	5093.3	4797.6	11.33	3.05	8.3	8.71	4975.2	5826.8	5401	4459.4	4809.5	5004.6	4750.5	4657.3	5253.2	5711.8	4938.3	4726.8	4884.2	5575.9	4712.5	4625.3	4975.2	2479.7	2240.8	2221.7	4225.4	1296.1	1688.4	2066.8	4159.3	1064.6
High	A0A1C7CYX9	Dihydropyrimidinase like 2 OS=Homo sapiens OX=9606 GN=DPYSL2 PE=1 SV=1	FALSE	Human	49	26	39	22	147.4	0.985	1.012	0.97	1.028	0.985	0.958	5643.6	5558.5	5711.4	5472.3	4.29	6.97	3.23	2.53	5910.3	5677.4	5324.3	5610.1	5806.7	4965.2	5722.6	5399.1	5983.5	5613.8	5810.7	5585.8	5584.9	5360.6	5615.9	5362	5910.3	2416.1	2209	2795	5101.5	1285.9	2033.8	2396	4737.5	1046.3
High	Q9Y3I0	RNA-splicing ligase RtcB homolog OS=Homo sapiens OX=9606 GN=RTCB PE=1 SV=1	FALSE	Human	60	28	47	28	146.68	0.919	0.967	0.998	1.052	1.086	1.032	6247.1	5742.3	6040.7	6234.9	4.24	3.79	3.74	3.34	6624.7	6402.7	6063.8	6095.2	6094.3	5584.4	5791	5693.9	6186.8	6243.4	5898.2	5775.9	6450.5	6368.1	6104.4	6013.3	6624.7	2724.8	2515.9	3036.7	5354.2	1446.2	2058.2	2526.8	4898.4	1163.6
High	Q9Y265	RuvB-like 1 OS=Homo sapiens OX=9606 GN=RUVBL1 PE=1 SV=1	FALSE	Human	57	23	47	23	153.51	1.073	1.009	1.072	0.94	1	1.063	6287.1	6745	6341.3	6742.9	5.7	9.34	8.71	5.17	6860	6358.1	6216.8	6008.6	6893.6	5625.8	6923.7	6599.6	6889.8	5572.3	6440.2	6244	7235.7	6416.9	6860.8	6627	6860	2705.8	2579.3	2993.5	6056.4	1457	2460.7	2928.7	5455.1	1038.6
High	Q9P0K7	Ankycorbin OS=Homo sapiens OX=9606 GN=RAI14 PE=1 SV=2	FALSE	Human	39	34	35	33	117.9	0.979	1.005	1.026	1.027	1.048	1.021	4316.6	4225.8	4337.8	4429.6	9.84	10.82	7.42	11.71	3652.8	4183.4	4594.2	4454	3942.3	3669.8	4599.1	4529.8	3885.8	4152.4	4531.5	4539.6	3953.2	4049.9	4845	4952	3652.8	1780.3	1906.1	2219	3463.5	950.4	1634.6	2010.2	3076.6	773.9
High	P08243	Asparagine synthetase [glutamine-hydrolyzing] OS=Homo sapiens OX=9606 GN=ASNS PE=1 SV=4	FALSE	Human	53	26	44	26	141.12	0.912	0.964	0.877	1.057	0.961	0.91	5628	5135.1	5425.4	4934.7	5.23	3.89	7.32	8.3	5549.4	5757	5707.6	5120.1	5219	4780.7	5168.3	5102.2	6190.5	5429.9	5420.9	5295.8	5703.4	5064.3	4807.2	4808.3	5549.4	2450	2368.1	2550.8	4585.2	1238.1	1836.8	2264.2	4901.4	1012
High	A0AVT1	Ubiquitin-like modifier-activating enzyme 6 OS=Homo sapiens OX=9606 GN=UBA6 PE=1 SV=1	FALSE	Human	37	35	50	35	145.81	1.051	1.035	1.092	0.985	1.039	1.055	6324.2	6648.2	6546.9	6908.6	4.93	5.7	8.2	3.88	6318.6	6746	5982.1	6329.8	6498.8	6128.4	6990.8	6801.1	6579	5622.5	6815.3	6515	6388.2	6920.8	6925.3	6896.5	6318.6	2870.9	2481.9	3153.5	5709.5	1587.1	2484.6	3018.2	5209	1047.9
High	Q9NVP1	ATP-dependent RNA helicase DDX18 OS=Homo sapiens OX=9606 GN=DDX18 PE=1 SV=2	FALSE	Human	47	28	33	28	110.4	1.067	0.929	0.934	0.871	0.876	1.006	4487.9	4788.3	4168.6	4193.7	23.22	14.71	15.53	13.86	6559.7	4738.2	4070.1	4250.9	5591.2	3977.3	4492.3	5103.9	5484	4020.3	4047.3	4293.6	5400	4108.6	4249.7	4138.4	6559.7	2016.4	1688.7	2117.8	4912.2	1030.1	1596.6	2265	4342	749.3
High	Q14651	Plastin-1 OS=Homo sapiens OX=9606 GN=PLS1 PE=1 SV=2	FALSE	Human	46	28	36	23	123.77	0.961	1.005	0.988	1.046	1.028	0.982	3839.3	3689.6	3859.8	3792.1	10.71	1.55	2.24	5.61	3689.5	4512.5	3565	3995.1	3683.6	3682.6	3801.6	3695.6	3803.2	3991.9	3818.3	3901.8	3726	4174	3859.2	3702.6	3689.5	1920.4	1479.1	1990.4	3236.3	953.7	1351.1	1640	3011.2	744
High	P55209	Nucleosome assembly protein 1-like 1 OS=Homo sapiens OX=9606 GN=NAP1L1 PE=1 SV=1	FALSE	Human	48	19	46	4	168.71	0.92	0.958	1.07	1.042	1.163	1.116	6200.6	5702.8	5941.8	6632.3	3.63	6.77	11.42	12.74	6163.6	6237.8	6358.6	5836.3	6464.2	5742	5663.9	5620.7	6360.2	6753.1	5288.7	5551	7933.2	6963.7	5962	6316.7	6163.6	2654.6	2638.2	2907.7	5679.2	1487.1	2013	2494.3	5035.8	1258.6
High	Q01780	Exosome complex component 10 OS=Homo sapiens OX=9606 GN=EXOSC10 PE=1 SV=2	FALSE	Human	44	37	43	37	135.86	0.929	0.982	0.977	1.057	1.051	0.994	5145.4	4778.9	5052.7	5024.7	4.84	7.67	4.22	7.38	5517.8	5273.1	4973.3	5020.9	5415.4	4548.5	4740	4818.1	5343.9	5165.8	4942.2	4875.1	5489.1	5167.3	4886	4622.9	5517.8	2244	2063.4	2501.5	4757.7	1178	1684.6	2138.2	4231.1	962.8
High	Q15181	Inorganic pyrophosphatase OS=Homo sapiens OX=9606 GN=PPA1 PE=1 SV=2	FALSE	Human	85	26	50	25	170.76	0.824	0.836	0.907	1.014	1.1	1.085	9210	7592.2	7700.8	8353.5	9.05	10.78	28.74	12.98	7992.1	9070.8	9960	9351.4	7892.7	9015.8	7303.2	7155.3	7795.6	12767.6	7526.7	7607.1	8939.3	10166.1	7806	7805	7992.1	3860.2	4132.4	4658.9	6934.1	2334.9	2595.6	3175.4	6172.3	2379.6
High	A0A994J5K9	Vesicle-fusing ATPase OS=Homo sapiens OX=9606 GN=NSF PE=1 SV=1	FALSE	Human	45	32	45	31	127.45	0.966	0.991	0.985	1.026	1.019	0.994	5054.5	4883.8	5010.7	4978.4	6.32	7.22	3.58	8.6	5087.1	5553.2	4780.7	5022.1	5249.3	5149.1	4632.2	4555.1	5316.6	4894.5	5020.4	5001	5232.4	5481.6	4736.7	4552.8	5087.1	2363.2	1983.5	2502.1	4611.8	1333.5	1646.3	2021.4	4209.5	912.2
High	Q15276	Rab GTPase-binding effector protein 1 OS=Homo sapiens OX=9606 GN=RABEP1 PE=1 SV=2	FALSE	Human	44	38	43	37	140.6	1.045	1.019	1.122	0.975	1.073	1.1	4767	4982.3	4858.5	5346.5	6.47	10.46	24.16	8.82	4854.3	5314.2	4681.2	4617	4926.8	6027.2	5038.4	4869.9	4894.1	7480.1	4769.5	4823	5238.8	6268.4	5238.3	5456.4	4854.3	2261.6	1942.2	2300.2	4328.5	1560.9	1790.7	2161.2	3875	1394.1
High	Q2NL82	Pre-rRNA-processing protein TSR1 homolog OS=Homo sapiens OX=9606 GN=TSR1 PE=1 SV=1	FALSE	Human	43	31	40	31	133.91	0.997	0.939	1.033	0.942	1.036	1.1	4805	4789.9	4510.6	4963.4	8.95	9.69	8.04	6.64	5340.4	5028.2	4591.7	4376.9	5517.1	4393.3	4717.1	4863.8	5151	4601.4	4421.7	4315.8	5461.8	5011.8	4915.4	4664.6	5340.4	2139.8	1905.1	2180.6	4847.1	1137.8	1676.5	2158.4	4078.4	857.6
High	Q9H307	Pinin OS=Homo sapiens OX=9606 GN=PNN PE=1 SV=5	FALSE	Human	43	32	53	32	160.25	1.058	1.036	1.03	0.979	0.974	0.994	4147.2	4388.2	4297.8	4272.3	6.51	4.47	6.24	3.43	4668.4	4171.2	4067.2	4123.3	4440.6	4090.2	4336.4	4544.4	4785.8	4258.8	4169.5	4337.1	4242.4	4302.3	4011.1	4328.9	4668.4	1775.1	1687.5	2054.2	3901.3	1059.3	1541.2	2016.7	3789.2	793.8
High	A0A0U1RRM4	Polypyrimidine tract-binding protein 1 OS=Homo sapiens OX=9606 GN=PTBP1 PE=1 SV=1	FALSE	Human	52	24	51	1	145.53	0.825	1.118	1.054	1.356	1.278	0.942	39.3	32.4	44	41.4	24.93	28.6	16.58	14.99	41.9	49.8	26.7	36.9	36.9	44.8	23.1	28.5	40.7	49.3	47.4	33.7	44	47.2	39	33.2	41.9	21.2	11.1	18.4	32.4	11.6	8.2	12.6	32.3	9.2
High	P46777	Large ribosomal subunit protein uL18 OS=Homo sapiens OX=9606 GN=RPL5 PE=1 SV=3	FALSE	Human	51	22	68	22	217.74	0.935	0.944	1.016	1.009	1.086	1.076	6653	6223.6	6281.4	6757.6	6.11	3.29	8.57	3.92	6093.8	6932	6895.9	6418.6	6598.4	6260.8	6186.6	6139.8	6482.5	7122.7	5876.9	6086.6	6727.4	7199.1	6787.8	6571.7	6093.8	2950.1	2861.1	3197.8	5797	1621.4	2198.7	2724.7	5132.6	1327.5
High	O15031	Plexin-B2 OS=Homo sapiens OX=9606 GN=PLXNB2 PE=1 SV=3	FALSE	Human	23	36	42	34	124.77	0.973	0.981	0.974	1.009	1.002	0.993	3671.7	3571.3	3602	3577.6	2.79	6.48	4.78	1.85	3703.6	3798.8	3556.4	3640	3682.4	3210.3	3693.4	3463.7	3695.2	3511.1	3814.1	3434.5	3643.3	3594.9	3560.4	3486.6	3703.6	1616.7	1475.5	1813.5	3235.2	831.4	1312.7	1537.1	2925.7	654.4
High	Q15046	Lysine--tRNA ligase OS=Homo sapiens OX=9606 GN=KARS1 PE=1 SV=3	FALSE	Human	49	30	42	22	133.45	1.015	0.993	1.051	0.979	1.036	1.058	6211.5	6303.9	6169.1	6528.6	6.33	9.85	7.41	6.32	6843.4	6243.8	6179.4	5895.7	6853.2	5387.5	6389.5	6219.4	6777.2	5667.5	6254.2	6085.2	7087.4	6096.9	6631.7	6427.2	6843.4	2657.1	2563.8	2937.3	6020.9	1395.3	2270.9	2760	5365.9	1056.3
High	P09104	Gamma-enolase OS=Homo sapiens OX=9606 GN=ENO2 PE=1 SV=3	FALSE	Human	60	21	81	12	293.37	0.941	0.961	1.02	1.021	1.085	1.062	1868.3	1757.2	1794.7	1905.7	10.24	12.01	13.91	9.02	1579	1829.5	1908	2022	1618	1525.7	1949.5	1908.4	1516.1	1632.2	2016.7	1973.5	1719.5	1806.2	2087.5	2010.7	1579	778.6	791.6	1007.4	1421.5	395.1	692.9	846.9	1200.4	304.2
High	Q5JSH3	WD repeat-containing protein 44 OS=Homo sapiens OX=9606 GN=WDR44 PE=1 SV=1	FALSE	Human	42	32	32	8	116.05	1.033	1.04	1.062	1.007	1.028	1.021	2615.3	2701.6	2721.2	2777.2	5.22	7.45	5.1	6.6	2457.1	2577.1	2654.1	2782.5	2433.6	2689.1	2922.6	2714.1	2582.5	2663.4	2901.6	2780.3	2532.5	2667.8	2907.6	2891.1	2457.1	1096.7	1101.2	1386.3	2138.1	696.4	1038.7	1204.5	2044.7	496.4
High	P42167	Lamina-associated polypeptide 2, isoforms beta/gamma OS=Homo sapiens OX=9606 GN=TMPO PE=1 SV=2	FALSE	Human	58	22	40	5	141.64	0.949	0.995	1.024	1.048	1.079	1.03	1204.4	1143.1	1198	1233.8	10.32	6.9	4.68	8.1	1303.8	1262.6	1031.5	1149	1254	1128.2	1158.3	1062.9	1261.4	1237.8	1159.6	1148.2	1369.4	1290.5	1179.5	1151.1	1303.8	537.3	428	572.4	1101.7	292.2	411.7	471.7	998.7	230.7
High	Q9Y263	Phospholipase A-2-activating protein OS=Homo sapiens OX=9606 GN=PLAA PE=1 SV=2	FALSE	Human	50	36	40	36	119.73	1.005	1.006	1.066	1.001	1.061	1.06	4827.3	4850.1	4853.9	5146.9	4.61	7.97	8.18	4.95	4432.4	4774.5	4908.3	4880.7	4609.3	4355	5135	5103.5	4554.1	4449	5173.4	5193.2	4971.7	4839.4	5340.6	5328.1	4432.4	2031.9	2036.4	2431.6	4049.5	1127.9	1825	2264.8	3605.8	829.2
High	P41229	Lysine-specific demethylase 5C OS=Homo sapiens OX=9606 GN=KDM5C PE=1 SV=2	FALSE	Human	26	33	35	23	114.96	0.92	0.955	0.912	1.038	0.992	0.955	3217.6	2959.5	3073	2936	5.41	4.67	3.54	6.62	3218.7	3386.4	2966.8	3216.6	3207.3	2972.1	2888.2	2947.1	3144.7	3190.8	2964.8	3003	3006.9	3257.2	2866.9	2815.3	3218.7	1441.1	1230.9	1602.5	2817.8	769.7	1026.5	1307.8	2489.8	594.7
High	Q7Z3T8	Zinc finger FYVE domain-containing protein 16 OS=Homo sapiens OX=9606 GN=ZFYVE16 PE=1 SV=3	FALSE	Human	26	32	34	32	119.48	0.994	0.993	1.034	0.999	1.04	1.041	3442.6	3422.8	3419.3	3560.3	3.4	4.96	3.72	3.91	3591.5	3421.2	3307.5	3464.1	3497	3135.1	3364.8	3481.7	3588	3292.1	3371.9	3467.3	3547.3	3367.7	3573.4	3704.9	3591.5	1456	1372.3	1725.8	3072.3	811.9	1195.9	1545.1	2840.8	613.6
High	Q9BVJ6	U3 small nucleolar RNA-associated protein 14 homolog A OS=Homo sapiens OX=9606 GN=UTP14A PE=1 SV=1	FALSE	Human	50	34	36	34	112.67	0.979	1.03	0.932	1.053	0.952	0.905	4342.8	4249.6	4472.7	4047.4	23.11	14.96	17.01	16.93	6114.5	4553.2	3647.2	4142.2	5329.1	4092.6	3809.8	4412.6	5193.5	5048.6	3682.4	3962.6	5337.6	4320.6	3789	3791.5	6114.5	1937.7	1513.2	2063.7	4681.9	1059.9	1354	1958.2	4112	940.9
High	Q86U86	Protein polybromo-1 OS=Homo sapiens OX=9606 GN=PBRM1 PE=1 SV=1	FALSE	Human	27	44	52	44	152.76	0.973	0.96	0.942	0.987	0.968	0.982	4663	4535.7	4474.6	4392.7	2.99	7.54	3.43	1.25	4704.1	4622.3	4526.1	4855.9	4655.6	3951.7	4418.9	4663.1	4491	4331.7	4703.2	4458.3	4402.1	4383.3	4402.8	4288.7	4704.1	1967.1	1877.9	2419.2	4090.2	1023.4	1570.5	2069.4	3555.8	807.3
High	Q9H4A4	Aminopeptidase B OS=Homo sapiens OX=9606 GN=RNPEP PE=1 SV=2	FALSE	Human	49	30	45	30	143.63	0.907	0.974	0.894	1.074	0.985	0.917	6693.9	6071.7	6521.6	5981.4	10.93	8.07	13.48	4.08	6087.3	6118	7428.8	7324	5954.3	5255.1	6334.5	6191.5	6209.2	5092	6849.8	6912.1	5881.9	5713.6	6276.6	6082.5	6087.3	2603.6	3082.2	3648.8	5231.2	1361	2251.3	2747.7	4916.2	949
High	P13489	Ribonuclease inhibitor OS=Homo sapiens OX=9606 GN=RNH1 PE=1 SV=2	FALSE	Human	65	21	34	21	134.42	0.918	0.912	0.945	0.994	1.03	1.036	4209.4	3864.2	3840.4	3978.9	13.14	8.12	15.66	7.18	4438.5	4739.3	3992.1	3484.1	4428.7	3945.8	3713.8	3784.4	4348.8	4519.2	3370.4	3391.3	4203.4	4232	3766.4	3687.7	4438.5	2016.9	1656.3	1735.8	3890.9	1021.9	1319.9	1679.4	3443.2	842.3
High	F1T0I1	Protein transport protein sec16 OS=Homo sapiens OX=9606 GN=SEC16A PE=1 SV=1	FALSE	Human	22	41	47	32	138.22	0.943	1.005	0.987	1.066	1.047	0.982	4205.8	3966.6	4227.3	4152.8	17.5	8.5	12.03	9.75	3499.9	3713.7	4763	4983.8	3601.2	3768.6	4319.3	4175	3562.1	3939.8	4535.8	4612.8	3677.7	3917.5	4533.7	4402.2	3499.9	1580.4	1976.2	2482.9	3163.8	976	1535.1	1852.8	2820.4	734.3
High	ENSEMBL:ENSBTAP00000018229	(Bos taurus) 54 kDa protein [OS=Bos taurus]	TRUE		62	26	53	2	189.89	1.158	1.301	0.974	1.124	0.841	0.749	403.9	467.6	525.5	393.4	50.88	36.27	48.31	37.13	290.2	285	562.2	797.8	299.8	382.4	571.8	686.3	290	363.8	759	818.6	230.8	367.9	420.8	592.7	290.2	121.3	233.2	397.5	263.4	99	203.2	304.6	229.6	67.8
High	Q6PKG0	La-related protein 1 OS=Homo sapiens OX=9606 GN=LARP1 PE=1 SV=2	FALSE	Human	40	39	51	36	156.52	1.031	1.033	1.09	1.003	1.058	1.055	5254	5414.9	5428.7	5728.1	7.87	4.55	5.34	3.5	5572	5711.6	4904.1	4954.1	5854.3	5431.1	5398.8	5282.6	5722.9	5594.6	5267.7	5095.2	5962.2	5872.1	5587.7	5562.3	5572	2430.7	2034.7	2468.1	5143.3	1406.6	1918.7	2344.3	4531.2	1042.7
High	Q9NSE4	Isoleucine--tRNA ligase, mitochondrial OS=Homo sapiens OX=9606 GN=IARS2 PE=1 SV=2	FALSE	Human	35	31	39	30	115.85	0.898	0.93	1.005	1.035	1.118	1.08	5291.9	4754.2	4921.9	5317.3	13.28	12.22	12.89	11.57	5970.4	5848.6	4788.2	4609.5	5833.2	4862	4478.7	4648.7	6123.8	5004.4	4840.7	4641.8	6046.6	5665.3	4990.7	4691	5970.4	2489	1986.6	2296.5	5124.7	1259.2	1591.8	2063	4848.6	932.7
High	Q8N3U4	Cohesin subunit SA-2 OS=Homo sapiens OX=9606 GN=STAG2 PE=1 SV=3	FALSE	Human	31	37	45	30	144.1	1.045	0.96	1.001	0.919	0.959	1.043	4389	4584.3	4214.1	4394.6	10.98	7.38	8.77	3.21	4828.7	4804.7	4009.2	3952.8	4994.8	4194.4	4476.8	4694.4	4836.7	3948.6	4239.6	4188.8	4620.4	4465.5	4318.9	4324.8	4828.7	2044.7	1663.4	1969.3	4388.2	1086.3	1591.1	2083.3	3829.5	735.9
High	M0R0P8	Myosin IXB OS=Homo sapiens OX=9606 GN=MYO9B PE=1 SV=1	FALSE	Human	19	36	38	36	118.82	0.922	1.011	0.938	1.097	1.018	0.928	3040.9	2802.4	3075.2	2853.7	8.47	7.27	10.7	7.58	3188.2	3410.6	2900.5	2851.5	3199.2	2778.8	2826.1	2747.4	3396.3	3119.8	3031.3	2611.4	2927	3174	2782.2	2665.9	3188.2	1451.5	1203.4	1420.6	2810.7	719.7	1004.4	1219.3	2689.1	581.5
High	Q13451	Peptidyl-prolyl cis-trans isomerase FKBP5 OS=Homo sapiens OX=9606 GN=FKBP5 PE=1 SV=2	FALSE	Human	66	30	41	29	133.84	1.031	1.045	1.14	1.013	1.106	1.092	5237.5	5400.5	5471.3	5972.4	6.08	6.41	7.93	7.39	5393	5675.7	5086.4	4961	6070.8	5317.1	5468.9	5333	5878.7	5830.5	5074.5	5134.3	6340.7	6342.4	5625.4	5537	5393	2415.4	2110.3	2471.6	5333.5	1377	1943.7	2366.7	4654.5	1086.7
High	Q9UBB4	Ataxin-10 OS=Homo sapiens OX=9606 GN=ATXN10 PE=1 SV=1	FALSE	Human	54	24	39	24	133.54	0.915	0.876	0.989	0.957	1.08	1.128	5109	4675.3	4476.1	5050.9	12.83	13.97	15.68	15.54	5638.6	5653.1	4629.2	4421.3	5917.5	4873.2	4485.5	4433.6	5683.6	4786.6	4185.8	4082.7	6139.7	5517.3	4623.9	4409.6	5638.6	2405.8	1920.6	2202.7	5198.8	1262.1	1594.2	1967.5	4500.1	892.1
High	O94906	Pre-mRNA-processing factor 6 OS=Homo sapiens OX=9606 GN=PRPF6 PE=1 SV=1	FALSE	Human	42	42	48	42	129.29	0.941	0.917	0.9	0.974	0.956	0.981	5113.5	4814	4689.9	4603	2.51	9.35	5.61	3.83	5223.7	4992.2	5220.7	5008.5	5047	4044.9	4806.1	4821.9	5066.3	4425.6	4720.7	4659.2	4701.8	4414.6	4799.6	4506.4	5223.7	2124.5	2166.1	2495.2	4434.1	1047.5	1708.1	2139.9	4011.3	824.8
High	O00231	26S proteasome non-ATPase regulatory subunit 11 OS=Homo sapiens OX=9606 GN=PSMD11 PE=1 SV=3	FALSE	Human	69	30	48	29	146.39	1.03	0.998	1.011	0.969	0.982	1.014	8211.8	8455.6	8191.5	8305.9	4.88	9.5	11	3.16	8712	8476.2	7880.4	7955.6	8622.4	6977.2	8510.4	8401.1	8311	6524.9	8284.2	8099.8	8612.2	7980.3	8364.1	8248.2	8712	3607.2	3269.6	3963.5	7575.2	1806.9	3024.7	3728.2	6580.4	1216.1
High	P00367	Glutamate dehydrogenase 1, mitochondrial OS=Homo sapiens OX=9606 GN=GLUD1 PE=1 SV=2	FALSE	Human	52	27	40	27	136.46	1.04	1.094	1.058	1.052	1.017	0.967	5476.6	5697.2	5991.5	5794.1	14.73	7.72	10.4	10.12	5875.2	6871.2	5105	5077.5	6114.9	5974.4	5432.9	5190.1	6183.3	6696.6	5805.7	5223	5995	6825.2	5600	5491.4	5875.2	2924.2	2118	2529.6	5372.3	1547.2	1930.9	2303.2	4895.7	1248.1
High	O75150	E3 ubiquitin-protein ligase BRE1B OS=Homo sapiens OX=9606 GN=RNF40 PE=1 SV=5	FALSE	Human	37	37	40	33	126.09	0.997	0.973	1.021	0.975	1.024	1.05	3273.6	3265.2	3183.8	3342.1	5.82	5.61	3.36	3.1	3406.2	3337.7	2978.5	3210.7	3367.1	2952.6	3253.1	3277.3	3339.7	3079.4	3189.6	3177.9	3344	3340.1	3149.3	3371.8	3406.2	1420.4	1235.8	1599.6	2958.1	764.7	1156.2	1454.4	2644.2	573.9
High	O14981	TATA-binding protein-associated factor 172 OS=Homo sapiens OX=9606 GN=BTAF1 PE=1 SV=2	FALSE	Human	23	37	37	37	100.85	1.011	0.984	0.994	0.974	0.984	1.01	3522.8	3560.7	3467.2	3502.5	13.56	4.58	8.21	5.14	3834.9	4231.8	3236	3220	3884.3	3538.4	3578.2	3543.3	4043.5	3456.1	3478.3	3426.2	3563.4	3802	3393	3442.7	3834.9	1800.9	1342.6	1604.2	3412.5	916.4	1271.7	1572.4	3201.5	644.1
High	O60306	RNA helicase aquarius OS=Homo sapiens OX=9606 GN=AQR PE=1 SV=4	FALSE	Human	27	39	41	38	128.43	1.052	0.988	0.969	0.939	0.921	0.981	3388.3	3565.9	3347	3284.8	8.57	8.02	11.23	4.48	3757.6	3587.1	3158.2	3200.6	3727.4	3086.4	3524.2	3608.1	3670.6	2784.2	3373.9	3320.3	3518.2	3164.1	3291.1	3278.6	3757.6	1526.5	1310.3	1594.5	3274.7	799.3	1252.5	1601.2	2906.2	518.9
High	A6NLN1	Polypyrimidine tract-binding protein 1 OS=Homo sapiens OX=9606 GN=PTBP1 PE=1 SV=4	FALSE	Human	59	26	57	1	156.62	1.004	0.881	0.988	0.878	0.984	1.122	3881.7	3898.1	3420.9	3836.9	15.74	12.19	17.83	11.59	4807.5	3522	4278.2	3500.1	4351	3232.7	3794.9	4004.1	4697.8	3513.5	3330.7	3313.7	4641.6	3583.1	3847.5	3826.3	4807.5	1498.8	1775	1743.8	3822.6	837.2	1348.7	1776.9	3719.5	654.8
High	A0A7I2V5Y5	Kinesin-like protein OS=Homo sapiens OX=9606 GN=KIF23 PE=1 SV=1	FALSE	Human	35	30	35	30	112.89	0.987	0.963	0.962	0.976	0.974	0.999	3434.5	3389.2	3306.2	3302.7	7.06	13.58	8.51	10.23	3102.6	3325.1	3639.8	3547.5	3222.8	2770.2	3564.2	3819.4	3083.4	3072.6	3545	3588.6	2846.9	3101.3	3517.2	3524.5	3102.6	1415.1	1510.1	1767.4	2831.4	717.4	1266.7	1695	2441.3	572.7
High	G3V180	Dipeptidyl peptidase 3 OS=Homo sapiens OX=9606 GN=DPP3 PE=1 SV=1	FALSE	Human	48	29	36	29	126.42	0.994	1.007	1.029	1.013	1.035	1.022	3085.9	3066.3	3106.9	3175	1.56	6.75	6.64	2.17	3150.6	3092.8	3034.1	3078.9	3092.5	2695.8	3140.9	3040.4	3103.6	2731	3110.2	3171.4	3192.8	3049.7	3196.1	3157.3	3150.6	1316.2	1258.8	1533.9	2716.9	698.2	1116.3	1349.3	2457.3	509
High	Q9Y4W6	AFG3-like protein 2 OS=Homo sapiens OX=9606 GN=AFG3L2 PE=1 SV=2	FALSE	Human	43	38	47	37	145.16	1.042	1.037	1.06	0.995	1.018	1.023	5379.6	5605.3	5577.6	5704.1	1.74	9.44	5.36	4.55	5381.8	5207.6	5377.3	5413.5	5536.6	4834.1	6089.4	5674.8	5649.7	5123.5	5818.5	5506.3	5611.1	5482.4	6083.8	5798.7	5381.8	2216.2	2231	2697	4864.2	1251.9	2164.2	2518.4	4473.3	954.9
High	P46063	ATP-dependent DNA helicase Q1 OS=Homo sapiens OX=9606 GN=RECQL PE=1 SV=3	FALSE	Human	51	32	47	32	158.62	1.043	1.052	1.011	1.008	0.969	0.961	5125.5	5346.6	5390.6	5180.6	5.31	10.53	11.39	2.99	5601.1	5168.5	4967.4	5082.8	5412	4314.2	5451.9	5281.9	5689.4	4378.1	5580.2	5207.4	5421.3	5093.1	5262.7	5099.7	5601.1	2199.6	2061	2532.3	4754.7	1117.3	1937.6	2344	4504.6	816
High	O94813	Slit homolog 2 protein OS=Homo sapiens OX=9606 GN=SLIT2 PE=1 SV=1	FALSE	Human	26	32	33	28	105.06	0.93	0.923	1.001	0.992	1.076	1.085	2682.1	2495.4	2475.2	2684.6	16.05	14.59	10.89	14	3124.2	3048.3	2311.1	2359.9	3171.9	2600.8	2394.3	2330.6	2766.9	2686.7	2241	2280.4	3093.9	2938.9	2452.3	2306.9	3124.2	1297.3	958.9	1175.7	2786.7	673.6	850.9	1034.3	2190.7	500.7
High	P42224	Signal transducer and activator of transcription 1-alpha/beta OS=Homo sapiens OX=9606 GN=STAT1 PE=1 SV=2	FALSE	Human	48	33	39	31	127.95	0.956	0.976	0.955	1.021	0.999	0.978	5056.6	4834.9	4936.6	4829.8	6.44	2.79	7.55	5.88	4593.9	5334.6	4936.5	5179.5	4779.7	4621.9	4915.6	4890.7	4677.6	4522.7	5255.7	5209.9	4550.7	5223.8	4916.8	4744.3	4593.9	2270.2	2048.1	2580.5	4199.2	1197	1747	2170.4	3703.5	842.9
High	P42765	3-ketoacyl-CoA thiolase, mitochondrial OS=Homo sapiens OX=9606 GN=ACAA2 PE=1 SV=2	FALSE	Human	71	22	32	20	122.36	0.887	1.015	0.964	1.144	1.086	0.949	3692.3	3275.5	3748.8	3558	19.89	18.15	17.73	13.88	3075.9	3164.1	4308.7	4506.3	2847.3	2786.3	3946.2	3768.1	2897.3	3356.7	4186.7	4222.3	3132.9	3181.9	4056.3	3978.6	3075.9	1346.6	1787.7	2245.1	2501.5	721.6	1402.5	1672.2	2294	625.6
High	P07737	Profilin-1 OS=Homo sapiens OX=9606 GN=PFN1 PE=1 SV=2	FALSE	Human	77	16	80	12	231.69	0.961	1.012	1.022	1.054	1.064	1.01	9999.8	9606.8	10121.8	10224.6	5.97	5.54	2.82	1.63	8988.9	10348	10030.4	9969.2	9605.4	8991.3	10295.4	9608.3	9667.9	10006.6	10290.1	10238.4	10122.6	10509.6	10212	10237.1	8988.9	4403.8	4161.6	4966.7	8438.8	2328.6	3659	4264	7654.7	1865
High	O95202	Mitochondrial proton/calcium exchanger protein OS=Homo sapiens OX=9606 GN=LETM1 PE=1 SV=1	FALSE	Human	47	30	42	30	137.34	1.015	1.036	1.034	1.021	1.019	0.998	5814.2	5901.6	6025.2	6011.9	7.47	6.12	3.63	0.72	6160.5	6266.2	5437.8	5487.5	6076.1	5346.2	6107.4	5732.1	6313.9	6017.5	6032.9	5777.8	6026.3	5997.6	5945.4	6044.8	6160.5	2666.7	2256.1	2733.9	5338.2	1384.6	2170.6	2543.8	4999.1	1121.5
High	Q9UBC2	Epidermal growth factor receptor substrate 15-like 1 OS=Homo sapiens OX=9606 GN=EPS15L1 PE=1 SV=1	FALSE	Human	48	33	38	33	137.83	0.976	0.99	1.097	1.015	1.124	1.107	4436.9	4328.7	4394.8	4865.4	12.83	10.08	10.28	7.35	4688.1	5016.3	3724.6	4199.2	5023	4514.5	4028.2	4150.6	4792.4	4836	4025.3	4030.2	5250.2	5103.9	4638.1	4506.5	4688.1	2134.8	1545.3	2092.1	4412.9	1169.2	1431.6	1842	3794.4	901.3
High	Q99707	Methionine synthase OS=Homo sapiens OX=9606 GN=MTR PE=1 SV=2	FALSE	Human	35	38	45	38	133.44	0.969	0.988	0.939	1.02	0.969	0.95	4615.6	4473	4562	4332.5	3.86	6.89	9.05	3.12	4867.5	4667.4	4445.9	4564.3	4668.7	3961.7	4468.7	4477.4	4663.9	3806.6	4583.6	4540.5	4582.7	4280.8	4352.9	4312.2	4867.5	1986.3	1844.6	2273.9	4101.7	1026	1588.2	1987	3692.7	709.5
High	A0A590UJ50	Cullin 1 OS=Homo sapiens OX=9606 GN=CUL1 PE=1 SV=1	FALSE	Human	48	33	40	33	121.4	0.992	0.961	1.003	0.969	1.012	1.044	5390.1	5346.1	5180.7	5408	11.56	6.88	6.98	6.79	5918.1	6033.5	4873.1	4909.2	5991.8	5122.8	5349.7	5342.6	5870.5	5088	5275	5082.5	5743	5547.3	5272.3	4902.4	5918.1	2567.6	2021.8	2445.8	5264.1	1326.7	1901.3	2370.9	4648	948.3
High	ENSEMBL:ENSBTAP00000032840	(Bos taurus) similar to apolipoprotein B, partial [OS=Bos taurus]	TRUE		45	32	34	28	117.38	1.065	1.125	0.778	1.057	0.73	0.691	4402.1	4687.9	4952.9	3423.1	52.61	41.4	63.81	39.01	2627.4	3196.1	6063.3	8357.3	2871	3350.2	6563.1	6559.8	2798.3	2462.3	8766.3	9400.4	2095.9	3015.7	3885.5	5396.6	2627.4	1360.2	2515.7	4163.7	2522.3	867.6	2332.5	2911.1	2215.6	458.9
High	Q5VTR2	E3 ubiquitin-protein ligase BRE1A OS=Homo sapiens OX=9606 GN=RNF20 PE=1 SV=2	FALSE	Human	34	38	39	34	115.25	0.976	0.998	1.015	1.023	1.04	1.017	3660.5	3572.1	3655	3715.6	2.91	1.68	1.74	1.85	3651.6	3552.1	3669.5	3811.7	3643.5	3497.9	3580.7	3563.5	3531.9	3662.9	3648.4	3661.6	3631.9	3715.7	3715.4	3800.1	3651.6	1511.7	1522.5	1899	3201	905.9	1272.6	1581.4	2796.4	682.7
High	O00425	Insulin-like growth factor 2 mRNA-binding protein 3 OS=Homo sapiens OX=9606 GN=IGF2BP3 PE=1 SV=2	FALSE	Human	52	30	43	24	137.91	1.013	0.96	1.051	0.948	1.037	1.094	5456.1	5527.3	5239.7	5732.7	5.85	6.9	3.8	2.06	5715.9	5297.4	5619.5	5021.4	5780.8	4923.6	5638.4	5418.4	5511.1	5334.7	5146.4	5063.4	5668.2	5797.9	5841.1	5584.2	5715.9	2254.4	2331.5	2501.7	5078.7	1275.1	2003.9	2404.6	4363.5	994.3
High	H0Y488	AT-rich interaction domain 1A OS=Homo sapiens OX=9606 GN=ARID1A PE=1 SV=2	FALSE	Human	19	26	30	1	98.92
High	P08758	Annexin A5 OS=Homo sapiens OX=9606 GN=ANXA5 PE=1 SV=2	TRUE	Human	86	30	67	29	205.32	0.965	1.005	1.016	1.042	1.053	1.011	9212.9	8888	9259.1	9359.6	1.51	7.86	4.44	6.69	9020.9	9358.6	9200.9	9224.8	8427.5	8113.9	9527.6	9373.7	9117.5	8741.2	9703.9	9402.9	8988.9	8869.8	9745.6	10201.2	9020.9	3982.7	3817.4	4595.9	7404	2101.3	3386.1	4159.8	7218.8	1629.2
High	Q9H4A3	Serine/threonine-protein kinase WNK1 OS=Homo sapiens OX=9606 GN=WNK1 PE=1 SV=2	FALSE	Human	17	36	44	33	141.38	0.974	1.035	1.084	1.063	1.114	1.047	4641.6	4519.3	4806.2	5033.7	6.15	5.4	5.84	5.57	4739.3	5129.4	4485.3	4545.8	4945.8	4506.5	4532.2	4373	4888.7	5211.5	4725	4546	5288.8	5194	4878.3	4686.5	4739.3	2182.9	1861	2264.8	4345.2	1167.1	1610.7	1940.6	3870.7	971.3
High	P12004	Proliferating cell nuclear antigen OS=Homo sapiens OX=9606 GN=PCNA PE=1 SV=1	FALSE	Human	70	17	76	17	261.42	1.018	1.038	1.104	1.02	1.085	1.064	7854.4	7993.7	8150.2	8671.6	4.41	9.9	9.93	6.22	7635.2	7454.1	8172.3	8079.9	7692.3	6685.4	8307	8316.4	7867.2	6868.6	8619.6	8443.4	8802.6	7690.6	8796.5	8548.5	7635.2	3172.2	3390.7	4025.5	6758.1	1731.4	2952.3	3690.6	6229	1280.2
High	P52209	6-phosphogluconate dehydrogenase, decarboxylating OS=Homo sapiens OX=9606 GN=PGD PE=1 SV=3	FALSE	Human	52	27	58	26	198.68	0.946	0.945	0.988	1	1.044	1.045	7519	7110.9	7108.1	7426.9	5.04	5.22	5.52	1.97	6798.3	7534.2	7575.2	7503.9	7077.8	6413.8	7181.3	7144.1	6878.8	6565.8	7369.6	7345	7511.5	7476.5	7377.5	7187.5	6798.3	3206.3	3142.9	3738.5	6218.3	1661	2552.3	3170.4	5446.4	1223.7
High	Q9UHD1	Cysteine and histidine-rich domain-containing protein 1 OS=Homo sapiens OX=9606 GN=CHORDC1 PE=1 SV=2	FALSE	Human	73	24	38	24	136.08	1.011	0.95	1.087	0.939	1.075	1.145	5637.5	5700.1	5353	6128.8	8.46	9.38	7.56	7.5	5799.2	5332.4	6430.6	5480.2	6114.3	4865.8	5741.4	5659	6000.7	5037.3	5267.6	5439.7	6214.5	5275.8	6186.2	6071.9	5799.2	2269.3	2668	2730.3	5371.8	1260.2	2040.5	2511.3	4751.1	938.8
High	A6NMQ1	DNA polymerase OS=Homo sapiens OX=9606 GN=POLA1 PE=1 SV=1	FALSE	Human	29	40	43	40	117.75	1.01	0.928	0.975	0.918	0.965	1.051	6443.4	6510	5978.9	6285.3	9.23	13.45	13.01	8.95	7399.9	5969.9	6549.1	6339.4	7225.4	5180.1	6446.6	6574.1	6747.2	4889.3	6069.7	5889.4	6722	5414.2	6370.9	6200.8	7399.9	2540.6	2717.2	3158.3	6347.9	1341.6	2291.2	2917.4	5342.1	911.3
High	Q14240	Eukaryotic initiation factor 4A-II OS=Homo sapiens OX=9606 GN=EIF4A2 PE=1 SV=2	FALSE	Human	53	25	72	11	226.6	1.016	0.997	1.088	0.981	1.071	1.091	2169	2203.3	2162.5	2359.7	13.01	10.15	6.69	15.97	2361.7	2574.1	1985.9	1992	2456.2	2375	2044	2014.9	2392.5	2160.6	2041.9	2164.4	2625.5	2815.9	2120.8	2028.3	2361.7	1095.5	823.9	992.4	2157.9	615.1	726.5	894.2	1894.3	402.7
High	Q13045	Protein flightless-1 homolog OS=Homo sapiens OX=9606 GN=FLII PE=1 SV=2	FALSE	Human	30	34	41	34	128.15	1.065	0.998	1.181	0.937	1.109	1.184	3987.4	4246.1	3978.2	4708.7	8.64	3.9	3.44	3.92	4076.9	4597.2	3804.1	3899.9	4556.3	4207.1	4195.8	4285.6	4091.9	4110.6	3867.8	3861.3	4790.4	4784.1	4634.5	4401.5	4076.9	1956.4	1578.3	1942.9	4003	1089.5	1491.2	1901.8	3239.8	766.1
High	Q01581	Hydroxymethylglutaryl-CoA synthase, cytoplasmic OS=Homo sapiens OX=9606 GN=HMGCS1 PE=1 SV=2	FALSE	Human	48	24	40	24	129.16	1.105	1.043	1.299	0.944	1.175	1.245	3043.2	3363.8	3175.3	3953.8	19.83	10.99	12.98	16.82	3345.6	4121.7	2757.2	2768.1	3669.3	3677.3	3083.8	2992.2	3444.9	3683.7	2926.8	2806	4398.9	4726.9	3553.8	3313.7	3345.6	1754.1	1144	1379.1	3223.7	952.4	1096	1327.9	2727.6	686.6
High	Q8TCS8	Polyribonucleotide nucleotidyltransferase 1, mitochondrial OS=Homo sapiens OX=9606 GN=PNPT1 PE=1 SV=2	FALSE	Human	48	36	42	36	125.46	0.949	0.984	1	1.037	1.053	1.016	6403.7	6080.1	6303.3	6405	8.43	7.17	4.45	7.93	6653	7245.9	6033.6	6163.7	6859.6	6136	6024.7	5844.6	6636.6	6410.4	6198	5983.4	6754.7	6920.3	6073.5	5878.4	6653	3083.6	2503.3	3070.8	6026.6	1589.1	2141.2	2593.7	5254.6	1194.8
High	D6REX3	SEC31 homolog A, COPII coat complex component OS=Homo sapiens OX=9606 GN=SEC31A PE=1 SV=1	FALSE	Human	29	37	47	37	142.32	0.97	1.022	1.016	1.054	1.047	0.994	5348.8	5187.8	5468.7	5434	7.41	1.86	2.47	3.43	5425.2	5857	4895.9	5273.4	5345.3	5184.6	5190.9	5115.4	5496.7	5268.3	5588.6	5440.9	5614.9	5515.1	5354	5190.9	5425.2	2492.5	2031.3	2627.2	4696.1	1342.7	1844.9	2270.1	4352.1	981.9
High	Q15398	Disks large-associated protein 5 OS=Homo sapiens OX=9606 GN=DLGAP5 PE=1 SV=2	FALSE	Human	47	35	37	34	127.63	1.021	1.085	1.052	1.062	1.031	0.97	3877.6	3960	4206.5	4081	7.36	9.86	6.01	12.23	3580.8	3692.4	4167.6	4072	3652.3	3611.6	4293.5	4324	3734.5	4258.7	4187.3	4225.7	3481.5	3857.7	4317.2	4607.7	3580.8	1571.4	1729.1	2028.7	3208.7	935.3	1525.9	1918.9	2956.8	793.7
High	Q5T8P6	RNA-binding protein 26 OS=Homo sapiens OX=9606 GN=RBM26 PE=1 SV=3	FALSE	Human	29	28	35	27	115.32	1.043	1.041	1.117	0.997	1.07	1.073	4330.4	4518.5	4506.3	4836.1	16.54	11.6	12.58	16.92	4768.9	5419.5	3854.7	3932.2	5244.3	4851	4208.8	4124.1	4922.3	5247.3	4125.4	4094.7	5424.1	5904	4194.9	4311.8	4768.9	2306.4	1599.3	1959	4607.4	1256.3	1495.8	1830.2	3897.3	978
High	E9PDF6	Myosin IB OS=Homo sapiens OX=9606 GN=MYO1B PE=1 SV=1	FALSE	Human	36	40	50	39	139.2	1.045	0.999	1.017	0.956	0.973	1.018	5505.5	5753.1	5499.4	5597.7	5.63	8.88	8.09	4.7	5780.7	5748.1	5273.2	5190.2	5831.1	4870.4	5985.4	5676.2	5789.1	4773.4	5556.6	5442.8	5566.6	5147.6	5741.4	5629	5780.7	2446.2	2187.8	2585.8	5123	1261.3	2127.3	2519	4583.6	889.7
High	Q15424	Scaffold attachment factor B1 OS=Homo sapiens OX=9606 GN=SAFB PE=1 SV=4	FALSE	Human	43	42	64	28	173.89	1.139	1.069	0.982	0.939	0.863	0.919	5063.3	5764.6	5413.6	4973.2	23.01	18.77	11.28	15.25	6485.9	3670.6	4817.5	5321.6	6073	3916.6	5509.3	6031.8	6235	4773.7	5239.4	5593.7	6029	4170.8	5095.7	4853.7	6485.9	1562.1	1998.8	2651.3	5335.5	1014.3	1958	2676.8	4936.6	889.7
High	P22626	Heterogeneous nuclear ribonucleoproteins A2/B1 OS=Homo sapiens OX=9606 GN=HNRNPA2B1 PE=1 SV=2	FALSE	Human	63	21	103	18	306.14	1.194	1.065	1.08	0.892	0.905	1.014	3467.1	4139.9	3694	3744.8	19.83	14.24	10.63	12.9	4836.3	3241.9	3660.7	3283.8	4292.3	3116.3	3992.9	4305.5	4323.7	3774.2	3380.1	3615.5	4497.9	3327.7	3846.3	3646.1	4836.3	1379.6	1518.8	1636	3771	807.1	1419.1	1910.7	3423.3	703.4
High	Q12788	Transducin beta-like protein 3 OS=Homo sapiens OX=9606 GN=TBL3 PE=1 SV=2	FALSE	Human	43	25	28	25	106.08	1.232	1.058	1.073	0.859	0.871	1.014	2933.8	3614.5	3105.4	3147.4	26.04	19.19	15.74	15.88	4593.1	2880.9	2770	2987.7	4004.7	2517.6	3428	3811	3704.3	2507.4	3112.7	3098	3784.4	2556.3	3132.4	3162.5	4593.1	1226	1149.3	1488.5	3518.3	652	1218.3	1691.2	2932.9	467.3
High	Q8WWM7	Ataxin-2-like protein OS=Homo sapiens OX=9606 GN=ATXN2L PE=1 SV=2	FALSE	Human	36	36	46	33	131.98	1.061	1.121	1.062	1.056	1	0.947	4381.5	4650.8	4913.5	4652	8.38	7.12	12.81	8.84	3975.2	4248.8	4518.4	4835.1	4133.3	4849.1	4519	4786.6	3998.9	5386.7	4671.7	5167.9	4346.3	5284.6	4481.6	4828.9	3975.2	1808.2	1874.7	2408.9	3631.4	1255.8	1606.1	2124.2	3166.2	1004
High	Q9Y6G9	Cytoplasmic dynein 1 light intermediate chain 1 OS=Homo sapiens OX=9606 GN=DYNC1LI1 PE=1 SV=3	FALSE	Human	68	30	35	29	109.27	1.027	1.059	1.073	1.031	1.044	1.013	4227.2	4342.2	4477.9	4534.4	10.1	4.52	5.17	4.83	4382.6	4979.1	4015.3	4077.2	4715.8	4278.4	4341.7	4342.6	4617.2	4731.4	4342.9	4234.6	4640.9	4875.8	4430.3	4395.8	4382.6	2119	1665.9	2031.3	4143	1108	1543.1	1927.2	3655.7	881.8
High	Q99714	3-hydroxyacyl-CoA dehydrogenase type-2 OS=Homo sapiens OX=9606 GN=HSD17B10 PE=1 SV=3	FALSE	Human	80	17	31	3	128.7	1.082	1.105	1.127	1.021	1.042	1.021	4373.6	4731.1	4831.8	4931.3	4.71	14.02	15.88	9.42	4716.5	4227.4	4397	4350.4	4796.7	3567.1	4953.6	4666.4	4873.4	3475.9	5047.1	4790.7	5057.2	4090.1	4877.4	4985.7	4716.5	1799.1	1824.3	2167.4	4214.1	923.8	1760.5	2070.9	3858.6	647.8
High	Q9P2R3	Rabankyrin-5 OS=Homo sapiens OX=9606 GN=ANKFY1 PE=1 SV=2	FALSE	Human	31	27	34	27	112.69	0.994	0.949	0.999	0.955	1.006	1.053	3302.3	3281.2	3133.9	3300.2	2.83	6.02	5.87	2.34	3285.1	3411.1	3319.5	3184.9	3412.1	2960.1	3315.8	3247	3427.6	2986.5	3160.6	3107.4	3315.1	3285.5	3378	3193.1	3285.1	1451.7	1377.3	1586.8	2997.7	766.6	1178.5	1440.9	2713.9	556.6
High	Q03701	CCAAT/enhancer-binding protein zeta OS=Homo sapiens OX=9606 GN=CEBPZ PE=1 SV=3	FALSE	Human	36	34	39	31	118.39	0.991	0.926	0.953	0.934	0.962	1.029	4432	4393.6	4105	4225.2	21.59	17.48	17.23	11.58	6431.5	4557.5	4186.4	4310	5503.8	3667.5	4146	4655.9	5546.3	3990.7	3921.5	4222.5	5140.8	4133.9	4009.4	4318.6	6431.5	1939.5	1736.9	2147.3	4835.4	949.8	1473.5	2066.2	4391.3	743.8
High	O60502	Protein O-GlcNAcase OS=Homo sapiens OX=9606 GN=OGA PE=1 SV=2	FALSE	Human	47	32	32	32	109.28	0.981	0.996	1.027	1.015	1.047	1.031	4246.5	4167.5	4230.9	4363	11.29	7.91	11.64	2.49	4615.5	4325.6	4168.9	3508	4777.8	4128.6	4018.9	4206.7	4855.2	4541.6	3941.5	3798.2	4364.9	4528.7	4361.1	4266.6	4615.5	1840.8	1729.7	1747.7	4197.5	1069.2	1428.3	1866.9	3844.2	846.5
High	Q9NUU7	ATP-dependent RNA helicase DDX19A OS=Homo sapiens OX=9606 GN=DDX19A PE=1 SV=1	FALSE	Human	64	29	36	7	121.76	1.016	0.975	1.052	0.96	1.036	1.079	3668.2	3726.3	3576.5	3859.7	3.7	2.96	5.01	3.38	3760.5	3779.9	3578.2	3506.2	3893.7	3630	3745.5	3707.1	3863.9	3434.1	3555.9	3597.3	3909.9	3992.9	3810.3	3691.1	3760.5	1608.6	1484.6	1746.8	3420.8	940.1	1331.2	1645.1	3059.3	640
High	C9J2C0	Tubulin alpha chain (Fragment) OS=Homo sapiens OX=9606 GN=TUBA8 PE=1 SV=1	FALSE	Human	36	16	156	1	585.01
High	P17480	Nucleolar transcription factor 1 OS=Homo sapiens OX=9606 GN=UBTF PE=1 SV=1	FALSE	Human	42	39	51	2	147.55	1.024	0.981	1.037	0.958	1.013	1.057	4080.4	4180.2	4003.4	4233.2	25.46	27.45	28.26	20.24	6237	4012.8	3716.3	4149.2	6596.3	3902.1	3849.1	4478.2	6599.6	4040.1	3967	3936.2	6060.8	4347.4	4122	4097.3	6237	1707.7	1541.9	2067.1	5795.2	1010.6	1368	1987.3	5225.3	753
High	Q16513	Serine/threonine-protein kinase N2 OS=Homo sapiens OX=9606 GN=PKN2 PE=1 SV=1	FALSE	Human	45	38	42	34	123.95	1	1.023	0.98	1.023	0.98	0.958	4178.4	4177	4272.8	4094.7	4.17	8.95	4.77	2.99	4224.1	4407.6	3990.3	4133.2	4269.9	3570.3	4403	4086.2	4386.1	3992.8	4425.1	4162.3	4029	3974	4242.4	4161.5	4224.1	1875.7	1655.5	2059.2	3751.3	924.6	1564.8	1813.4	3472.8	744.2
High	Q96A65	Exocyst complex component 4 OS=Homo sapiens OX=9606 GN=EXOC4 PE=1 SV=1	FALSE	Human	34	31	37	31	122.48	0.958	0.952	0.927	0.994	0.967	0.973	4403.8	4217.6	4193.6	4080.4	5.91	9.1	9.85	2.84	3940.3	4512.2	4410.5	4397.2	4209.9	3508.3	4295.8	4225.3	4193.1	3496.4	4423	4194.1	4080.9	4062.5	4308.4	4080	3940.3	1920.3	1829.9	2190.7	3698.6	908.6	1526.7	1875.1	3319.9	651.6
High	P49748	Very long-chain specific acyl-CoA dehydrogenase, mitochondrial OS=Homo sapiens OX=9606 GN=ACADVL PE=1 SV=1	FALSE	Human	48	25	30	25	109.83	1.021	0.979	1.04	0.959	1.018	1.062	4105.5	4191.7	4020.4	4268.9	7.02	15.19	14.06	11.83	3912.9	3857.9	4307.7	4445.2	3894	3364.4	4757.3	4512.2	3773.9	3212.9	4430.6	4282.9	3957.9	3755.1	4604.4	4815.1	3912.9	1641.8	1787.3	2214.6	3421.1	871.3	1690.8	2002.4	2988	598.8
High	E9PRY8	Eukaryotic translation elongation factor 1 delta OS=Homo sapiens OX=9606 GN=EEF1D PE=1 SV=1	FALSE	Human	40	28	44	6	130.3	1.028	1.016	1.092	0.988	1.063	1.076	5164.6	5306.8	5244.8	5642	10.88	8.39	21.96	7.99	6253.9	5265.1	5066.1	4983.9	5874.3	5407.1	5208.4	4799.2	6009.2	6908	4385.9	4577.6	5749.4	5954.3	4929	5536.5	6253.9	2240.7	2101.9	2483	5160.9	1400.3	1851.1	2129.8	4757.8	1287.5
High	A0A8V8TMQ1	RNA-binding protein FXR1 OS=Homo sapiens OX=9606 GN=FXR1 PE=1 SV=1	FALSE	Human	48	29	35	27	137.87	0.953	0.92	0.966	0.965	1.014	1.05	3010.7	2869.6	2770.1	2908.8	11.18	12.36	11.25	8.14	3339.4	3297.3	2749.1	2718.4	3448.6	3059.4	2671.7	2691.6	3280.1	2886.1	2658.7	2559.2	3089.1	3177.4	2739	2712.3	3339.4	1403.2	1140.6	1354.3	3029.8	792.3	949.5	1194.5	2597.1	537.9
High	Q15437	Protein transport protein Sec23B OS=Homo sapiens OX=9606 GN=SEC23B PE=1 SV=2	FALSE	Human	37	23	30	20	108.02	0.933	0.913	0.945	0.979	1.013	1.035	4256.2	3969.5	3885.4	4020.1	2.92	6.53	6.81	1.45	4422.9	4258.7	4253.7	4119.2	4334.4	3740	3861	4081.1	4301.7	3669.5	3831.2	3940.3	4012.3	4027.8	4128.3	3999.4	4422.9	1812.4	1764.9	2052.2	3808	968.6	1372.2	1811.1	3405.9	683.9
High	P62937	Peptidyl-prolyl cis-trans isomerase A OS=Homo sapiens OX=9606 GN=PPIA PE=1 SV=2	TRUE	Human	94	22	134	11	351.48	0.868	0.93	0.91	1.071	1.048	0.978	11396	9888	10593.8	10365.2	8.26	13.8	32.55	19.29	10029.4	11077.7	12171.4	11723.4	9808.8	12161.3	9967.9	8827.5	10351.6	18556.9	10166.8	10841.6	10698.9	13807.2	8911.3	10041.9	10029.4	4714.3	5049.9	5840.7	8617.6	3149.5	3542.6	3917.5	8196	3458.6
High	P09429	High mobility group protein B1 OS=Homo sapiens OX=9606 GN=HMGB1 PE=1 SV=3	FALSE	Human	59	22	63	14	159.12	1.019	1.021	1.072	1.002	1.052	1.049	8600	8765	8783.5	9216.5	3.54	12.99	35.52	7.38	8769.8	8812.1	8433.6	8170.6	8664.4	10962.7	8866.8	8314.9	8977.6	16114	8593.5	8398.3	8788.5	10398.6	9281.4	9152	8769.8	3750.2	3499.1	4070.6	7612.2	2839.1	3151.3	3690	7108.1	3003.3
High	Q7Z4S6	Kinesin-like protein KIF21A OS=Homo sapiens OX=9606 GN=KIF21A PE=1 SV=2	FALSE	Human	27	34	37	31	119.65	0.929	0.979	0.966	1.055	1.04	0.986	1661	1542.3	1626.6	1604	2.79	5.98	3.39	1.28	1683.9	1665.4	1579.8	1656.6	1618	1436.9	1609.3	1478	1632.6	1620.6	1670.1	1540.1	1632.3	1582.6	1601.4	1606.6	1683.9	708.8	655.4	825.3	1421.5	372.1	572	655.9	1292.6	302
High	Q9NZL4	Hsp70-binding protein 1 OS=Homo sapiens OX=9606 GN=HSPBP1 PE=1 SV=2	FALSE	Human	65	18	36	10	138.07	0.979	1.013	1.048	1.035	1.071	1.035	2339.9	2290.4	2370.7	2452.8	18.74	14.2	16.68	15.99	2562.4	2989.1	2136.8	1982.4	2697.2	2541.1	2064.5	2045.6	2699.5	2836.8	2068.8	2082	2713.1	3023.6	2217.5	2186.4	2562.4	1272.1	886.6	987.7	2369.6	658.1	733.7	907.8	2137.3	528.7
High	A0A7P0T9I9	Nicotinamide phosphoribosyltransferase OS=Homo sapiens OX=9606 GN=NAMPT PE=1 SV=1	FALSE	Human	59	27	43	27	134.95	0.983	1.029	0.981	1.047	0.997	0.953	5727.5	5630.9	5893.5	5616.1	3.49	8.16	11.49	1.28	5719.6	5876.4	5405.8	5735.4	5699.8	4822.2	5812.6	5562.7	5866.1	4651	6016.8	5920.9	5706.8	5585.2	5647.2	5542.1	5719.6	2500.8	2242.9	2857.4	5007.6	1248.8	2065.8	2468.6	4644.6	866.9
High	K7ENW6	Keratin 16 (Fragment) OS=Homo sapiens OX=9606 GN=KRT16 PE=1 SV=1	FALSE	Human	77	17	53	1	164.2
High	P27348	14-3-3 protein theta OS=Homo sapiens OX=9606 GN=YWHAQ PE=1 SV=1	FALSE	Human	56	18	93	12	254.31	0.955	0.964	1.074	1.01	1.125	1.114	4265	4071.6	4113.5	4582.5	4.12	3.28	3.48	7.67	3974.4	4379.5	4244.5	4285.7	4122.8	4154.7	4020.9	3860.6	4233.1	3997.3	4248.9	3988.6	5198.2	4365.7	4592	4573.1	3974.4	1863.8	1761	2135.1	3622.1	1076	1429	1713.3	3351.6	745
High	Q9BZE4	GTP-binding protein 4 OS=Homo sapiens OX=9606 GN=GTPBP4 PE=1 SV=3	FALSE	Human	55	33	43	33	137.89	1.01	0.966	0.926	0.957	0.917	0.958	5291.7	5345	5114.2	4901.3	18.26	14.88	12.82	10.72	6932.4	5664.4	4661.6	4943.6	6581	4946.3	4805.6	5775.8	6117.7	5314.1	4554.7	4921.7	5677.6	5127.8	4684.8	4467.8	6932.4	2410.6	1934.1	2462.9	5781.7	1281	1707.9	2563.2	4843.7	990.4
High	H3BPS8	fructose-bisphosphate aldolase (Fragment) OS=Homo sapiens OX=9606 GN=ALDOA PE=1 SV=1	FALSE	Human	74	22	69	1	239.74	0.953	0.972	1.107	1.02	1.162	1.139	77.9	74.2	75.7	86.2	8.21	8.37	14.19	14.69	85.1	75.7	70.1	80.1	84.6	75.9	70.2	72.5	72	85.7	61.1	79.5	94.3	96.6	70.6	78.7	85.1	32.2	29.1	39.9	74.4	19.6	24.9	32.2	57	16
High	Q15008	26S proteasome non-ATPase regulatory subunit 6 OS=Homo sapiens OX=9606 GN=PSMD6 PE=1 SV=1	FALSE	Human	61	28	46	28	136.08	1.059	1.059	1.087	1	1.027	1.027	4033.7	4270.7	4270.1	4384.4	4.35	5.42	2.97	1.9	4019.9	4371.3	3984.8	4047.6	4476.5	3924.1	4289.1	4252.3	4372	4080.1	4310.9	4229.7	4473.3	4373.4	4395.4	4271.8	4019.9	1860.3	1653.3	2016.5	3932.8	1016.3	1524.4	1887.1	3461.6	760.4
High	A0A499FI31	Spliceosome associated factor 3, U4/U6 recycling protein OS=Homo sapiens OX=9606 GN=SART3 PE=1 SV=1	FALSE	Human	38	33	37	1	117.47	1.015	0.974	1.02	0.96	1.005	1.047	2798	2839.9	2725.6	2853.1	13.63	10.24	12.03	5.38	3294.4	3035	2579.6	2468	3237.2	2524.9	2807.9	2872.4	3331.9	2764	2687.6	2560.5	3116.7	2888.9	2762.4	2817.6	3294.4	1291.6	1070.3	1229.6	2844	653.9	997.9	1274.7	2638	515.2
High	O75475	PC4 and SFRS1-interacting protein OS=Homo sapiens OX=9606 GN=PSIP1 PE=1 SV=1	FALSE	Human	51	29	45	26	152.22	1.043	1.044	1.025	1.001	0.983	0.981	4004.2	4175.6	4181.8	4103.8	8.04	13.3	3.96	9.68	4219.3	3512.2	4130.8	3881.5	3960.2	3369.8	4402.7	4590.5	3871.3	4156.3	4207.6	4214.9	4060.4	3367.4	4162.3	4147.7	4219.3	1494.7	1713.8	1933.8	3479.3	872.7	1564.7	2037.2	3065.2	774.6
High	Q14247	Src substrate cortactin OS=Homo sapiens OX=9606 GN=CTTN PE=1 SV=2	FALSE	Human	57	29	52	29	168.88	1.014	1.025	1.1	1.011	1.086	1.073	5197	5267.4	5327.8	5719	3.6	15.3	35.59	9.6	5020.3	5460.3	5136.8	5258	4984.1	6850.7	5402.6	5135.5	4927.9	9671.5	5251.7	5405	5192	6538.1	5703.8	5734.2	5020.3	2323.7	2131.2	2619.5	4378.8	1774.2	1920.1	2279	3901.7	1802.6
High	Q13409	Cytoplasmic dynein 1 intermediate chain 2 OS=Homo sapiens OX=9606 GN=DYNC1I2 PE=1 SV=3	FALSE	Human	38	19	31	6	132.28	0.974	0.994	1.048	1.02	1.076	1.054	4257.3	4146.9	4231.3	4461.7	2.68	8.19	4.46	6.77	4132.9	4235.6	4279.1	4408.3	4039.7	3705.8	4502.2	4257	3972.4	4137.1	4327.7	4383.3	4159.4	4239.3	4741.2	4695.7	4132.9	1802.5	1775.4	2196.2	3549.1	959.7	1600.1	1889.1	3145.2	771.1
High	P17858	ATP-dependent 6-phosphofructokinase, liver type OS=Homo sapiens OX=9606 GN=PFKL PE=1 SV=6	FALSE	Human	44	30	46	23	136.57	1.009	0.957	0.991	0.948	0.983	1.036	4064.5	4100.5	3888.2	4029.6	5.69	14.07	13.11	9.39	4038.6	3627.9	4090.5	4097.7	4078.6	3128.1	4393.5	4122.4	3865.2	3069.7	4231.7	3911.4	3945.3	3413.8	4258.8	4115.8	4038.6	1543.9	1697.1	2041.5	3583.3	810.1	1561.5	1829.4	3060.3	572.1
High	Q5JTZ9	Alanine--tRNA ligase, mitochondrial OS=Homo sapiens OX=9606 GN=AARS2 PE=1 SV=1	FALSE	Human	38	32	37	31	125.22	0.892	0.922	0.968	1.033	1.085	1.05	2133.8	1904.2	1966.8	2066.1	7.7	11.72	9.65	8.11	2306.9	2219.2	1942	2051.7	2370.1	1902.9	1905.6	1885	2268.5	1970.5	1963.2	1805.9	2261.9	2189.2	1949.8	1926.6	2306.9	944.4	805.7	1022.2	2082.2	492.8	677.3	836.5	1796.1	367.3
High	Q16881	Thioredoxin reductase 1, cytoplasmic OS=Homo sapiens OX=9606 GN=TXNRD1 PE=1 SV=3	FALSE	Human	48	27	33	26	104.99	0.958	1.025	1.09	1.07	1.137	1.063	4057.2	3888	4160.4	4420.5	5.99	4.42	1.44	5.42	3913.1	4206.6	4311.1	3793.4	3841.5	3756.2	4158.8	3935.1	4103	4247.6	4153.7	4167.2	4150.3	4736.6	4435.5	4405.6	3913.1	1790.2	1788.7	1889.9	3374.9	972.8	1478.1	1746.3	3248.6	791.7
High	E9PKP7	Upstream binding transcription factor OS=Homo sapiens OX=9606 GN=UBTF PE=1 SV=1	FALSE	Human	42	38	50	1	144.47	0.985	0.891	0.886	0.905	0.899	0.994	167.8	165.3	149.5	148.6	14.58	12.65	21.26	11.23	177.8	167.6	125.5	167.9	180.3	135	156.4	174.7	164.8	97.2	145.1	154.1	164.2	124.6	150.8	146.4	177.8	71.3	52.1	83.6	158.4	35	55.6	77.5	130.5	18.1
High	O76094	Signal recognition particle subunit SRP72 OS=Homo sapiens OX=9606 GN=SRP72 PE=1 SV=3	FALSE	Human	47	30	35	29	106.96	0.956	0.959	0.913	1.003	0.956	0.953	4186.8	4000.5	4013.2	3823.4	10.4	12.38	8.49	8.41	3888.7	3746.6	4616	4507.7	3972.3	3138.8	4029	4202.1	3850.5	3522.5	4182.7	4251.9	3640.7	3512.3	4208.5	4015.2	3888.7	1594.5	1915.2	2245.7	3489.8	812.9	1431.9	1864.8	3048.6	656.5
High	Q15020	Squamous cell carcinoma antigen recognized by T-cells 3 OS=Homo sapiens OX=9606 GN=SART3 PE=1 SV=1	FALSE	Human	38	33	36	1	113.71	0.925	1.01	1.06	1.092	1.146	1.05	89.9	83.1	90.8	95.3	33.54	6.57	20.17	9.13	90.1	97.9	39.8	89.6	80.1	89.1	86.3	77.2	103.5	62.6	87.5	94.2	100.5	102.8	90.3	84.4	90.1	41.7	16.5	44.7	70.4	23.1	30.7	34.3	82	11.7
High	A0A994J783	GRIP1 associated protein 1 OS=Homo sapiens OX=9606 GN=GRIPAP1 PE=1 SV=1	FALSE	Human	44	30	32	30	107.77	1.039	1.076	1.085	1.035	1.044	1.008	1528.1	1588.2	1644.5	1658.3	6.59	9.57	22.45	8.56	1456	1666.4	1466.5	1592.4	1476.9	1826.9	1648.4	1530.2	1485.6	2372.5	1714.6	1577.2	1497.6	1845.9	1652.7	1664	1456	709.2	608.4	793.3	1297.5	473.1	585.8	679.1	1176.3	442.2
High	Q9H2U1	ATP-dependent DNA/RNA helicase DHX36 OS=Homo sapiens OX=9606 GN=DHX36 PE=1 SV=2	FALSE	Human	36	33	37	32	124.74	0.905	0.874	0.912	0.965	1.007	1.044	3537.4	3202.7	3091.1	3225.9	13.4	14.68	14.61	11.84	4174	3836.6	3261.5	3151.7	4143.9	3072.3	3126.9	3280.4	4021.6	3002.3	3121.4	3061.1	3945.3	3288.6	3059.7	3164.4	4174	1632.8	1353.2	1570.2	3640.6	795.7	1111.3	1455.8	3184.1	559.6
High	P04083	Annexin A1 OS=Homo sapiens OX=9606 GN=ANXA1 PE=1 SV=2	FALSE	Human	70	25	66	13	190.51	1.029	1.023	1.138	0.994	1.106	1.112	7171.1	7375.8	7335	8157.6	53.03	47.14	45.2	42.71	4430.9	4839.4	13414.7	10626.1	4454.8	5119.3	11892.4	10627	4593.4	4994.1	10773.3	11109.6	5453.4	5776.5	11520.1	12710.5	4430.9	2059.5	5565.7	5294	3913.8	1325.8	4226.6	4716	3636.9	930.8
High	Q15019	Septin-2 OS=Homo sapiens OX=9606 GN=SEPTIN2 PE=1 SV=1	FALSE	Human	73	20	39	19	168.81	0.965	0.999	0.954	1.035	0.988	0.955	4467.6	4310.4	4462.6	4260.1	5.92	4.98	6.1	1.92	4557.8	4379.3	4911.2	4309.8	4525.4	4009.8	4344.3	4276.8	4603.7	4702.8	4325.9	4106.6	4260	4260.1	4423.7	4254.9	4557.8	1863.7	2037.6	2147.2	3975.8	1038.5	1544	1897.9	3645	876.5
High	A0A024R571	EH domain containing 1 OS=Homo sapiens OX=9606 GN=EHD1 PE=1 SV=1	FALSE	Human	55	30	35	19	116.24	0.986	1.018	0.949	1.033	0.963	0.932	5193.6	5119.1	5289.4	4928.2	5.5	5.28	7.56	3.22	5190	5428.1	4751.2	5197.3	5328.4	4696.7	5163.3	5075.3	5304.2	4578.8	5274.6	5448.6	4678.3	4942	5052.5	4914.5	5190	2310	1971.3	2589.3	4681.2	1216.3	1835	2252.3	4199.7	853.4
High	C9JKZ2	Nucleobindin 1 OS=Homo sapiens OX=9606 GN=NUCB1 PE=1 SV=9	FALSE	Human	55	24	34	23	126.04	1.013	1.005	0.983	0.992	0.97	0.978	3046.4	3084.7	3061.4	2993.6	3.48	4.87	27.35	8.46	3061.2	2860.1	3031.6	3095.8	3143.5	3305.1	2959.2	3026.9	3042.2	4885.2	3080.7	2867.9	2523.3	3040.8	3006.8	2980.5	3061.2	1217.2	1257.8	1542.3	2761.8	856	1051.7	1343.3	2408.7	910.5
High	Q06830	Peroxiredoxin-1 OS=Homo sapiens OX=9606 GN=PRDX1 PE=1 SV=1	TRUE	Human	81	19	69	15	185.69	0.963	0.983	1.076	1.022	1.118	1.094	10935.5	10525.7	10754.1	11769.2	5.02	6.92	11.57	11.33	11176.3	11741.6	10699.8	10498.5	11091.6	11199.6	9988.6	9800.5	11318	12745.3	10218.3	9923.2	12841.7	13197.9	10786.3	10629.3	11176.3	4996.9	4439.3	5230.4	9744.5	2900.5	3550	4349.3	8961.2	2375.4
High	Q15365	Poly(rC)-binding protein 1 OS=Homo sapiens OX=9606 GN=PCBP1 PE=1 SV=2	FALSE	Human	67	18	71	11	220.52	0.962	0.949	1.09	0.987	1.133	1.148	6210	5973.3	5895.1	6766.6	8.75	5.74	9.04	14.54	6720.1	6585.5	5856	5613.9	6619.3	5845.9	6001.3	5945.5	6737.3	6131.7	5667.5	5533.2	8720.2	6910.4	6625.9	6460.2	6720.1	2802.6	2429.6	2796.9	5815.4	1514	2132.9	2638.5	5334.3	1142.8
High	F8W079	ATP synthase F1 subunit beta (Fragment) OS=Homo sapiens OX=9606 GN=ATP5F1B PE=1 SV=1	FALSE	Human	69	16	60	1	178.43
High	P49756	RNA-binding protein 25 OS=Homo sapiens OX=9606 GN=RBM25 PE=1 SV=3	FALSE	Human	32	32	40	31	113.67	1.027	1.007	1.034	0.981	1.007	1.027	5003.8	5140	5041.1	5174.9	2.55	7.95	3.18	2.14	5196.5	5046.3	4900.7	4961.7	5178	4373.3	5193.4	5102.3	5086.8	4772.6	5128.5	4995.8	5194.5	5072.4	5155.3	5338.2	5196.5	2147.5	2033.3	2471.9	4549.1	1132.6	1845.8	2264.3	4027.5	889.5
High	Q9NSD9	Phenylalanine--tRNA ligase beta subunit OS=Homo sapiens OX=9606 GN=FARSB PE=1 SV=3	FALSE	Human	59	39	51	39	144.89	0.973	0.991	1.039	1.019	1.067	1.048	6509.5	6336.1	6453.5	6763.2	2.98	5.31	6.11	4.47	6318.3	6779.5	6455.5	6563.9	6665	5899.9	6481.7	6193.8	6661.5	5780.3	6511.8	6395.6	6956.1	6880.9	6647.5	6290.9	6318.3	2885.2	2678.4	3270.2	5855.6	1528	2303.6	2748.7	5274.3	1077.3
High	Q9NW13	RNA-binding protein 28 OS=Homo sapiens OX=9606 GN=RBM28 PE=1 SV=3	FALSE	Human	41	35	43	34	124.52	1.013	0.976	1.025	0.964	1.012	1.05	4895.9	4958	4778.9	5017.7	23.32	15.52	14.36	18.99	6863.8	5362.3	4149.2	4470	6412.3	4792.8	4611.4	5128.7	5971	4973.7	4350.5	4591.8	6836.5	5342.9	4712.4	4629.9	6863.8	2282	1721.5	2227	5633.5	1241.3	1638.9	2276	4727.6	927
High	O94874	E3 UFM1-protein ligase 1 OS=Homo sapiens OX=9606 GN=UFL1 PE=1 SV=2	FALSE	Human	50	34	35	34	112.83	1.034	1.042	0.987	1.008	0.955	0.947	5464.8	5649.4	5693.2	5394.2	2.33	11.91	9.7	2.21	5388.5	5542.2	5613	5342.5	5664.4	7028.3	5535.7	5634.3	5662.5	4669.2	5784.4	5724.1	5367.2	5221.4	5504	5421.4	5388.5	2358.6	2328.8	2661.7	4976.5	1820.2	1967.4	2500.4	4483.3	870.2
High	O15355	Protein phosphatase 1G OS=Homo sapiens OX=9606 GN=PPM1G PE=1 SV=1	FALSE	Human	51	26	37	26	127.15	0.976	0.972	1	0.996	1.025	1.029	4370.9	4265.3	4249.2	4372.6	7.23	10.19	23.35	11.49	4414.8	4974.6	4327.4	4265.9	4481.2	4855.9	4059.8	3872.8	4501.8	6321.4	4010.6	4003.3	4517	5254.3	4086.6	4232.9	4414.8	2117	1795.4	2125.3	3937	1257.6	1442.9	1718.7	3564.4	1178.2
High	Q13315	Serine-protein kinase ATM OS=Homo sapiens OX=9606 GN=ATM PE=1 SV=4	FALSE	Human	15	41	43	41	119.08	0.941	0.929	0.884	0.987	0.94	0.952	3032.1	2854.4	2818.3	2681.9	9.44	8.43	8.45	4.56	3333.6	3230.9	2845.5	2745.8	3261.1	2683.6	2839.5	2869.4	3070.8	2529.6	2925.9	2714.6	2818.3	2629.4	2735.4	2538.6	3333.6	1375	1180.6	1367.9	2865.1	695	1009.2	1273.4	2431.4	471.5
High	A0A7I2V598	Polyadenylate-binding protein OS=Homo sapiens OX=9606 GN=PABPC4 PE=1 SV=1	FALSE	Human	51	36	52	1	140.13
High	B7ZM99	formate--tetrahydrofolate ligase OS=Homo sapiens OX=9606 GN=MTHFD1L PE=1 SV=1	FALSE	Human	35	31	42	2	133.01	0.933	1.023	0.94	1.097	1.008	0.919	5782.9	5393.5	5915.5	5434.1	10.29	3.54	1.55	9.49	5768.9	6817.3	5390.5	5796.9	5668.3	5475.2	5233.9	5312.9	5939.2	5892	5993.1	5778.1	5763.6	6193.8	5123.3	5113.6	5768.9	2901.2	2236.5	2888	4979.9	1418	1860.1	2357.8	4702.5	1098.1
High	Q9NQW6	Anillin OS=Homo sapiens OX=9606 GN=ANLN PE=1 SV=2	FALSE	Human	38	41	46	41	132.49	0.948	0.948	0.995	1	1.049	1.049	4126.8	3911.6	3912.4	4104.8	19.61	13.21	18.81	14.93	2953.1	3823.7	4454	4707.1	3138.2	3663.1	4177	4192.1	3047.1	3566.6	4291.8	4688	3086.1	3929.5	4287.9	4362	2953.1	1627.2	1847.9	2345.1	2757	948.7	1484.5	1860.4	2412.6	664.7
High	P22059	Oxysterol-binding protein 1 OS=Homo sapiens OX=9606 GN=OSBP PE=1 SV=1	FALSE	Human	45	28	38	28	121.21	1.029	1.067	1.102	1.036	1.071	1.033	4225.1	4349.5	4507.9	4657.9	6.27	4.24	1.9	2.38	4413.1	4549.5	4014.3	4045.2	4341	4039.2	4462.7	4358	4535.5	4480.5	4540.1	4357.2	4593.8	4722.9	4509.4	4742.4	4413.1	1936.1	1665.5	2015.3	3813.8	1046.1	1586.1	1934	3591	835.1
High	F5H578	Pre-mRNA processing factor 40 homolog A OS=Homo sapiens OX=9606 GN=PRPF40A PE=1 SV=4	FALSE	Human	32	34	40	1	121.8
High	Q9BUF5	Tubulin beta-6 chain OS=Homo sapiens OX=9606 GN=TUBB6 PE=1 SV=1	FALSE	Human	62	23	98	9	246.63	0.894	0.961	1.169	1.075	1.307	1.216	1908.8	1706.5	1833.8	2230.7	22.09	19.13	19.77	11.79	1506.3	1620.2	2338.9	2248.7	1451	1437.4	2027.6	2007	1542.3	1554.6	2210.7	2163.2	2244.3	1745.6	2217.2	2268.5	1506.3	689.5	970.4	1120.3	1274.8	372.2	720.6	890.6	1221.2	289.8
High	E9PQ56	Poly(U)-binding-splicing factor PUF60 OS=Homo sapiens OX=9606 GN=PUF60 PE=1 SV=9	FALSE	Human	50	23	42	1	149.65	0.922	0.949	1.04	1.029	1.128	1.096	4379.3	4038.6	4155.7	4556.5	8.22	9.91	8.4	8.89	4828.4	4630.2	4090.7	4142	4867.2	4028.2	4048.9	4007.4	4765.4	4234.6	4078.2	3952.6	5001	4832.2	4296.5	4162.3	4828.4	1970.4	1697.2	2063.6	4276.1	1043.2	1439	1778.4	3773	789.2
High	Q13576	Ras GTPase-activating-like protein IQGAP2 OS=Homo sapiens OX=9606 GN=IQGAP2 PE=1 SV=4	FALSE	Human	23	29	33	27	108.94	1.058	1.033	1.05	0.976	0.993	1.017	3066.9	3244.4	3167.9	3221.7	21.62	17.61	15.93	15.49	3528.8	3857.6	2447.6	2665.5	3708.2	3885.8	2838.6	2761.6	3822.2	3470.1	2891.9	2711.5	3633.9	3703.6	2856.3	2753.4	3528.8	1641.7	1015.5	1328	3257.8	1006.3	1008.9	1225.5	3026.2	646.8
High	P07942	Laminin subunit beta-1 OS=Homo sapiens OX=9606 GN=LAMB1 PE=1 SV=2	FALSE	Human	21	32	36	32	132.48	1.032	0.956	1.078	0.926	1.044	1.127	3463.3	3574.8	3310.4	3731.9	19.64	21.14	22.02	20.26	2836.8	2948	4081.5	4068.6	2967.2	3024.1	4225.7	4429.9	2744	2753.7	3979.6	4102.4	2936.8	3207.6	4342	4382.8	2836.8	1254.6	1693.4	2027	2606.8	783.2	1501.8	1965.9	2172.6	513.2
High	K7ES11	Ubiquitin conjugating enzyme E2 O (Fragment) OS=Homo sapiens OX=9606 GN=UBE2O PE=1 SV=1	FALSE	Human	50	31	40	1	123.59	1.02	1.118	1.124	1.096	1.102	1.006	68	69.4	76	76.5	29.01	19.12	40.32	24.88	61.9	68.1	68	110.4	60.4	58.5	79.7	85.5	52	56.7	102	119.1	61.5	84.3	69.3	107	61.9	29	28.2	55	53.1	15.2	28.3	37.9	41.2	10.6
High	P31040	Succinate dehydrogenase [ubiquinone] flavoprotein subunit, mitochondrial OS=Homo sapiens OX=9606 GN=SDHA PE=1 SV=2	FALSE	Human	46	28	37	28	123.4	0.963	0.94	0.945	0.976	0.98	1.005	4269.4	4113.5	4013.4	4033	3.33	6.79	6.02	1.67	4371.9	4269.7	4038.7	4269.2	4277	3651.6	4176.3	4051.6	4086.8	3696.1	4265.8	3941.3	4076.2	3953.6	4093.5	3990.2	4371.9	1817	1675.6	2126.9	3757.6	945.7	1484.3	1798	3235.8	688.9
High	Q6P996	Pyridoxal-dependent decarboxylase domain-containing protein 1 OS=Homo sapiens OX=9606 GN=PDXDC1 PE=1 SV=2	FALSE	Human	43	25	31	25	105.4	0.962	0.963	0.996	1.001	1.035	1.034	3976.5	3826.9	3831.1	3960	5.15	7.97	8.67	2.84	4028.4	4213.7	3723.8	3925.3	4246.3	3497.2	3829.2	3824.5	4135.1	3347.3	3881.8	3781	4025	3999.5	3920.8	3777.2	4028.4	1793.2	1545	1955.6	3730.6	905.7	1360.9	1697.2	3274	623.9
High	F8VZX2	Poly(rC) binding protein 2 OS=Homo sapiens OX=9606 GN=PCBP2 PE=1 SV=1	FALSE	Human	70	16	79	1	236.39	0.739	0.839	0.855	1.135	1.156	1.019	327	241.8	274.4	279.6	68.9	10.36	14.5	11.75	335	231.4	905.6	319.2	267.7	235.2	208.5	248.6	274.7	313.8	218.5	274.1	304	262.3	297.9	235	335	98.5	375.7	159	235.2	60.9	74.1	110.3	217.5	58.5
High	Q96R06	Sperm-associated antigen 5 OS=Homo sapiens OX=9606 GN=SPAG5 PE=1 SV=2	FALSE	Human	31	30	32	30	108.94	1.032	0.925	1.083	0.897	1.05	1.17	3826.6	3947.3	3541.1	4143.7	2.08	3.54	2.84	3.94	3851.9	3937.5	3801.4	3750.2	3992.8	3734.5	4053.3	3902.4	3631.2	3429.7	3612.1	3471.5	4328.9	3975.7	4050.6	4238.9	3851.9	1675.7	1577.2	1868.3	3507.9	967.2	1440.5	1731.8	2875	639.2
High	Q2NKX8	DNA excision repair protein ERCC-6-like OS=Homo sapiens OX=9606 GN=ERCC6L PE=1 SV=1	FALSE	Human	31	31	38	31	124.27	0.966	1.002	0.943	1.038	0.977	0.941	3892.6	3758.9	3902.2	3672.7	12.39	8.82	8.88	9.19	4090.7	4645.4	3528.7	3704.1	4233.9	3891	3463.7	3631.3	4277.3	4170.7	3651.1	3600.6	3815.5	4249.4	3535.2	3498	4090.7	1976.9	1464.1	1845.4	3719.7	1007.7	1231	1611.5	3386.6	777.3
High	Q9BSJ2	Gamma-tubulin complex component 2 OS=Homo sapiens OX=9606 GN=TUBGCP2 PE=1 SV=2	FALSE	Human	45	36	43	36	112.09	0.979	0.949	0.986	0.97	1.007	1.038	4352	4260.9	4131.6	4289.4	12.33	7.89	9.57	6.47	4587.5	5139	3900.7	4128.7	4803.1	4027.2	4379	4146.1	4706.4	3752.3	4221.7	4043.5	4586.1	4475.5	4111.1	4010.5	4587.5	2187	1618.4	2056.9	4219.7	1043	1556.3	1839.9	3726.3	699.3
High	P53675	Clathrin heavy chain 2 OS=Homo sapiens OX=9606 GN=CLTCL1 PE=1 SV=2	FALSE	Human	13	23	44	1	131.07	1.041	1.309	1.14	1.257	1.095	0.871	30.2	31.4	39.5	34.4	22.48	9.99	25.48	31.62	29.8	28.9	44.8	30.6	31	30.6	31.9	37.6	35.6	26.9	43.9	49.7	29.9	19.3	42	39.6	29.8	12.3	18.6	15.3	27.2	7.9	11.4	16.7	28.2	5
High	O94826	Mitochondrial import receptor subunit TOM70 OS=Homo sapiens OX=9606 GN=TOMM70 PE=1 SV=1	FALSE	Human	53	30	39	30	136.73	0.958	1.024	1.029	1.069	1.074	1.005	4363	4179.2	4466.5	4488	8.72	8.53	8.5	9.44	4528.1	5017.5	4178.5	4204	4718.7	4391.9	3962	3976.9	4794	4821.8	4137.3	4161.4	4796.8	5005.4	4150.8	4199.1	4528.1	2135.3	1733.6	2094.4	4145.7	1137.4	1408.1	1764.8	3795.7	898.7
High	A0A7N4I394	Pre-mRNA processing factor 40 homolog A OS=Homo sapiens OX=9606 GN=PRPF40A PE=1 SV=1	FALSE	Human	30	34	40	1	120.57	1.033	1.028	1.054	0.994	1.02	1.026	4285.5	4428.6	4403.8	4519	4.73	6.81	17.97	5.66	4339.3	4663	4232.4	4221.6	4692.6	4662.7	4206.2	4115.4	4531.5	5997.5	4155.5	4279.6	4617.2	4973.8	4422.9	4419.2	4339.3	1984.4	1756	2103.2	4122.7	1207.5	1494.9	1826.3	3587.9	1117.8
High	Q14684	Ribosomal RNA processing protein 1 homolog B OS=Homo sapiens OX=9606 GN=RRP1B PE=1 SV=3	FALSE	Human	38	27	40	27	124.72	0.913	0.942	0.934	1.031	1.023	0.992	3866.2	3529.5	3640.3	3611	5.08	8.16	5.74	9.47	4002.4	3969.2	3584	3765.8	3936.1	3420.8	3265.6	3641.8	3951	3746.5	3490.7	3537	3907.9	3863.1	3375.4	3234.9	4002.4	1689.2	1487	1876.1	3458.1	885.9	1160.6	1616.1	3128.2	698.3
High	P07384	Calpain-1 catalytic subunit OS=Homo sapiens OX=9606 GN=CAPN1 PE=1 SV=1	FALSE	Human	42	30	38	30	111.29	1.04	1.004	1.015	0.965	0.976	1.011	4172.9	4339.9	4188.8	4234.4	5.17	8.86	15.08	6.63	4549.1	4042.2	4183.6	4162.3	4482.9	3657.4	4376.8	4303.3	4553.2	3149.9	4234.9	4143.2	4375.3	3790.1	4365	4107.8	4549.1	1720.2	1735.8	2073.7	3938.5	947.2	1555.5	1909.7	3605	587.1
High	A0A8J9BZL8	Golgin A2 OS=Homo sapiens OX=9606 GN=GOLGA2 PE=1 SV=1	FALSE	Human	36	31	32	31	104.12	1.024	1.028	1.014	1.004	0.99	0.986	2423	2481.2	2490.8	2457	3.23	4.64	3.49	7.45	2460.2	2285	2431.5	2414.5	2401.9	2360.5	2563.2	2591.1	2367.2	2571.3	2515.3	2466.5	2191.6	2393.5	2522.1	2607.8	2460.2	972.4	1008.8	1202.9	2110.2	611.3	911	1149.9	1874.2	479.2
High	Q13617	Cullin-2 OS=Homo sapiens OX=9606 GN=CUL2 PE=1 SV=2	FALSE	Human	49	33	42	33	130.93	1.019	1.034	1.013	1.015	0.994	0.979	6027.9	6142	6235.6	6106.1	11.13	2.92	5.61	5.58	6305.4	7051.4	5500.2	5762.6	6443.2	6112.7	6171.5	6024.8	6553.1	5715.6	6249.6	6221.7	6283.3	6593.9	5934	5843.6	6305.4	3000.9	2282	2871	5660.7	1583.1	2193.4	2673.7	5188.5	1065.3
High	Q92888	Rho guanine nucleotide exchange factor 1 OS=Homo sapiens OX=9606 GN=ARHGEF1 PE=1 SV=2	FALSE	Human	38	31	34	31	108.66	0.933	0.973	0.935	1.043	1.002	0.961	3116.9	2906.6	3031.9	2913.1	15.94	16.11	16.88	10.35	2749.8	2650.4	3588.6	3532.9	2737.8	2194	3199.4	3085.8	2787.9	2282.8	3297.3	3325.7	2685.3	2643.6	3213.3	3160.4	2749.8	1127.9	1488.9	1760.1	2405.3	568.2	1137.1	1369.4	2207.3	425.5
High	A0A0U1RQI9	ubiquitinyl hydrolase 1 OS=Homo sapiens OX=9606 GN=USP24 PE=1 SV=2	FALSE	Human	16	37	43	37	123.15	0.996	0.984	1.001	0.989	1.005	1.017	3077.1	3063.5	3029.2	3079.3	11.42	5.89	9.7	5.2	3296.2	3567.2	2812.9	2872.5	3387.6	2969.9	3044.3	3082.7	3410.4	2739.1	3166.9	2897.5	3352.7	3134	2992.3	3025.6	3296.2	1518.1	1167.1	1431.1	2976.2	769.1	1082	1368.1	2700.3	510.5
High	B7ZLQ5	SMARCA1 protein OS=Homo sapiens OX=9606 GN=SMARCA1 PE=1 SV=1	FALSE	Human	38	44	56	26	147.37	1.072	0.954	0.977	0.89	0.911	1.023	2398.8	2572.1	2289.6	2343	11.83	15.67	12.85	11.1	2990.1	2418	2379.8	2373.2	2935.9	1994.7	2492.2	2654.5	2915.6	2287	2282.9	2292.2	2797.9	2204.8	2435.5	2253.9	2990.1	1029	987.4	1182.3	2579.3	516.6	885.7	1178	2308.5	426.2
High	Q9UMR2	ATP-dependent RNA helicase DDX19B OS=Homo sapiens OX=9606 GN=DDX19B PE=1 SV=1	FALSE	Human	61	26	32	4	116.63	1.292	1.162	1.285	0.899	0.995	1.106	261.9	338.3	304.3	336.7	19.09	5.28	6.19	2.34	286.6	351.2	239.3	238.3	342.4	308.8	349	334.3	331.5	293.6	291.3	315.3	342	330.6	346.6	331.4	286.6	149.5	99.3	118.7	300.8	80	124	148.4	262.5	54.7
High	P15880	Small ribosomal subunit protein uS5 OS=Homo sapiens OX=9606 GN=RPS2 PE=1 SV=2	FALSE	Human	67	24	74	24	201.95	0.978	0.881	1.02	0.901	1.043	1.157	8182.4	8000.6	7210.3	8342.7	13.28	9.51	10.09	6.51	9118.3	7428.6	9012.6	7008	8878.6	7029	7922.5	8079.5	8682.6	7316	7094.8	7106.2	8795.7	7553.2	8525.4	8163.9	9118.3	3161.4	3739.3	3491.4	7800.3	1820.4	2815.7	3585.5	6874.6	1363.5
High	Q6UB35	Monofunctional C1-tetrahydrofolate synthase, mitochondrial OS=Homo sapiens OX=9606 GN=MTHFD1L PE=1 SV=1	FALSE	Human	35	30	41	1	132.94	1.191	1.03	1.236	0.864	1.038	1.201	151.4	180.4	155.9	187.2	34.53	5.59	11.4	13.72	153	251.2	117.1	149.9	178	196.8	173.1	182.9	186.3	151.8	144.2	160.1	203.5	214.6	172.3	159.9	153	106.9	48.6	74.7	156.3	51	61.5	81.2	147.5	28.3
High	P0DJD0	RANBP2-like and GRIP domain-containing protein 1 OS=Homo sapiens OX=9606 GN=RGPD1 PE=2 SV=1	FALSE	Human	23	41	43	1	121.92	0.903	0.961	1.071	1.065	1.186	1.114	99.2	89.6	95.4	106.2	18.86	8.38	7.84	2.47	89.2	119.1	78.4	110.3	96.2	78.3	89.9	89.3	97.5	84.5	93.2	101.8	106.7	105.8	110.6	104.4	89.2	50.7	32.5	54.9	84.5	20.3	31.9	39.6	77.2	15.8
High	A0A8J8YTQ8	SET binding factor 1 OS=Homo sapiens OX=9606 GN=SBF1 PE=1 SV=1	FALSE	Human	23	32	33	31	113.22	0.94	0.935	0.976	0.995	1.038	1.044	2681.7	2521.3	2507.9	2617.7	0.93	5.81	4.86	1.59	2675	2711.5	2652.2	2688.4	2476.2	2325.2	2668.8	2567.3	2541	2382.9	2674.1	2475.2	2605.3	2554.7	2651.3	2630.1	2675	1153.9	1100.4	1339.4	2175.4	602.2	948.5	1139.3	2011.8	444.1
High	A0A994J7P9	FMR1 autosomal homolog 2 OS=Homo sapiens OX=9606 GN=FXR2 PE=1 SV=1	FALSE	Human	43	26	32	23	119.83	1.112	1.081	1.137	0.972	1.023	1.052	2650.4	2947.3	2865.4	3014.6	2.55	8.77	5.49	6.01	2611.5	2601.2	2689.9	2744.6	2774.7	2683.9	3207.6	3130.6	2758.7	2685.3	2976.2	3000.2	2839.4	2886.3	3198.5	3148.6	2611.5	1107	1116	1367.4	2437.7	695.1	1140	1389.3	2184.3	500.5
High	P24752	Acetyl-CoA acetyltransferase, mitochondrial OS=Homo sapiens OX=9606 GN=ACAT1 PE=1 SV=1	FALSE	Human	61	23	45	5	144.05	0.91	0.984	1.004	1.081	1.104	1.021	5270.1	4793.9	5184.1	5290.4	7.72	9.97	8.71	10.65	5467.2	5811.3	5080.2	4890.4	5684.7	4877.4	4711.9	4583.1	5452.1	5654.6	4929.3	4681.2	5783	5715.7	4896.8	4683.4	5467.2	2473.1	2107.7	2436.4	4994.3	1263.2	1674.6	2033.9	4316.8	1053.9
High	Q8TDD1	ATP-dependent RNA helicase DDX54 OS=Homo sapiens OX=9606 GN=DDX54 PE=1 SV=2	FALSE	Human	39	30	33	30	108.15	0.984	0.959	0.958	0.975	0.973	0.998	2675.3	2631.5	2566.8	2561.7	8.89	8.91	9.43	7.52	2955.5	2714.9	2379.4	2636.3	2952.2	2603.4	2379.1	2660	2935.7	2700.3	2408.9	2439.8	2765.7	2699.1	2431.3	2376	2955.5	1155.4	987.2	1313.4	2593.7	674.2	845.5	1180.5	2324.4	503.3
High	A0A1B0GTG2	Aldehyde dehydrogenase 7 family member A1 OS=Homo sapiens OX=9606 GN=ALDH7A1 PE=1 SV=1	FALSE	Human	46	21	37	21	124.13	1.027	0.968	1.049	0.942	1.021	1.084	6024	6188.4	5829.1	6318.5	4.75	7.28	7.63	6.57	6366.4	6233.7	5821.4	5801.5	6409	5459.8	6375.5	6006.8	6269.2	5327.9	6106.9	5564	7008.7	6070.8	6473.2	6167.5	6366.4	2652.9	2415.3	2890.3	5630.6	1414	2265.9	2665.7	4963.7	993
High	P51812	Ribosomal protein S6 kinase alpha-3 OS=Homo sapiens OX=9606 GN=RPS6KA3 PE=1 SV=1	FALSE	Human	44	29	37	19	119.46	1.044	1.025	0.972	0.982	0.931	0.948	5120.2	5344.4	5249.4	4977.2	2.08	12.4	10.52	6.81	5051	5103.5	5298.8	5137	5167.2	4268.2	5708.8	5527.6	5103.7	4330.5	5523.6	5399.3	4673.2	4761.5	5379.5	5202.7	5051	2171.9	2198.5	2559.3	4539.7	1105.4	2028.9	2453	4040.9	807.1
High	Q9UNY4	Transcription termination factor 2 OS=Homo sapiens OX=9606 GN=TTF2 PE=1 SV=2	FALSE	Human	31	32	36	32	121.61	1.008	0.961	0.96	0.954	0.953	0.999	1850.5	1864.7	1778.8	1776.3	6.04	2.76	9.39	4.04	1977.5	1850.6	1850.3	1704.7	1870.5	1779.3	1858.9	1898.6	1992.7	1584.1	1761.9	1795.8	1685.6	1741.2	1845	1812.2	1977.5	787.6	767.7	849.3	1643.3	460.8	660.7	842.5	1577.7	295.2
High	Q15813	Tubulin-specific chaperone E OS=Homo sapiens OX=9606 GN=TBCE PE=1 SV=1	FALSE	Human	63	31	36	29	109.26	0.965	0.953	0.961	0.987	0.995	1.008	4986.3	4811.7	4749.6	4789.9	2.76	8.5	8.89	6.35	5203.8	5034.9	4890.9	4938.2	5215.1	4232.6	4847.5	4776.3	5261.8	4233.9	4805.4	4694.4	5365.4	4795.7	4784.1	4676.2	5203.8	2142.7	2029.2	2460.2	4581.7	1096.2	1722.8	2119.6	4166.1	789.1
High	P40763	Signal transducer and activator of transcription 3 OS=Homo sapiens OX=9606 GN=STAT3 PE=1 SV=2	FALSE	Human	41	26	34	25	115.22	1.076	1.065	1.052	0.99	0.978	0.988	2452.6	2638.3	2611.7	2580.9	2.98	13.98	13.05	5.52	2333.6	2480.2	2493.3	2425.3	2579.9	2031	2843.1	2698.1	2606.4	1980	2642.1	2617.1	2512.8	2423.9	2744.9	2650.9	2333.6	1055.5	1034.5	1208.3	2266.6	526	1010.5	1197.3	2063.6	369
High	E9PMR6	Rho guanine nucleotide exchange factor 12 OS=Homo sapiens OX=9606 GN=ARHGEF12 PE=1 SV=1	FALSE	Human	25	29	31	28	105.84	1.056	0.991	1.026	0.939	0.972	1.035	2894.2	3054.9	2869.1	2968.8	7.67	2.23	3.83	2.49	2998.1	3192.3	2687	2793.9	3082.1	2934.6	3072.5	3037.3	3024.7	2761.3	2843.6	2894.8	2897.1	3009.2	3059.4	2929	2998.1	1358.6	1114.8	1391.9	2707.8	760	1092	1347.9	2394.8	514.6
High	Q63HN8	E3 ubiquitin-protein ligase RNF213 OS=Homo sapiens OX=9606 GN=RNF213 PE=1 SV=3	FALSE	Human	8	38	39	37	119.66	1.028	1.043	1	1.015	0.973	0.959	2602.5	2676	2715.1	2602.5	8.99	9.13	11.44	7.4	2987.5	2501.7	2465.9	2707.3	2628.5	2276	2824.1	2724.3	2651.1	2225.1	2928.4	2780.6	2389.8	2464.5	2761.4	2748.2	2987.5	1064.7	1023.1	1348.8	2309.3	589.4	1003.7	1209	2099	414.7
High	Q96A49	Synapse-associated protein 1 OS=Homo sapiens OX=9606 GN=SYAP1 PE=1 SV=1	FALSE	Human	63	28	37	28	132.95	1.022	1.047	1.163	1.025	1.138	1.11	5094.5	5204.1	5334.1	5922.7	14.02	16.66	24.12	20.93	5369.8	4833.4	5609.7	4040.2	5566.1	6317.7	4865.6	4292.2	5153.4	8039.1	4979.8	5521.1	6306.5	6969.8	4164.1	5562.3	5369.8	2057	2327.4	2012.9	4890.2	1636.1	1729.3	1904.8	4080.3	1498.3
High	Q6P158	Putative ATP-dependent RNA helicase DHX57 OS=Homo sapiens OX=9606 GN=DHX57 PE=1 SV=2	FALSE	Human	25	32	35	23	92.9	0.963	0.93	0.928	0.966	0.964	0.999	2421.8	2331.8	2251.5	2248.4	5.73	6.1	7.09	3.59	2535.7	2543.3	2312.9	2287.6	2565.6	2251.1	2271.5	2393.7	2471.3	2090.4	2296.9	2207	2385.6	2201.2	2227.3	2269.6	2535.7	1082.4	959.6	1139.7	2254	583	807.3	1062.3	1956.7	389.6
High	Q01518	Adenylyl cyclase-associated protein 1 OS=Homo sapiens OX=9606 GN=CAP1 PE=1 SV=5	FALSE	Human	52	25	51	23	157.2	0.92	0.964	0.976	1.047	1.061	1.013	8596.2	7912.5	8286	8392.4	7.81	7.43	10.89	3.98	7502.2	8466.6	8727.8	9022.4	7724.8	7106.9	8474.1	8104.7	7593.4	7455.6	9041.7	9130.7	7864.4	8410.5	8653.3	8374.4	7502.2	3603.1	3621.1	4495	6786.7	1840.5	3011.7	3596.7	6012.2	1389.6
High	Q9BY44	Eukaryotic translation initiation factor 2A OS=Homo sapiens OX=9606 GN=EIF2A PE=1 SV=3	FALSE	Human	48	23	29	23	106.21	1.029	1.035	1.028	1.006	0.999	0.994	4439.5	4567.9	4594.3	4565.6	11.85	7.15	8.51	7.65	4638.8	5393.6	4248.8	4214.4	4902.7	4797.7	4239.8	4349.1	4941.9	4954.8	4267.2	4271.2	4719.8	5068.4	4416.3	4270.1	4638.8	2295.4	1762.8	2099.7	4307.3	1242.5	1506.8	1930	3912.8	923.5
High	A0A7I2V539	Glycylpeptide N-tetradecanoyltransferase OS=Homo sapiens OX=9606 GN=NMT1 PE=1 SV=1	FALSE	Human	44	19	32	6	127.49	1.029	0.981	1.131	0.953	1.099	1.153	3629.1	3735.6	3560.1	4105.7	6.9	8.23	5.22	8.19	3950	3483.8	3780.6	3412.5	3923.4	3234.6	3805.3	3667.1	3891.9	3476.7	3613.4	3507.6	4557.6	3744.2	4176.5	4036.1	3950	1482.6	1568.5	1700.1	3446.9	837.7	1352.4	1627.4	3081.5	648
High	P14735	Insulin-degrading enzyme OS=Homo sapiens OX=9606 GN=IDE PE=1 SV=4	FALSE	Human	38	38	45	38	129	0.993	0.973	1.003	0.98	1.01	1.031	6230.1	6185.3	6061.2	6247.7	12.55	4.23	4.69	7.16	6331.7	7381	5465.6	6130.1	6517.6	6373.4	6002.7	6000.4	6571.3	6128.2	5995	5930.4	6510.6	6935.9	5995.4	5992.8	6331.7	3141.1	2267.6	3054.1	5726.1	1650.6	2133.4	2662.8	5202.9	1142.2
High	O00567	Nucleolar protein 56 OS=Homo sapiens OX=9606 GN=NOP56 PE=1 SV=4	FALSE	Human	53	26	32	26	99	1.031	0.985	0.802	0.955	0.778	0.814	4281.6	4414.3	4216.5	3432.7	26.14	23	16.35	22.58	6496.2	3775.2	4030.5	4548.4	5027.5	3155.6	3875.8	5285.8	5244.2	3643.5	3927.5	4526.8	5103.7	3355.3	3511.9	3300.2	6496.2	1606.6	1672.2	2266	4416.9	817.2	1377.5	2345.7	4152.2	679.1
High	P52292	Importin subunit alpha-1 OS=Homo sapiens OX=9606 GN=KPNA2 PE=1 SV=1	FALSE	Human	53	25	49	25	146.37	1.007	0.944	1.015	0.938	1.008	1.075	4597.7	4629.1	4340.3	4665.4	10.93	8.49	3.77	2.92	4248.7	4535.7	5455.5	4660.4	4549.7	3917.7	4723.1	4709.9	4351.1	4206.5	4329.5	4599.6	4574.2	4504.9	4758.4	4780.6	4248.7	1930.3	2263.5	2321.9	3997.2	1014.6	1678.6	2090.1	3445.1	784
High	P09211	Glutathione S-transferase P OS=Homo sapiens OX=9606 GN=GSTP1 PE=1 SV=2	TRUE	Human	63	12	35	11	135.08	1.043	1.048	1.126	1.005	1.08	1.075	3341.1	3484.1	3500	3762	20.52	19	30.1	24.6	3816.4	4388.6	2918.2	2924.9	3732.4	4632.3	3252.4	3073.2	3862.7	5647.8	3094.9	3171.4	4208.7	5481.2	3335.6	3362.7	3816.4	1867.6	1210.7	1457.2	3279.1	1199.7	1155.9	1363.8	3058.4	1052.6
High	Q9H0B6	Kinesin light chain 2 OS=Homo sapiens OX=9606 GN=KLC2 PE=1 SV=1	FALSE	Human	48	29	39	21	120.16	0.955	0.972	0.987	1.019	1.033	1.015	3352.2	3200.1	3259.3	3307	3.65	4.24	4.22	1.72	3159.3	3300.5	3424.3	3404.7	3308.5	3002.6	3254.1	3146.9	3167.8	3125	3353.5	3406.4	3293.8	3320.2	3233.9	3370.6	3159.3	1404.6	1420.7	1696.2	2906.7	777.6	1156.5	1396.5	2508.2	582.4
High	Q9NRL2	Bromodomain adjacent to zinc finger domain protein 1A OS=Homo sapiens OX=9606 GN=BAZ1A PE=1 SV=2	FALSE	Human	22	34	38	34	112.7	1.085	1.031	1.012	0.95	0.932	0.981	2341.6	2541.3	2413.6	2368.5	11.49	11.13	9.57	7.31	2844.2	2284.1	2224.6	2400.5	2678.4	2067.5	2474.6	2609.8	2718.1	2150.7	2412.4	2414.8	2554.8	2137.5	2397.1	2340.2	2844.2	972	923	1195.9	2353.1	535.5	879.5	1158.2	2152.1	400.9
High	P48739	Phosphatidylinositol transfer protein beta isoform OS=Homo sapiens OX=9606 GN=PITPNB PE=1 SV=2	FALSE	Human	82	28	43	24	131.63	0.963	0.951	0.993	0.988	1.032	1.044	5725.8	5512.8	5446.8	5687.4	5.01	4.03	3.11	2.38	5455.6	5762	6150.8	5689.8	5514.6	5223.5	5766	5511	5503	5255.2	5391.2	5654.7	5739.9	5635.4	5891.3	5583.2	5455.6	2452.1	2551.9	2834.7	4844.8	1352.8	2049.3	2445.7	4357.1	979.5
High	O75874	Isocitrate dehydrogenase [NADP] cytoplasmic OS=Homo sapiens OX=9606 GN=IDH1 PE=1 SV=2	FALSE	Human	53	25	36	23	121.13	0.983	1.012	1.02	1.03	1.038	1.008	5816.8	5716.2	5885.3	5931.6	8.83	3.71	3.84	7.6	5880.1	6568.9	5316.4	5754.2	6109.2	5663.4	5769.6	5645.4	5952.1	5568.1	6097.1	5819.3	6170.5	6615.7	5701.9	5630.7	5880.1	2795.5	2205.8	2866.8	5367.2	1466.7	2050.5	2505.3	4712.6	1037.8
High	P11413	Glucose-6-phosphate 1-dehydrogenase OS=Homo sapiens OX=9606 GN=G6PD PE=1 SV=4	FALSE	Human	65	32	49	31	156.55	1.037	0.985	1.093	0.95	1.053	1.109	5456	5660.3	5375.3	5960.7	7.72	12.94	9.58	13.56	5112.4	5248.6	6051.1	5671.5	5251.3	4685.1	6101.2	6190.6	5081.3	4693.5	5686.4	5757.8	5491.5	5285.7	6470.1	7031.1	5112.4	2233.7	2510.6	2825.6	4613.5	1213.4	2168.4	2747.3	4023.2	874.8
High	Q3T052	Inter-alpha-trypsin inhibitor heavy chain H4 OS=Bos taurus GN=ITIH4 PE=1 SV=1	TRUE		33	30	44	29	124.64	0.927	1.01	0.777	1.089	0.838	0.769	5847.6	5422.3	5907.5	4545.3	60.69	45.85	62.88	40.33	3283.9	3767.5	9076.3	12175.3	3155.4	3899.6	7539.5	8529.3	3420.9	3272.8	10201.5	12027.5	2598.2	3662.1	5641.6	6760	3283.9	1603.3	3765.7	6065.8	2772.2	1009.9	2679.6	3785.1	2708.5	610
High	O43847	Nardilysin OS=Homo sapiens OX=9606 GN=NRDC PE=1 SV=3	FALSE	Human	27	27	32	27	111.56	0.98	0.955	1.013	0.974	1.033	1.06	4421.2	4334.2	4221.9	4477	3.06	4.71	4.54	2.57	4555.9	4528.6	4316.4	4300.4	4665.4	4177.8	4312	4356.4	4562.6	4222.2	4221.6	4116.7	4605.9	4559.2	4396.2	4376.6	4555.9	1927.2	1790.9	2142.5	4098.8	1082	1532.5	1933.3	3612.5	786.9
High	K7ELL7	Glucosidase 2 subunit beta OS=Homo sapiens OX=9606 GN=PRKCSH PE=1 SV=1	FALSE	Human	47	23	53	22	165.25	1.21	1.172	1.268	0.968	1.048	1.083	3588	4341.8	4203.4	4551.1	3.5	12.14	22.1	14.97	3618.9	3377.1	3557.4	3658.7	3665.7	4294.6	4946.9	4389.6	3698.7	5975	4223.1	4183.7	3830.6	4088.5	5066	5173.8	3618.9	1437.2	1476	1822.8	3220.6	1112.2	1758.2	1948	2928.5	1113.6
High	Q7Z2Z2	Elongation factor-like GTPase 1 OS=Homo sapiens OX=9606 GN=EFL1 PE=1 SV=2	FALSE	Human	34	29	32	29	104.82	1.029	0.972	1.018	0.944	0.989	1.048	3797.3	3909.1	3691.5	3866.9	8.45	7.47	8.27	9.29	3253.9	3726.5	3955.3	3869.4	3444.1	4125.9	3900.2	3918	3383.4	3477.7	3987.8	3918.5	3364.4	3662.2	4083.1	4091	3253.9	1585.9	1641	1927.8	3025.8	1068.5	1386.2	1738.7	2678.8	648.2
High	Q9Y450	HBS1-like protein OS=Homo sapiens OX=9606 GN=HBS1L PE=1 SV=1	FALSE	Human	51	29	32	29	100.56	1.032	0.995	1.056	0.964	1.023	1.061	3403.3	3513.1	3386.8	3594.7	10.96	2.2	3.21	6.01	3414	4004.9	3095.4	3392.6	3604.9	3556.1	3436.1	3470.7	3456.5	3205.9	3371.4	3402.2	3615.8	3938.2	3573.7	3417.6	3414	1704.3	1284.3	1690.2	3167.1	921	1221.2	1540.2	2736.7	597.5
High	Q6PD62	RNA polymerase-associated protein CTR9 homolog OS=Homo sapiens OX=9606 GN=CTR9 PE=1 SV=1	FALSE	Human	30	29	33	29	113.48	0.992	0.963	1.004	0.971	1.013	1.043	3464	3434.7	3335	3478.8	8.17	8.31	5.89	3.42	3711.5	3683.7	3169	3257.5	3757.3	3064.2	3405.7	3464	3701.1	3272.9	3391.9	3279	3578	3430.2	3528	3309.3	3711.5	1567.7	1314.8	1622.9	3301	793.6	1210.4	1537.2	2930.4	610
High	Q96KR1	Zinc finger RNA-binding protein OS=Homo sapiens OX=9606 GN=ZFR PE=1 SV=2	FALSE	Human	32	30	32	30	114.57	1.075	0.966	0.986	0.898	0.917	1.021	3163.3	3401.6	3054.2	3119.1	13.38	10.3	13.99	8.01	3963.2	3070.6	3258.8	2985.3	3566.5	2837.3	3262.6	3546.6	3927.5	2975.4	2980.7	3129.4	3390.2	2789.8	3165.9	3072.9	3963.2	1306.8	1352	1487.3	3133.4	734.8	1159.5	1573.9	3109.7	554.5
High	A0A7I2YQE4	Polyadenylate-binding protein OS=Homo sapiens OX=9606 GN=PABPC1 PE=1 SV=1	FALSE	Human	55	35	63	2	146.06	1.241	0.926	1.529	0.746	1.232	1.651	392.3	486.9	363.4	599.9	21.66	15.97	26.74	9.61	334.4	320.6	460.2	492.2	388.2	445.9	553.1	531.7	288	326.7	404.1	521.6	509.9	623.2	633.7	577.5	334.4	136.4	190.9	245.2	341.1	115.5	196.6	236	228.1	60.9
High	Q08945	FACT complex subunit SSRP1 OS=Homo sapiens OX=9606 GN=SSRP1 PE=1 SV=1	FALSE	Human	44	30	40	30	127.05	1.168	1.074	1.026	0.92	0.879	0.955	4194.1	4898	4506.4	4305	20.56	25.2	24.82	20.1	5724.4	3597.1	4142	4246.8	4866.6	2956.3	4929.5	5679.6	5389	2832.3	4458.9	4554.5	5065.8	3063.1	4480.2	4136.7	5724.4	1530.8	1718.5	2115.8	4275.6	765.6	1752	2520.5	4266.8	527.9
High	Q10570	Cleavage and polyadenylation specificity factor subunit 1 OS=Homo sapiens OX=9606 GN=CPSF1 PE=1 SV=2	FALSE	Human	27	32	38	32	119.91	0.961	0.946	0.983	0.984	1.022	1.039	2405.5	2312	2275	2364	9.98	8.9	11.39	8.17	2709.5	2538.2	2177.7	2279.7	2680.3	2358.6	2204.3	2266.4	2760.9	2246.6	2303.7	2156.4	2674.2	2438.3	2292	2232.3	2709.5	1080.2	903.5	1135.8	2354.8	610.8	783.4	1005.8	2186	418.7
High	P26196	Probable ATP-dependent RNA helicase DDX6 OS=Homo sapiens OX=9606 GN=DDX6 PE=1 SV=2	FALSE	Human	61	23	29	23	101.26	1.045	1.043	1.03	0.998	0.986	0.987	3662.7	3828.8	3822	3773.9	5.32	13.47	17.89	9.31	3775.9	3366.5	3760.2	3567.8	3796.7	2872.8	3861.1	3861.9	4049.1	2640.3	3899.9	3745.8	4138.4	3306.3	3865.2	3684.9	3775.9	1432.7	1560.1	1777.5	3335.6	744	1372.3	1713.8	3205.9	492.1
High	A0A7P0TA76	Acyl-CoA synthetase long chain family member 3 OS=Homo sapiens OX=9606 GN=ACSL3 PE=1 SV=1	FALSE	Human	43	23	34	21	110.44	0.992	0.962	0.971	0.969	0.979	1.01	3124.9	3100.4	3005.2	3035.6	5.18	6.19	7.2	3.88	3050.9	3200.7	3208.1	2868.7	3112.2	2737.8	3088.6	3128.8	3068	2610.1	2990.1	3020.4	2915.5	3012.2	3199.6	3059.1	3050.9	1362.1	1331	1429.2	2734.2	709	1097.7	1388.5	2429.2	486.5
High	Q9UPY3	Endoribonuclease Dicer OS=Homo sapiens OX=9606 GN=DICER1 PE=1 SV=3	FALSE	Human	25	40	42	4	119.3	0.979	0.956	0.97	0.977	0.991	1.014	3811.2	3729.7	3643.4	3695.2	3.81	7.8	5.97	5.98	3951.6	3617.8	3868	3755.2	3729	3183.3	3730.4	3772.2	3728.5	3254.4	3626.6	3660.3	3654.5	3349.7	3863.3	3736.3	3951.6	1539.6	1604.8	1870.9	3276.1	824.4	1325.8	1674	2952.1	606.5
High	Q96RP9	Elongation factor G, mitochondrial OS=Homo sapiens OX=9606 GN=GFM1 PE=1 SV=2	FALSE	Human	45	30	35	30	102.32	0.883	0.93	0.982	1.053	1.113	1.056	3771.4	3330.4	3507.4	3705.2	22.54	20.39	22.24	21.03	4575.5	4548.6	3019.9	3126.9	4493.8	3700.1	2997.7	2962.9	4612.4	4111.5	2992.1	2989.2	4447.2	4393.8	3124.5	2998.2	4575.5	1935.7	1252.9	1557.9	3948.1	958.2	1065.4	1314.9	3652	766.3
High	P12236	ADP/ATP translocase 3 OS=Homo sapiens OX=9606 GN=SLC25A6 PE=1 SV=4	FALSE	Human	57	22	86	6	195.43	0.931	0.914	0.928	0.981	0.997	1.016	7486	6970.8	6840.7	6948.5	6.42	10.47	14.04	7.97	8297.7	7631.6	7193	7343.2	7648.8	5907.3	6941.5	7000.2	7702.7	5433.6	6911.5	6770.7	7944.1	6649.5	7011	6886.5	8297.7	3247.8	2984.4	3658.4	6719.9	1529.9	2467.1	3106.5	6098.7	1012.7
High	P31689	DnaJ homolog subfamily A member 1 OS=Homo sapiens OX=9606 GN=DNAJA1 PE=1 SV=2	FALSE	Human	51	20	26	20	102.14	0.838	0.829	0.839	0.988	1.001	1.013	4186.7	3510.3	3469.6	3513.3	20.82	8.25	12.2	8.67	3451.3	3567.3	5163.3	4913.6	3451	3090.3	3570.5	3772.3	3274.5	3318.1	3628.1	4230	3157.4	3341.7	3810.2	3693.6	3451.3	1518.1	2142.2	2448	3031.9	800.3	1269	1674.1	2592.6	618.4
High	Q15366	Poly(rC)-binding protein 2 OS=Homo sapiens OX=9606 GN=PCBP2 PE=1 SV=1	FALSE	Human	61	16	78	2	227.56	0.96	0.939	0.938	0.978	0.977	0.999	4199.7	4030.2	3941.8	3937.5	2.92	9	10.34	9.08	4378	4191	4208.5	4080.4	4323.4	3493.6	3922.6	4140.8	4280.5	3328.5	4009.1	3875.5	4394.5	3539.7	4040.3	3837.3	4378	1783.5	1746.1	2032.9	3798.3	904.8	1394.1	1837.6	3389.1	620.4
High	Q9BWU0	Kanadaptin OS=Homo sapiens OX=9606 GN=SLC4A1AP PE=1 SV=1	FALSE	Human	41	29	34	29	114.24	1.02	0.989	1.031	0.969	1.011	1.043	2270.1	2316.2	2244.7	2340.8	6.18	3.13	10.59	4.29	2360.3	2465	2173.5	2183.4	2336.3	2398.5	2225.6	2296.4	2300.8	2701.3	2189.9	2168	2348.5	2535.9	2317.3	2333.1	2360.3	1049	901.8	1087.8	2052.5	621.2	791	1019.1	1821.7	503.5
High	P40222	Alpha-taxilin OS=Homo sapiens OX=9606 GN=TXLNA PE=1 SV=3	FALSE	Human	64	30	38	28	133.48	0.829	0.934	0.842	1.128	1.016	0.901	5075.6	4206.7	4743.1	4273.4	15.14	12.64	33.03	8.5	4282.7	4605.2	5891.7	5594.1	4290.2	5206.7	3966.7	4124.8	4234.3	8141.6	4553.8	4940.2	4194.3	4997.3	4270.2	4276.5	4282.7	1959.8	2444.4	2787	3769.2	1348.4	1409.8	1830.5	3352.5	1517.4
High	A0A0J9YXX5	Poly(U)-binding-splicing factor PUF60 (Fragment) OS=Homo sapiens OX=9606 GN=PUF60 PE=1 SV=1	FALSE	Human	52	23	41	1	143.29
High	Q9BWD1	Acetyl-CoA acetyltransferase, cytosolic OS=Homo sapiens OX=9606 GN=ACAT2 PE=1 SV=2	FALSE	Human	75	20	39	20	132.8	0.883	0.905	1.01	1.024	1.144	1.117	3494.3	3086.2	3161	3530.9	5.89	5.72	10.83	8.79	3581.1	3499.4	3489.3	3128	3411.4	3009.6	3110.3	3062.2	3385.4	3611.9	2888.3	2951.5	3832.3	3712.7	3358.1	3165.2	3581.1	1489.2	1447.7	1558.4	2997.1	779.4	1105.4	1359	2680.4	673.2
High	O60566	Mitotic checkpoint serine/threonine-protein kinase BUB1 beta OS=Homo sapiens OX=9606 GN=BUB1B PE=1 SV=3	FALSE	Human	31	31	34	31	101.81	0.956	1.003	0.954	1.049	0.998	0.951	3214.8	3072.9	3223.2	3065.8	6.29	5.94	9.45	5.12	3152.4	3278.3	3011.8	3490.8	2986.9	2849	3161.4	3257.9	3057.3	2814.1	3398	3453.4	2807.3	3069.5	3062.2	3171.1	3152.4	1395.1	1249.6	1739.2	2624.2	737.8	1123.6	1445.8	2420.7	524.5
High	Q28085	Complement factor H OS=Bos taurus GN=CFH PE=1 SV=3	TRUE		28	29	30	29	105.09	1.139	1.295	0.937	1.137	0.822	0.723	2241.3	2553.1	2901.9	2099.5	52.74	37.24	53.71	37.4	1266	1703.5	2948.8	4240.9	1538.4	1986	3282.2	3487.9	1421.8	1953.7	4310.2	4773.7	1181.5	1971.8	2235.5	3108.5	1266	724.9	1223.5	2112.8	1351.6	514.3	1166.5	1547.9	1125.7	364.1
High	Q7Z2W4	Zinc finger CCCH-type antiviral protein 1 OS=Homo sapiens OX=9606 GN=ZC3HAV1 PE=1 SV=3	FALSE	Human	39	32	35	5	117.74	1.021	0.946	1.027	0.926	1.006	1.086	2991	3055.2	2828.6	3072.7	3.77	7.46	7.8	2.09	3073.1	2911.1	3083.6	2862.3	3220.7	2719.8	2959.4	3154	3202.1	2677.8	2797.8	2859.8	3177.8	3029	3056.5	3088.9	3073.1	1238.9	1279.4	1426	2829.5	704.4	1051.8	1399.7	2535.3	499.1
High	Q96P70	Importin-9 OS=Homo sapiens OX=9606 GN=IPO9 PE=1 SV=3	FALSE	Human	28	26	36	26	126.2	1.052	0.998	1.116	0.949	1.061	1.118	4111.6	4323.4	4103.4	4588	11.86	5.69	6.67	6.21	4311.5	4818.8	3683.5	3921	4492.2	3922	4343.3	4303.7	4285.6	3698.1	4234.6	3976.2	4859.3	4737.2	4443.5	4232.7	4311.5	2050.7	1528.3	1953.5	3946.7	1015.7	1543.6	1909.9	3393.2	689.2
High	P27695	DNA-(apurinic or apyrimidinic site) endonuclease OS=Homo sapiens OX=9606 GN=APEX1 PE=1 SV=2	FALSE	Human	67	20	34	10	125.1	0.885	0.973	0.92	1.099	1.04	0.946	3916.3	3465.3	3809.7	3604.3	10.43	8.94	6.76	2.5	3802.2	3468.5	4033.9	4445.6	3569.2	2914.4	3515.4	3415.9	3678.5	3442.3	3989	3945.6	3748.7	3568.7	3640.2	3548.3	3802.2	1476.1	1673.6	2214.8	3135.7	754.8	1249.4	1515.9	2912.5	641.6
High	Q13123	Protein Red OS=Homo sapiens OX=9606 GN=IK PE=1 SV=3	FALSE	Human	47	26	40	26	124.91	0.937	0.992	0.938	1.058	1.001	0.946	4757.3	4458.6	4718.3	4463.6	4.8	4.6	4.58	5.87	4912.4	4422.9	4645.4	4872	4616.5	4133.7	4465.3	4451.9	4447.2	4926	4610.9	4828.2	4350.5	4579.5	4065.6	4632.6	4912.4	1882.3	1927.3	2427.3	4055.9	1070.6	1587	1975.7	3521.1	918.1
High	A0A7P0T8N8	Transcription elongation regulator 1 OS=Homo sapiens OX=9606 GN=TCERG1 PE=1 SV=1	FALSE	Human	29	42	55	42	135.59	1.035	1.04	1.108	1.005	1.071	1.065	4507.2	4663.3	4688.3	4994.9	6.77	3.34	17.35	2.51	5046.6	4480.7	4533.9	4330.3	4851.6	4753.4	4574.8	4514.3	4924.9	6183.6	4463.1	4270	5020.3	5043.8	4770.5	4969.7	5046.6	1906.8	1881.1	2157.4	4262.4	1231	1625.9	2003.3	3899.3	1152.5
High	Q13464	Rho-associated protein kinase 1 OS=Homo sapiens OX=9606 GN=ROCK1 PE=1 SV=1	FALSE	Human	25	37	44	29	126.42	0.996	0.968	1.033	0.972	1.037	1.066	2082.7	2074.8	2017	2151.1	5.84	2.71	3.1	4.87	2055.6	2132.2	1869.7	2110.1	2163.4	2066.7	2083	2029.5	2032.1	1952.1	2101.9	2002	2157.5	2349	2144.7	2114.3	2055.6	907.4	775.7	1051.3	1900.6	535.2	740.3	900.6	1608.9	363.8
High	Q86Y56	Dynein axonemal assembly factor 5 OS=Homo sapiens OX=9606 GN=DNAAF5 PE=1 SV=4	FALSE	Human	40	28	30	28	99.72	0.97	0.954	1	0.983	1.031	1.049	3084.9	2993.8	2942	3085.2	14.76	14.21	14.75	11.79	3834.3	3314.5	2871.2	2813	3797	2788.1	3006	2981.6	3741.6	2712.4	3016	2869.7	3711.8	3206.9	2968.1	2869.8	3834.3	1410.6	1191.2	1401.4	3335.9	722.1	1068.4	1323.2	2962.4	505.5
High	P18669	Phosphoglycerate mutase 1 OS=Homo sapiens OX=9606 GN=PGAM1 PE=1 SV=2	FALSE	Human	76	16	60	16	194.33	0.996	0.93	1.037	0.933	1.042	1.116	7351.5	7322.5	6834.4	7626.5	7.11	1.45	19.64	6.1	7495.5	7210.2	8216.3	6997.1	7309.3	7335.7	7293.9	7524.2	7050.6	9656	6624.8	6576.2	7381.1	8459	7691.3	7562.2	7495.5	3068.4	3408.9	3486	6421.6	1899.8	2592.3	3339.1	5582.4	1799.7
High	H0YNH8	Uveal autoantigen with coiled-coil domains and ankyrin repeats OS=Homo sapiens OX=9606 GN=UACA PE=1 SV=1	FALSE	Human	27	38	40	37	110.08	0.917	1.042	0.96	1.136	1.046	0.921	2965.4	2719.6	3090.7	2845.5	15.74	10.98	14.09	12.87	2283.9	2733.9	3227.9	3216.4	2279.6	2567.2	2881.1	2890.2	2296.1	3104.2	3077.3	3157.2	2245.6	2733.4	3021.9	2962.3	2283.9	1163.5	1339.3	1602.4	2002.8	664.8	1024	1282.6	1818	578.6
High	B4DY09	Interleukin enhancer binding factor 2 OS=Homo sapiens OX=9606 GN=ILF2 PE=1 SV=1	FALSE	Human	62	17	38	17	127	0.942	0.966	0.907	1.026	0.963	0.938	5334.7	5023.7	5155	4836.7	15.3	12.13	13.2	14.67	6637.9	5583.1	4687.2	5097.3	5957.9	4467.2	4954.1	5094.1	6025.9	4354.7	5139.2	5170.9	6003.4	5052.3	4630.2	4316.3	6637.9	2376	1944.7	2539.5	5234.4	1156.9	1760.7	2260.7	4771.1	811.6
High	Q14738	Serine/threonine-protein phosphatase 2A 56 kDa regulatory subunit delta isoform OS=Homo sapiens OX=9606 GN=PPP2R5D PE=1 SV=1	FALSE	Human	49	27	38	21	125.72	0.975	0.938	0.986	0.962	1.011	1.052	4953	4831	4645.8	4885.4	3.17	2.33	6.29	2.17	5036.2	5048.1	4871.2	4717.9	5043.7	4824.7	4837.3	4796.3	5120.3	4492.1	4794.3	4502	5020.3	4920.8	4771	4850.2	5036.2	2148.3	2021.1	2350.5	4431.2	1249.5	1719.2	2128.5	4054	837.2
High	P07355	Annexin A2 OS=Homo sapiens OX=9606 GN=ANXA2 PE=1 SV=2	FALSE	Human	73	30	61	20	174.15	1.002	0.944	1.023	0.942	1.021	1.084	7579.7	7594.1	7153.1	7753.5	28.57	26.56	29.47	25.26	5596.3	6094.6	9872.9	9426.6	5279.9	6434.4	9449.9	8962.8	5366.2	5599.5	9137.6	9325.9	5467	6555.3	9349.2	9170.6	5596.3	2593.7	4096.2	4696.4	4638.7	1666.4	3358.5	3977.5	4248.8	1043.6
High	P60228	Eukaryotic translation initiation factor 3 subunit E OS=Homo sapiens OX=9606 GN=EIF3E PE=1 SV=1	FALSE	Human	59	24	44	24	130.46	0.957	0.917	1.014	0.958	1.06	1.106	4187.7	4008.4	3840.2	4247.2	8.99	6.91	9.07	9.56	4390.6	4623.9	3994.1	3789	4562.2	3984.5	4032.4	3963.4	4443.9	3617	3885.9	3795.1	4874.9	4427.1	4074.7	3952	4390.6	1967.8	1657.2	1887.7	4008.1	1031.9	1433.1	1758.9	3518.5	674.1
High	A0MZ66	Shootin-1 OS=Homo sapiens OX=9606 GN=SHTN1 PE=1 SV=4	FALSE	Human	46	31	37	31	121.9	1.019	1.036	1.071	1.016	1.05	1.034	5229.3	5330.9	5416.9	5599.1	1.5	5.64	21.14	5.96	5118.6	5188.2	5287.4	5270.7	4838	5458.7	5466.4	5206.1	4812.8	7605.5	5387.3	5446.7	5136.8	5767.2	5436	5862.3	5118.6	2207.9	2193.7	2625.9	4250.4	1413.7	1942.8	2310.3	3810.6	1417.5
High	A0A024RCM4	Large proline-rich protein BAG6 OS=Homo sapiens OX=9606 GN=BAG6 PE=1 SV=1	FALSE	Human	27	27	34	26	108.43	1.007	0.952	0.998	0.946	0.992	1.049	3586.1	3609.4	3414.3	3580.2	3.77	7.06	5.92	1.91	3704.4	3576.9	3595.3	3381.1	3853.9	3242.2	3587.9	3631	3733.7	3245	3401.5	3427.2	3621.7	3473.2	3550	3610.7	3704.4	1522.2	1491.7	1684.5	3385.8	839.7	1275.2	1611.4	2956.2	604.8
High	Q99623	Prohibitin-2 OS=Homo sapiens OX=9606 GN=PHB2 PE=1 SV=2	FALSE	Human	77	27	56	27	159.6	0.93	0.951	1.019	1.022	1.095	1.071	5426.3	5048.2	5160.7	5528.9	7.6	5.07	5.37	8.09	5633	5824.3	4908.9	5227.3	5493	4891.3	5043.8	5052.5	5647.4	5078.6	5244.1	5025	6065.8	5832.2	5241.4	5138.4	5633	2478.6	2036.7	2604.3	4825.9	1266.7	1792.6	2242.2	4471.4	946.5
High	Q9Y4I1	Unconventional myosin-Va OS=Homo sapiens OX=9606 GN=MYO5A PE=1 SV=2	FALSE	Human	20	35	37	27	96.06	1.051	1.034	1.067	0.984	1.016	1.032	3375.5	3547.6	3490.1	3602.9	5.72	3.96	2.14	3.26	3410.7	3651.7	3184.4	3340.6	3727.5	3385.8	3567.3	3527.9	3527.3	3453.2	3540.8	3379.5	3605.4	3837.5	3600.3	3591.2	3410.7	1554	1321.2	1664.3	3274.8	876.9	1267.8	1565.6	2792.8	643.6
High	Q9NSK0	Kinesin light chain 4 OS=Homo sapiens OX=9606 GN=KLC4 PE=1 SV=3	FALSE	Human	48	25	30	18	105.93	0.977	1.006	0.998	1.03	1.021	0.992	2495	2437.1	2509.9	2489.1	3.51	3.3	7.26	6.36	2476	2619.9	2514	2409.6	2388.6	2331.5	2498.5	2486.7	2539.1	2820.6	2481	2390.2	2266	2648.8	2487.3	2490.9	2476	1114.9	1043.1	1200.5	2098.5	603.8	888	1103.5	2010.4	525.7
High	I3L2C7	Gem nuclear organelle associated protein 4 OS=Homo sapiens OX=9606 GN=GEMIN4 PE=1 SV=1	FALSE	Human	33	32	38	32	109.04	0.9	0.915	0.895	1.016	0.994	0.978	2773.1	2496.9	2537.8	2482.2	3.65	11.53	9.92	1.88	2816.8	2818.7	2606.4	2730	2761.6	2079.4	2461.5	2532.7	2886.7	2280.3	2475.9	2601.3	2551.9	2486.2	2478.2	2439.1	2816.8	1199.6	1081.4	1360.1	2426.3	538.5	874.8	1124	2285.6	425
High	Q12849	G-rich sequence factor 1 OS=Homo sapiens OX=9606 GN=GRSF1 PE=1 SV=3	FALSE	Human	59	24	35	24	115.24	1.01	1.028	1.088	1.018	1.077	1.058	3215.1	3247.5	3306.3	3497.9	6.69	3.32	6.72	3.65	3456.3	3386.5	3052.4	3047.1	3442	3208.3	3212.9	3282.5	3462.2	3544.5	3157.4	3092	3641.6	3569.4	3363	3427.8	3456.3	1441.2	1266.4	1518.1	3024	830.9	1141.9	1456.7	2741.2	660.6
High	Q8IWJ2	GRIP and coiled-coil domain-containing protein 2 OS=Homo sapiens OX=9606 GN=GCC2 PE=1 SV=4	FALSE	Human	22	38	41	10	120.73	1.015	1.019	1.038	1.004	1.023	1.019	3160.8	3208.1	3220.9	3282.4	5.75	2.43	3.31	2.06	3250.5	3402.3	2993.6	3073.5	3300.1	3125.5	3169.4	3247.3	3256.9	3366.9	3185.2	3116.9	3168.7	3321.7	3266.8	3298	3250.5	1447.9	1242	1531.2	2899.4	809.4	1126.4	1441.1	2578.7	627.5
High	P61221	ATP-binding cassette sub-family E member 1 OS=Homo sapiens OX=9606 GN=ABCE1 PE=1 SV=1	FALSE	Human	48	28	35	21	119.58	1.001	0.926	1.055	0.925	1.055	1.14	5288.2	5291.2	4895.7	5581	5.38	5.67	5.31	8.36	5142.3	5735.8	5438.3	5125.2	5497	4806	5245.6	5337.2	5411.8	4885.4	4851.5	4905.9	6472.3	5513.4	5649.5	5420.1	5142.3	2441	2256.3	2553.4	4829.4	1244.7	1864.3	2368.5	4284.9	910.5
High	Q9H6T3	RNA polymerase II-associated protein 3 OS=Homo sapiens OX=9606 GN=RPAP3 PE=1 SV=2	FALSE	Human	50	30	37	30	114	1.005	1.007	1.03	1.002	1.025	1.023	5136.9	5164.3	5173	5292.5	1.32	3.92	1.49	2.79	5127.5	5270.3	5133.9	5140	5265	4813.6	5200.3	5128.5	5199.7	5276.6	5146.5	5096.4	5179.8	5319.6	5265.5	5528.8	5127.5	2242.9	2130	2560.8	4625.6	1246.6	1848.2	2275.9	4117	983.4
High	Q9Y262	Eukaryotic translation initiation factor 3 subunit L OS=Homo sapiens OX=9606 GN=EIF3L PE=1 SV=1	FALSE	Human	55	28	44	28	135.39	1.017	0.941	0.987	0.926	0.971	1.048	5623.1	5718.9	5294.1	5550.6	7.45	6.65	11.66	3.07	5904.1	6087.2	5355.5	5216.2	6169.6	5279.2	5583.6	5857.5	6224.9	4707.9	5279.4	5308.8	5810.8	5471.6	5630.8	5436.1	5904.1	2590.5	2222	2598.7	5420.3	1367.2	1984.4	2599.4	4928.6	877.5
High	P16435	NADPH--cytochrome P450 reductase OS=Homo sapiens OX=9606 GN=POR PE=1 SV=2	FALSE	Human	55	31	38	31	119.01	1.008	0.949	1.007	0.942	0.999	1.06	4108.1	4140.1	3900.3	4135.3	7.72	9.22	8.73	3.08	4331.9	3961.4	4260.3	3648.2	4522.9	3605.7	4176.6	4103.9	4443.8	3993.9	3808.8	3639.3	4306.6	4080.1	4191.2	4015.9	4331.9	1685.8	1767.6	1817.5	3973.6	933.8	1484.4	1821.2	3518.4	744.4
High	Q9BQS8	FYVE and coiled-coil domain-containing protein 1 OS=Homo sapiens OX=9606 GN=FYCO1 PE=1 SV=3	FALSE	Human	24	32	32	32	99.7	0.968	0.972	1.029	1.004	1.063	1.058	1927.1	1865.6	1874	1982.5	6.13	7.4	6.51	6.89	1852.4	2004.9	1828.2	2074.3	1769.2	1738.2	2013.2	1967.3	1817.7	1839.9	2092.4	1908.7	1759.1	1927.7	2038.8	2045.9	1852.4	853.2	758.5	1033.5	1554.3	450.2	715.5	873	1439.2	342.9
High	V9GYM8	Rho guanine nucleotide exchange factor 2 OS=Homo sapiens OX=9606 GN=ARHGEF2 PE=1 SV=1	FALSE	Human	34	31	36	31	117.84	1.074	1	1.043	0.931	0.971	1.043	3108.3	3339.7	3109.6	3242	6.01	11.75	8.67	6.77	3248.9	2906.7	3269.8	2973.8	3273.5	2656.6	3486	3407.3	3196.5	2624	3125.1	3094.3	3158	2885	3352.8	3328.1	3248.9	1237	1356.6	1481.6	2875.9	688	1238.9	1512.1	2530.9	489.1
High	Q9HCK8	Chromodomain-helicase-DNA-binding protein 8 OS=Homo sapiens OX=9606 GN=CHD8 PE=1 SV=5	FALSE	Human	16	36	38	23	118.92	1.004	0.988	1.041	0.984	1.037	1.054	1461.1	1466.8	1442.9	1520.7	2.35	6.62	6.58	5.17	1461.6	1460.6	1449.4	1525.8	1561.2	1329.5	1450.3	1483.5	1478.1	1276.5	1467.7	1418.7	1626.8	1439.6	1543.3	1498.4	1461.6	621.6	601.4	760.1	1371.6	344.3	515.4	658.4	1170.3	237.9
High	P61981	14-3-3 protein gamma OS=Homo sapiens OX=9606 GN=YWHAG PE=1 SV=2	FALSE	Human	60	17	84	10	228.77	1.042	1.056	1.119	1.013	1.073	1.059	4261.5	4442.6	4501.1	4767.8	7.01	4.1	6.94	3.2	4228.2	4809.7	4121	4295.1	4475.3	4410	4750.1	4323.8	4332.5	5050.6	4576.9	4426.6	4521.3	4863.3	4720.6	4815.5	4228.2	2046.8	1709.8	2139.9	3931.8	1142.1	1688.2	1918.8	3430.3	941.3
High	P51003	Poly(A) polymerase alpha OS=Homo sapiens OX=9606 GN=PAPOLA PE=1 SV=4	FALSE	Human	52	33	35	28	104.69	1.076	1.069	1.05	0.994	0.976	0.983	5001.7	5379.5	5345.2	5252.3	0.93	10.14	15.42	6.28	4955.9	5027.5	4976	5057.3	5366.7	4414.1	5584.7	5392.4	5273.2	3913.2	5642.7	5418.2	5302.9	4629.1	5247.4	5257.3	4955.9	2139.5	2064.5	2519.6	4714.9	1143.2	1984.8	2393	4175.1	729.3
High	O43776	Asparagine--tRNA ligase, cytoplasmic OS=Homo sapiens OX=9606 GN=NARS1 PE=1 SV=1	FALSE	Human	53	29	41	28	118.87	0.921	0.962	0.912	1.045	0.991	0.948	4643.7	4277.1	4469.1	4236.7	7.85	11.58	10.83	8.51	4164.1	4529.7	4760.6	5017.9	4006.7	3697.9	4766.4	4565.8	4116.9	3991.5	4921.2	4851.5	3922.8	3982.6	4638.4	4507.1	4164.1	1927.7	1975.2	2499.9	3520.1	957.7	1694	2026.2	3259.6	743.9
High	P00505	Aspartate aminotransferase, mitochondrial OS=Homo sapiens OX=9606 GN=GOT2 PE=1 SV=3	FALSE	Human	55	26	54	26	136.89	1.215	0.958	1.293	0.789	1.065	1.349	5396.6	6555.4	5172.4	6978.6	12.82	17.15	12.86	19.93	5924.1	5017.7	5804.1	4484.6	6103.7	5051.8	7561.6	7040.4	6364.8	4770.7	5218	5127.2	6625.3	4666.2	7494.6	7350.6	5924.1	2135.4	2408.1	2234.3	5362.5	1308.3	2687.4	3124.4	5039.4	889.2
High	Q9UK61	Protein TASOR OS=Homo sapiens OX=9606 GN=TASOR PE=1 SV=3	FALSE	Human	23	33	34	33	102.38	1.008	0.954	0.971	0.946	0.962	1.017	2229.3	2248.1	2126.9	2163.7	7.42	4.55	5.1	2.65	2305.4	2495.3	2128.3	2155.7	2259	2063.7	2237.3	2286.5	2302.8	2047.5	2150.9	2103.2	2074.4	2160	2211	2167.4	2305.4	1061.9	883	1074	1984.6	534.5	795.2	1014.7	1823.3	381.6
High	A0A2R8YCH5	Catenin beta 1 (Fragment) OS=Homo sapiens OX=9606 GN=CTNNB1 PE=1 SV=1	FALSE	Human	40	27	35	24	112.7	1.145	1.007	1.006	0.88	0.879	0.999	3700	4236.1	3726.1	3723.4	2.99	12.96	10.3	9.93	3541.4	3673.3	3802.7	3727	3743.7	5084.5	4313.5	4160	3585.2	3184.4	4052	3872.6	3311.4	3532.8	4128.6	3924.3	3541.4	1563.2	1577.7	1856.8	3289.1	1316.8	1533	1846.1	2838.6	593.5
High	O76021	Ribosomal L1 domain-containing protein 1 OS=Homo sapiens OX=9606 GN=RSL1D1 PE=1 SV=3	FALSE	Human	53	34	53	28	137.47	0.935	0.977	0.879	1.044	0.939	0.9	5274.3	4933.4	5151.5	4634.3	22.13	18.59	15.28	24.34	7759.6	5030.4	5158.4	5392.8	6438.6	4520.3	4336.7	5384.3	6178.6	5316.8	4266.1	4991.4	6791.8	4918.5	4366.6	4057	7759.6	2140.8	2140.2	2686.7	5656.7	1170.7	1541.3	2389.4	4892	990.9
High	Q9Y2X3	Nucleolar protein 58 OS=Homo sapiens OX=9606 GN=NOP58 PE=1 SV=1	FALSE	Human	44	23	35	23	116.45	1.075	1.004	0.886	0.934	0.824	0.882	4479.2	4815	4499.3	3967.1	30.93	19.56	15.99	18.44	7355.2	4478.7	3886	4479.7	5750.5	3811.3	4231.2	5479.4	5870.9	4228.4	4274.6	4735.8	5513.9	3993.2	3941.2	3839.9	7355.2	1906	1612.3	2231.8	5052.1	987.1	1503.8	2431.7	4648.3	788.1
High	P16403	Histone H1.2 OS=Homo sapiens OX=9606 GN=H1-2 PE=1 SV=2	FALSE	Human	60	24	103	9	267.16	1.012	1.032	1.077	1.02	1.064	1.043	3850.2	3897.1	3974.6	4145.8	14	4.96	9.14	5.58	4204.5	3016.1	3690.8	4016.6	4258	3858	3829.7	3936.7	3984	4487.1	3594.6	3965.3	4513.5	4189.7	4102.3	3962.8	4204.5	1283.5	1531.3	2001.1	3740.9	999.2	1361.1	1747	3154.4	836.3
High	Q9Y6U3	Scinderin OS=Homo sapiens OX=9606 GN=SCIN PE=1 SV=4	FALSE	Human	47	30	39	26	131.59	1.059	0.978	1.036	0.923	0.978	1.059	5029.5	5325.2	4917.7	5208.5	22.58	23.5	23.83	23.29	3642.5	4432.8	5706.7	6051	3633.5	4704.3	6028.1	6204.4	3540.3	4199.6	5758.5	5864.9	3736.5	4571.4	6311.4	5934.5	3642.5	1886.4	2367.7	3014.6	3192.2	1218.3	2142.4	2753.4	2803	782.7
High	Q9Y5K6	CD2-associated protein OS=Homo sapiens OX=9606 GN=CD2AP PE=1 SV=1	FALSE	Human	51	34	46	34	137.52	1.081	1.012	1.164	0.936	1.077	1.151	6398.9	6914.7	6474.6	7450.5	2.57	9.03	21.61	4.17	6411.1	6705.7	6386.7	6338.8	6737.7	8136	6988.1	6842	6554.2	9546.5	6351	6395.9	7019	7565.1	7337.7	7732.4	6411.1	2853.8	2649.8	3158	5919.5	2107.1	2483.6	3036.3	5189.4	1779.3
High	P29692	Elongation factor 1-delta OS=Homo sapiens OX=9606 GN=EEF1D PE=1 SV=5	FALSE	Human	79	23	39	1	117.17	0.938	0.905	0.897	0.965	0.956	0.991	44.8	42	40.5	40.2	15.56	28.2	16.98	8.75	51.7	41.2	48.7	36.5	46.8	46.8	23.7	37.8	45.2	33.9	48.5	36.4	40.4	46	40	37.5	51.7	17.5	20.2	18.2	41.1	12.1	8.4	16.8	35.8	6.3
High	Q96AC1	Fermitin family homolog 2 OS=Homo sapiens OX=9606 GN=FERMT2 PE=1 SV=1	FALSE	Human	40	24	30	22	105.67	0.974	1.025	0.936	1.052	0.961	0.913	3974.7	3872.5	4075.6	3721.5	14.15	19.69	22.16	15.28	3307.2	3736.3	4228.3	4589.2	3385.9	3041.6	4576.1	4428.9	3521	2974.6	4717.6	4739.7	3075.3	3335.2	4152.6	4173	3307.2	1590	1754.3	2286.4	2974.7	787.7	1626.4	1965.5	2787.8	554.4
High	Q13523	Serine/threonine-protein kinase PRP4 homolog OS=Homo sapiens OX=9606 GN=PRPF4B PE=1 SV=3	FALSE	Human	25	27	36	27	103.11	0.983	0.979	0.947	0.995	0.964	0.968	4522	4445.7	4425.2	4284.1	7.69	10.6	4.64	7.47	5022.2	4696.2	4245.9	4354.3	4905.7	3785.6	4361.5	4531.5	4756.5	4358.2	4493.2	4284.9	4914.9	4256.1	4312.3	4210.4	5022.2	1998.5	1761.6	2169.3	4309.9	980.4	1550.1	2011	3766	812.3
High	Q9P2D1	Chromodomain-helicase-DNA-binding protein 7 OS=Homo sapiens OX=9606 GN=CHD7 PE=1 SV=3	FALSE	Human	14	38	40	23	109.59	0.943	0.946	0.974	1.003	1.033	1.03	2481.3	2340.6	2348.1	2417.7	12.71	10.68	10.49	7.34	2792.7	2722.9	2171.5	2261	2856.3	2313.5	2359.2	2322.2	2800.6	2365.7	2330.5	2221.1	2745.3	2478	2358.8	2358.5	2792.7	1158.8	901	1126.5	2509.4	599.2	838.5	1030.6	2217.4	440.9
High	Q9HB71	Calcyclin-binding protein OS=Homo sapiens OX=9606 GN=CACYBP PE=1 SV=2	FALSE	Human	70	20	42	19	132.08	0.85	0.916	1.016	1.077	1.196	1.11	5392.5	4583.9	4937.7	5481.4	5	12.39	5.1	16.16	5464.9	5531.2	4937.7	5321	5694.5	4682.6	4402.7	4487.4	5291.1	4786.6	4764	5093.6	6744.8	5946.2	5053	4736	5464.9	2353.9	2048.6	2651	5002.9	1212.7	1564.7	1991.4	4189.3	892.1
High	Q9Y5L0	Transportin-3 OS=Homo sapiens OX=9606 GN=TNPO3 PE=1 SV=3	FALSE	Human	32	26	32	26	103.28	0.999	0.979	0.95	0.98	0.951	0.97	3147.2	3144.7	3082.2	2990	9.7	7.12	10.37	4.86	3296	3503.1	2812.3	3005	3408.5	2869.2	3193	3097.2	3475.5	2706	3157.5	3008.7	3280.1	2997.4	2971.3	2982.6	3296	1490.8	1166.8	1497.1	2994.5	743.1	1134.8	1374.5	2751.8	504.3
High	P49959	Double-strand break repair protein MRE11 OS=Homo sapiens OX=9606 GN=MRE11 PE=1 SV=3	FALSE	Human	52	31	36	31	109.96	1.037	0.954	1.001	0.921	0.966	1.049	3977.1	4123.3	3795.7	3982.9	11.18	12.33	6.84	5.82	4422.9	3631.4	4355.7	3600.9	4243	3209.7	4052.2	4195.7	4258.5	3812.3	3779.3	3650	4192.2	3650.6	4048.7	3918.1	4422.9	1545.4	1807.2	1794	3727.7	831.2	1440.2	1862	3371.7	710.5
High	P05198	Eukaryotic translation initiation factor 2 subunit 1 OS=Homo sapiens OX=9606 GN=EIF2S1 PE=1 SV=3	FALSE	Human	62	20	37	20	121.69	1.031	1.037	1.084	1.005	1.051	1.046	3527.8	3638.9	3656.9	3825.4	4.52	9.69	9.24	6.24	3326.4	3598	3459.1	3689.4	3539.5	3086.1	3875.5	3741.2	3583.7	3092.6	3836.7	3731.6	3766.7	3434.9	3885.1	3970	3326.4	1531.2	1435.2	1838.1	3109.6	799.2	1377.4	1660.3	2837.4	576.4
High	O43719	HIV Tat-specific factor 1 OS=Homo sapiens OX=9606 GN=HTATSF1 PE=1 SV=1	FALSE	Human	40	31	40	31	121.49	1.064	1.121	1.073	1.054	1.009	0.957	2662.7	2831.9	2985.4	2857.4	17.15	11.11	10.58	7.47	2903.6	3250.3	2216.2	2441.8	3157.6	3035.7	2641.8	2495.2	3158.3	3337.6	2821.9	2639.8	3001.5	3071.2	2720.2	2631.2	2903.6	1383.2	919.5	1216.5	2774.1	786.2	938.9	1107.3	2500.6	622.1
High	O94822	E3 ubiquitin-protein ligase listerin OS=Homo sapiens OX=9606 GN=LTN1 PE=1 SV=6	FALSE	Human	18	31	36	31	119.06	1.064	0.985	1.067	0.925	1.002	1.083	3403	3622.4	3352.1	3631.3	2.63	11.75	13.73	8.16	3398.4	3297.1	3516.5	3407.8	3500.4	2911.4	3812.3	3748.6	3377.9	2553.7	3326.4	3536.4	3502.2	3219.8	3876	3765.2	3398.4	1403.1	1459	1697.8	3075.3	754	1354.9	1663.5	2674.5	476
High	A0A8V8TQ67	Pogo transposable element derived with ZNF domain OS=Homo sapiens OX=9606 GN=POGZ PE=1 SV=1	FALSE	Human	28	30	32	22	110.46	0.977	0.982	0.971	1.004	0.994	0.989	3414.6	3337.1	3351.5	3315.9	5.39	8	7.31	4.94	3664.4	3303.4	3529.6	3277.6	3728.2	3097.2	3254.7	3421.7	3798.1	3255.7	3431.2	3273.7	3627.9	3301	3330.9	3264.1	3664.4	1405.8	1464.4	1632.9	3275.4	802.1	1156.7	1518.5	3007.2	606.8
High	P51858	Hepatoma-derived growth factor OS=Homo sapiens OX=9606 GN=HDGF PE=1 SV=1	FALSE	Human	70	20	36	19	129.35	0.892	0.993	0.939	1.113	1.052	0.945	4708.4	4200.1	4676.6	4420.2	7	20.14	42.3	15.35	4541.6	5308.2	4701.4	4715.5	4280.4	5977.3	4121.2	4013.6	4656.2	9648.6	4697	4611.6	4338.7	5827.4	4503.3	4304.2	4541.6	2259	1950.6	2349.3	3760.6	1548	1464.7	1781.1	3686.6	1798.3
High	P16152	Carbonyl reductase [NADPH] 1 OS=Homo sapiens OX=9606 GN=CBR1 PE=1 SV=3	FALSE	Human	77	19	35	16	116.38	0.992	0.992	1.019	1	1.027	1.028	4385.3	4351.4	4351.1	4470.8	5.08	9.32	10.52	5.99	4363.3	4121.7	4665.9	4407.5	4324.5	3639.6	4520.5	4378.4	4442.8	3511.5	4385.1	4317.4	4455.6	4029	4646	4486.1	4363.3	1754.1	1935.9	2195.8	3799.3	942.6	1606.6	1943	3517.6	654.5
High	O75376	Nuclear receptor corepressor 1 OS=Homo sapiens OX=9606 GN=NCOR1 PE=1 SV=2	FALSE	Human	17	37	42	32	118.55	0.876	0.935	0.864	1.067	0.987	0.925	2972	2603.2	2777.8	2569.2	6.44	5.49	8.3	11.55	3216.4	2759.3	2918.5	3026.5	2717.1	2715.8	2495.3	2448.7	2963.9	2979.9	2603.4	2547.2	2581.4	3175.5	2557	2518.5	3216.4	1174.3	1210.9	1507.8	2387.1	703.3	886.8	1086.7	2346.7	555.4
High	O15381	Nuclear valosin-containing protein-like OS=Homo sapiens OX=9606 GN=NVL PE=1 SV=1	FALSE	Human	48	32	33	31	88.5	0.972	0.954	0.97	0.982	0.998	1.017	4140.2	4022.6	3948.8	4016.4	2.16	6.32	4.99	3.99	4256.5	4193.7	4066.1	4087.4	4281.7	3677.3	3963.2	4083	4028	3602.1	3993	3905	4238.9	3969.4	4064	3858.6	4256.5	1784.7	1687	2036.3	3761.7	952.4	1408.5	1811.9	3189.2	671.4
High	O15042	U2 snRNP-associated SURP motif-containing protein OS=Homo sapiens OX=9606 GN=U2SURP PE=1 SV=2	FALSE	Human	30	33	42	33	125.71	0.942	0.973	0.998	1.032	1.059	1.026	4717	4445.5	4588.7	4706.5	6.57	7.55	7.08	11.41	4680.1	5291.3	4582.8	4754.1	5018.7	4570	4262.9	4324.3	4772.7	5000.2	4289.3	4411.9	4951.7	5402	4473.4	4168.7	4680.1	2251.8	1901.4	2368.5	4409.2	1183.5	1515.1	1919	3778.8	931.9
High	Q14997	Proteasome activator complex subunit 4 OS=Homo sapiens OX=9606 GN=PSME4 PE=1 SV=2	FALSE	Human	20	31	35	31	112.97	1.075	0.99	1.052	0.921	0.979	1.062	2349.2	2524.5	2326	2471.1	8.44	2.56	6.27	3.1	2493.1	2561.2	2162.5	2213.5	2571.9	2478	2589.7	2462.5	2500.6	2160.1	2380.8	2272.4	2612.4	2439.5	2470.6	2471.5	2493.1	1090	897.2	1102.8	2259.5	641.8	920.4	1092.8	1979.9	402.6
High	Q9Y4E8	Ubiquitin carboxyl-terminal hydrolase 15 OS=Homo sapiens OX=9606 GN=USP15 PE=1 SV=3	FALSE	Human	35	29	33	28	111.65	1.056	0.943	1.056	0.893	1	1.12	4281.7	4519.4	4035.9	4521.6	3.91	5.85	6.83	2.42	4286.8	4276.7	4300.9	3960.2	4647.2	4058.1	4535.1	4503.8	4488.4	3828	4067.5	4004.6	4709.3	4453.5	4531.9	4511.3	4286.8	1820	1784.4	1973	4082.8	1051	1611.8	1998.7	3553.7	713.5
High	C9J470	Condensin complex subunit 2 (Fragment) OS=Homo sapiens OX=9606 GN=NCAPH PE=1 SV=8	FALSE	Human	41	25	29	1	96.91
High	P55011	Solute carrier family 12 member 2 OS=Homo sapiens OX=9606 GN=SLC12A2 PE=1 SV=1	FALSE	Human	26	25	29	25	97.81	1.017	0.988	0.958	0.972	0.942	0.969	3936.2	4003	3890.1	3771.1	2.61	7.44	6.25	0.8	4093.4	3988.6	3871.8	3884.4	4250.7	3546.7	4012.2	3993.7	4246.1	3656.7	3927.9	3852.8	3775	3807.8	3767.2	3734.2	4093.4	1697.4	1606.4	1935.2	3734.5	918.5	1426	1772.3	3361.9	681.5
High	Q9H9A6	Leucine-rich repeat-containing protein 40 OS=Homo sapiens OX=9606 GN=LRRC40 PE=1 SV=1	FALSE	Human	54	27	30	27	97.01	1.011	1.001	0.985	0.99	0.974	0.984	3599.2	3640.3	3603.2	3546.3	4.35	18.91	8.15	0.42	3565.1	3813.2	3436.2	3633.6	3675.8	5055.2	3605.2	3445	3623.2	3052.9	3645.6	3583.4	3530.2	3547.5	3545.1	3566.8	3565.1	1622.8	1425.7	1810.3	3229.4	1309.2	1281.3	1528.8	2868.7	569
High	E7EQL5	Dynein cytoplasmic 1 intermediate chain 2 (Fragment) OS=Homo sapiens OX=9606 GN=DYNC1I2 PE=1 SV=1	FALSE	Human	50	14	27	1	116.34	0.964	1.02	0.953	1.058	0.988	0.934	279.1	269.2	284.8	266	3.77	12.26	5.75	12.85	274.4	286.9	263.7	283.9	278.4	211.2	261.5	277.1	283.1	313.2	286.6	274.8	234.7	313.5	281.6	251.2	274.4	122.1	109.4	141.5	244.6	54.7	92.9	123	224.1	58.4
High	Q14103	Heterogeneous nuclear ribonucleoprotein D0 OS=Homo sapiens OX=9606 GN=HNRNPD PE=1 SV=1	FALSE	Human	45	22	52	3	197.26	0.912	0.942	0.898	1.032	0.985	0.954	8288.2	7559.5	7804.5	7445.8	14.28	5.15	15.52	6.59	8789.4	6366.8	8746.8	7853.7	7716.9	6898.6	7418.8	7702.9	7902	10003	7082.9	7708.3	8427.3	7377.6	7385.5	7506.7	8789.4	2709.5	3629	3912.8	6779.7	1786.6	2636.7	3418.4	6256.5	1864.3
High	O43264	Centromere/kinetochore protein zw10 homolog OS=Homo sapiens OX=9606 GN=ZW10 PE=1 SV=3	FALSE	Human	46	29	35	28	108.45	1.007	1.022	0.948	1.014	0.941	0.928	3759	3786.9	3840.7	3564.4	3.73	7.31	9.56	3.31	3741.2	3830.8	3516	3776.9	3840.5	3270.6	3773.9	3800.1	3773.5	3195.5	3973.8	3909.1	3408.6	3536.7	3691	3592.3	3741.2	1630.3	1458.8	1881.7	3374	847	1341.2	1686.4	2987.7	595.6
High	A0A8I5KXR3	Histone-lysine N-methyltransferase OS=Homo sapiens OX=9606 GN=KMT2A PE=1 SV=1	FALSE	Human	11	35	37	34	112.66	1.059	1.014	1.07	0.957	1.01	1.056	1908.6	2021.5	1934.8	2042.4	2.18	2.44	4.13	3.73	1913.8	1864.1	1965.2	1903.4	2071.2	1951.9	2024.5	2018.4	2022.3	1992.8	1878.6	1863.1	2123.5	1971.7	2097.5	1988.7	1913.8	793.3	815.3	948.3	1819.7	505.5	719.5	895.7	1601.2	371.4
High	P13804	Electron transfer flavoprotein subunit alpha, mitochondrial OS=Homo sapiens OX=9606 GN=ETFA PE=1 SV=1	FALSE	Human	78	20	36	1	119.78	1.013	0.981	0.937	0.969	0.925	0.955	118.3	119.8	116.1	110.8	16.84	2.02	12.94	10.28	116.4	150	120.2	100.9	117.1	120.7	119	122.8	131	128.3	102.2	105.1	132.9	107.4	108.4	113.2	116.4	63.8	49.9	50.3	102.9	31.2	42.3	54.5	103.7	23.9
High	Q9UGP8	Translocation protein SEC63 homolog OS=Homo sapiens OX=9606 GN=SEC63 PE=1 SV=2	FALSE	Human	38	25	30	25	104.5	0.952	0.945	0.976	0.992	1.025	1.033	3774.3	3594	3565.6	3684.7	3.78	6.86	4.4	2.5	3718	3831.5	3959.4	3629.2	3668.4	3145	3575.8	3612.3	3719.9	3340.6	3567.6	3563.6	3812.3	3738.3	3617.2	3632	3718	1630.6	1642.7	1808.1	3222.8	814.5	1270.8	1603	2945.2	622.6
High	P31930	Cytochrome b-c1 complex subunit 1, mitochondrial OS=Homo sapiens OX=9606 GN=UQCRC1 PE=1 SV=3	FALSE	Human	52	18	28	17	111.72	1.003	0.925	1.02	0.922	1.017	1.103	2077.1	2082.9	1921	2119	4.03	4.93	9.16	8.44	2123.9	2144.6	2031.3	1965.5	2170.4	2090.3	1926.3	2075.6	2022.3	2150.8	1824.8	1765.9	2143.6	2398.9	2094.6	1965.8	2123.9	912.7	842.8	979.2	1906.8	541.3	684.6	921.1	1601.2	400.9
High	Q15058	Kinesin-like protein KIF14 OS=Homo sapiens OX=9606 GN=KIF14 PE=1 SV=1	FALSE	Human	24	35	35	35	106.4	0.942	0.979	0.901	1.04	0.957	0.92	2555.2	2406.5	2502.4	2303	6.92	7.39	13.06	4.41	2626.3	2245	2521	2589.9	2360.3	2179.1	2453.6	2602.5	2425.2	1943.2	2625.3	2582	2208.6	2281.9	2452.3	2324.3	2626.3	955.4	1046	1290.3	2073.6	564.3	872	1155	1920.1	362.2
High	Q9Y2D5	PALM2-AKAP2 fusion protein OS=Homo sapiens OX=9606 GN=PALM2AKAP2 PE=1 SV=4	FALSE	Human	29	25	29	20	111	0.973	1.124	0.979	1.154	1.006	0.871	2812.8	2737.7	3160.6	2752.9	22.53	16.23	20.37	19.38	2148.2	2378.1	3362.8	3326.9	2103.5	2510.5	2985.5	3003	2128.3	3536.9	3067.5	3256.5	2027.9	2519.3	3008.1	3183.4	2148.2	1012	1395.2	1657.5	1848	650.2	1061.1	1332.7	1685.1	659.2
High	Q9NYV4	Cyclin-dependent kinase 12 OS=Homo sapiens OX=9606 GN=CDK12 PE=1 SV=2	FALSE	Human	25	31	34	25	104.63	1.046	1.014	1.049	0.97	1.003	1.034	2831.7	2962	2872.3	2970.4	4.36	6.75	1.95	1.56	2765.5	3035.6	2779.2	2885.3	2944.1	2596.3	2979.9	3019.4	2899.6	2928.8	2845.2	2803.6	2894.1	2984.5	2998.3	2956.3	2765.5	1291.9	1153.1	1437.5	2586.6	672.4	1059.1	1339.9	2295.8	545.9
High	F8VV59	Nucleosome assembly protein 1 like 1 OS=Homo sapiens OX=9606 GN=NAP1L1 PE=1 SV=1	FALSE	Human	51	16	40	1	145.44	1.116	1.008	0.999	0.903	0.895	0.99	329.1	367.3	331.9	328.7	31.08	5.28	12.41	8.97	368	381.2	174.6	294.4	391.6	358.1	376.8	347.9	416.3	333.7	330	324.5	338.9	315.8	318.7	381.7	368	162.2	72.4	146.7	344.1	92.7	133.9	154.4	329.6	62.2
High	Q96PK6	RNA-binding protein 14 OS=Homo sapiens OX=9606 GN=RBM14 PE=1 SV=2	FALSE	Human	35	25	35	25	104.6	0.99	1.068	1.005	1.078	1.014	0.941	3968.4	3930.4	4236.6	3986.5	5.54	6.73	3.41	2.57	4302.9	4070	3812.2	3869.3	4326	3690.3	3876.8	3984.7	4355.5	4382.7	4116.7	4120.9	4180.6	3992.2	3954.8	3980.7	4302.9	1732.1	1581.7	1927.7	3800.6	955.7	1377.9	1768.3	3448.5	816.8
High	Q86XL3	Ankyrin repeat and LEM domain-containing protein 2 OS=Homo sapiens OX=9606 GN=ANKLE2 PE=1 SV=4	FALSE	Human	40	31	32	24	101.83	0.993	0.984	1.023	0.99	1.03	1.04	1319.8	1311.2	1298.2	1350	2.62	4.5	3.36	7.08	1321.1	1347.3	1265.2	1318.5	1336	1285.1	1286.9	1412.6	1294.7	1235.4	1340.4	1301.7	1179.1	1385.1	1339.2	1360.8	1321.1	573.4	524.9	656.9	1173.7	332.8	457.4	626.9	1025.1	230.2
High	Q01968	Inositol polyphosphate 5-phosphatase OCRL OS=Homo sapiens OX=9606 GN=OCRL PE=1 SV=3	FALSE	Human	41	32	37	31	117.61	0.945	0.947	0.947	1.002	1.002	1	3247.1	3068.7	3074.9	3075.7	5.42	4.94	8.09	3.46	2916.1	3260.7	3279	3233.6	3031.2	2847.1	3202.6	3106.7	3016.2	2692.7	3264.4	3134.8	2936	3048.9	3190	3102.7	2916.1	1387.6	1360.4	1611	2663.1	737.4	1138.2	1378.7	2388.1	501.9
High	Q6PJG6	BRCA1-associated ATM activator 1 OS=Homo sapiens OX=9606 GN=BRAT1 PE=1 SV=2	FALSE	Human	46	25	27	25	97.95	0.858	0.832	0.857	0.97	0.998	1.03	2179.4	1870.1	1813.3	1866.9	12.59	16.63	17.74	8.44	2433.7	2134.9	2224.8	1785.9	2452.9	1726.2	1787.4	1956.5	2491.5	1829.4	1797.2	1759.1	2128.8	1904.1	1830.5	1757.1	2433.7	908.6	923.1	889.8	2155	447.1	635.3	868.3	1972.7	341
High	Q13177	Serine/threonine-protein kinase PAK 2 OS=Homo sapiens OX=9606 GN=PAK2 PE=1 SV=3	FALSE	Human	59	23	33	18	102.18	0.927	0.96	1.015	1.036	1.095	1.057	4864	4507.1	4667.4	4934.6	9.6	9.15	14.96	9.61	5089.8	4818.1	4910.3	4061.7	5153.5	4594.9	4164.1	4421.1	5265.2	5436	4137.5	4120.1	5269.8	5361.6	4620.6	4408.4	5089.8	2050.4	2037.3	2023.5	4527.7	1190	1480	1962	4168.8	1013.1
High	Q9UNF1	Melanoma-associated antigen D2 OS=Homo sapiens OX=9606 GN=MAGED2 PE=1 SV=2	FALSE	Human	49	28	35	27	107.04	0.886	0.961	0.892	1.084	1.007	0.928	4615.4	4091.5	4436.8	4119	11.85	14.52	11.64	14.75	4956.3	5104.3	3958.1	4298	4918.6	4470.7	3744.4	3639	4817.4	4995.5	4086.3	3954.8	4613.2	4680	3677.8	3522.7	4956.3	2172.2	1642.2	2141.3	4321.2	1157.8	1330.8	1614.9	3814.2	931.1
High	Q69YQ0	Cytospin-A OS=Homo sapiens OX=9606 GN=SPECC1L PE=1 SV=3	FALSE	Human	30	31	33	29	101.35	0.916	0.957	0.992	1.045	1.084	1.037	2692.2	2465	2576.6	2671.9	20.43	17.4	20.41	18.27	2170.4	2286.5	3169.9	3194.6	2024.6	2159.6	2839.8	2813.6	2012.4	2304.6	2880.8	3173.9	2088.1	2359	3026.3	3039.4	2170.4	973.1	1315.2	1591.6	1778.7	559.3	1009.3	1248.6	1593.4	429.5
High	A0A8V8TLW4	Integrin subunit alpha V OS=Homo sapiens OX=9606 GN=ITGAV PE=1 SV=1	FALSE	Human	28	27	29	27	94.12	0.959	0.977	0.956	1.018	0.997	0.979	3519.3	3375.5	3437.7	3363.9	22.47	24.45	22.49	21.76	2295.6	3246.6	3815	3928.9	2331.8	2941.2	4044.4	3874	2391.3	3060.4	3996.1	3861.5	2335.4	3020.5	3843.8	3746.4	2295.6	1381.6	1582.8	1957.4	2048.6	761.7	1437.4	1719.2	1893.3	570.4
High	P55795	Heterogeneous nuclear ribonucleoprotein H2 OS=Homo sapiens OX=9606 GN=HNRNPH2 PE=1 SV=1	FALSE	Human	45	16	42	7	164	0.949	0.996	0.951	1.049	1.002	0.955	1525.5	1447.8	1518.9	1450.5	1.73	3.17	4.49	0.87	1551.4	1513.8	1491.7	1537.2	1455.7	1375.6	1439.9	1483.1	1495.1	1533.9	1645.6	1504.1	1464.8	1441.1	1459.9	1440.4	1551.4	644.2	618.9	765.9	1278.9	356.3	511.7	658.2	1183.8	285.9
High	Q6P1N0	Coiled-coil and C2 domain-containing protein 1A OS=Homo sapiens OX=9606 GN=CC2D1A PE=1 SV=1	FALSE	Human	40	33	39	14	114.77	0.96	0.934	0.96	0.973	1	1.028	4130.6	3965.4	3858.6	3967.2	4.8	3.2	0.71	3.2	3974.2	4417.7	4038.3	4225.1	4009.9	3739.3	3999.8	3931.4	3849.7	3901.9	3867.4	3838.7	3997.5	4206.8	3934.4	3937.2	3974.2	1880.1	1675.5	2104.9	3522.9	968.4	1421.5	1744.7	3048.1	727.2
High	H0YDU8	Serine/threonine-protein phosphatase (Fragment) OS=Homo sapiens OX=9606 GN=PPP5C PE=1 SV=1	FALSE	Human	53	28	43	28	138.32	1.045	1.024	1.096	0.98	1.048	1.07	4252.8	4446.3	4355.8	4660.6	5.44	4.27	5.15	1.14	4219	4286.8	4381	3859.8	4534	4112.3	4424.8	4467.9	4460.4	4585.1	4253.5	4079.1	4727.6	4601.9	4677.7	4643.5	4219	1824.3	1817.7	1923	3983.4	1065	1572.6	1982.7	3531.6	854.6
High	Q15042	Rab3 GTPase-activating protein catalytic subunit OS=Homo sapiens OX=9606 GN=RAB3GAP1 PE=1 SV=3	FALSE	Human	36	30	33	30	108.03	0.987	1.024	0.998	1.037	1.011	0.975	3758.4	3708.5	3847.4	3750.7	6.63	1.72	4.21	4.19	3677.6	4163.5	3588.5	3840.9	3787.2	3632.9	3721.2	3695.9	3813.7	3610.6	3993.4	3881.4	3744.4	4058.2	3718.2	3757	3677.6	1771.8	1488.8	1913.6	3327.2	940.8	1322.5	1640.1	3019.6	672.9
High	Q9NZM1	Myoferlin OS=Homo sapiens OX=9606 GN=MYOF PE=1 SV=1	FALSE	Human	21	35	35	34	105.06	1.007	0.902	1.039	0.896	1.032	1.151	2919.7	2940.5	2635	3033.5	54.19	56.64	54.52	52.18	1603.9	1932.5	5168.5	4411.2	1462.3	1837	4891.2	4706.9	1615.8	1569.1	4296.9	4562.4	1675.8	1973.9	4661.8	4952.9	1603.9	822.4	2144.4	2197.7	1284.7	475.7	1738.3	2088.8	1279.4	292.4
High	Q9Y6Y8	SEC23-interacting protein OS=Homo sapiens OX=9606 GN=SEC23IP PE=1 SV=1	FALSE	Human	35	34	44	34	141.3	0.929	0.939	0.926	1.01	0.996	0.986	5544.4	5150.9	5204.7	5131.8	5.07	2.69	2.65	7.8	5440.4	5896.2	5239	5650.4	5222.6	5162.3	5139.5	4908.6	5166.1	5464.5	5176.8	5232.7	5056.7	5920.3	5208.1	5051.5	5440.4	2509.2	2173.6	2815.1	4588.3	1336.9	1826.6	2178.3	4090.3	1018.5
High	A0A994J6L2	MAX dimerization protein MGA OS=Homo sapiens OX=9606 GN=MGA PE=1 SV=1	FALSE	Human	12	31	32	31	104.63	1.077	0.991	1.082	0.92	1.004	1.091	2037.9	2195.5	2020.5	2205	9.05	6.91	14.76	6.29	2338.9	2109.1	1917	1969	2267	2443.9	2126.2	2111.7	2117.5	2593.5	1927.9	1920.5	2250	2417.1	2161	2092.7	2338.9	897.6	795.4	981	1991.6	632.9	755.7	937.1	1676.5	483.4
High	Q8TBC4	NEDD8-activating enzyme E1 catalytic subunit OS=Homo sapiens OX=9606 GN=UBA3 PE=1 SV=2	FALSE	Human	66	24	29	24	108.49	0.992	1.005	1.01	1.014	1.018	1.004	2880.1	2855.9	2895.5	2908.2	2.25	4.96	5.07	2.92	2910.8	2970.5	2825.5	2849.8	2826.6	2621.5	2941.8	2885.5	2932	2624.9	2919.2	2872	2931.5	2945.8	2885.1	2760.5	2910.8	1264.2	1172.3	1419.8	2483.3	678.9	1045.5	1280.5	2321.5	489.2
High	F5H365	Protein transport protein SEC23 OS=Homo sapiens OX=9606 GN=SEC23A PE=1 SV=1	FALSE	Human	41	23	27	20	96.81	0.893	0.916	0.906	1.025	1.014	0.989	3265.9	2918	2991	2957.5	8.09	5.82	6.4	3.83	2787.4	3228.6	3303.6	3339.8	2876.9	2651.2	3040.5	2959.7	2933.6	2833	3283.2	3049.5	2764.6	2984	3016.8	2931.2	2787.4	1374	1370.7	1663.9	2527.5	686.6	1080.6	1313.5	2322.7	528
High	O60664	Perilipin-3 OS=Homo sapiens OX=9606 GN=PLIN3 PE=1 SV=3	FALSE	Human	59	22	33	22	104.89	1.048	1.098	1.065	1.047	1.016	0.97	3099.4	3249.6	3401.6	3301.1	7.23	4.64	10.21	8.58	2847.1	3378.1	3028.4	3172	2993.5	3286.5	3327.4	3213.1	3042.9	3895.4	3428.7	3374.7	2971.1	3470.1	3140.3	3576.7	2847.1	1437.6	1256.5	1580.3	2629.9	851.1	1182.6	1425.9	2409.2	726
High	P62701	Small ribosomal subunit protein eS4, X isoform OS=Homo sapiens OX=9606 GN=RPS4X PE=1 SV=2	FALSE	Human	67	25	68	18	197.01	1.054	0.93	1.087	0.882	1.031	1.169	8060.9	8496.8	7493.9	8761.3	5.23	6.6	9.42	4.14	8112.8	8009.4	8815.6	7841.4	8884.5	7590.5	8425	8569.2	8388.1	6679.1	7351.6	7639.1	9084.1	8354.7	9015.6	8514.2	8112.8	3408.5	3657.5	3906.6	7805.5	1965.8	2994.3	3802.8	6641.4	1244.8
High	Q9BZH6	WD repeat-containing protein 11 OS=Homo sapiens OX=9606 GN=WDR11 PE=1 SV=1	FALSE	Human	28	28	33	28	105.54	0.974	1.005	0.99	1.032	1.016	0.985	3141.5	3060.8	3157.6	3108.8	6.12	3.87	11.01	1.63	3060	3399.7	2958.7	3225.1	3086.4	2875.7	3150.9	3035.4	3156.7	2525.6	3243.3	3158.4	3080.4	3137.6	3146	3038.4	3060	1446.8	1227.6	1606.8	2711.6	744.7	1119.9	1347.1	2499.3	470.7
High	Q9BVP2	Guanine nucleotide-binding protein-like 3 OS=Homo sapiens OX=9606 GN=GNL3 PE=1 SV=2	FALSE	Human	49	28	33	27	111.42	0.928	0.94	0.95	1.013	1.025	1.011	4124.9	3826	3876.2	3920.3	16.71	11.5	15.27	14.12	5044.9	4617	3602.2	3685.2	4636.3	3645.4	3684.2	3973.3	4708.8	4165	3352.9	3607.4	4899.4	4122	3728.5	3626.1	5044.9	1964.8	1494.5	1836	4073.2	944.1	1309.4	1763.3	3728.3	776.3
High	O00154	Cytosolic acyl coenzyme A thioester hydrolase OS=Homo sapiens OX=9606 GN=ACOT7 PE=1 SV=3	FALSE	Human	49	17	31	17	102.84	0.988	1.016	0.991	1.028	1.003	0.976	3232.8	3194.6	3283.9	3205	2.45	10.92	11.95	7.15	3275.3	3147.8	3322.6	3190.9	3277.5	2559.7	3188.5	3200.8	3302.1	2548.3	3274.2	3293.7	3418.9	2879	3259.8	3151.2	3275.3	1339.6	1378.5	1589.7	2879.5	662.9	1133.2	1420.4	2614.5	475
High	Q96AY4	Tetratricopeptide repeat protein 28 OS=Homo sapiens OX=9606 GN=TTC28 PE=1 SV=4	FALSE	Human	15	27	27	27	86.72	0.988	1.007	0.994	1.019	1.005	0.986	1752.1	1731.6	1765.1	1740.7	14.65	11.32	12.19	11.47	1927.3	2101.8	1560.4	1592.8	1891.5	1926.9	1554.3	1585.2	1940.2	1956.7	1605.8	1551	1846	2014.3	1641.5	1566.9	1927.3	894.5	647.4	793.5	1661.8	499	552.4	703.5	1536.2	364.7
High	J3QS41	Helicase with zinc finger OS=Homo sapiens OX=9606 GN=HELZ PE=1 SV=1	FALSE	Human	19	30	33	30	108.58	0.974	0.967	0.979	0.993	1.005	1.012	2526.7	2461.4	2443.6	2474	8.67	5.96	6.35	4.62	2752.3	2641.9	2416.4	2267.6	2712.1	2364	2468.3	2454.5	2728.7	2374.1	2422.3	2465	2619.2	2470.2	2477.8	2339.3	2752.3	1124.3	1002.6	1129.7	2382.7	612.2	877.2	1089.2	2160.5	442.5
High	Q96HC4	PDZ and LIM domain protein 5 OS=Homo sapiens OX=9606 GN=PDLIM5 PE=1 SV=5	FALSE	Human	48	27	32	27	105.75	0.952	0.998	0.98	1.048	1.03	0.982	3417.1	3252.5	3410	3348.4	5.93	7.68	8.81	5.86	3146.6	3316.4	3520.9	3589.5	3057.1	3045.8	3509.4	3460.3	3140.8	3172.6	3665	3689.1	3025.6	3267.4	3431.4	3435.3	3146.6	1411.4	1460.8	1788.3	2685.8	788.8	1247.3	1535.6	2486.8	591.3
High	Q9BT78	COP9 signalosome complex subunit 4 OS=Homo sapiens OX=9606 GN=COPS4 PE=1 SV=1	FALSE	Human	72	24	30	24	97.59	0.932	0.935	0.974	1.003	1.045	1.042	4555.5	4244	4257.5	4437	4.69	6.25	4.91	1.25	4662.3	4451.2	4741.1	4270.8	4709.4	4084.8	4251.6	4236.4	4532.7	4020.5	4261.3	4253.8	4535.2	4452.5	4414.1	4421.5	4662.3	1894.3	1967.1	2127.8	4137.4	1057.9	1511	1880	3588.9	749.3
High	B3KS98	Eukaryotic translation initiation factor 3 subunit H OS=Homo sapiens OX=9606 GN=EIF3H PE=1 SV=1	FALSE	Human	54	22	37	22	113.68	0.98	0.978	1.049	0.997	1.07	1.073	4616	4524.6	4512.2	4840.8	9.5	6.17	7.85	7.37	4675.5	5128.3	4063.3	4557.3	5031.8	4435.5	4615.4	4417.2	4894.7	4035.5	4535.1	4489.5	5267.9	5018.3	4669.7	4464.9	4675.5	2182.4	1685.9	2270.5	4420.7	1148.7	1640.3	1960.3	3875.4	752.1
High	Q13283	Ras GTPase-activating protein-binding protein 1 OS=Homo sapiens OX=9606 GN=G3BP1 PE=1 SV=1	FALSE	Human	46	20	57	18	158.51	0.964	1.021	1.041	1.059	1.08	1.019	4832.9	4658.2	4934.7	5028.7	8.64	7.23	9.97	4.59	4924.8	4742.8	5502.6	4506.9	5331.3	4661.3	4597.9	4655.1	5246.6	5594.3	4546.3	4641.4	5066.9	5404	4990.9	4856.6	4924.8	2018.4	2283	2245.4	4683.8	1207.2	1634.1	2065.8	4154	1042.7
High	REFSEQ:XP_585019	(Bos taurus) similar to afamin [OS=Bos taurus]	TRUE		50	30	38	30	110.53	1.153	1.137	0.914	0.987	0.793	0.804	3798	4377.6	4319.6	3471.8	54.06	46.49	61.15	48.5	2345.4	2749.4	5246.4	7544.7	2501.8	3132.9	6116.8	6889.8	2311.2	2495	7478.3	8071.5	1724.5	3044.7	3958.9	5964.1	2345.4	1170.1	2176.7	3758.8	2197.9	811.4	2174	3057.5	1829.9	465
High	Q5T9A4	ATPase family AAA domain-containing protein 3B OS=Homo sapiens OX=9606 GN=ATAD3B PE=1 SV=1	FALSE	Human	51	32	42	10	137.59	1.106	1.054	1.053	0.953	0.952	0.999	967.5	1070	1019.5	1018.9	5.88	14.55	8.04	3.69	973.9	1073.2	961.1	944	1019.6	817.6	1144.5	1122.9	1055.5	877.5	1034.9	1004.3	985.8	995	1064.1	1043.3	973.9	456.7	398.8	470.3	895.8	211.8	406.7	498.3	835.7	163.6
High	A0A6Q8PHA5	Histidine--tRNA ligase, cytoplasmic OS=Homo sapiens OX=9606 GN=HARS1 PE=1 SV=1	TRUE	Human	56	30	47	23	128.19	0.996	1	1.036	1.004	1.04	1.036	6680.3	6655.3	6683.2	6921.1	4.93	2.09	1.96	2.21	6289.4	7089.2	6735.9	6625.2	6668.3	6429.9	6755.6	6642.4	6675.2	6521.7	6842.9	6691.1	6874.3	7125.4	6968.2	6763.1	6289.4	3017	2794.7	3300.7	5858.5	1665.2	2401	2947.8	5285.2	1215.5
High	A0A7I2YBM0	Endoribonuclease Dicer OS=Homo sapiens OX=9606 GN=DICER1 PE=1 SV=1	FALSE	Human	24	37	38	1	106.8
High	P52306	Rap1 GTPase-GDP dissociation stimulator 1 OS=Homo sapiens OX=9606 GN=RAP1GDS1 PE=1 SV=3	FALSE	Human	46	23	26	22	101.46	0.938	0.967	0.991	1.031	1.056	1.024	2699	2531.1	2610.8	2673.7	8.68	5.68	5.23	5.95	2742.6	2894.9	2347.2	2656.1	2730.1	2613.3	2419.7	2451.6	2809.5	2524	2694.2	2529.9	2825.5	2802.3	2551	2527	2742.6	1232	973.9	1323.3	2398.6	676.8	860	1087.9	2224.5	470.4
High	P49257	Protein ERGIC-53 OS=Homo sapiens OX=9606 GN=LMAN1 PE=1 SV=2	FALSE	Human	45	23	38	23	100.84	1.077	1.074	1.131	0.997	1.05	1.053	4633	4990.3	4976.5	5240	4.87	6.35	7.01	1.92	4621.7	5073.8	4582.8	4644.3	4947.5	4484.4	5219.3	5033.4	4820.6	4627.4	5422.6	5137.4	5126.9	5372.8	5242	5238.1	4621.7	2159.3	1901.4	2313.8	4346.6	1161.4	1855	2233.7	3816.8	862.5
High	O43615	Mitochondrial import inner membrane translocase subunit TIM44 OS=Homo sapiens OX=9606 GN=TIMM44 PE=1 SV=2	FALSE	Human	58	29	42	29	123.39	0.955	0.985	1.052	1.032	1.102	1.068	5131	4901.7	5056.3	5399.5	11.49	11.25	7.56	18.41	5409	5926.7	4577.9	4867.3	5498.4	5280.9	4549.8	4355.9	5494.2	5358.7	4760.8	4771	6310.4	6320.4	4620	4538.6	5409	2522.2	1899.4	2424.9	4830.6	1367.6	1617	1933.1	4350.1	998.8
High	P62424	Large ribosomal subunit protein eL8 OS=Homo sapiens OX=9606 GN=RPL7A PE=1 SV=2	FALSE	Human	51	22	44	22	139.63	0.855	0.876	0.904	1.025	1.058	1.032	6680.3	5708.7	5852.7	6038.3	16.78	4.7	3.67	3.8	5879.2	6098.7	8378.1	7317.3	6161.2	5536	5653	5765	5819.1	5886.5	5637.7	6158	6374.2	6023.9	6052.7	5816	5879.2	2595.4	3476	3645.5	5412.9	1433.7	2009.1	2558.4	4607.4	1097.1
High	E9PKG1	Protein arginine methyltransferase 1 OS=Homo sapiens OX=9606 GN=PRMT1 PE=1 SV=1	FALSE	Human	59	20	34	20	118.89	0.801	0.863	0.827	1.077	1.033	0.959	4752.9	3806.6	4101	3931.8	4.07	10.12	13.72	8.4	4713.9	4394.7	4795.6	4792.2	4386.4	3445.9	3851.8	3762	4437	3179.4	4157.6	4045.2	4466.9	3891.6	3972.4	3670.9	4713.9	1870.3	1989.7	2387.5	3853.7	892.4	1368.9	1669.5	3513	592.6
High	P61247	Small ribosomal subunit protein eS1 OS=Homo sapiens OX=9606 GN=RPS3A PE=1 SV=2	FALSE	Human	67	24	81	24	212.58	0.855	0.844	0.894	0.987	1.046	1.059	7693.6	6580.6	6494.7	6880.8	15.81	6.4	2.3	3.81	6980.3	6506.8	9112.3	8479.8	6945.4	5985.7	6739.9	6425	6560.7	6429.3	6395.7	6726.7	6859.1	6902.6	7040.9	6439	6980.3	2769.1	3780.7	4224.7	6101.9	1550.2	2395.4	2851.3	5194.5	1198.3
High	P52888	Thimet oligopeptidase OS=Homo sapiens OX=9606 GN=THOP1 PE=1 SV=2	FALSE	Human	43	27	33	27	106.84	0.965	1.012	1.025	1.049	1.062	1.013	3292.4	3178.1	3332.5	3374.8	3.72	8.9	12.37	3.53	3094.3	3266.5	3318.5	3375.5	3122.9	2760.8	3424.1	3234.3	3181.3	2733.8	3650.4	3490.9	3194.1	3323.7	3454.9	3426.7	3094.3	1390.1	1376.8	1681.7	2743.6	715	1216.9	1435.3	2518.9	509.5
High	Q6NZY4	Zinc finger CCHC domain-containing protein 8 OS=Homo sapiens OX=9606 GN=ZCCHC8 PE=1 SV=2	FALSE	Human	43	23	25	23	87.44	0.981	1.02	1.077	1.04	1.098	1.057	3657.7	3587.8	3729.7	3940.8	1.35	4.8	4.37	4.32	3680.5	3587.1	3635.1	3696.5	3758	3341.6	3584	3591.6	3782.5	4000.5	3677.7	3629.7	4030.7	3927.9	3646.5	3953.8	3680.5	1526.6	1508.2	1841.6	3301.6	865.4	1273.8	1593.9	2994.8	745.6
High	P39748	Flap endonuclease 1 OS=Homo sapiens OX=9606 GN=FEN1 PE=1 SV=1	FALSE	Human	61	21	34	20	129.96	0.944	1.002	0.974	1.061	1.032	0.972	3323.3	3136.8	3328.5	3236.7	7.32	8.9	7.12	3.1	3646.2	3445	3205.9	3099.3	3631.7	2979	3188.7	3085.7	3613.4	3449.4	3082.5	3211.9	3198.4	3353.4	3275.4	3119.6	3646.2	1466.1	1330.1	1544.1	3190.6	771.5	1133.3	1369.4	2860.9	642.9
High	Q9Y224	RNA transcription, translation and transport factor protein OS=Homo sapiens OX=9606 GN=RTRAF PE=1 SV=1	FALSE	Human	76	19	37	19	132.41	0.917	0.951	0.939	1.036	1.023	0.987	6484.4	5947.2	6163.6	6086.4	6.13	4.49	1.43	2.21	5896.5	6298.5	6751	6675.8	6077.4	5501.3	6040	5855.8	6089.6	6102.9	6267.3	6225	6009.7	5984.7	6164	6271.6	5896.5	2680.4	2801	3325.9	5339.3	1424.7	2146.6	2598.7	4821.5	1137.4
High	Q8WVM8	Sec1 family domain-containing protein 1 OS=Homo sapiens OX=9606 GN=SCFD1 PE=1 SV=4	FALSE	Human	39	20	26	20	93.32	1.033	0.989	0.939	0.957	0.909	0.949	2597.1	2683.7	2568.5	2438.6	10.14	14.48	6.76	12.74	2515.9	2304.3	2930.2	2680.9	2518.2	2074.4	2863.5	2860	2473.2	2338.7	2667.4	2707.1	2095.4	2225.3	2672.3	2701.6	2515.9	980.7	1215.7	1335.6	2212.4	537.2	1017.7	1269.2	1958.2	435.9
High	P38606	V-type proton ATPase catalytic subunit A OS=Homo sapiens OX=9606 GN=ATP6V1A PE=1 SV=2	FALSE	Human	51	27	38	27	110.12	0.984	1.007	0.981	1.024	0.997	0.974	2820.7	2774.3	2839.8	2766	7.74	3.09	4.7	4.25	2806	3166.6	2637.6	2835.4	2781.1	2921.3	2767.5	2720.2	2824.9	2670.7	2995.8	2854.8	2672.5	2919.1	2839.8	2694.1	2806	1347.6	1094.3	1412.6	2443.3	756.6	983.6	1207.2	2236.6	497.8
High	Q03252	Lamin-B2 OS=Homo sapiens OX=9606 GN=LMNB2 PE=1 SV=4	FALSE	Human	43	27	39	25	128.28	1.045	1.077	1.048	1.031	1.002	0.973	3824.9	3997.4	4120.2	4007.1	1.26	6.92	4.42	1.44	3818.9	3862.4	3830.9	3748.2	4004.7	3472.5	4028	3990.2	3854.3	4268.9	4187.3	4054.3	3969.2	3994.4	4019.9	4102.9	3818.9	1643.7	1589.4	1867.4	3518.3	899.3	1431.6	1770.8	3051.7	795.6
High	P23396	Small ribosomal subunit protein uS3 OS=Homo sapiens OX=9606 GN=RPS3 PE=1 SV=2	FALSE	Human	81	21	69	20	219.02	0.996	0.996	1.048	1	1.053	1.052	9368.5	9330.4	9333.9	9820.8	5	7.14	9.99	6.77	9937.9	9549.4	8846.4	9191.1	10071.1	8492.8	9527	9137.9	9597.3	7647.3	9377.5	9290.4	11073.7	9562.3	9862.1	9779.6	9937.9	4063.9	3670.4	4579	8848	2199.5	3385.9	4055.2	7598.8	1425.3
High	Q16181	Septin-7 OS=Homo sapiens OX=9606 GN=SEPTIN7 PE=1 SV=2	FALSE	Human	51	23	31	2	106.33	0.917	0.995	0.928	1.085	1.012	0.933	4307.4	3947.9	4284	3996.4	8.04	1.74	3.29	7.15	3816.5	4524.1	4113.9	4510	4034	3969.2	3926.8	3871.5	4100.9	4268.3	4443.9	4299.9	4017.7	4569.5	3975.3	3952.1	3816.5	1925.3	1706.8	2246.9	3544.1	1027.9	1395.6	1718.1	3247	795.5
High	Q14527	Helicase-like transcription factor OS=Homo sapiens OX=9606 GN=HLTF PE=1 SV=2	FALSE	Human	34	29	30	29	99.52	0.955	0.966	0.986	1.012	1.033	1.021	1773.5	1694	1713.8	1749.3	14.33	8.18	9.79	7.74	1958.2	2095	1606.3	1571.8	1967.1	1694.7	1658.3	1693.2	2054.2	1733.4	1694.3	1688.4	1854.8	1830	1672.1	1571.8	1958.2	891.6	666.5	783.1	1728.2	438.9	589.4	751.4	1626.4	323.1
High	Q9UHD8	Septin-9 OS=Homo sapiens OX=9606 GN=SEPTIN9 PE=1 SV=2	FALSE	Human	48	28	39	28	116.33	0.991	1.01	0.993	1.019	1.002	0.984	4695.6	4652.8	4740.3	4662.7	5.37	8.77	5.89	4.63	4526.1	4404	4910.5	4871.5	4607.9	3889.7	4703.5	4698.1	4669.7	4302.4	4941.3	4811.9	4591.2	4413.2	4921.8	4735.4	4526.1	1874.2	2037.3	2427	4048.3	1007.4	1671.7	2084.9	3697.3	801.9
High	Q8TF05	Serine/threonine-protein phosphatase 4 regulatory subunit 1 OS=Homo sapiens OX=9606 GN=PPP4R1 PE=1 SV=1	FALSE	Human	33	25	26	19	89.38	1.008	1.012	0.981	1.004	0.974	0.97	2414.3	2433	2443	2369.3	3.78	6.13	4.94	6.44	2419.6	2444.8	2247.1	2409.1	2337.8	2259.4	2565.7	2531.9	2396.8	2266.1	2537.6	2490	2138.4	2300.1	2465	2440.6	2419.6	1040.4	932.3	1200.2	2053.9	585.1	911.9	1123.6	1897.7	422.3
High	P80303	Nucleobindin-2 OS=Homo sapiens OX=9606 GN=NUCB2 PE=1 SV=3	FALSE	Human	54	24	33	23	105.91	1.046	1.042	1.071	0.996	1.024	1.029	4243.4	4440.2	4420.8	4546.8	5.33	12.44	30.94	14.87	4105	4537.2	4061	4386.5	4078.4	5346	4668.7	4222.8	4137.5	7475.8	4527	4317	3428.5	4928.3	4516.7	4577	4105	1930.9	1684.9	2185.4	3583.1	1384.5	1659.3	1874	3275.9	1393.3
High	Q14151	Scaffold attachment factor B2 OS=Homo sapiens OX=9606 GN=SAFB2 PE=1 SV=1	FALSE	Human	34	35	47	21	134.13	1.081	1.101	0.988	1.018	0.914	0.897	1810.8	1957.5	1993.6	1788.5	16.66	14.05	4.26	10.09	2152	1447.9	1705	1923.1	2074.9	1484.4	1938.7	1976.4	2124.5	2008.8	1921.5	1978.6	2044.9	1605.1	1817.1	1760.3	2152	616.2	707.4	958.1	1822.9	384.4	689	877.1	1682.1	374.4
High	P10155	RNA-binding protein RO60 OS=Homo sapiens OX=9606 GN=RO60 PE=1 SV=2	FALSE	Human	59	29	39	29	124.96	0.939	0.944	0.93	1.006	0.991	0.985	4162.3	3907.7	3930.2	3871.3	5.38	6.83	7.6	3.13	4493.2	4222.7	4102.8	3961.2	4181.6	3540.5	3867.5	3948.4	4301.4	3572.8	3967.2	3893.6	3946.3	3934.7	3808.8	3690.9	4493.2	1797.1	1702.2	1973.5	3673.7	916.9	1374.5	1752.2	3405.7	665.9
High	O43663	Protein regulator of cytokinesis 1 OS=Homo sapiens OX=9606 GN=PRC1 PE=1 SV=2	FALSE	Human	45	27	34	26	117.83	1.001	0.963	0.97	0.962	0.969	1.007	2884	2887.1	2776.4	2796.6	12.41	16.26	13.01	11.56	2339.4	2777.2	2994.9	3139.7	2285.2	3425.7	2854.3	2920.2	2256.7	2586.4	2980.3	2987.9	2233.4	2734.4	2913.3	2860.3	2339.4	1181.9	1242.6	1564.2	2007.7	887.2	1014.4	1295.9	1786.8	482.1
High	Q8IYD1	Eukaryotic peptide chain release factor GTP-binding subunit ERF3B OS=Homo sapiens OX=9606 GN=GSPT2 PE=1 SV=2	FALSE	Human	38	24	36	5	101.6	1.112	0.888	1.111	0.798	0.999	1.251	862.5	959.2	765.7	957.9	31.89	22.19	15.41	18.3	980.8	616.3	1281.5	758.5	993.7	604.9	925.9	1046.3	966.5	775.5	678.3	756.1	957.3	649.7	1004.4	958.5	980.8	262.3	531.7	377.9	873	156.7	329.1	464.3	765.2	144.5
High	Q9BTE3	Mini-chromosome maintenance complex-binding protein OS=Homo sapiens OX=9606 GN=MCMBP PE=1 SV=2	FALSE	Human	49	28	35	28	111.84	0.922	0.903	0.93	0.979	1.009	1.031	4903.6	4523.5	4426.8	4562.2	7.87	8.87	9.66	5.95	5286.2	5223.4	4603.4	4568.7	5335.9	4465.2	4483.8	4563.6	5262.4	4293.8	4403.8	4450	5003.4	4669.3	4457.6	4390.9	5286.2	2222.9	1909.9	2276.2	4687.9	1156.4	1593.6	2025.2	4166.6	800.3
High	A0A8I5KYP7	Electron transfer flavoprotein subunit alpha OS=Homo sapiens OX=9606 GN=ETFA PE=1 SV=1	FALSE	Human	78	20	36	1	117.98	0.972	1.034	0.966	1.064	0.993	0.934	4335.5	4214.9	4484.6	4186.6	9.66	4.9	4.11	7.28	4446.6	5074.7	4227.1	4105.4	4423	4302.7	4128.9	3951.8	4510	4631	4459.3	4197.2	4301.2	4665.1	4075.1	3964.3	4446.6	2159.6	1753.8	2045.3	3885.8	1114.3	1467.4	1753.7	3570.8	863.1
High	Q8N8S7	Protein enabled homolog OS=Homo sapiens OX=9606 GN=ENAH PE=1 SV=2	FALSE	Human	39	24	33	15	120.47	1.072	0.99	1.097	0.923	1.023	1.108	2967.7	3182.2	2938	3255.4	6.08	6.2	11.03	7.91	2934	3001.8	3069.3	2664.9	2947.9	3104.2	3404.2	3262.1	2924.3	3618	2951.1	2924.9	2886.1	3222.4	3288.8	3501.4	2934	1277.5	1273.4	1327.7	2589.9	803.9	1209.9	1447.6	2315.4	674.3
High	P10412	Histone H1.4 OS=Homo sapiens OX=9606 GN=H1-4 PE=1 SV=2	FALSE	Human	59	24	103	8	257.36	1.08	1.04	1.137	0.963	1.053	1.094	11669.8	12602	12133.9	13268.6	11.87	2.28	10.29	3.93	13522.9	10141.5	11450.4	11893.4	12798.5	12759.3	12189.6	12446.7	12569.2	14312.1	11464.4	11713.8	13968.7	13375.7	13162.3	12709.7	13522.9	4315.9	4750.8	5925.4	11244.2	3304.4	4332.2	5523.6	9951.8	2667.5
High	O75955	Flotillin-1 OS=Homo sapiens OX=9606 GN=FLOT1 PE=1 SV=3	FALSE	Human	67	25	34	25	104.01	0.963	0.932	0.986	0.968	1.024	1.058	3462.4	3334.3	3226.6	3413.1	7.69	5.56	8.4	11.67	3746.9	3581.5	3347.3	3140.5	3633.3	3197.7	3288.7	3380.6	3739.9	3266.8	3124.6	3186.9	3482.9	2724	3572.1	3344.7	3746.9	1524.2	1388.8	1564.6	3192.1	828.1	1168.8	1500.2	2961.1	608.9
High	Q15417	Calponin-3 OS=Homo sapiens OX=9606 GN=CNN3 PE=1 SV=1	FALSE	Human	64	19	39	6	124.51	0.934	1.028	1.06	1.1	1.134	1.031	5164.1	4824.6	5306.7	5472.5	19.64	15.59	14.25	15.63	4417.7	4313.5	6253	6036.7	4164.7	4233.1	5518.5	5498.8	4330.8	4856.6	5798.5	5849.8	4866	4563.2	6154.5	6190.6	4417.7	1835.7	2594.3	3007.5	3658.9	1096.3	1961.3	2440.2	3428.9	905.2
High	Q96CW5	Gamma-tubulin complex component 3 OS=Homo sapiens OX=9606 GN=TUBGCP3 PE=1 SV=2	FALSE	Human	35	26	28	26	96.33	0.954	0.977	0.94	1.024	0.985	0.962	2605.5	2486	2545.1	2448.1	12.28	7.07	5.19	8.13	2679.7	3067.2	2292.4	2533.3	2784.6	2529.7	2375	2443	2790.7	2492.8	2563.7	2526.7	2506.4	2793.9	2391.1	2336.6	2679.7	1305.3	951.1	1262.1	2446.4	655.1	844.1	1084.2	2209.6	464.6
High	Q15084	Protein disulfide-isomerase A6 OS=Homo sapiens OX=9606 GN=PDIA6 PE=1 SV=1	FALSE	Human	53	22	49	21	161.56	1.058	1.031	1.111	0.975	1.05	1.077	5904.5	6244.6	6089.7	6559.5	9.72	2.97	9	6.14	6114.9	6882.7	5701.4	5575	6431.7	6358	6133.3	6036.9	6326.5	7053.1	5861.6	5853.2	6471.3	7353.5	6568.5	6550.5	6114.9	2929	2365.5	2777.5	5650.6	1646.6	2179.8	2679.1	5009.1	1314.6
High	P45880	Voltage-dependent anion-selective channel protein 2 OS=Homo sapiens OX=9606 GN=VDAC2 PE=1 SV=2	FALSE	Human	68	17	49	7	179.89	0.964	0.984	0.972	1.02	1.008	0.988	5506.6	5308.2	5416.4	5350.7	10.14	7.85	6.16	10.97	5653.2	6585.5	5350.8	5363.7	5806.5	5561.2	5066.8	4910.3	5850.8	5574.1	5263.2	5094.3	5731.4	6070.4	4995.3	4823.8	5653.2	2802.6	2220.1	2672.2	5101.3	1440.2	1800.8	2179.1	4632.5	1038.9
High	P17812	CTP synthase 1 OS=Homo sapiens OX=9606 GN=CTPS1 PE=1 SV=2	FALSE	Human	48	25	33	21	99.47	1.052	0.973	1.056	0.925	1.004	1.086	4397.9	4625.6	4277	4645.9	2.11	9.81	9.92	3.6	4360.3	4242.5	4440.2	4435.7	4638.6	3885.9	4925.5	4612.6	4345.3	3577.4	4209.8	4528.3	4617.1	4373.1	4759.1	4674.9	4360.3	1805.5	1842.2	2209.9	4075.2	1006.4	1750.5	2047	3440.5	666.8
High	Q9HCS7	Pre-mRNA-splicing factor SYF1 OS=Homo sapiens OX=9606 GN=XAB2 PE=1 SV=2	FALSE	Human	44	31	34	31	106.15	0.964	0.928	0.95	0.962	0.986	1.024	2961.5	2854.2	2747.2	2814.1	6.44	10.95	8.42	5.47	3235.4	2935.2	2988.1	2771.6	3078.8	2378.9	2757	2954.9	3134.6	2581.8	2714.7	2780	3018.6	2660.1	2873.6	2755.8	3235.4	1249.1	1239.8	1380.8	2704.9	616.1	979.8	1311.3	2481.9	481.2
High	P20585	DNA mismatch repair protein Msh3 OS=Homo sapiens OX=9606 GN=MSH3 PE=1 SV=4	FALSE	Human	29	29	30	29	93.61	1.032	0.968	1.006	0.938	0.974	1.038	2512.2	2593.8	2432.8	2526.2	4.38	7.07	6.35	2.83	2568.5	2650.1	2404.4	2457.2	2647	2262.5	2560.8	2627.3	2681	2309.4	2449.5	2416.2	2571.2	2429.4	2575.5	2482	2568.5	1127.8	997.6	1224.2	2325.5	585.9	910.1	1165.9	2122.7	430.4
High	Q93034	Cullin-5 OS=Homo sapiens OX=9606 GN=CUL5 PE=1 SV=4	FALSE	Human	36	32	36	32	105.07	0.986	1.023	0.978	1.037	0.992	0.956	4378	4316.5	4476.7	4281	2.34	9.31	12.5	4.64	4495.3	4427.3	4264.2	4329.4	4380.7	3582.9	4400.9	4253.2	4606.2	3470.6	4557	4397.9	4600.2	4336.8	4225.8	4137	4495.3	1884.1	1769.2	2156.9	3848.7	927.9	1564.1	1887.5	3647	646.8
High	G3V5M2	Purine nucleoside phosphorylase OS=Homo sapiens OX=9606 GN=PNP PE=1 SV=2	FALSE	Human	67	19	31	19	99.91	0.994	1.009	0.978	1.015	0.984	0.97	3702.7	3680.9	3734.5	3622.6	6.18	11.29	9.56	6.07	3628.6	3413.1	3950.9	3778.3	3547.2	3087	4034.9	3819.6	3666.9	3090.5	3803.3	3821.3	3458	3506.7	3937.7	3742.2	3628.6	1452.5	1639.2	1882.4	3116.4	799.5	1434	1695.1	2903.3	576
High	P23634	Plasma membrane calcium-transporting ATPase 4 OS=Homo sapiens OX=9606 GN=ATP2B4 PE=1 SV=2	FALSE	Human	17	19	25	6	84.82	1.121	1.148	1.2	1.024	1.07	1.045	429.2	481.1	492.7	514.9	17.65	13.3	15.42	9.38	407.5	577.8	452	404.2	501.9	583.5	432.2	461.1	513.2	630.6	473	451.9	535.8	600.4	494.6	494.9	407.5	245.9	187.5	201.4	441	151.1	153.6	204.6	406.3	117.5
High	Q92769	Histone deacetylase 2 OS=Homo sapiens OX=9606 GN=HDAC2 PE=1 SV=2	FALSE	Human	52	25	39	19	118.5	0.889	0.95	0.885	1.069	0.995	0.932	3474.5	3087.9	3299.4	3073.5	4.58	7.88	4.35	3.76	3360.2	3314.1	3627.2	3592.6	3415.2	2817.8	3096.9	3078.9	3443.4	3130.9	3221.1	3379.7	3084.2	3158.4	3062.9	2888	3360.2	1410.4	1504.9	1789.9	3000.4	729.7	1100.6	1366.4	2726.4	583.5
High	A0A087WZ13	Ribonucleoprotein, PTB binding 1 OS=Homo sapiens OX=9606 GN=RAVER1 PE=1 SV=1	FALSE	Human	42	20	28	20	91.56	0.963	0.98	1.026	1.017	1.065	1.047	1753.2	1689.1	1718.4	1799.5	16.26	11.25	18.26	9.81	2143.7	1960.5	1567.8	1553	2028.1	1767.2	1605.6	1614.4	2133.1	1933	1527.7	1463.1	2013.9	1927.5	1680	1656.3	2143.7	834.3	650.5	773.7	1781.8	457.7	570.7	716.4	1688.9	360.3
High	G3V119	Cell cycle and apoptosis regulator 2 OS=Homo sapiens OX=9606 GN=CCAR2 PE=1 SV=1	FALSE	Human	40	19	29	1	95.27
High	O43747	AP-1 complex subunit gamma-1 OS=Homo sapiens OX=9606 GN=AP1G1 PE=1 SV=5	FALSE	Human	44	34	39	34	128.06	1.011	1.031	0.975	1.02	0.964	0.945	4536.7	4587.4	4678.1	4422.4	2.99	7.47	12.54	2.6	4455.4	4639	4619.5	4356.6	4504.3	3979.1	4695.4	4672	4671	3589.3	4732.9	4685.3	4375.3	4325.6	4587.6	4470	4455.4	1974.2	1916.6	2170.5	3957.3	1030.5	1668.8	2073.3	3698.3	669
High	A0A087X2I1	Proteasome 26S subunit, ATPase 6 OS=Homo sapiens OX=9606 GN=PSMC6 PE=1 SV=1	FALSE	Human	63	23	51	23	170.81	0.988	1.014	1.027	1.026	1.04	1.014	4835.4	4775.3	4900.9	4967.2	2.13	5.6	4.94	2.57	4868.9	4802.1	4740.1	4981.7	4878.2	4297.6	4811	4739.9	4898.6	4471.9	4903.1	5010.3	5078.5	4811.3	5046.9	4888.7	4868.9	2043.6	1966.7	2481.9	4285.7	1113	1709.9	2103.5	3878.5	833.5
High	Q9UKX7	Nuclear pore complex protein Nup50 OS=Homo sapiens OX=9606 GN=NUP50 PE=1 SV=2	FALSE	Human	62	23	27	23	91.57	0.905	0.925	0.886	1.021	0.979	0.958	2908.4	2633.4	2689.9	2577.2	5.23	7.39	18.39	10.44	3022.7	2994	2825.3	2701	2967.7	2682.8	2516.1	2584.8	2932.9	3461.1	2322.7	2467	2740.1	2864.8	2286.4	2423.9	3022.7	1274.1	1172.2	1345.7	2607.3	694.8	894.2	1147.1	2322.1	645.1
High	P55010	Eukaryotic translation initiation factor 5 OS=Homo sapiens OX=9606 GN=EIF5 PE=1 SV=2	FALSE	Human	49	24	38	24	112.84	0.99	0.993	1.046	1.003	1.057	1.054	5144.8	5091.6	5107.7	5381.3	3.73	3.5	2.41	6.56	5318	5176.2	5113.6	4861.5	5318.8	4954.9	5211.8	4974.2	5172.9	5139.1	4898.2	5076.4	5229.9	5722.3	4923.1	5537	5318	2202.8	2121.6	2422	4672.9	1283.2	1852.3	2207.4	4095.7	957.8
High	Q96AY3	Peptidyl-prolyl cis-trans isomerase FKBP10 OS=Homo sapiens OX=9606 GN=FKBP10 PE=1 SV=1	FALSE	Human	53	27	40	13	109.21	0.967	0.872	0.931	0.901	0.962	1.068	3203.2	3099.1	2792.4	2981.4	14.03	11.37	16.23	9.37	3931.1	3298.4	2844.7	3110.8	3526.2	2666.5	3063.6	3135	3635.1	2557.8	2875.4	2711.9	3382.5	2933.3	3030.3	2703.7	3931.1	1403.7	1180.3	1549.8	3097.9	690.6	1088.8	1391.3	2878.1	476.7
High	Q9NSV4	Protein diaphanous homolog 3 OS=Homo sapiens OX=9606 GN=DIAPH3 PE=1 SV=4	FALSE	Human	27	28	29	28	93.53	0.942	0.946	0.952	1.004	1.011	1.007	2954.5	2782.1	2793.5	2812.7	5.09	3.14	6.93	11.26	2683.1	2955.5	2953.4	3011.1	2638.1	2746.7	2823.9	2818.1	2592.2	2659.1	2934.7	2976.9	2227.2	2829.7	2858.8	2795.9	2683.1	1257.8	1225.4	1500.1	2317.7	711.3	1003.6	1250.6	2052.4	495.6
High	P11498	Pyruvate carboxylase, mitochondrial OS=Homo sapiens OX=9606 GN=PC PE=1 SV=2	FALSE	Human	33	31	33	31	100.81	0.994	1.013	0.958	1.02	0.964	0.945	2137.4	2124.4	2166	2047.5	13.28	9.95	11.64	14.34	2186.5	2675	2014.1	2089.3	2220.3	2489.2	2032.8	2024.2	2243.5	2603.9	2018.2	2091.2	2060.6	2646.1	1978.6	2034.5	2186.5	1138.4	835.7	1040.9	1950.6	644.7	722.5	898.3	1776.3	485.3
High	Q99575	Ribonucleases P/MRP protein subunit POP1 OS=Homo sapiens OX=9606 GN=POP1 PE=1 SV=2	FALSE	Human	31	25	27	25	85.44	0.941	0.956	0.948	1.016	1.008	0.991	2522.4	2373.4	2412	2391.3	11.38	11.76	12.65	10.28	2819.9	2770.8	2296.2	2293.7	2885.3	2469.8	2256.4	2280.8	2767.7	2625.9	2215.6	2135.9	2520.3	2752.8	2268.9	2205.9	2819.9	1179.2	952.7	1142.7	2534.9	639.6	802	1012.2	2191.4	489.4
High	P54920	Alpha-soluble NSF attachment protein OS=Homo sapiens OX=9606 GN=NAPA PE=1 SV=3	FALSE	Human	81	20	26	14	83.86	0.925	0.929	0.94	1.004	1.016	1.011	3376.4	3123.9	3136.8	3172.4	5.77	4.83	4.37	3.86	3089.6	3274.7	3481.3	3495.3	3167.2	2899.3	3081.3	3249.1	3098.7	2907.8	3175.3	3211.3	2941.1	3154	3192.7	3190.9	3089.6	1393.6	1444.4	1741.4	2782.5	750.9	1095.1	1441.9	2453.4	542
High	Q14166	Tubulin--tyrosine ligase-like protein 12 OS=Homo sapiens OX=9606 GN=TTLL12 PE=1 SV=2	FALSE	Human	45	23	27	23	93.48	0.781	0.903	0.789	1.156	1.01	0.874	2938.8	2295.9	2654	2318.7	6.83	9.97	9.07	11	2726.7	2909	3215.6	2968.9	2557.2	2416.9	2047.5	2181	2692.2	3073.8	2505.2	2616.3	2382.8	2712.7	2256.4	2101.2	2726.7	1238	1334.1	1479.1	2246.6	625.9	727.7	967.9	2131.6	572.9
High	P52597	Heterogeneous nuclear ribonucleoprotein F OS=Homo sapiens OX=9606 GN=HNRNPF PE=1 SV=3	FALSE	Human	40	13	59	11	207.64	1.009	1.001	1.031	0.992	1.022	1.03	3922.9	3958.4	3925	4044	11.4	7.74	14.54	5.06	4411.3	4004.8	3842.6	3336.9	4415.3	3676.7	3897.3	4020.4	4488.2	4424.7	3481.8	3440.7	4396.5	4112.2	3937.7	3976.9	4411.3	1704.3	1594.3	1662.4	3879.1	952.2	1385.1	1784.2	3553.6	824.7
High	P10768	S-formylglutathione hydrolase OS=Homo sapiens OX=9606 GN=ESD PE=1 SV=2	FALSE	Human	73	15	29	15	117.87	0.939	0.969	0.966	1.032	1.029	0.997	3344.5	3141.5	3240.7	3231.7	21.45	15.42	20.57	16.68	3832.1	4110.4	2919	2597.3	3852.1	3447.2	2862.8	2804.4	3967.1	3749.4	2801.1	2611.9	3618.4	3920.5	2886.3	2796	3832.1	1749.3	1211.1	1294	3384.3	892.8	1017.5	1244.5	3141	698.8
High	H0YA96	Heterogeneous nuclear ribonucleoprotein D (Fragment) OS=Homo sapiens OX=9606 GN=HNRNPD PE=1 SV=1	FALSE	Human	67	20	50	1	188.27	1.101	1.006	1.002	0.914	0.91	0.996	130.9	144.2	131.8	131.2	28.51	13.59	17.55	5.05	183.1	151.9	97	112.9	157.5	149.7	138.8	113.8	151.1	148.2	104.9	117.2	140.1	123.8	131.7	130.7	183.1	64.6	40.2	56.2	138.3	38.8	49.3	50.5	119.6	27.6
High	A0A8Q3SHZ3	Pericentrin OS=Homo sapiens OX=9606 GN=PCNT PE=1 SV=1	FALSE	Human	11	36	37	34	106.32	0.907	0.948	0.881	1.045	0.971	0.929	1784.2	1619	1691.4	1571.7	4.21	8.25	5.41	4	1682.2	1755.4	1813.4	1854.7	1810.9	1494.6	1662.1	1577	1534.8	1739.2	1707.2	1675.8	1505.3	1644.1	1605.5	1538.6	1682.2	747.1	752.4	924	1590.9	387.1	590.7	699.8	1215.2	324.2
High	P62906	Large ribosomal subunit protein uL1 OS=Homo sapiens OX=9606 GN=RPL10A PE=1 SV=2	FALSE	Human	59	16	46	16	131.12	0.904	0.898	0.941	0.994	1.042	1.047	7965.6	7197	7156.3	7496	5.5	7.48	5.09	7.81	8132.8	7238.9	8169.4	7802	7682.4	6401.8	7141.4	7253.1	7715.4	6840.4	7218.8	7094.4	8660.5	7480.4	7511.6	7371	8132.8	3080.6	3389.5	3887	6749.4	1658	2538.1	3218.8	6108.8	1274.9
High	Q96SB4	SRSF protein kinase 1 OS=Homo sapiens OX=9606 GN=SRPK1 PE=1 SV=2	FALSE	Human	36	23	31	21	96.32	1.146	1.045	1.147	0.911	1.001	1.098	3598	4124.7	3759.6	4127.7	11.83	10.14	10.75	5.13	4319	3807.7	3381.8	3399.8	4672.5	3644.9	4136.5	4113	4303.5	3311.5	3788.1	3731.3	4494.5	4002.8	4168.6	4087.3	4319	1620.4	1403.1	1693.8	4105	944	1470.1	1825.3	3407.4	617.2
High	Q96I24	Far upstream element-binding protein 3 OS=Homo sapiens OX=9606 GN=FUBP3 PE=1 SV=2	FALSE	Human	63	31	44	26	117.19	0.975	1.023	0.961	1.05	0.986	0.94	3438.2	3352	3518.3	3305.8	18.89	9.27	3.29	4.54	3182.8	3033.6	4546	3714.2	3327.9	2808.9	3376.3	3485.2	3314.2	3523.8	3512.8	3574.1	3147.1	3219.5	3470.9	3394.5	3182.8	1291	1886.1	1850.4	2923.7	727.4	1199.9	1546.7	2624.1	656.8
High	A0A3B3ITW3	ATP binding cassette subfamily D member 3 OS=Homo sapiens OX=9606 GN=ABCD3 PE=1 SV=2	FALSE	Human	41	27	37	26	104.61	1.095	0.993	1.057	0.907	0.966	1.065	3060.9	3351.5	3038.9	3236.7	6.34	5.6	13.28	2.21	3325.8	3152	2886.5	2972.4	3404.5	3045.8	3465.2	3299.2	3573.2	2605.1	3155.3	2926.9	3129.3	3268.6	3287.1	3205.2	3325.8	1341.4	1197.6	1480.8	2991.1	788.8	1231.5	1464.1	2829.1	485.5
High	P62714	Serine/threonine-protein phosphatase 2A catalytic subunit beta isoform OS=Homo sapiens OX=9606 GN=PPP2CB PE=1 SV=1	FALSE	Human	66	16	32	15	118.5	0.855	0.904	0.917	1.057	1.073	1.015	2601.2	2223.5	2350.3	2386.5	12.91	5.45	7.8	4.7	2179.9	2424.4	2790.9	2900	2357.8	2093	2157.1	2292	2356.5	2148.5	2344.1	2598.6	2415.8	2574.8	2357.6	2316	2179.9	1031.8	1157.9	1444.8	2071.4	542	766.7	1017.1	1865.8	400.4
High	Q5VWC4	26S proteasome non-ATPase regulatory subunit 4 OS=Homo sapiens OX=9606 GN=PSMD4 PE=1 SV=1	FALSE	Human	46	16	28	3	105.29	0.959	1.004	1.015	1.047	1.059	1.011	2520.4	2417.3	2530.9	2558.7	7.62	1.55	14.85	2.24	2422	2375.1	2797.8	2622.9	2454	2410.2	2364	2424.4	2539.4	3325.2	2493	2522.5	2511.7	2606.6	2511	2614.4	2422	1010.8	1160.8	1306.7	2155.9	624.2	840.2	1075.9	2010.6	619.8
High	P52907	F-actin-capping protein subunit alpha-1 OS=Homo sapiens OX=9606 GN=CAPZA1 PE=1 SV=3	FALSE	Human	67	13	28	11	113.99	0.971	0.989	0.971	1.019	1	0.981	4062.2	3944.1	4019.2	3942.6	1.56	8.14	4.43	6.18	4076.9	3987.1	4139.8	4047.5	3877.7	3401.7	4108.6	4011.7	3971.8	3783.9	4067.2	4206.7	3829.8	3635.3	4182	4058.7	4076.9	1696.8	1717.6	2016.5	3406.7	881	1460.2	1780.3	3144.7	705.2
High	Q99497	Parkinson disease protein 7 OS=Homo sapiens OX=9606 GN=PARK7 PE=1 SV=2	FALSE	Human	71	16	36	2	121.93	0.951	0.952	1.012	1	1.064	1.064	4294	4085.1	4086.4	4346.7	11.43	9.3	24.29	11.06	4107.1	3986.5	5110.3	4489.3	3954.1	4685.9	4220.4	3803	3908.3	6244.3	4145.1	4028.6	4200.7	4783.2	3672.9	4497.9	4107.1	1696.5	2120.2	2236.6	3473.9	1213.5	1500	1687.7	3094.4	1163.8
High	Q86VI3	Ras GTPase-activating-like protein IQGAP3 OS=Homo sapiens OX=9606 GN=IQGAP3 PE=1 SV=2	FALSE	Human	20	28	34	24	106.53	0.954	0.988	0.945	1.036	0.991	0.956	2052	1956.8	2028	1939.3	20.03	20.92	18.22	18.85	1768.4	1630.1	2425.6	2381	1684.1	1525	2273.7	2330.8	1780.3	1602.3	2310.1	2310.3	1661.6	1604.1	2273	2263.3	1768.4	693.7	1006.4	1186.2	1479.5	395	808.1	1034.4	1409.6	298.6
High	Q9NPQ8	Synembryn-A OS=Homo sapiens OX=9606 GN=RIC8A PE=1 SV=3	FALSE	Human	42	21	32	20	119.86	0.92	0.909	0.91	0.988	0.989	1.001	3916.2	3603.3	3560	3563.9	5.52	5.48	4.27	10.5	3514.9	3948.2	3962.9	3884.6	3345.5	3485.8	3754.5	3724.7	3396.7	3452.8	3670.4	3697.5	2977.9	3849.1	3581.4	3546.5	3514.9	1680.2	1644.2	1935.3	2939.2	902.7	1334.4	1653	2689.3	643.5
High	P48506	Glutamate--cysteine ligase catalytic subunit OS=Homo sapiens OX=9606 GN=GCLC PE=1 SV=2	FALSE	Human	42	24	26	11	98.55	1.014	1.047	1.047	1.032	1.032	1	2424.4	2459.3	2538.8	2537.7	2.06	9.65	9.61	2.63	2454.6	2394.6	2469.1	2363.7	2465.2	2091.5	2648	2453.5	2624.5	2104.7	2562.4	2515.5	2512.2	2435.5	2584.8	2563.5	2454.6	1019.1	1024.4	1177.6	2165.8	541.7	941.1	1088.8	2078	392.3
High	A0A7P0T997	Acetyltransferase component of pyruvate dehydrogenase complex OS=Homo sapiens OX=9606 GN=DLAT PE=1 SV=1	FALSE	Human	41	20	28	20	96.91	0.998	0.986	0.991	0.988	0.993	1.005	4696.2	4687.1	4629.1	4652.7	11.9	7.57	6.28	2.72	5016.7	5294.4	4396.2	4074.9	4742.5	4091.6	4886.9	4632.3	5027.2	4319	4668.8	4589.7	4727.2	4482.6	4747.7	4579.4	5016.7	2253.1	1824	2030.2	4166.5	1059.6	1736.8	2055.7	3980.4	805
High	A0A6Q8PGN3	Inverted formin 2 OS=Homo sapiens OX=9606 GN=INF2 PE=1 SV=1	FALSE	Human	27	24	27	24	86.95	0.961	0.941	1.03	0.979	1.072	1.095	1219.3	1171.8	1147.2	1256.3	5.78	5.28	10.33	1.43	1257.2	1300.3	1182.6	1144.3	1267.8	1118.8	1179.6	1164.1	1193.7	988.7	1259	1102.6	1283.1	1265.8	1246.9	1244.7	1257.2	553.4	490.7	570.1	1113.8	289.7	419.2	516.6	945.1	184.3
High	P12235	ADP/ATP translocase 1 OS=Homo sapiens OX=9606 GN=SLC25A4 PE=1 SV=4	FALSE	Human	56	19	75	5	166.71	1.085	1.052	0.91	0.969	0.838	0.865	829.2	900	872	754.6	6.68	20.48	21.98	10.61	932	804.7	831.4	827.1	898.4	570.2	901.7	920	900.6	537.3	904.7	844.3	706.4	648.1	808.4	806.1	932	342.5	344.9	412	789.3	147.7	320.5	408.3	713.1	100.1
High	Q8IZL8	Proline-, glutamic acid- and leucine-rich protein 1 OS=Homo sapiens OX=9606 GN=PELP1 PE=1 SV=2	FALSE	Human	28	21	30	21	116.42	1.001	0.964	0.94	0.963	0.939	0.975	2556.2	2559.8	2465.1	2403.6	1.83	8.58	3.98	5.28	2563.1	2467.6	2564.9	2549.3	2491	2204.1	2683.8	2630.5	2504.2	2362.6	2589.9	2426.6	2295.1	2308.3	2538.2	2502.7	2563.1	1050.1	1064.2	1270.1	2188.5	570.8	953.8	1167.4	1982.8	440.3
High	Q96G46	tRNA-dihydrouridine(47) synthase [NAD(P)(+)]-like OS=Homo sapiens OX=9606 GN=DUS3L PE=1 SV=2	FALSE	Human	46	23	24	23	83.9	0.951	0.892	0.917	0.938	0.964	1.028	2493.5	2371.4	2224.5	2286.3	4	8.09	9.55	2.39	2648.4	2528.4	2418.9	2459	2554.2	2104.7	2425.8	2318.2	2515.3	2002.2	2273.9	2176.1	2390.4	2272.4	2295.7	2276.9	2648.4	1076	1003.6	1225.1	2244	545.1	862.1	1028.7	1991.5	373.2
High	Q7Z417	FMR1-interacting protein NUFIP2 OS=Homo sapiens OX=9606 GN=NUFIP2 PE=1 SV=1	FALSE	Human	41	23	29	23	90.85	1.027	1.019	1.063	0.993	1.035	1.043	4449.5	4567.8	4534	4729.2	6.78	2.12	9.57	4.41	4187.8	4210.1	4741.3	4702.5	4602.4	4635.6	4417.2	4533.4	4473.9	5263.8	4224	4594.9	4632.8	5093.9	4658.6	4800.9	4187.8	1791.7	1967.2	2342.8	4043.5	1200.5	1569.9	2011.8	3542.2	981.1
High	A0A140T9E9	Bromodomain-containing protein 2 (Fragment) OS=Homo sapiens OX=9606 GN=BRD2 PE=1 SV=1	FALSE	Human	41	29	31	25	89.25	0.871	0.92	0.935	1.057	1.073	1.016	3268.9	2846.4	3007.9	3055.5	6.21	10.46	8.56	7.07	3381.1	3163.7	2962.6	3377.6	3397.1	2699.8	2868.9	2824.2	3476.9	2874.2	3023	2993	3250.1	3223.4	2896.4	2835.5	3381.1	1346.4	1229.2	1682.7	2984.6	699.2	1019.6	1253.3	2752.9	535.7
High	Q9Y5Q9	General transcription factor 3C polypeptide 3 OS=Homo sapiens OX=9606 GN=GTF3C3 PE=1 SV=1	FALSE	Human	33	25	28	25	93.71	0.961	0.958	0.953	0.996	0.991	0.995	2407.5	2314.5	2305.4	2294.1	9.09	7.19	7.42	4.07	2554.6	2621.3	2169.2	2269	2564.8	2178.6	2254.8	2375.7	2623.6	2229.3	2303.5	2307.4	2393.7	2366.7	2215.4	2223.6	2554.6	1115.6	900	1130.4	2253.3	564.2	801.4	1054.3	2077.3	415.5
High	O75131	Copine-3 OS=Homo sapiens OX=9606 GN=CPNE3 PE=1 SV=1	FALSE	Human	48	24	34	23	111.46	0.895	0.924	0.95	1.032	1.062	1.029	4661	4171.3	4305.3	4430.2	5.39	6.13	3.28	8.18	4282.8	4585.7	4858.4	4737.6	4571.3	3951	4161.9	4180.7	4471.1	4202.3	4195.7	4410.8	4925.6	4508.4	4353.3	4048.9	4282.8	1951.5	2015.7	2360.3	4016.1	1023.2	1479.2	1855.3	3540.1	783.2
High	Q9Y2W1	Thyroid hormone receptor-associated protein 3 OS=Homo sapiens OX=9606 GN=THRAP3 PE=1 SV=2	FALSE	Human	31	33	46	32	108.15	0.937	0.98	0.994	1.046	1.061	1.014	6089.3	5708.5	5968.6	6055.1	5.41	5.3	10.55	4.3	6133.8	6251.2	5518.1	6045.1	5683.2	6287	5613.4	5733.9	5994.6	7282.7	5935	5942.8	5859.4	6479.6	6026.2	6084.2	6133.8	2660.3	2289.4	3011.7	4993	1628.2	1995	2544.6	4746.3	1357.3
High	O96008	Mitochondrial import receptor subunit TOM40 homolog OS=Homo sapiens OX=9606 GN=TOMM40 PE=1 SV=1	FALSE	Human	49	12	26	12	95.51	0.981	0.865	0.938	0.882	0.956	1.084	4060.8	3982.3	3513.6	3809	12.38	12.84	19.39	10.45	4498.6	3673.8	4488.6	3578	3960.4	3047.3	4069.3	4004.3	4375.4	2704.9	3576.3	3452.1	3901.7	3082.3	3801.2	3816.9	4498.6	1563.4	1862.3	1782.6	3479.4	789.2	1446.3	1777	3464.3	504.1
High	P42566	Epidermal growth factor receptor substrate 15 OS=Homo sapiens OX=9606 GN=EPS15 PE=1 SV=2	FALSE	Human	42	29	35	1	108.25	0.982	0.983	1.095	1.001	1.115	1.113	200.4	196.8	197.1	219.4	15.74	7.63	11.87	7.55	175.3	178.7	224.7	238.9	201	174.9	192.6	209.7	177.3	182.8	212.4	226.9	222.4	216.3	233	194.2	175.3	76.1	93.2	119	176.6	45.3	68.5	93	140.4	34.1
High	P30520	Adenylosuccinate synthetase isozyme 2 OS=Homo sapiens OX=9606 GN=ADSS2 PE=1 SV=3	FALSE	Human	56	27	39	27	119.81	0.972	0.981	0.96	1.009	0.988	0.979	4864	4728.2	4770.5	4670.2	6.07	9.98	9.24	2.87	4398.1	5044.9	4756.1	4974.3	4611.3	3901.1	4848	4877.9	4614.3	4026.5	4934.8	4932	4613.5	4563.9	4866.3	4727.6	4398.1	2147	1973.3	2478.2	4051.3	1010.3	1723	2164.7	3653.4	750.5
High	Q9BY77	Polymerase delta-interacting protein 3 OS=Homo sapiens OX=9606 GN=POLDIP3 PE=1 SV=2	FALSE	Human	61	27	30	26	101.22	0.951	0.961	0.983	1.011	1.034	1.023	4266.5	4057	4100.3	4195.8	4.15	2.42	5.74	3.24	4020.8	4449.6	4282.7	4250.4	4200	4073.2	3963.7	4040.9	4136.5	4545.4	4064.5	4019.6	4167.2	4457	4169.7	4221.9	4020.8	1893.6	1776.9	2117.6	3689.9	1054.9	1408.7	1793.3	3275.1	847.2
High	Q4R9M9	Kinesin family member 1B OS=Homo sapiens OX=9606 GN=KIF1B PE=1 SV=1	FALSE	Human	18	29	34	9	104.44	0.968	0.975	0.951	1.007	0.982	0.975	525.4	508.8	512.3	499.6	5.54	4.92	8.91	4.93	518.5	532.4	508.4	575.6	537.6	480.5	520	497.8	462.8	554	481.5	545.1	506.5	540.1	492.7	483.2	518.5	226.6	210.9	286.8	472.3	124.4	184.8	220.9	366.4	103.3
High	Q9Y617	Phosphoserine aminotransferase OS=Homo sapiens OX=9606 GN=PSAT1 PE=1 SV=2	FALSE	Human	66	27	43	25	121.59	0.97	1.052	0.957	1.084	0.986	0.909	7293.5	7074.9	7672.1	6977.4	6.05	11.39	10.83	4.05	6808.6	7363.3	7881.6	7224.3	6629.1	5990.7	7657.1	7550.6	7293.2	6374	8073.3	8070.6	6928.5	6484.7	7111.6	7026.7	6808.6	3133.6	3270.1	3599.2	5824	1551.5	2721.4	3350.8	5774.5	1188
High	A0A7P0T8C6	Zinc finger CCCH-type containing, antiviral 1 OS=Homo sapiens OX=9606 GN=ZC3HAV1 PE=1 SV=1	FALSE	Human	41	28	31	1	108.41
High	Q9UJU6	Drebrin-like protein OS=Homo sapiens OX=9606 GN=DBNL PE=1 SV=1	FALSE	Human	53	20	31	3	104.31	1.041	1.017	1.141	0.976	1.096	1.123	3089.1	3217	3140.2	3526.1	4.33	5.48	19.76	1.82	3017.9	2995.8	3284.4	3161.9	3094.1	3486.6	3298.7	3137.4	2903.6	4382.3	3111	3169.6	3451.1	3538.8	3513.4	3606.1	3017.9	1274.9	1362.7	1575.3	2718.3	903	1172.4	1392.3	2298.9	816.8
High	K7EK77	ATP synthase F1 subunit alpha (Fragment) OS=Homo sapiens OX=9606 GN=ATP5F1A PE=1 SV=1	FALSE	Human	78	16	50	1	134.11
High	A0A804HHW5	Hydroxysteroid 17-beta dehydrogenase 10 OS=Homo sapiens OX=9606 GN=HSD17B10 PE=1 SV=1	FALSE	Human	81	15	22	1	96.7
High	A0A8I5KW55	ER membrane protein complex subunit 1 OS=Homo sapiens OX=9606 GN=EMC1 PE=1 SV=1	FALSE	Human	33	29	31	29	87.93	1.067	1.037	1.031	0.972	0.966	0.994	3242.1	3460.8	3362.8	3343.3	5	10.97	14.36	5.02	3309.1	3525	3176.4	3175.6	3460.2	2751.6	3496.9	3461.3	3503.5	2505.4	3360.4	3365.2	3367	3040.1	3402.1	3319.8	3309.1	1500.1	1317.9	1582.1	3040	712.6	1242.8	1536.1	2773.9	466.9
High	F8W787	Cathepsin D OS=Homo sapiens OX=9606 GN=CTSD PE=1 SV=2	FALSE	Human	58	18	35	18	146.71	0.952	0.951	1.048	1	1.101	1.102	5963.1	5674.8	5673.1	6250.2	5.44	1.06	2.65	4.63	5655.9	6418.6	6071.4	5856.8	5568.4	5681.2	5668.4	5703.4	5784.2	5629.2	5439.4	5717.3	6425.3	6585.6	6079.9	5966	5655.9	2731.6	2519	2917.9	4892.1	1471.3	2014.6	2531.1	4579.7	1049.2
High	Q5T1Z8	Pumilio RNA binding family member 1 OS=Homo sapiens OX=9606 GN=PUM1 PE=1 SV=1	FALSE	Human	27	27	29	22	99.57	1.033	1.027	1.031	0.994	0.998	1.004	3145.1	3249.4	3230.4	3242	10.78	5.74	3.37	1.09	3378.1	3321.9	2662.9	2977.7	3391.2	2989.4	3345.8	3155.9	3375	3135.7	3288.7	3173.2	3248.7	3277	3235.3	3191.9	3378.1	1413.7	1104.8	1483.5	2979.3	774.2	1189.1	1400.5	2672.2	584.4
High	Q9HD20	Endoplasmic reticulum transmembrane helix translocase OS=Homo sapiens OX=9606 GN=ATP13A1 PE=1 SV=2	FALSE	Human	29	28	34	28	103.25	1.022	0.963	0.959	0.942	0.938	0.996	3879.5	3964	3734.9	3718.6	4.91	5.7	5.98	2.48	4047.8	4021.4	3742.6	3675.4	4124.2	3600.8	3933.8	3994.5	4036.1	3506.8	3805.3	3665.9	3605.9	3802.8	3664.8	3773.3	4047.8	1711.4	1552.8	1831.1	3623.3	932.5	1398.1	1772.7	3195.6	653.6
High	Q9UPN7	Serine/threonine-protein phosphatase 6 regulatory subunit 1 OS=Homo sapiens OX=9606 GN=PPP6R1 PE=1 SV=5	FALSE	Human	36	21	26	21	99.64	0.962	0.981	0.99	1.02	1.029	1.009	2157.9	2075.1	2117.3	2135.5	16.49	14.69	13.71	13.15	2307.8	2729.3	2017.7	1900.4	2407.8	2304.2	1793.2	1868.8	2329.8	2512.8	1919.9	1924.1	2323.5	2503.9	1962.7	1910.4	2307.8	1161.5	837.1	946.8	2115.4	596.7	637.3	829.3	1844.6	468.3
High	O60287	Nucleolar pre-ribosomal-associated protein 1 OS=Homo sapiens OX=9606 GN=URB1 PE=1 SV=4	FALSE	Human	18	32	33	32	88.56	1.12	0.974	1.048	0.87	0.936	1.076	2313.8	2591	2253.7	2425.3	17.76	18.15	25.15	12.14	3143.2	2195.4	2396.3	2234.2	2724.6	1830.8	2464.1	2824.1	2973.3	1578.5	2255.5	2251.9	2610.7	1945	2447.6	2403.3	3143.2	934.3	994.2	1113.1	2393.7	474.1	875.7	1253.3	2354.2	294.2
High	O75821	Eukaryotic translation initiation factor 3 subunit G OS=Homo sapiens OX=9606 GN=EIF3G PE=1 SV=2	FALSE	Human	68	25	46	3	140.98	0.915	0.911	1.001	0.995	1.094	1.099	4939.8	4521.1	4499.4	4945	7.67	6.64	14.51	6.03	4968.3	4911.4	5059.5	4254.2	5001.9	4622.1	4422.3	4307.9	4897.8	5398.3	3973	4133.4	5260.1	5088.2	4805.9	4588.9	4968.3	2090.1	2099.2	2119.5	4394.5	1197	1571.7	1911.7	3877.9	1006.1
High	Q9Y696	Chloride intracellular channel protein 4 OS=Homo sapiens OX=9606 GN=CLIC4 PE=1 SV=4	FALSE	Human	77	18	35	16	123.46	1.117	1.067	1.14	0.955	1.021	1.068	4491.1	5016.8	4793.6	5121.4	17.02	4.99	11.88	5.8	5677.8	4905.8	4111.5	3958.7	5284.7	4692.9	5092.6	4942.2	5880.7	4782.8	4804.3	4553.7	5477.9	4825.8	4961.5	5286.5	5677.8	2087.7	1705.9	1972.2	4642.9	1215.4	1809.9	2193.2	4656.1	891.4
High	Q9HCC0	Methylcrotonoyl-CoA carboxylase beta chain, mitochondrial OS=Homo sapiens OX=9606 GN=MCCC2 PE=1 SV=1	FALSE	Human	42	21	28	21	97.38	0.963	0.994	0.973	1.033	1.01	0.978	2978.2	2868.3	2961.6	2897.1	5.84	7.98	6.4	4.35	3185	2959.5	2997.1	2760.9	3185.1	2635.4	2927.1	2810.8	3198.6	2952	2971.2	2734.4	3064.1	2775.6	2952.4	2842.9	3185	1259.5	1243.5	1375.5	2798.3	682.5	1040.3	1247.4	2532.5	550.2
High	P51572	B-cell receptor-associated protein 31 OS=Homo sapiens OX=9606 GN=BCAP31 PE=1 SV=3	FALSE	Human	55	20	52	20	134.92	0.893	0.965	0.994	1.081	1.114	1.031	5870.3	5241.3	5663.3	5836.2	15.59	5.73	9.9	5.52	4563.3	5702.5	6043	6707.9	4789.5	5407.3	5404.6	5082.9	4669.5	5720.2	5607	5865.4	5789.6	6426.2	5691.3	5883.2	4563.3	2426.8	2507.2	3341.9	4207.8	1400.4	1920.8	2255.7	3697.1	1066.1
High	P04181	Ornithine aminotransferase, mitochondrial OS=Homo sapiens OX=9606 GN=OAT PE=1 SV=1	FALSE	Human	49	19	37	19	133.58	0.96	0.954	1.012	0.993	1.054	1.061	5458.9	5241	5205.3	5524.6	14.17	7.46	8.65	11.01	5975.2	6456.9	4987.2	4813.7	5901.5	5356.6	5127.9	4998.7	5829.7	5341.2	5072.8	4757.2	6009.5	6150.6	5078.9	4977.6	5975.2	2747.9	2069.2	2398.2	5184.8	1387.2	1822.5	2218.3	4615.7	995.5
High	P33981	Dual specificity protein kinase TTK OS=Homo sapiens OX=9606 GN=TTK PE=1 SV=2	FALSE	Human	36	28	32	28	92.36	0.983	0.963	0.926	0.98	0.942	0.961	3918.4	3853.4	3775.1	3629.3	6.56	6.57	5.21	4.28	3554.8	4166.1	3869	3968.5	3766.4	3430	3968.3	3942.3	3629.6	3591.2	3971.8	3926.4	3486.5	3567.1	3843.8	3692.6	3554.8	1773	1605.2	1977.1	3309	888.3	1410.4	1749.5	2873.8	669.3
High	Q7Z7L1	Schlafen family member 11 OS=Homo sapiens OX=9606 GN=SLFN11 PE=1 SV=2	FALSE	Human	32	25	28	20	107.1	1.123	0.968	1.059	0.862	0.943	1.094	2885.9	3240	2794.4	3055.9	6.7	11.91	9.57	6.28	3252.1	2907.7	2864.2	2815.4	3318.2	2535.3	3245.8	3234.3	3142.8	2487.6	2817.6	2771.4	3279.3	2816	3092.4	3019.9	3252.1	1237.4	1188.3	1402.6	2915.2	656.6	1153.6	1435.3	2488.3	463.6
High	P01030	Complement C4 (Fragments) OS=Bos taurus GN=C4 PE=1 SV=2	TRUE		34	28	32	4	98.96	0.962	1.119	0.752	1.163	0.781	0.672	281.6	271	315.2	211.8	59.22	41.06	60.09	38.18	189	215.6	367.7	647.2	191.8	185.1	382.9	407.6	191.5	154.6	518.8	567.8	132	192.1	233.5	334.3	189	91.8	152.6	322.4	168.5	47.9	136.1	180.9	151.6	28.8
High	O00148	ATP-dependent RNA helicase DDX39A OS=Homo sapiens OX=9606 GN=DDX39A PE=1 SV=2	FALSE	Human	59	27	46	9	125.26	1.014	0.989	0.935	0.975	0.921	0.945	2315.3	2348.6	2290.8	2164.1	5.39	5.92	12.25	3.8	2391.9	2470.9	2241.2	2204.7	2427.4	2115.7	2376.1	2321.4	2409	1803.6	2277.5	2304.2	2155.7	2176.4	2172.5	2007.5	2391.9	1051.5	929.9	1098.4	2132.6	547.9	844.5	1030.2	1907.3	336.1
High	P61158	Actin-related protein 3 OS=Homo sapiens OX=9606 GN=ACTR3 PE=1 SV=3	FALSE	Human	63	23	41	19	115.63	0.932	0.955	0.942	1.024	1.011	0.987	6254.1	5829.4	5971.4	5892.5	11.52	8.25	8.49	5.43	5487	5944.5	7142.2	6579.9	5591.5	5116.6	6077.4	6122.7	5640.1	5325.9	6323.1	6322.1	5519.7	5705.1	6200.1	6086	5487	2529.8	2963.3	3278.1	4912.4	1325.1	2160	2717.1	4465.6	992.6
High	Q86TI2	Dipeptidyl peptidase 9 OS=Homo sapiens OX=9606 GN=DPP9 PE=1 SV=3	FALSE	Human	33	23	25	23	89.41	1.105	1.058	1.121	0.958	1.014	1.059	2577.4	2847.7	2726.8	2889	10.1	18.01	17.32	14.83	2500.6	2362.9	2979.2	2656.5	2620.2	2076.4	3094.9	3119.1	2607.6	1949.4	2941.1	2851.4	2744.4	2180.3	3052.1	3041.1	2500.6	1005.6	1236.1	1323.5	2302	537.8	1099.9	1384.2	2064.6	363.3
High	Q8TD16	Protein bicaudal D homolog 2 OS=Homo sapiens OX=9606 GN=BICD2 PE=1 SV=1	FALSE	Human	35	28	34	24	111.33	1.037	1.005	1.08	0.969	1.042	1.075	2624.6	2720.5	2637.5	2834.3	1.18	5.93	5.74	7.52	2629.7	2619.5	2612.6	2681	2662	2533.8	2911.2	2780.3	2587.5	2383	2688.4	2707.6	2671.5	2637.6	3007.1	3038.1	2629.7	1114.8	1084	1335.7	2338.7	656.2	1034.6	1233.8	2048.7	444.1
High	O75152	Zinc finger CCCH domain-containing protein 11A OS=Homo sapiens OX=9606 GN=ZC3H11A PE=1 SV=3	FALSE	Human	39	29	32	28	98.96	0.95	1.074	0.981	1.131	1.033	0.913	3669.9	3485.7	3942.3	3599.7	5.18	4.4	5.68	8.98	3598.7	3868.7	3428.2	3742.5	3762	3476.1	3408.9	3495.3	3852.1	4245.8	3728.5	4034.6	3768.8	4111.9	3406.2	3438.1	3598.7	1646.4	1422.4	1864.5	3305.1	900.3	1211.5	1551.1	3049.9	791.3
High	Q5VZ89	DENN domain-containing protein 4C OS=Homo sapiens OX=9606 GN=DENND4C PE=1 SV=3	FALSE	Human	18	30	30	30	84.92	0.964	0.96	0.971	0.995	1.007	1.012	2690.9	2595.3	2582.4	2614.2	8.59	8.15	6.41	5.7	2397	2559.5	2829	2883.3	2500.4	2272.9	2721.6	2693.9	2448.2	2495.3	2672.6	2811.6	2506.9	2503.2	2795	2726	2397	1089.2	1173.8	1436.5	2196.7	588.6	967.3	1195.5	1938.4	465.1
High	O14654	Insulin receptor substrate 4 OS=Homo sapiens OX=9606 GN=IRS4 PE=1 SV=1	FALSE	Human	24	24	29	24	101.31	0.988	0.88	0.957	0.89	0.969	1.088	2359.9	2332.5	2076.6	2259.2	27.56	28.28	27.21	25.22	2499.3	1247.2	2370.9	2348.9	2528.9	1228.7	2411.3	2256.3	2239.3	1139.7	2206.2	1954.6	2539.6	1337	2345.5	2176.2	2499.3	530.8	983.7	1170.2	2221.7	318.2	857	1001.3	1773	212.4
High	Q7L2H7	Eukaryotic translation initiation factor 3 subunit M OS=Homo sapiens OX=9606 GN=EIF3M PE=1 SV=1	FALSE	Human	45	18	31	18	98.27	0.981	0.913	1.017	0.93	1.037	1.114	5174.8	5076.3	4722.3	5262.2	10.25	7.74	10.94	5.95	5498.6	5603.8	4870.2	4498.7	5786.5	4868.6	5044.4	5108.4	5551.7	4290.5	4738.4	4706.3	5801.5	5254.3	5270	5060.6	5498.6	2384.8	2020.6	2241.3	5083.7	1260.9	1792.8	2267	4395.6	799.7
High	P30084	Enoyl-CoA hydratase, mitochondrial OS=Homo sapiens OX=9606 GN=ECHS1 PE=1 SV=4	FALSE	Human	62	18	31	18	102.74	0.977	1.017	1.08	1.041	1.105	1.062	3229.4	3155.4	3284.4	3487.1	11.53	5.18	8.46	9.83	3451.1	3751.7	3021.9	2942.4	3323	3270.3	2991.8	3044.6	3423.9	3606.8	3150.7	2981.7	4074.9	3634.1	3312	3346	3451.1	1596.6	1253.8	1465.9	2919.5	847	1063.3	1351.1	2710.9	672.2
High	Q9UMS4	Pre-mRNA-processing factor 19 OS=Homo sapiens OX=9606 GN=PRPF19 PE=1 SV=1	FALSE	Human	50	17	30	17	94.52	0.911	0.949	0.967	1.042	1.061	1.018	3147.6	2867	2987.4	3042.7	5.89	7.28	8.24	10.74	3302.6	3127.7	3167.7	2863.9	3290.4	2858.4	2875.6	2843.2	3314.7	3105.6	2756.6	2873.7	3442.3	3118.3	2968.8	2654.8	3302.6	1331	1314.3	1426.8	2890.8	740.3	1022	1261.7	2624.5	578.8
[truncated: 8,139 more rows]
[truncated: 22 more columns]
