# Supplementary material for: An extended network for regulation of heme homeostasis in cells
Source: Proc Natl Acad Sci U S A. 2025 Sep 30;122(40):e2508237122. doi: 10.1073/pnas.2508237122 (PMC12519212; doi:10.1073/pnas.2508237122)
Supplement: Supplementary file 3 — Dataset S02 (XLSX) [file pnas.2508237122.sd02.xlsx]

## Sheet: Analysis Details
© 2000-2024 QIAGEN. All rights reserved.
Analysis Details for My Projects->Andrea Gallio->2024-05-29_AndreaGallio 100424 - p<0.05->C v Sa NoOut
Workspace	My Projects
Project	Andrea Gallio
Analysis	C v Sa NoOut
Date	Wed May 29 03:46:09 PDT 2024
Analysis ID	41581708
Analysis Settings
Cutoff before duplicate resolution	true
Resolve duplicate on	Expression logfoldchange
Color using	Expression logfoldchange
Cutoff for Expression logfoldchange	--
Cutoff for Expression pvalue	0.05
Cutoff for Expression qvalue	--
Reference set	User Dataset
Relationship to include	Direct and Indirect
Includes Endogenous Chemicals	Yes
Optional Analyses
Filter Summary
Consider only molecules and/or relationships where
(confidence = Experimentally Observed) AND
(mol. types = biologic drug OR canonical pathway OR chemical - endogenous mammalian OR chemical - endogenous non-mammalian OR chemical - kinase inhibitor OR chemical - other OR chemical - protease inhibitor OR chemical drug OR chemical reagent OR chemical toxicant OR complex OR cytokine OR disease OR enzyme OR function OR fusion gene/product OR G-protein coupled receptor OR group OR growth factor…

## Sheet: Canonical Pathways
Canonical Pathways for My Projects->Andrea Gallio->2024-05-29_AndreaGallio 100424 - p<0.05->C v Sa NoOut
Ingenuity Canonical Pathways	-log(p-value)	zScore	Ratio	Molecules
DNA Damage Bypass	2.66	-0.333333	0.225	CUL4B,DDB1,PCLAF,PCNA,POLD1,POLD4,RFC5,USP10,WDR48
Oxidative Phosphorylation	2.59	3.05085	0.171	ATP5F1C,ATP5F1D,ATP5ME,COX5B,COX6C,COX7A2L,CYB5A,ENOX1,NDUFA5,NDUFB9,NDUFS2,NDUFV1,UQCRB,UQCRC1
PPARα/RXRα Activation	2.46	-0.57735	0.152	ACAA1,ADIPOR1,CAND1,FASN,GNA11,GNAQ,GPD2,IKBKG,MAP2K3,MAPK8,MED1,NCOR1,PLCB1,PRKAB2,PRKACA,PRKCA,RXRA
NER (Nucleotide Excision Repair, Enhanced Pathway)	2.44	1.73205	0.165	CETN2,COPS7A,DDB1,DNA2,ERCC6,PCNA,POLA1,POLD1,POLD4,POLR2B,POLR2L,RFC5,SLC19A1,XRCC1
Activation of gene expression by SREBF (SREBP)	2.39	0.707107	0.222	FASN,FDFT1,FDPS,GGPS1,HMGCR,MED1,NCOA2,RXRA
AMPK Signaling	2.11	-1.38675	0.13	ARID2,CAB39,CRTC2,EIF4EBP1,FASN,GNA11,GNAQ,GNG12,HLTF,HMGCR,MAP2K3,MAPK13,PCK2,PFKFB2,PIK3R4,PPAT,PPP2R2A,PRKAB2,PRKACA,PTPA,SMARCC1
FXR/RXR Activation	1.93	-0.333333	0.176	FASN,GCLM,HMGB1,MAPK8,MGST2,PCK2,PRKAB2,RARA,RXRA
Mitotic Prometaphase	1.92	-0.852803	0.124	CCNB2,CCP110,CENPI,CENPQ,CEP131,CEP135,CETN2,CLASP2,DYNC1LI1,KNL1,NEK6,NEK9,NUDC,PAFAH1B1,PCNT,PDS5B,PRKACA,RCC2,SSNA1,TUBAL3,TUBB2A,XPO1
Mitochondrial biogenesis	1.88	-1.66667	0.173	ALAS1,CALM1 (includes others),CRTC2,IDH2,MED1,NCOA2,NCOR1,PRKAB2,RXRA
Telomere Maintenance	1.88	-0.333333	0.173	ACD,ANKRD28,DNA2,PCNA,POLA1,POLD1,POLD4,RFC5,TERF2IP
Transcriptional regulation of granulopoiesis	1.87	0	0.25	CBFB,CDK4,RARA,RXRA,STAT3
G alpha (q) signalling events	1.83	-1.63299	0.214	APP,F2RL1,GNA11,GNAQ,GNG12,PLCB1
Integration of energy metabolism	1.83	-1.13389	0.17	ACLY,ADIPOR1,GNA11,GNAQ,GNG12,PLCB1,PRKAB2,PRKACA,PRKCA
Nucleotide Excision Repair	1.83	0.27735	0.144	CETN2,COPS7A,CUL4B,DDB1,ERCC6,PCNA,POLD1,POLD4,POLR2B,POLR2L,RAD23A,RFC5,XRCC1
Abacavir ADME	1.81		0.667	ADAL,NT5C2
Embryonic Stem Cell Differentiation into Cardiac Lineages	1.81		0.667	NKX2-5,SP4
Glutathione Biosynthesis	1.81		0.667	GCLC,GCLM
Trans, trans-farnesyl Diphosphate Biosynthesis	1.81		0.667	FDPS,GGPS1
Processing of Capped Intron-Containing Pre-mRNA	1.75	2.92119	0.11	CCAR1,CSTF3,DDX41,DDX42,EIF4A3,FAM32A,FAM50A,GPKOW,HNRNPU,NUDT21,NUP188,NUP42,NUP62,NUP88,NXT1,PABPN1,PCBP2,PLRG1,POLR2B,POLR2L,PRPF8,RBM5,SF3A3,SF3B5,SNRPG,SRSF11,TCERG1,WBP11,ZC3H11A,ZCRB1
Superpathway of Geranylgeranyldiphosphate Biosynthesis I (via Mevalonate)	1.68		0.267	ACAA2,FDPS,GGPS1,HMGCR
Mitochondrial Dysfunction	1.68	-1.8	0.114	APP,ATP5F1C,ATP5F1D,ATP5ME,BAX,CALM1 (includes others),COX5B,COX6C,COX7A2L,CYB5A,GPD2,IDH2,MAPK8,MGST2,NDUFA5,NDUFB9,NDUFS2,NDUFV1,PDHA1,PIK3R4,PRKAB2,PRKACA,SAMM50,UQCRB,UQCRC1
Electron transport, ATP synthesis, and heat production by uncoupling proteins	1.68	2.67261	0.135	ATP5F1C,ATP5F1D,ATP5ME,COX5B,COX6C,COX7A2L,NDUFA5,NDUFB9,NDUFS2,NDUFV1,NUBPL,TMEM126B,UQCRB,UQCRC1
VDR/RXR Activation	1.68		0.2	HES1,MED1,NCOA2,NCOR1,PRKCA,RXRA
Cytoprotection by HMOX1	1.63	1.41421	0.167	COX5B,COX6C,COX7A2L,MED1,NCOA2,NCOR1,RXRA,STAT3
TR/RXR Activation	1.63	0.333333	0.158	FASN,MED1,NCOA2,NCOR1,PCNA,PIK3R4,RPS6KB2,RXRA,SLC16A2
Transcriptional regulation of white adipocyte differentiation	1.63	1	0.158	CDK4,FAM120B,MED1,MED15,MED16,NCOA2,NCOR1,RXRA,ZNF638
LXR/RXR Activation	1.62		0.194	CLU,FASN,FDFT1,HMGCR,NCOR1,RXRA
BER (Base Excision Repair) Pathway	1.59	-0.377964	0.175	HMGB1,MAP2K3,PCNA,PNKP,RFC5,SLC19A1,XRCC1
Beta-catenin independent WNT signaling	1.55	-1	0.153	AGO1,AP2B1,CALM1 (includes others),DVL2,FZD6,GNG12,PLCB1,PRKCA,SMURF2
Heme signaling	1.55	-0.816497	0.188	CRTC2,MED1,NCOA2,NCOR1,RXRA,XPO1
CGAS-STING Signaling Pathway	1.53	-1.88982	0.171	ATG16L1,ATP6V0A2,ATP6V1B2,ATP6V1D,BAX,IKBKG,TBK1
Mismatch Repair in Eukaryotes	1.49	0	0.235	PCNA,POLD1,RFC5,SLC19A1
Superpathway of Cholesterol Biosynthesis	1.47	0	0.2	ACAA2,FDFT1,FDPS,GGPS1,HMGCR
Endocannabinoid Neuronal Synapse Pathway	1.46	-1.13389	0.148	FAAH,GNA11,GNAQ,GNG12,MAPK13,MAPK8,NDUFS2,PLCB1,PRKACA
RHO GTPases Activate Formins	1.45	-1.80739	0.123	CENPI,CENPQ,CLASP2,DVL2,DYNC1LI1,FMNL1,KNL1,MRTFA,NUDC,PAFAH1B1,RCC2,SRGAP2,TUBAL3,TUBB2A,XPO1
Resolution of Abasic Sites (AP sites)	1.44	0	0.176	PCNA,PNKP,POLD1,POLD4,RFC5,XRCC1
Role of PKR in Interferon Induction and Antiviral Response	1.41	-1	0.139	APAF1,BAX,HMGB1,HSPA1A/HSPA1B,IKBKG,MAP2K3,MAPK13,MAPK8,NPM1,STAT3
Estrogen Receptor Signaling	1.39	0	0.105	ATP5F1C,ATP5F1D,CTBP2,EIF4EBP1,GNA11,GNAQ,GNG12,HES1,MDK,MED1,MED15,MED16,NCOA2,NCOR1,NDUFA5,NDUFB9,NDUFS2,NDUFV1,PCNA,PIK3R4,PLCB1,POLR2B,PRKAB2,PRKACA,PRKCA,ROCK2,RPS6KB2
Primary Immunodeficiency Signaling	1.37		0.273	IKBKG,RFXAP,TAP1
Mitotic Prophase	1.35	0.904534	0.131	ARPP19,BANF1,CCNB2,NCAPG2,NEK6,NEK9,NUP188,NUP42,NUP62,NUP88,PRKCA
Smooth Muscle Contraction	1.34	-0.447214	0.185	CALD1,CALM1 (includes others),SORBS1,TLN1,TPM3
Role of Tissue Factor in Cancer	1.33	-1.06904	0.121	F2RL1,GNA11,GNAQ,IKBKG,MAP2K3,MAPK13,MAPK8,PDIA6,PIK3R4,PLCB1,PPP2R2A,PRKCA,PTPA,RPS6KB2
IL-17A Signaling in Fibroblasts	1.33	-0.816497	0.167	IKBKG,MAPK13,MAPK8,P4HA1,PRKCA,STAT3
p53 Signaling	1.31	-1	0.138	APAF1,BAX,CDK4,MAPK8,MED1,PCNA,PIK3R4,ST13,TIGAR
S100 Family Signaling Pathway	1.31	-2.52357	0.111	APP,ATP5F1C,ATP5F1D,CACYBP,CALM1 (includes others),F2RL1,FZD6,GNA11,MAP2K3,MAPK13,MAPK8,PIK3R4,PLCB1,PRKACA,PRKCA,ROCK2,STAT3,TBK1,TPM3
Aryl Hydrocarbon Receptor Signaling	1.29	0.707107	0.128	ALDH6A1,APAF1,BAX,CDK4,MAPK8,MED1,MGST2,NCOA2,POLA1,RARA,RXRA
Cilium Assembly	1.29	-2.35702	0.112	CCP110,CEP131,CEP135,CEP97,CETN2,EXOC7,EXOC8,IFT172,IFT70A,IFT88,PAFAH1B1,PCNT,PDE6D,PRKACA,RAB3IP,SSNA1,TUBAL3,TUBB2A
TP53 Regulates Transcription of Cell Death Genes	1.28	-1.34164	0.179	APAF1,BAX,RABGGTA,RABGGTB,STEAP3
CCR5 Signaling in Macrophages	1.25	-1	0.149	CALM1 (includes others),GNA11,GNAQ,GNG12,MAPK13,MAPK8,PRKCA
Hematoma Resolution Signaling Pathway	1.24	1.73205	0.122	ADIPOR1,F2RL1,HMGB1,MAPK13,MAPK8,NDUFA5,NDUFB9,NDUFS2,NDUFV1,PRKAB2,STAT3,VPS35
XBP1(S) activates chaperone genes	1.23	-0.816497	0.158	DDX11,PDIA5,PDIA6,PREB,TLN1,YIF1A
Cargo recognition for clathrin-mediated endocytosis	1.21	-0.333333	0.132	AP2B1,COPS7A,DVL2,EPN1,PICALM,TGOLN2,TOR1B,VAMP3,VAMP4
Regulation of lipid metabolism by PPARalpha	1.21	-0.707107	0.128	ALAS1,FAM120B,FDFT1,HMGCR,MED1,MED15,MED16,NCOA2,NCOR1,RXRA
Cleavage and Polyadenylation of Pre-mRNA	1.18		0.231	CSTF3,NUDT21,PABPN1
Spliceosomal Cycle	1.17	1	0.143	DDX42,EIF4A3,GPKOW,PLRG1,SF3A3,SF3B5,WBP11
Oleate Biosynthesis II (Animals)	1.17		0.333	ALDH6A1,CYB5A
WNT ligand biogenesis and trafficking	1.17		0.333	VPS35,WLS
Huntington's Disease Signaling	1.17	0	0.104	APAF1,ATP5F1C,ATP5F1D,BAX,GNA11,GNAQ,GNG12,HSPA1A/HSPA1B,MAPK8,NCOR1,PIK3R4,PLCB1,POLR2B,POLR2L,PRKCA,PSMC1,PSMD6,RASA1,RCOR1,TCERG1,VAMP3,ZDHHC17
Acetyl-CoA Biosynthesis III (from Citrate)	1.13		1	ACLY
Adenine and Adenosine Salvage VI	1.13		1	ADK
Anandamide Degradation	1.13		1	FAAH
Glutamine Biosynthesis I	1.13		1	GLUL
Glycerol-3-phosphate Shuttle	1.13		1	GPD2
RUNX1 and FOXP3 control the development of regulatory T lymphocytes (Tregs)	1.13		1	CBFB
Role of Lipids/Lipid Rafts in the Pathogenesis of Influenza	1.13		1	FDPS
UDP-N-acetyl-D-galactosamine Biosynthesis I	1.13		1	GALE
Chemokine Signaling	1.13	-1.88982	0.14	CALM1 (includes others),GNAQ,MAPK13,MAPK8,PLCB1,PRKCA,ROCK2
Cytosolic sensors of pathogen-associated DNA	1.12	0.447214	0.161	DDX41,DHX36,IKBKG,TBK1,TRIM21
Cholesterol biosynthesis	1.12	0	0.182	FDFT1,FDPS,GGPS1,HMGCR
Glutamate Receptor Signaling	1.12		0.182	CALM1 (includes others),GLUL,GNG12,SLC1A4
Glucocorticoid Receptor Signaling	1.11		0.0973	ARID2,ATP5F1C,ATP5F1D,HLTF,HMGB1,HSPA1A/HSPA1B,IKBKG,KRT16,KRT6C,MAPK13,MAPK8,MED1,NCOA2,NCOR1,NDUFA5,NDUFB9,NDUFS2,NDUFV1,PCK2,PIK3R4,POLR2B,POLR2L,PRKAB2,PRKACA,RARA,RXRA,SMARCC1,STAT3,TAF6L
IL-1 Signaling	1.1	-0.447214	0.131	GNA11,GNAQ,GNG12,IKBKG,MAP2K3,MAPK13,MAPK8,PRKACA
CD40 Signaling	1.1	-1.63299	0.146	IKBKG,MAP2K3,MAPK13,MAPK8,PIK3R4,STAT3
Aggrephagy	1.08	-1.34164	0.156	DYNC1LI1,IFT88,PCNT,TUBAL3,TUBB2A
PCP (Planar Cell Polarity) Pathway	1.07	-1	0.174	DVL2,FZD6,MAPK8,ROCK2
Role of WNT/GSK-3β Signaling in the Pathogenesis of Influenza	1.07		0.174	CSNK1G3,DVL2,FZD6,NCOA2
Apelin Adipocyte Signaling Pathway	1.06	-0.816497	0.143	GNA11,MAPK13,MAPK8,MGST2,PRKAB2,PRKACA
IL-12 Signaling and Production in Macrophages	1.06	0.301511	0.117	CALM1 (includes others),CLU,IKBKG,MAP2K3,MAPK13,MAPK8,PIK3R4,PRKAB2,PRKCA,RXRA,STAT3
γ-glutamyl Cycle	1.05		0.286	GCLC,GCLM
Role of MAPK Signaling in Promoting the Pathogenesis of Influenza	1.04	-2.12132	0.127	ATP6V0A2,ATP6V1B2,ATP6V1D,BAX,MAP2K3,MAPK13,MAPK8,PRKCA
Chaperone Mediated Autophagy Signaling Pathway	1.03	0.774597	0.107	APP,ATP6V0A2,ATP6V1B2,ATP6V1D,EEF1A1,EPS8,HMGB1,HSPA1A/HSPA1B,IDH2,MAPK13,NCOR1,PIK3R4,PRKAB2,RARA,TBK1
MicroRNA Biogenesis Signaling Pathway	1.03	1.80739	0.107	AGO1,DDX19B,DNAJA2,MAPK13,NUP188,NUP42,NUP62,NUP88,PIK3R4,POLR2B,POLR2L,POLR3D,QKI,ST13,TUT7
Iron uptake and transport	1.03	-2.23607	0.152	ATP6V0A2,ATP6V1B2,ATP6V1D,CAND1,STEAP3
Activation of kainate receptors upon glutamate binding	1.02		0.2	CALM1 (includes others),GNG12,PLCB1
BMAL1:CLOCK,NPAS2 activates circadian gene expression	1.02		0.2	MED1,NCOA2,RXRA
Mismatch Repair	1.02		0.2	PCNA,POLD1,POLD4
RORA activates gene expression	1.02		0.2	MED1,NCOA2,RXRA
Retinoic acid Mediated Apoptosis Signaling	1.01		0.167	APAF1,PARP9,RARA,RXRA
Insulin Secretion Signaling Pathway	1.01	-1	0.105	AGO1,CRTC2,EIF4A3,EIF4EBP1,GNA11,GNAQ,MAPK13,PDHA1,PIK3R4,PLCB1,PRKACA,PRKCA,RPS6KB2,SPCS2,STAT3,VAMP3
RHO GTPase cycle	1	-3.53553	0.0936	ACBD5,ARHGAP19,BASP1,BRK1,CCDC88A,CCP110,CEP97,DSG1,ELMO2,FMNL1,GARRE1,KTN1,NCKAP1,NDUFA5,NUDC,OSBPL11,PICALM,PLEKHG1,RALBP1,RASAL2,RBBP6,ROCK2,SAMM50,SLC1A5,SRGAP2,STBD1,STEAP3,SWAP70,TPM3,VAMP3,VAPB,WDR6
Glucose metabolism	1	0.707107	0.125	GNPDA2,NUP188,NUP42,NUP62,NUP88,PCK2,PFKFB2,PRKACA
Translocation of SLC2A4 (GLUT4) to the plasma membrane	1	-2.82843	0.125	CALM1 (includes others),EXOC7,EXOC8,LNPEP,PRKAB2,TUBAL3,TUBB2A,YWHAB
GADD45 Signaling	0.987	-1.34164	0.147	CDK4,MAP2K3,MAPK13,MAPK8,PCNA
Signaling by PTK6	0.987	-0.447214	0.147	CDK4,ELMO2,RASA1,SFPQ,STAT3
WNT/Ca+ pathway	0.987	-1.34164	0.147	DVL2,FZD6,PDE6D,PLCB1,PRKCA
HSP90 chaperone cycle for steroid hormone receptors in the presence of ligand	0.984	-0.816497	0.136	DCTN6,DNAJA2,DYNC1LI1,HSPA1A/HSPA1B,TUBAL3,TUBB2A
Docosahexaenoic Acid (DHA) Signaling	0.973	-0.27735	0.108	APAF1,APP,BAX,GNAQ,PIK3R4,PLCB1,PRKAB2,PRKACA,PRKCA,RPS6KB2,RXRA,STXBP5,SYNJ1
Apelin Endothelial Signaling Pathway	0.964	-2.12132	0.115	CALM1 (includes others),GNA11,GNAQ,GNG12,MAPK8,PIK3R4,PLCB1,PRKAB2,PRKCA,RPS6KB2
Bile acid and bile salt metabolism	0.958		0.188	NCOA2,OSBPL9,RXRA
Chaperone Mediated Autophagy	0.958		0.188	EEF1A1,IFT88,PCNT
Signaling by Hippo	0.958		0.188	DVL2,MOB1B,YWHAB
TNFR2 Signaling	0.958		0.188	IKBKG,MAPK8,TBK1
EGF Signaling	0.948	-0.816497	0.133	MAPK13,MAPK8,PIK3R4,PRKCA,RASA1,STAT3
Orexin Signaling Pathway	0.946	-2.88675	0.109	ATP6V0A2,ATP6V1B2,ATP6V1D,CALM1 (includes others),GNAQ,GNG12,MAPK13,PIK3R4,PLCB1,PRKAB2,PRKACA,PRKCA
DNA Damage Reversal	0.943		0.25	ASCC1,ASCC2
COPII-mediated vesicle transport	0.928	-1.13389	0.125	ANKRD28,CD59,CTSZ,PPP6R2,PREB,STX17,TFG
FGF Signaling	0.914	-1.63299	0.13	MAP2K3,MAPK13,MAPK8,PIK3R4,PRKCA,STAT3
White Adipose Tissue Browning Pathway	0.914	0	0.13	CTBP2,MAPK13,PRKAB2,PRKACA,RARA,RXRA
NR1H2 and NR1H3-mediated signaling	0.913	1	0.154	AGO1,FASN,NCOR1,RXRA
RHO GTPases activate IQGAPs	0.913	-2	0.154	CALM1 (includes others),MEN1,TUBAL3,TUBB2A
IL-22 Signaling	0.897		0.176	MAPK13,MAPK8,STAT3
RAS processing	0.897		0.176	ABHD17B,CALM1 (includes others),PDE6D
Signaling by NOTCH2	0.897		0.176	HES1,MAML1,MDK
Transport of vitamins, nucleosides, and related molecules	0.897		0.176	ARL2BP,SLC16A2,SLC25A6
Adrenomedullin signaling pathway	0.897	-2.11058	0.109	BAX,CALM1 (includes others),GNA11,GNAQ,MAP2K3,MAPK13,MAPK8,PIK3R4,PLCB1,PRKACA,RXRA
CCR3 Signaling in Eosinophils	0.89	-1	0.114	CALM1 (includes others),GNA11,GNAQ,GNG12,MAPK13,PIK3R4,PLCB1,PRKCA,ROCK2
GPCR-Mediated Nutrient Sensing in Enteroendocrine Cells	0.88	-2.44949	0.128	GNA11,GNAQ,GNG12,PLCB1,PRKACA,PRKCA
Induction of Apoptosis by HIV1	0.88	-1.63299	0.128	APAF1,BAX,DIABLO,IKBKG,MAPK8,SLC25A6
IL-17A Signaling in Airway Cells	0.869	-1.34164	0.135	IKBKG,MAPK13,MAPK8,PIK3R4,STAT3
Opioid Signalling	0.869	-2.64575	0.121	CALM1 (includes others),GNA11,GNAQ,GNG12,PLCB1,PRKACA,PRKCA
Cristae formation	0.868	0	0.148	ATP5F1C,ATP5F1D,ATP5ME,SAMM50
Nucleosome assembly	0.868	0	0.148	CENPI,CENPQ,KNL1,NPM1
PXR/RXR Activation	0.868	-1	0.148	ALAS1,PCK2,PRKACA,RXRA
Processing of Capped Intronless Pre-mRNA	0.868	0	0.148	CSTF3,NUDT21,PABPN1,SNRPG
Protein folding	0.865	-2.12132	0.116	AP3M1,GNA11,GNAQ,GNG12,STAT3,TUBAL3,TUBB2A,USP11
Cardiac Hypertrophy Signaling (Enhanced)	0.861	-2.06474	0.0962	CALM1 (includes others),DVL2,EIF4EBP1,FZD6,GNA11,GNAQ,GNG12,IKBKG,MAP2K3,MAPK13,MAPK8,NKX2-5,PDE6D,PIK3R4,PLCB1,PRKACA,PRKCA,ROCK2,RPS6KB2,STAT3
Mitotic Metaphase and Anaphase	0.861	-0.894427	0.0962	BANF1,CCNB2,CENPI,CENPQ,CLASP2,DYNC1LI1,KNL1,NUDC,NUP188,NUP62,PAFAH1B1,PDS5B,PPP2R2A,PSMC1,PSMD6,RCC2,SIRT2,TUBAL3,TUBB2A,XPO1
Advanced glycosylation endproduct receptor signaling	0.855		0.222	APP,HMGB1
UDP-N-acetyl-D-galactosamine Biosynthesis II	0.855		0.222	GALE,GNPDA2
Intrinsic Pathway for Apoptosis	0.849	-2.44949	0.125	APAF1,BAX,DIABLO,MAPK8,STAT3,YWHAB
Epoxysqualene Biosynthesis	0.846		0.5	FDFT1
Eumelanin Biosynthesis	0.846		0.5	DDT
Fatty Acid Biosynthesis Initiation II	0.846		0.5	FASN
Glycerol Degradation I	0.846		0.5	GPD2
N-acetylglucosamine Degradation I	0.846		0.5	GNPDA2
NR1D1 (REV-ERBA) represses gene expression	0.846		0.5	NCOR1
POU5F1 (OCT4), SOX2, NANOG activate genes related to proliferation	0.846		0.5	STAT3
Transcriptional regulation of testis differentiation	0.846		0.5	ZFPM2
Tyrosine Biosynthesis IV	0.846		0.5	PCBD1
Wax and plasmalogen biosynthesis	0.846		0.5	FAR1
β-alanine Degradation I	0.846		0.5	ALDH6A1
Thrombin signalling through proteinase activated receptors (PARs)	0.841		0.167	GNA11,GNAQ,GNG12
Transcriptional Regulation by NPAS4	0.841		0.167	AGO1,MAGED1,XPO1
Circadian Clock	0.833	-0.447214	0.132	CRTC2,MED1,NCOA2,NCOR1,RXRA
UVB-Induced MAPK Signaling	0.833	-1.34164	0.132	EIF4EBP1,MAPK13,MAPK8,PIK3R4,PRKCA
Clathrin-mediated endocytosis	0.826	0.632456	0.108	AP2B1,ARPC3,DVL2,EPN1,PACSIN3,PICALM,SYNJ1,TGOLN2,VAMP3,VAMP4
NAFLD Signaling Pathway	0.826	0	0.108	BAX,FASN,HMGCR,IKBKG,MAPK8,PIK3R4,PPP2R2A,PRKAB2,PTPA,STAT3
Sirtuin Signaling Pathway	0.819	-1.60357	0.0948	ACLY,APP,ATG16L1,ATG2A,ATP5F1C,ATP5F1D,BAX,CRTC2,IDH2,NDUFA5,NDUFB9,NDUFS2,NDUFV1,PCK2,PDHA1,POLR3D,SIRT2,SLC25A6,STAT3,TIMM8B
Activation of anterior HOX genes in hindbrain during early embryogenesis	0.818	0.816497	0.122	NCOR1,POLR2B,POLR2L,RARA,RXRA,SUZ12
Neurovascular Coupling Signaling Pathway	0.818	-0.816497	0.122	APP,CALM1 (includes others),GNAQ,PLCB1,PRKACA,ROCK2
Adrenergic Receptor Signaling Pathway (Enhanced)	0.813	-2.64575	0.117	ATP6V0A2,ATP6V1B2,ATP6V1D,GNAQ,PLCB1,PRKACA,PRKCA
Autophagy	0.809	-1.80739	0.0987	ATG16L1,ATG2A,BIRC6,CALM1 (includes others),MAPK8,PIK3R4,PPP2R2A,PRKAB2,PRKACA,PTPA,SLC1A5,SLC3A2,SNAP29,STX17,TBK1
CSDE1 Signaling Pathway	0.799	-1	0.128	AGO1,APAF1,DDX6,PABPN1,RPL9
Signaling by VEGF	0.797	-1.66667	0.108	BRK1,CALM1 (includes others),ELMO2,MAPK13,NCKAP1,PRKACA,PRKCA,RASA1,ROCK2
Xenobiotic Metabolism CAR Signaling Pathway	0.797	-0.333333	0.108	ALDH6A1,DNAJC7,MAP2K3,MED1,MGST2,PPP2R2A,PRKCA,PTPA,RXRA
Nonsense-Mediated Decay (NMD)	0.794	0.904534	0.104	EIF4A3,FAU,PPP2R2A,RPL10,RPL10A,RPL14,RPL23A,RPL6,RPL9,SMG6,SMG9
G-Protein Coupled Receptor Signaling	0.79	-2.9824	0.0945	CALM1 (includes others),F2RL1,FZD6,GNA11,GNAQ,GNG12,IKBKG,MAP2K3,MAPK13,MAPK8,MRTFA,PDE6D,PIK3R4,PLCB1,PRKACA,PRKCA,RASA1,ROCK2,STAT3
Cell Cycle Control of Chromosomal Replication	0.789	0.816497	0.12	CDK4,DNA2,ORC5,PCNA,POLA1,POLD1
Melatonin Signaling	0.789	-2.44949	0.12	CALM1 (includes others),GNAQ,MAP2K3,PLCB1,PRKACA,PRKCA
Fatty acyl-CoA biosynthesis	0.789		0.158	ACLY,FASN,MORC2
Signal amplification	0.789		0.158	GNA11,GNAQ,GNG12
Acute Myeloid Leukemia Signaling	0.787	-1	0.115	EIF4EBP1,IDH2,MAP2K3,PIK3R4,RARA,RPS6KB2,STAT3
FAT10 Cancer Signaling Pathway	0.786	1	0.138	EEF1A1,IKBKG,PCNA,STAT3
Role of IL-17A in Arthritis	0.786		0.138	MAP2K3,MAPK13,MAPK8,PIK3R4
TP53 Regulates Metabolic Genes	0.767	-0.707107	0.11	AGO1,COX5B,COX6C,COX7A2L,PRKAB2,SESN2,TIGAR,YWHAB
Metabolism of non-coding RNA	0.76	1.63299	0.118	GEMIN2,NUP188,NUP42,NUP62,NUP88,SNRPG
Mitotic G2-G2/M phases	0.76	-0.5	0.0958	CCNB2,CCP110,CEP131,CEP135,CETN2,PAFAH1B1,PCNT,PPP2R2A,PRKACA,PSMC1,PSMD6,SSNA1,TPX2,TUBAL3,TUBB2A,XPO1
WNT/β-catenin Signaling	0.753	0.707107	0.106	CSNK1G3,DVL2,FZD6,GNAQ,PPP2R2A,PTPA,RARA,SOX11,SOX4
Apelin Muscle Signaling Pathway	0.748		0.133	GNA11,GNAQ,GNG12,PRKAB2
Pyroptosis Signaling Pathway	0.748	0	0.133	BAX,HMGB1,MAPK13,PRKACA
TAK1-dependent IKK and NF-kappa-B activation	0.748	1	0.133	APP,HMGB1,IKBKG,USP14
HER-2 Signaling in Breast Cancer	0.746	-1.26491	0.0962	CDK4,COX5B,COX6C,COX7A2L,CYB5A,DDX19B,IKBKG,NUP188,NUP42,NUP62,NUP88,PIK3R4,PRKCA,RPS6KB2,STAT3
Role of p14/p19ARF in Tumor Suppression	0.742		0.15	NPM1,PIK3R4,POLR3D
UVA-Induced MAPK Signaling	0.737	-1	0.111	MAPK13,MAPK8,PARP9,PIK3R4,PLCB1,PRKCA,RPS6KB2
Immunogenic Cell Death Signaling Pathway	0.735	-1.34164	0.122	ATG16L1,BAX,HMGB1,HSPA1A/HSPA1B,PGAM5
Role of MAPK Signaling in the Pathogenesis of Influenza	0.735		0.122	BAX,MAP2K3,MAPK13,MAPK8,PRKCA
Carnitine metabolism	0.713		0.182	PRKAB2,RXRA
Mevalonate Pathway I	0.713		0.182	ACAA2,HMGCR
Protein methylation	0.713		0.182	CALM1 (includes others),EEF1A1
Rap1 signalling	0.713		0.182	PRKACA,YWHAB
Gene Silencing by RNA	0.713	2.64575	0.109	AGO1,NUP188,NUP42,NUP62,NUP88,POLR2B,POLR2L
ISG15 antiviral mechanism	0.713	1.88982	0.109	EIF4A3,EIF4E2,FLNB,NUP188,NUP42,NUP62,NUP88
NOD1/2 Signaling Pathway	0.713	-0.377964	0.109	ATG16L1,HSPA1A/HSPA1B,IKBKG,MAP2K3,MAPK13,MAPK8,TBK1
Apelin Pancreas Signaling Pathway	0.712	0	0.129	MAPK8,PIK3R4,PRKAB2,PRKACA
Metabolism of water-soluble vitamins and cofactors	0.705	1.34164	0.119	CYB5A,FASN,MOCS2,PNPO,SLC25A19
Parkinson's Signaling Pathway	0.7	-0.57735	0.0976	ALDH6A1,ATP6V0A2,ATP6V1B2,ATP6V1D,CALM1 (includes others),MAPK13,MAPK8,NDUFA5,NDUFB9,NDUFS2,NDUFV1,TUBB2A
4-aminobutyrate Degradation I	0.686		0.333	SUCLG2
5-aminoimidazole Ribonucleotide Biosynthesis I	0.686		0.333	PPAT
D-glucuronate Degradation I	0.686		0.333	AKR1B1
Galactose catabolism	0.686		0.333	GALE
Geranylgeranyldiphosphate Biosynthesis	0.686		0.333	GGPS1
Glutamate Degradation III (via 4-aminobutyrate)	0.686		0.333	SUCLG2
Glycine Cleavage Complex	0.686		0.333	GLDC
Glycoaminoglycan-protein Linkage Region Biosynthesis	0.686		0.333	B3GAT3
Hypusine Biosynthesis	0.686		0.333	DHPS
Lysine Degradation V	0.686		0.333	AASDH
N-acetylglucosamine Degradation II	0.686		0.333	GNPDA2
NAD Biosynthesis from 2-amino-3-carboxymuconate Semialdehyde	0.686		0.333	NADSYN1
NAD biosynthesis II (from tryptophan)	0.686		0.333	NADSYN1
Neurotransmitter uptake and metabolism In glial cells	0.686		0.333	GLUL
Palmitate Biosynthesis I (Animals)	0.686		0.333	FASN
Phenylalanine Degradation I (Aerobic)	0.686		0.333	PCBD1
Prostanoid Biosynthesis	0.686		0.333	PTGES2
Reversible hydration of carbon dioxide	0.686		0.333	CA13
Uridine-5'-phosphate Biosynthesis	0.686		0.333	CAD
dTMP De Novo Biosynthesis	0.686		0.333	TYMS
GPCR-Mediated Integration of Enteroendocrine Signaling Exemplified by an L Cell	0.678	1	0.125	GNA11,GNAQ,PLCB1,PRKACA
Toll-like Receptor Signaling	0.678	0	0.125	IKBKG,MAP2K3,MAPK13,MAPK8
Transcriptional regulation by RUNX2	0.678	0	0.125	BAX,CBFB,CDK4,HES1
Ion channel transport	0.668	-1.88982	0.106	ANO6,ATP6V0A2,ATP6V1B2,ATP6V1D,ATP7A,CALM1 (includes others),TRPC4AP
Cargo concentration in the ER	0.657		0.136	CD59,CTSZ,PREB
Apelin Cardiomyocyte Signaling Pathway	0.657	-1.63299	0.109	GNA11,MAPK13,MAPK8,PIK3R4,PLCB1,PRKCA
IL-17A Signaling in Gastric Cells	0.654		0.167	MAPK13,MAPK8
Regulation of RUNX1 Expression and Activity	0.654		0.167	AGO1,CBFB
NAD Signaling Pathway	0.64	-1.63299	0.101	IDH2,NADSYN1,PARP9,PIK3R4,POLR2B,POLR2L,PRKAB2,SIRT2
Xenobiotic Metabolism General Signaling Pathway	0.64	-1.41421	0.101	GCLC,MAP2K3,MAPK13,MAPK8,MGST2,PIK3R4,PRKCA,RXRA
Mitochondrial translation	0.637	1	0.0989	ERAL1,MRPL15,MRPL2,MRPL22,MRPL39,MRPL47,MRPL55,MRPS18A,MRPS26
WNT/SHH Axonal Guidance Signaling Pathway	0.625	-1.13389	0.103	DVL2,FZD6,MAPK8,PIK3R4,PRKACA,PRKCA,YWHAB
ABRA Signaling Pathway	0.623	-2.23607	0.111	CALD1,MAPK8,MRTFA,ROCK2,TPM3
SUMOylation of DNA replication proteins	0.623	1.34164	0.111	NUP188,NUP42,NUP62,NUP88,PCNA
NFKBIE Signaling Pathway	0.619		0.13	ANKRD28,IKBKG,PPP6R2
Role of MAPK Signaling in Inhibiting the Pathogenesis of Influenza	0.616	-1	0.118	BAX,MAP2K3,MAPK13,MAPK8
SUMOylation of SUMOylation proteins	0.616	2	0.118	NUP188,NUP42,NUP62,NUP88
Pulmonary Fibrosis Idiopathic Signaling Pathway	0.615	-1.60357	0.0915	BAX,COL12A1,EIF4EBP1,FZD6,HES1,MAP2K3,MAPK13,MAPK8,MRTFA,PIK3R4,ROCK2,RPS6KB2,STAT3,SUZ12
Role of Macrophages, Fibroblasts and Endothelial Cells in Rheumatoid Arthritis	0.608	-2.3094	0.093	CALM1 (includes others),CSNK1G3,F2RL1,FZD6,GNAQ,IKBKG,MAP2K3,PIK3R4,PLCB1,PRKCA,ROCK2,STAT3
Activin Inhibin Signaling Pathway	0.605	-1.13389	0.101	IKBKG,MAP2K3,MAPK13,MAPK8,PIK3R4,ROCK2,STAT3
Assembly of RNA Polymerase III Complex	0.602		0.154	GTF3C4,POLR3D
Class A/1 (Rhodopsin-like receptors)	0.602		0.154	APP,F2RL1
Cytosolic iron-sulfur cluster assembly	0.602		0.154	NUBP2,POLD1
DNA Double-Strand Break Repair by Non-Homologous End Joining	0.602		0.154	XRCC1,XRCC4
NFE2L2 regulating anti-oxidant/detoxification enzymes	0.602		0.154	GCLC,GCLM
Phototransduction Pathway	0.602		0.154	PDE6D,PRKACA
Amyotrophic Lateral Sclerosis Signaling	0.598		0.109	APAF1,BAX,GLUL,NEFM,PIK3R4
DDX58/IFIH1-mediated induction of interferon-alpha/beta	0.598	0.447214	0.109	APP,HMGB1,IKBKG,PCBP2,TBK1
Post-translational protein phosphorylation	0.598	-1.34164	0.109	APP,KTN1,MEN1,PDIA6,TGOLN2
Role of CHK Proteins in Cell Cycle Checkpoint Control	0.598		0.109	PCNA,PPP2R2A,PTPA,RFC5,SLC19A1
Xenobiotic Metabolism Signaling	0.597		0.0915	ALDH6A1,DNAJC7,GCLC,MAP2K3,MAPK13,MAPK8,MED1,MGST2,PIK3R4,PPP2R2A,PRKCA,PTPA,RXRA
Inhibition of ARE-Mediated mRNA Degradation Pathway	0.59	0.333333	0.0932	AGO1,CNOT4,DDX6,MAPK13,PABPN1,PPP2R2A,PRKACA,PSMC1,PSMD6,PTPA,YWHAB
GNRH Signaling	0.587	-2.12132	0.0943	CALM1 (includes others),GNA11,GNAQ,GNG12,MAP2K3,MAPK13,MAPK8,PLCB1,PRKACA,PRKCA
Glycosaminoglycan metabolism	0.587	0	0.114	AGRN,B3GAT3,GPC4,OMD
Lymphotoxin β Receptor Signaling	0.587	-1	0.114	APAF1,DIABLO,IKBKG,PIK3R4
MYC Mediated Apoptosis Signaling	0.587	-2	0.114	APAF1,BAX,IKBKG,PRKACA
Sensory processing of sound by inner hair cells of the cochlea	0.587	0	0.114	CTBP2,EPB41L3,EPS8,TWF2
Iron homeostasis signaling pathway	0.585		0.1	ATP6V0A2,ATP6V1B2,ATP6V1D,FXN,NUBP2,STAT3,STEAP3
4-1BB Signaling in T Lymphocytes	0.583		0.125	IKBKG,MAPK13,MAPK8
Interleukin-10 signaling	0.577		0.25	STAT3
Interleukin-9 signaling	0.577		0.25	STAT3
Lysine Degradation II	0.577		0.25	AASDH
Metabolism of Angiotensinogen to Angiotensins	0.577		0.25	CTSZ
Molybdenum Cofactor Biosynthesis	0.577		0.25	MOCS2
Nicotinate metabolism	0.577		0.25	NADSYN1
Oxidized GTP and dGTP Detoxification	0.577		0.25	DDX6
Tetrapyrrole Biosynthesis II	0.577		0.25	ALAS1
Tryptophan catabolism	0.577		0.25	SLC3A2
Mitochondrial protein import	0.568	0.816497	0.102	FXN,PMPCB,SAMM50,SLC25A6,TIMM21,TIMM8B
Role of Osteoblasts in Rheumatoid Arthritis Signaling Pathway	0.568	0.447214	0.102	CSNK1G3,CTSZ,FZD6,PIK3R4,SMURF2,STAT3
ID1 Signaling Pathway	0.568	0.333333	0.0947	APP,BAX,CDK4,DVL2,MAPK13,PIK3R4,STAT3,TYMS,WDR48
Response to elevated platelet cytosolic Ca2+	0.566	0.377964	0.0986	APP,CALM1 (includes others),CLU,MANF,PRKCA,TEX264,TLN1
eNOS Signaling	0.566	-2.44949	0.0986	CALM1 (includes others),GNAQ,HSPA1A/HSPA1B,PIK3R4,PRKAB2,PRKACA,PRKCA
TP53 Regulates Transcription of Cell Cycle Genes	0.56	-1	0.111	BAX,CNOT4,NPM1,PCNA
Colanic Acid Building Blocks Biosynthesis	0.555		0.143	GALE,GMPPB
Glutaryl-CoA Degradation	0.555		0.143	ACAA2,CDYL
Notch Signaling	0.555		0.143	HES1,MAML1
SUMOylation of intracellular receptors	0.555		0.143	RARA,RXRA
Tryptophan Degradation III (Eukaryotic)	0.555		0.143	ACAA2,CDYL
Gαq Signaling	0.552	-2.12132	0.0938	CALM1 (includes others),GNA11,GNAQ,GNG12,IKBKG,PIK3R4,PLCB1,PRKCA,ROCK2
iNOS Signaling	0.55		0.12	CALM1 (includes others),IKBKG,MAPK13
ISGylation Signaling Pathway	0.55	-0.447214	0.104	EIF4E2,FLNB,MAPK8,PCNA,TBK1
Macrophage Classical Activation Signaling Pathway	0.55	1	0.104	IKBKG,PARP9,PDHA1,STAT3,SUZ12
The citric acid (TCA) cycle and respiratory electron transport	0.55	-0.447214	0.104	IDH2,L2HGDH,PDHA1,RXRA,SUCLG2
Death Receptor Signaling	0.547	-1.63299	0.1	APAF1,DIABLO,IKBKG,MAPK8,PARP9,TBK1
PDGF Signaling	0.547	-1.63299	0.1	MAPK8,PIK3R4,PRKCA,RASA1,STAT3,SYNJ1
BBSome Signaling Pathway	0.541	-3.16228	0.0917	CEP131,DVL2,F2RL1,FZD6,IFT172,IFT70A,IFT88,MAPK13,PRKACA,STAT3
Ribonucleotide Reductase Signaling Pathway	0.541	0	0.0917	ARID2,CDK4,EIF4EBP1,HLTF,MAPK13,MAPK8,PARP9,PIK3R4,SMARCC1,STAT3
Neuroinflammation Signaling Pathway	0.537	0	0.0928	APP,BIRC6,GLUL,HMGB1,IKBKG,MAPK13,MAPK8,PIK3R4,TBK1
Serotonin Receptor Signaling	0.536	-1.69775	0.0863	APP,CALM1 (includes others),EIF4EBP1,GAP43,GNA11,GNAQ,GNG12,MAP2K3,MAPK13,PCBD1,PIK3R4,PLCB1,PRKACA,PRKCA,ROCK2,RPS6KB2,STAT3
CD27 Signaling in Lymphocytes	0.534	0	0.108	APAF1,IKBKG,MAP2K3,MAPK8
Folate Signaling Pathway	0.534	-1	0.108	PPAT,SLC19A1,STAT3,TYMS
Regulation of mRNA stability by proteins that bind AU-rich elements	0.534	-1	0.108	HSPA1A/HSPA1B,PRKCA,XPO1,YWHAB
SUMOylation of ubiquitinylation proteins	0.534	2	0.108	NUP188,NUP42,NUP62,NUP88
Transport of inorganic cations/anions and amino acids/oligopeptides	0.534	-2	0.108	CALM1 (includes others),SLC1A4,SLC1A5,SLC3A2
HOTAIR Regulatory Pathway	0.529	-2.64575	0.0959	AGO1,MRTFA,PIK3R4,RCOR1,ROCK2,STAT3,SUZ12
Macrophage Alternative Activation Signaling Pathway	0.528	0	0.0984	ACLY,EIF4EBP1,MAPK13,PIK3R4,RXRA,STAT3
BEX2 Signaling Pathway	0.528	-0.447214	0.102	MAPK8,PPP2R2A,PTPA,STAT3,SWAP70
Cell Cycle Regulation by BTG Family Proteins	0.519		0.115	CDK4,PPP2R2A,PTPA
nNOS Signaling in Neurons	0.519		0.115	CALM1 (includes others),DLG2,PRKCA
Cellular response to heat stress	0.516	2	0.093	DNAJC7,EEF1A1,HSPA1A/HSPA1B,NUP188,NUP42,NUP62,NUP88,ST13
Xenobiotic Metabolism PXR Signaling Pathway	0.516	-1.41421	0.093	ALDH6A1,DNAJC7,MED1,MGST2,NCOR1,PRKACA,PRKCA,RXRA
Glutaminergic Receptor Signaling Pathway (Enhanced)	0.513	-1.1547	0.0882	AGK,CALM1 (includes others),GLUL,GNAQ,IKBKG,MAPK13,PIK3R4,PLCB1,PRKACA,PRKCA,RPS6KB2,VAMP3
Class B/2 (Secretin family receptors)	0.513		0.133	FZD6,GNG12
Complement cascade	0.513		0.133	CD59,CLU
Regulation of beta-cell development	0.513		0.133	HES1,MAML1
Triglyceride metabolism	0.513		0.133	GPD2,PRKACA
Sumoylation Pathway	0.512	0	0.0946	CTBP2,MAPK8,PCNA,RCOR1,RFC5,SENP6,SLC19A1
Neutrophil degranulation	0.51	-1.4	0.0828	ACAA1,ACLY,ANO6,APAF1,ATAD3B,ATP6V1D,CAB39,CAND1,CD59,CMTM6,COTL1,CTSZ,DEGS1,DSG1,DYNC1LI1,EEF1A1,HMGB1,HSPA1A/HSPA1B,MLEC,PDAP1,PRDX4,PSMD6,PTGES2,SNAP29,STBD1
Activation of NMDA receptors and postsynaptic events	0.509	-2.23607	0.0968	CALM1 (includes others),DLG2,PRKAB2,PRKACA,TUBAL3,TUBB2A
Dendritic Cell Maturation	0.509	-0.816497	0.0968	FSCN1,IKBKG,MAPK13,MAPK8,PIK3R4,PLCB1
Factors Promoting Cardiogenesis in Vertebrates	0.509	-2.44949	0.0968	FZD6,MAPK8,NKX2-5,PLCB1,PRKCA,ROCK2
tRNA Charging	0.509	-1	0.105	EARS2,NARS2,VARS1,YARS1
Regulation of Insulin-like Growth Factor (IGF) transport and uptake by IGFBPs	0.507	-1.34164	0.1	APP,KTN1,MEN1,PDIA6,TGOLN2
TGF-β Signaling	0.507	-1.34164	0.1	MAP2K3,MAPK13,MAPK8,NKX2-5,SMURF2
Type I Diabetes Mellitus Signaling	0.507	-0.447214	0.1	APAF1,IKBKG,MAP2K3,MAPK13,MAPK8
Ferroptosis Signaling Pathway	0.501	-1.41421	0.092	FDFT1,GCLC,HMGCR,PRKAB2,SLC1A5,SLC3A2,STAT3,STEAP3
LPS/IL-1 Mediated Inhibition of RXR Function	0.495		0.0933	ALAS1,ALDH6A1,MAPK8,MGST2,RARA,RXRA,XPO1
Butyrophilin (BTN) family interactions	0.495		0.2	PPL
Fructose metabolism	0.495		0.2	AKR1B1
Galactose Degradation I (Leloir Pathway)	0.495		0.2	GALE
Leukotriene Biosynthesis	0.495		0.2	MGST2
Phenylalanine and tyrosine metabolism	0.495		0.2	PCBD1
Regulation of TLR by endogenous ligand	0.495		0.2	HMGB1
Synthesis of Prostaglandins (PG) and Thromboxanes (TX)	0.495		0.2	PTGES2
Thyroid Hormone Metabolism II (via Conjugation and/or Degradation)	0.495		0.2	B3GAT3
IL-10 Signaling	0.49	-0.816497	0.0952	IKBKG,MAP2K3,MAPK13,MAPK8,PRKAB2,STAT3
LPS-stimulated MAPK Signaling	0.49	-0.816497	0.0952	IKBKG,MAP2K3,MAPK13,MAPK8,PIK3R4,PRKCA
Netrin-1 signaling	0.49		0.111	MAPK13,MAPK8,PITPNA
Role of JAK family kinases in IL-6-type Cytokine Signaling	0.49		0.111	MAPK13,MAPK8,STAT3
Sensory processing of sound by outer hair cells of the cochlea	0.49		0.111	EPB41L3,EPS8,TWF2
Signaling by Retinoic Acid	0.49		0.111	PDHA1,RARA,RXRA
CREB Signaling in Neurons	0.489	-2.64575	0.087	CALM1 (includes others),F2RL1,FZD6,GNA11,GNAQ,GNG12,PIK3R4,PLCB1,POLR2B,POLR2L,PRKACA,PRKCA
Cardiac Hypertrophy Signaling	0.489	-2.52982	0.087	CALM1 (includes others),GNA11,GNAQ,GNG12,MAP2K3,MAPK13,MAPK8,NKX2-5,PIK3R4,PLCB1,PRKACA,ROCK2
Keratinization	0.487	-0.447214	0.098	DSG1,KRT16,KRT6C,PKP3,PPL
NUR77 Signaling in T Lymphocytes	0.487	-0.447214	0.098	APAF1,CALM1 (includes others),PCNA,PRKCA,RXRA
Cardiac β-adrenergic Signaling	0.486	0.447214	0.0909	GNA11,GNAQ,GNG12,PDE6D,PKIB,PPP2R2A,PRKACA,PTPA
Eukaryotic Translation Elongation	0.486	1.41421	0.0909	EEF1A1,FAU,RPL10,RPL10A,RPL14,RPL23A,RPL6,RPL9
fMLP Signaling in Neutrophils	0.486	-1.34164	0.0909	ARPC3,CALM1 (includes others),GNA11,GNAQ,GNG12,PIK3R4,PLCB1,PRKCA
IL-13 Signaling Pathway	0.486	-1	0.103	MAPK13,PIK3R4,ROCK2,STAT3
Transcriptional Regulation by MECP2	0.486		0.103	AGO1,CALM1 (includes others),NCOR1,PRKACA
Role of NFAT in Cardiac Hypertrophy	0.481	-2.33333	0.0873	CALM1 (includes others),GNAQ,GNG12,MAP2K3,MAPK13,MAPK8,NKX2-5,PIK3R4,PLCB1,PRKACA,PRKCA
Apoptosis Signaling	0.479	-1.13389	0.0921	APAF1,BAX,BIRC6,DIABLO,IKBKG,MAPK8,PRKCA
IGF-1 Signaling	0.479	-0.816497	0.0921	MAPK8,PIK3R4,PRKACA,RASA1,RPS6KB2,STAT3,YWHAB
Sertoli Cell-Germ Cell Junction Signaling Pathway (Enhanced)	0.477	0.57735	0.0863	AFDN,ARPC3,EPS8,MAP2K3,MAPK13,MAPK8,PIK3R4,PPP2R2A,PRKAB2,PRKACA,PTPA,SORBS1
Neutrophil Extracellular Trap Signaling Pathway	0.477	0	0.0842	ATP5F1C,ATP5F1D,COL12A1,HMGB1,MAP2K3,MAPK13,MAPK8,NDUFA5,NDUFB9,NDUFS2,NDUFV1,PIK3R4,PLCB1,PRKCA,SLC25A6,TIMM8B
Interferon Signaling	0.475		0.125	BAX,TAP1
Pyroptosis	0.475		0.125	BAX,HMGB1
Mouse Embryonic Stem Cell Pluripotency	0.473	-0.816497	0.0938	DVL2,FZD6,MAPK13,PIK3R4,STAT3,ZFP42
Hepatic Cholestasis	0.463	-1.13389	0.0909	CALM1 (includes others),IKBKG,MAPK8,PRKACA,PRKCA,RARA,RXRA
IL-33 Signaling Pathway	0.463	-1.13389	0.0909	IKBKG,MAPK13,MAPK8,PIK3R4,PRKACA,STAT3,TBK1
April Mediated Signaling	0.463		0.107	IKBKG,MAPK13,MAPK8
Assembly and cell surface presentation of NMDA receptors	0.463		0.107	DLG2,TUBAL3,TUBB2A
B Cell Activating Factor Signaling	0.463		0.107	IKBKG,MAPK13,MAPK8
MAP kinase activation	0.463		0.107	IKBKG,MAP2K3,MAPK8
G Protein Signaling Mediated by Tubby	0.463	-2	0.1	GNA11,GNAQ,GNG12,PLCB1
Growth Hormone Signaling	0.463	-1	0.1	PIK3R4,PRKCA,RPS6KB2,STAT3
Leptin Signaling in Obesity	0.463		0.1	PIK3R4,PLCB1,PRKACA,STAT3
Pathogen Induced Cytokine Storm Signaling Pathway	0.456	0	0.0923	COL12A1,HMGCR,MAPK13,MAPK8,STAT3,TBK1
Synaptogenesis Signaling Pathway	0.45	0	0.0838	AFDN,AP2B1,ARPC3,CALM1 (includes others),CLASP2,EIF4EBP1,EPHA7,PAFAH1B1,PIK3R4,PRKACA,RPS6KB2,STXBP5,TLN1,VAMP3
Androgen Signaling	0.448	-2	0.0862	CALM1 (includes others),GNA11,GNAQ,GNG12,NCOA2,POLR2B,POLR2L,PRKACA,PRKCA,TAF6L
Renin-Angiotensin Signaling	0.448	-1.63299	0.0897	GNAQ,MAPK13,MAPK8,PIK3R4,PRKACA,PRKCA,STAT3
BMP signaling pathway	0.448	-1	0.0943	MAGED1,MAPK13,MAPK8,NKX2-5,PRKACA
CDX Gastrointestinal Cancer Signaling Pathway	0.448	0.447214	0.0943	FZD6,IKBKG,MAPK13,PIK3R4,STAT3
Oxidative Stress Induced Senescence	0.448	-1	0.0943	AGO1,CDK4,MAP2K3,MAPK8,SUZ12
SUMOylation of chromatin organization proteins	0.448	1.34164	0.0943	NUP188,NUP42,NUP62,NUP88,SUZ12
Dopamine-DARPP32 Feedback in cAMP Signaling	0.442	-2.82843	0.0879	CALM1 (includes others),CSNK1G3,GNAQ,PLCB1,PPP2R2A,PRKACA,PRKCA,PTPA
Nucleotide catabolism	0.441		0.118	NT5C2,SAMHD1
Nucleotide salvage	0.441		0.118	ADAL,ADK
Role of JAK2 in Hormone-like Cytokine Signaling	0.441		0.118	HLTF,STAT3
Signaling by ALK	0.441		0.118	MDK,STAT3
Tumoricidal Function of Hepatic Natural Killer Cells	0.441		0.118	APAF1,BAX
DHCR24 Signaling Pathway	0.439	0	0.0909	APP,CLU,HMGCR,PIK3R4,PRKCA,RXRA
Acetyl-CoA Biosynthesis I (Pyruvate Dehydrogenase Complex)	0.432		0.167	PDHA1
Caspase activation via Dependence Receptors in the absence of ligand	0.432		0.167	MAGED1
GDP-mannose Biosynthesis	0.432		0.167	GMPPB
Guanosine Nucleotides Degradation III	0.432		0.167	NT5C2
Nicotine Degradation II	0.432		0.167	B3GAT3
Nicotine Degradation III	0.432		0.167	B3GAT3
Signaling by Leptin	0.432		0.167	STAT3
Surfactant metabolism	0.432		0.167	DMBT1
Synthesis, secretion, and deacylation of Ghrelin	0.432		0.167	SPCS2
Transcriptional regulation of pluripotent stem cells	0.432		0.167	STAT3
Gαi Signaling	0.43		0.0926	GNA11,GNAQ,GNG12,PRKACA,STAT3
Role of NANOG in Mammalian Embryonic Stem Cell Pluripotency	0.43		0.0926	FZD6,PIK3R4,RIF1,STAT3,ZFP42
CXCR4 Signaling	0.426	-2.23607	0.0857	ELMO2,GNA11,GNAQ,GNG12,MAPK8,PIK3R4,PLCB1,PRKCA,ROCK2
SRP-dependent cotranslational protein targeting to membrane	0.426	0.333333	0.0857	FAU,RPL10,RPL10A,RPL14,RPL23A,RPL6,RPL9,RPN2,SPCS2
Synthesis of DNA	0.426	-0.333333	0.0857	DNA2,ORC5,PCNA,POLA1,POLD1,POLD4,PSMC1,PSMD6,RFC5
STAT3 Pathway	0.422	-1	0.0952	MAP3K21,MAPK13,MAPK8,STAT3
Breast Cancer Regulation by Stathmin1	0.42	-1.38675	0.0824	CDK4,F2RL1,FZD6,GNAQ,GNG12,PIK3R4,PLCB1,PPP2R2A,PPP4C,PRKACA,PRKCA,PTPA,STAT3,TUBB2A
Cellular Effects of Sildenafil (Viagra)	0.42	0	0.0824	CALM1 (includes others),F2RL1,FZD6,GNAQ,GNG12,MAP2K3,MAPK13,MAPK8,PDE6D,PIK3R4,PPP2R2A,PRKAB2,PRKACA,PTPA
DAG and IP3 signaling	0.414		0.1	CALM1 (includes others),PRKACA,PRKCA
Transcriptional Regulation by E2F6	0.414		0.1	APAF1,EHMT1,SUZ12
Deadenylation-dependent mRNA decay	0.413	0.447214	0.0909	CNOT4,DCP1B,DDX6,EIF4A3,TUT7
IL-8 Signaling	0.412	-1.13389	0.084	BAX,EIF4EBP1,GNA11,GNAQ,GNG12,IKBKG,MAPK8,PIK3R4,PRKCA,ROCK2
Intra-Golgi and retrograde Golgi-to-ER traffic	0.41	-1.06904	0.0819	ARFRP1,DCTN6,DYNC1LI1,GOLGA5,KIFC1,PAFAH1B1,RINT1,SNAP29,TGOLN2,TUBAL3,TUBB2A,USE1,VAMP3,VAMP4
Glutamate binding, activation of AMPA receptors and synaptic plasticity	0.409		0.111	AP2B1,PRKCA
IL-9 Signaling	0.409		0.111	PIK3R4,STAT3
Insertion of tail-anchored proteins into the endoplasmic reticulum membrane	0.409		0.111	APP,CYB5A
Insulin processing	0.409		0.111	EXOC7,EXOC8
GABA Receptor Signaling	0.402		0.093	AP2B1,GNA11,GNAQ,GNG12
SUMOylation of RNA binding proteins	0.402	2	0.093	NUP188,NUP42,NUP62,NUP88
Ceramide Signaling	0.396	-1.34164	0.0893	DIABLO,MAPK8,PIK3R4,PPP2R2A,PTPA
IL-6 Signaling	0.393	-0.816497	0.087	IKBKG,MAP2K3,MAPK13,MAPK8,PIK3R4,STAT3
Hepatic Fibrosis Signaling Pathway	0.392	-0.83205	0.0806	CALM1 (includes others),CCDC88A,CSNK1G3,DVL2,FZD6,IKBKG,MAP2K3,MAPK13,MAPK8,PIK3R4,PRKACA,PRKCA,ROCK2,RPS6KB2,STAT3
p70S6K Signaling	0.39	-1.13389	0.0842	F2RL1,GNAQ,PIK3R4,PLCB1,PPP2R2A,PRKCA,PTPA,YWHAB
Dopamine Receptor Signaling	0.384		0.0909	PCBD1,PPP2R2A,PRKACA,PTPA
G-protein beta:gamma signalling	0.381		0.105	GNG12,PLCB1
IL-23 Signaling Pathway	0.381		0.105	PIK3R4,STAT3
Mitochondrial Fatty Acid Beta-Oxidation	0.381		0.105	ACAA2,ACBD6
Retinoid metabolism and transport	0.381		0.105	AGRN,GPC4
Oxytocin Signaling Pathway	0.381	-2.88675	0.0811	CALM1 (includes others),GNA11,GNAQ,GNG12,MAPK13,MAPK8,PIK3R4,PLCB1,PRKAB2,PRKACA,PRKCA,ROCK2
Antimicrobial peptides	0.38		0.143	ATP7A
Interleukin-6 family signaling	0.38		0.143	STAT3
Ketolysis	0.38		0.143	ACAA2
Lipophagy	0.38		0.143	PRKAB2
Signaling by BMP	0.38		0.143	SMURF2
TYSND1 cleaves peroxisomal proteins	0.38		0.143	ACAA1
Trafficking and processing of endosomal TLR	0.38		0.143	CNPY3
Urate Biosynthesis/Inosine 5'-phosphate Degradation	0.38		0.143	NT5C2
YAP1- and WWTR1 (TAZ)-stimulated gene expression	0.38		0.143	NKX2-5
Fc Epsilon RI Signaling	0.379	-0.816497	0.0857	MAP2K3,MAPK13,MAPK8,PIK3R4,PRKCA,SYNJ1
Activation of IRF by Cytosolic Pattern Recognition Receptors	0.37		0.0938	IKBKG,MAPK8,TBK1
Cardiac conduction	0.37		0.0938	CALM1 (includes others),NKX2-5,PRKACA
Signaling by Insulin receptor	0.37		0.0938	ATP6V0A2,ATP6V1B2,ATP6V1D
Role of NFAT in Regulation of the Immune Response	0.367	-1.88982	0.0818	CALM1 (includes others),CSNK1G3,GNA11,GNAQ,GNG12,IKBKG,PIK3R4,PLCB1,XPO1
14-3-3-mediated Signaling	0.366	-2.23607	0.0825	BAX,MAPK8,PIK3R4,PLCB1,PRKCA,SRPK2,TUBB2A,YWHAB
Gα12/13 Signaling	0.365	-0.816497	0.0845	F2RL1,IKBKG,MAPK8,PIK3R4,RASA1,ROCK2
SUMOylation of DNA damage response and repair proteins	0.365	1.63299	0.0845	CETN2,NUP188,NUP42,NUP62,NUP88,XRCC4
trans-Golgi Network Vesicle Budding	0.365	0	0.0845	AP4M1,APP,BLOC1S4,CTSZ,PICALM,TGOLN2
RANK Signaling in Osteoclasts	0.365	-0.447214	0.0862	CALM1 (includes others),IKBKG,MAPK13,MAPK8,PIK3R4
Endocannabinoid Developing Neuron Pathway	0.365	-1.34164	0.0833	GNG12,MAP2K3,MAPK13,MAPK8,PIK3R4,PRKACA,STAT3
Pancreatic Secretion Signaling Pathway	0.36	-2.11058	0.0803	CA13,EIF4EBP1,GNAQ,PIK3R4,PLCB1,PRKACA,PRKCA,ROCK2,RPS6KB2,STXBP5,VAMP3
Coronavirus Pathogenesis Pathway	0.358	-0.333333	0.0806	BAX,CDK4,EEF1A1,FAU,MAPK13,MAPK8,NPM1,PTGES2,STAT3,TBK1
Basal Cell Carcinoma Signaling	0.354		0.1	DVL2,FZD6
CDP-diacylglycerol Biosynthesis I	0.354		0.1	GPAT4,GPD2
Carboxyterminal post-translational modifications of tubulin	0.354		0.1	TUBAL3,TUBB2A
MyD88:MAL(TIRAP) cascade initiated on plasma membrane	0.354		0.1	HMGB1,IKBKG
Oncogene Induced Senescence	0.354		0.1	AGO1,CDK4
Sonic Hedgehog Signaling	0.354		0.1	CCNB2,PRKACA
Toll Like Receptor 3 (TLR3) Cascade	0.354		0.1	IKBKG,TBK1
Visual phototransduction	0.354		0.1	CALM1 (includes others),PRKCA
Role of Osteoblasts, Osteoclasts and Chondrocytes in Rheumatoid Arthritis	0.353		0.0824	CALM1 (includes others),CSNK1G3,FZD6,IKBKG,MAP2K3,MAPK8,PIK3R4
Signaling by NOTCH1	0.35	1	0.087	HES1,MAML1,NCOR1,TLE5
Nucleotide Excision Repair Pathway	0.35		0.0909	ERCC6,POLR2B,POLR2L
Regulation of the Epithelial Mesenchymal Transition in Development Pathway	0.35		0.0909	DVL2,FZD6,MAML1
Ephrin A Signaling	0.341	-0.377964	0.0814	APP,EPHA7,PIK3R4,PRKACA,RASA1,ROCK2,STAT3
Pulmonary Healing Signaling Pathway	0.341	-1.13389	0.0814	FZD6,IDH2,MAPK13,MAPK8,PRKAB2,PRKCA,STAT3
Type II Diabetes Mellitus Signaling	0.339	-0.816497	0.0822	ADIPOR1,IKBKG,MAPK8,PIK3R4,PRKAB2,PRKCA
α-Adrenergic Signaling	0.339		0.0822	CALM1 (includes others),GNA11,GNAQ,GNG12,PRKACA,PRKCA
Adenosine Nucleotides Degradation II	0.337		0.125	NT5C2
Cardiomyocyte Differentiation via BMP Receptors	0.337		0.125	NKX2-5
Heme Biosynthesis II	0.337		0.125	ALAS1
Interleukin-12 family signaling	0.337		0.125	STAT3
Interleukin-15 signaling	0.337		0.125	STAT3
Interleukin-20 family signaling	0.337		0.125	STAT3
Ketogenesis	0.337		0.125	ACAA2
Melatonin Degradation I	0.337		0.125	B3GAT3
NLR signaling pathways	0.331		0.0882	APP,IKBKG,MAPK13
RHO GTPases Activate WASPs and WAVEs	0.331		0.0882	ARPC3,BRK1,NCKAP1
Eukaryotic Translation Termination	0.33	1.13389	0.0805	FAU,RPL10,RPL10A,RPL14,RPL23A,RPL6,RPL9
MyD88-independent TLR4 cascade	0.33		0.0952	IKBKG,TBK1
Transport of bile salts and organic acids, metal ions and amine compounds	0.33		0.0952	EMB,SLC30A1
Vasopressin regulates renal water homeostasis via Aquaporins	0.33		0.0952	GNG12,PRKACA
Cholecystokinin/Gastrin-mediated Signaling	0.326	-2.44949	0.0811	GNAQ,MAP2K3,MAPK8,PLCB1,PRKCA,ROCK2
Transcriptional regulation by RUNX3	0.326	0.447214	0.0811	CBFB,HES1,MAML1,PSMC1,PSMD6,SMURF2
Acetylcholine Receptor Signaling Pathway	0.319	-2.64575	0.0795	CALM1 (includes others),GNA11,GNAQ,PIK3R4,PLCB1,PRKACA,PRKCA
Gαs Signaling	0.318		0.0833	GNA11,GNAQ,GNG12,PRKACA
TNFR1 Signaling	0.313		0.0857	APAF1,IKBKG,MAPK8
Transcriptional activity of SMAD2/SMAD3:SMAD4 heterotrimer	0.313		0.0857	MEN1,NCOR1,SMURF2
Unfolded protein response	0.31		0.0806	DNAJA2,DNAJC7,HSPA1A/HSPA1B,MAPK8,PDIA6
RAR Activation	0.309	-1.60357	0.0765	ARID2,GNA11,GNAQ,HLTF,MAPK13,MAPK8,MED1,NCOR1,PDE6D,PIK3R4,PRKACA,RARA,RXRA,SMARCC1
Crosstalk between Dendritic Cells and Natural Killer Cells	0.307		0.0909	FSCN1,TLN1
G alpha (z) signalling events	0.307		0.0909	GNG12,PRKCA
Inhibition of Angiogenesis by TSP1	0.307		0.0909	MAPK13,MAPK8
Interleukin-2 family signaling	0.307		0.0909	STAT3,SYNJ1
Neurexins and neuroligins	0.307		0.0909	DLG2,EPB41L3
Phosphatidylglycerol Biosynthesis II (Non-plastidic)	0.307		0.0909	GPAT4,GPD2
Antioxidant Action of Vitamin C	0.304	0	0.0816	IKBKG,MAPK13,MAPK8,PLCB1
IL-15 Signaling	0.304	0	0.0816	MAPK13,PIK3R4,RPS6KB2,STAT3
IL-17 Signaling	0.304	-1	0.0816	MAP2K3,MAPK13,MAPK8,PIK3R4
Phagosome Maturation	0.302		0.0777	ATP6V0A2,ATP6V1B2,ATP6V1D,CTSZ,DYNC1LI1,TAP1,TUBB2A,VAMP3
Activated PKN1 stimulates transcription of AR regulated genes KLK2 and KLK3	0.301		0.111	NCOA2
Dolichyl-diphosphooligosaccharide Biosynthesis	0.301		0.111	DPAGT1
Incretin synthesis, secretion, and inactivation	0.301		0.111	SPCS2
Phenylalanine Degradation IV (Mammalian, via Side Chain)	0.301		0.111	AASDH
Purine Nucleotides De Novo Biosynthesis II	0.301		0.111	PPAT
Purine Nucleotides Degradation II (Aerobic)	0.301		0.111	NT5C2
SUMOylation of immune response proteins	0.301		0.111	IKBKG
Superpathway of Melatonin Degradation	0.301		0.111	B3GAT3
Toll-like Receptor Cascades	0.301		0.111	PIK3R4
Ubiquinol-10 Biosynthesis (Eukaryotic)	0.301		0.111	DDT
Endothelin-1 Signaling	0.297	-1.88982	0.0778	GNA11,GNAQ,MAPK13,MAPK8,PIK3R4,PLCB1,PRKCA
TCF dependent signaling in response to WNT	0.297	-0.333333	0.0769	DVL2,FZD6,MEN1,PSMC1,PSMD6,SMURF2,SOX4,TLE5,XPO1
CLEAR Signaling Pathway	0.294	-0.534522	0.0757	ATP6V0A2,ATP6V1B2,ATP6V1D,CRTC2,MAPK13,NAGLU,PPP2R2A,PRKAB2,PRKCA,PTPA,RXRA,SESN2,VPS35,YWHAB
Clathrin-mediated Endocytosis Signaling	0.293		0.0763	AP2B1,AP3D1,AP3M1,AP4M1,ARPC3,CLU,EPN1,PICALM,PIK3R4,SYNJ1
Synaptic Long Term Potentiation	0.292	-2.44949	0.0779	CALM1 (includes others),GNA11,GNAQ,PLCB1,PRKACA,PRKCA
Neuropathic Pain Signaling in Dorsal Horn Neurons	0.29	-2	0.08	PIK3R4,PLCB1,PRKACA,PRKCA
Pyridoxal 5'-phosphate Salvage Pathway	0.29	0	0.08	CDK4,MAP2K3,MAPK8,PNPO
Role of Chondrocytes in Rheumatoid Arthritis Signaling Pathway	0.29	-1	0.08	MAPK13,PGAM5,PRKAB2,STAT3
Cachexia Signaling Pathway	0.29	-0.83205	0.0756	AGO1,HMGB1,HSPA1A/HSPA1B,IKBKG,MAPK13,MAPK8,PIK3R4,PRKAB2,PRKACA,PRKCA,PSMC1,PSMD6,STAT3
Role of RIG1-like Receptors in Antiviral Innate Immunity	0.287		0.087	IKBKG,TBK1
GP6 Signaling Pathway	0.285	-0.447214	0.0781	CALM1 (includes others),COL12A1,PIK3R4,PRKCA,TLN1
Mitotic G1 phase and G1/S transition	0.283	0	0.0762	CDK4,ORC5,PCNA,POLA1,PPP2R2A,PSMC1,PSMD6,TYMS
Relaxin Signaling	0.281		0.0769	GNA11,GNAQ,GNG12,PDE6D,PIK3R4,PRKACA
Wound Healing Signaling Pathway	0.281	-0.816497	0.0769	COL12A1,KRT16,KRT6C,MAP2K3,MAPK8,PRKCA
SUMOylation of transcription cofactors	0.281		0.0811	MRTFA,NCOA2,NPM1
Response of EIF2AK4 (GCN2) to amino acid deficiency	0.277	1.13389	0.0761	FAU,RPL10,RPL10A,RPL14,RPL23A,RPL6,RPL9
Virus Entry via Endocytic Pathways	0.277	-0.377964	0.0761	AP2B1,AP3D1,AP3M1,AP4M1,FLNB,PIK3R4,PRKCA
ERBB Signaling	0.273	-1.34164	0.0769	MAP2K3,MAPK13,MAPK8,PIK3R4,PRKCA
HMGB1 Signaling	0.273	-1.34164	0.0769	HMGB1,MAP2K3,MAPK13,MAPK8,PIK3R4
Small Cell Lung Cancer Signaling	0.273	1	0.0769	APAF1,CDK4,IKBKG,PIK3R4,RXRA
Transcriptional Regulatory Network in Embryonic Stem Cells	0.273	-0.447214	0.0769	CDYL,FZD6,PIK3R4,RIF1,STAT3
Chronic Myeloid Leukemia Signaling	0.271	0	0.0745	CALM1 (includes others),CDK4,CTBP2,DVL2,FZD6,HES1,IKBKG,PCBP2,PIK3R4,PLCB1,PRKAB2,STAT3
Ephrin Receptor Signaling	0.271	-1.13389	0.075	ARPC3,EPHA7,GNA11,GNAQ,GNG12,RASA1,ROCK2,SORBS1,STAT3
Apelin Liver Signaling Pathway	0.27		0.1	MAPK8
DNA methylation	0.27		0.1	UHRF1
Formation of paraxial mesoderm	0.27		0.1	MAML1
HDR through MMEJ (alt-NHEJ)	0.27		0.1	XRCC1
Interleukin-7 signaling	0.27		0.1	STAT3
NAD Salvage Pathway II	0.27		0.1	NT5C2
Potassium Channels	0.27		0.1	GNG12
Synaptic Long Term Depression	0.27	-0.816497	0.0759	GNA11,GNAQ,PLCB1,PPP2R2A,PRKCA,PTPA
Fanconi Anemia Pathway	0.268		0.0833	UBE2T,WDR48
Fatty Acid β-oxidation I	0.268		0.0833	ACAA1,ACAA2
RET signaling	0.268		0.0833	PRKACA,PRKCA
Hereditary Breast Cancer Signaling	0.268	-0.377964	0.0753	CDK4,NPM1,PIK3R4,POLR2B,POLR2L,RFC5,SLC19A1
Reelin Signaling in Neurons	0.268	-1.13389	0.0753	AFDN,APP,ARPC3,MAP2K3,MAPK8,PAFAH1B1,PIK3R4
Interferon gamma signaling	0.266		0.0789	TRIM21,TRIM38,TRIM68
RNA Polymerase III Transcription	0.266		0.0789	GTF3C4,POLR2L,POLR3D
Circadian Rhythm Signaling	0.263		0.0744	EIF4EBP1,GNA11,GNAQ,GNG12,MAP2K3,PLCB1,PRKAB2,PRKACA,PRKCA
Fcγ Receptor-mediated Phagocytosis in Macrophages and Monocytes	0.262	0.447214	0.0758	ARPC3,PRKCA,RPS6KB2,TLN1,VAMP3
MAPK6/MAPK4 signaling	0.262		0.0758	AGO1,PRKACA,PSMC1,PSMD6,XPO1
Oxytocin in Brain Signaling Pathway	0.26	-2.44949	0.075	CALM1 (includes others),GNA11,GNAQ,GNG12,PIK3R4,PRKCA
Selenoamino acid metabolism	0.259	1.13389	0.0745	FAU,RPL10,RPL10A,RPL14,RPL23A,RPL6,RPL9
Amyloid Processing	0.252		0.0769	APP,MAPK13,PRKACA
E3 ubiquitin ligases ubiquitinate target proteins	0.252		0.0769	DERL1,HLTF,PCNA
Corticotropin Releasing Hormone Signaling	0.251	-1	0.0746	CALM1 (includes others),GNAQ,MAPK13,PRKACA,PRKCA
Energy dependent regulation of mTOR by LKB1-AMPK	0.25		0.08	CAB39,PRKAB2
Apelin Cardiac Fibroblast Signaling Pathway	0.243		0.0909	PRKAB2
Complement System	0.243		0.0909	CD59
Glutamate and glutamine metabolism	0.243		0.0909	GLUL
Glutathione Redox Reactions I	0.243		0.0909	MGST2
Glutathione-mediated Detoxification	0.243		0.0909	MGST2
Metabolism of steroid hormones	0.243		0.0909	AKR1B1
Methylglyoxal Degradation III	0.243		0.0909	AKR1B1
Processing of SMDT1	0.243		0.0909	PMPCB
RHO GTPases Activate NADPH Oxidases	0.243		0.0909	PRKCA
RHO GTPases activate KTN1	0.243		0.0909	KTN1
SPINK1 Pancreatic Cancer Pathway	0.243		0.0909	F2RL1
T Helper Cell Differentiation	0.243		0.0909	STAT3
UFMylation Signaling Pathway	0.238		0.075	ASCC1,EIF4A3,UFL1
Protein ubiquitination	0.233		0.0769	UBE2R2,UBE2T
Pyrimidine Ribonucleotides De Novo Biosynthesis	0.233		0.0769	CAD,DHX29
TWEAK Signaling	0.233		0.0769	APAF1,IKBKG
Arachidonic acid metabolism	0.22		0.0833	FAAH
Cholesterol Biosynthesis I	0.22		0.0833	FDFT1
Cholesterol Biosynthesis II (via 24,25-dihydrolanosterol)	0.22		0.0833	FDFT1
Cholesterol Biosynthesis III (via Desmosterol)	0.22		0.0833	FDFT1
Growth hormone receptor signaling	0.22		0.0833	STAT3
Lipid Antigen Presentation by CD1	0.22		0.0833	AP2B1
Metabolism of nitric oxide: NOS3 activation and regulation	0.22		0.0833	CALM1 (includes others)
Mitochondrial iron-sulfur cluster biogenesis	0.22		0.0833	FXN
Oxytocin in Spinal Neurons Signaling Pathway	0.22		0.0833	GNA11
Role of JAK1, JAK2 and TYK2 in Interferon Signaling	0.22		0.0833	STAT3
nNOS Signaling in Skeletal Muscle Cells	0.22		0.0833	CALM1 (includes others)
D-myo-inositol (1,4,5)-trisphosphate Degradation	0.199		0.0769	SYNJ1
DNA Double-Strand Break Repair by Homologous Recombination	0.199		0.0769	POLA1
EGR2 and SOX10-mediated initiation of Schwann cell myelination	0.199		0.0769	HMGCR
Estrogen-mediated S-phase Entry	0.199		0.0769	CDK4
Metabolism of porphyrins	0.199		0.0769	ALAS1
Mitotic Telophase/Cytokinesis	0.199		0.0769	PDS5B
Telomere Extension by Telomerase	0.199		0.0769	TERF2IP
γ-linolenate Biosynthesis II (Animals)	0.199		0.0769	CYB5A
1D-myo-inositol Hexakisphosphate Biosynthesis II (Mammalian)	0		0.0714	SYNJ1
3-phosphoinositide Biosynthesis	0	-1.88982	0.0615	PGAM5,PIK3R4,PPP2R2A,PPP4C,PTPA,RASA1,SYNJ1,WBP11
3-phosphoinositide Degradation	0	-1.88982	0.065	INPP4A,PGAM5,PPP2R2A,PPP4C,PTPA,RASA1,SYNJ1,WBP11
ABC-family proteins mediated transport	0	-1	0.0588	DERL1,ERLEC1,PSMC1,PSMD6
ATM Signaling	0	0.447214	0.0685	CCNB2,MAPK13,MAPK8,PPP2R2A,PTPA
Actin Cytoskeleton Signaling	0	0	0.0479	ARPC3,BRK1,GNG12,NCKAP1,PIK3R4,ROCK2,TLN1
Actin Nucleation by ARP-WASP Complex	0		0.0351	ARPC3,ROCK2
Activation of the pre-replicative complex	0		0.0625	ORC5,POLA1
Acute Phase Response Signaling	0	-1.34164	0.0581	IKBKG,MAP2K3,MAPK13,MAPK8,STAT3
Adipogenesis pathway	0		0.0429	CTBP2,FZD6,SIRT2
Agrin Interactions at Neuromuscular Junction	0		0.0426	AGRN,MAPK8
Aldosterone Signaling in Epithelial Cells	0		0.0476	DNAJC7,HSPA1A/HSPA1B,PIK3R4,PLCB1,PRKCA
Amino acids regulate mTORC1	0		0.0714	ATP6V1B2,ATP6V1D,SESN2
Amyloid fiber formation	0		0.0323	APP
Angiopoietin Signaling	0		0.0612	IKBKG,PIK3R4,RASA1
Antigen Presentation Pathway	0		0.0667	TAP1
Antiproliferative Role of Somatostatin Receptor 2	0		0.0465	GNG12,PIK3R4
Apoptotic execution phase	0		0.0426	DSG1,HMGB1
Asparagine N-linked glycosylation	0		0.0417	DPAGT1
Assembly of RNA Polymerase II Complex	0		0.0625	POLR2B,POLR2L,TAF6L
Assembly of collagen fibrils and other multimeric structures	0		0.0417	COL12A1
Atherosclerosis Signaling	0		0.0345	CLU
Autism Signaling Pathway	0	-0.377964	0.0709	ALDH6A1,DVL2,EIF4EBP1,FZD6,L2HGDH,PIK3R4,PRKACA,RARA,RXRA
Axonal Guidance Signaling	0		0.0705	ARPC3,CHMP1A,EPHA7,FZD6,GNA11,GNAQ,GNG12,LNPEP,PIK3R4,PLCB1,PMPCB,PRKACA,PRKCA,RASA1,ROCK2,SRGAP2,TUBB2A
B Cell Receptor Signaling	0	0	0.0672	CALM1 (includes others),IKBKG,MAP2K3,MAPK13,MAPK8,PIK3R4,RPS6KB2,SYNJ1
B-WICH complex positively regulates rRNA expression	0		0.0571	ERCC6,POLR2L
BAG2 Signaling Pathway	0		0.0448	HSPA1A/HSPA1B,PSMC1,PSMD6
Bladder Cancer Signaling	0		0.0217	CDK4
Branched-chain amino acid catabolism	0		0.0625	ALDH6A1
C-type lectin receptors (CLRs)	0	-0.447214	0.0538	CALM1 (includes others),IKBKG,PRKACA,PSMC1,PSMD6
CD28 Signaling in T Helper Cells	0	-0.447214	0.0725	ARPC3,CALM1 (includes others),IKBKG,MAPK8,PIK3R4
CDC42 Signaling	0		0.0714	ARPC3,EXOC7,EXOC8,MAPK13,MAPK8,RASA1
CDK5 Signaling	0	-1.34164	0.0714	MAPK13,MAPK8,PPP2R2A,PRKACA,PTPA
CNTF Signaling	0		0.0732	PIK3R4,RPS6KB2,STAT3
COPI-mediated anterograde transport	0	-0.816497	0.069	ANK3,CD59,DCTN6,DYNC1LI1,TUBAL3,TUBB2A
CTLA4 Signaling in Cytotoxic T Lymphocytes	0	0	0.0577	AP2B1,MAPK13,MAPK8,PIK3R4,PPP2R2A,PTPA
Calcium Signaling	0		0.0323	CALM1 (includes others),PRKACA,TPM3
Calcium-induced T Lymphocyte Apoptosis	0		0.0645	CALM1 (includes others),PRKCA
Caveolar-mediated Endocytosis Signaling	0		0.0408	FLNB,PRKCA
Cell Cycle Checkpoints	0	-1	0.0699	CCNB2,CENPI,CENPQ,CLASP2,DNA2,DYNC1LI1,KNL1,NUDC,ORC5,PAFAH1B1,PSMC1,PSMD6,RCC2,RFC5,XPO1,YWHAB
Cell Cycle: G1/S Checkpoint Regulation	0		0.0238	CDK4
Cell Cycle: G2/M DNA Damage Checkpoint Regulation	0		0.0488	CCNB2,YWHAB
Cell junction organization	0		0.0435	AFDN,LIMS1
Cell surface interactions at the vascular wall	0		0.0149	SLC3A2
Cellular response to hypoxia	0		0.0364	PSMC1,PSMD6
Chondroitin Sulfate Biosynthesis	0		0.0667	B3GAT3
Class I MHC mediated antigen processing and presentation	0	-2	0.0635	ARIH2,FBXL20,HMGB1,IKBKG,LNPEP,PIK3R4,PSMC1,PSMD6,RBBP6,SMURF2,TAP1,TRIM21,UBE2R2,UBE3C,UFL1,VAMP3
Class I peroxisomal membrane protein import	0		0.0556	ACBD5
Cohesin Chromatin Regulation Pathway	0	-1	0.0719	CCNB2,KNL1,MED1,MED15,MED16,NCAPG2,POLR2B,POLR2L,PPP2R2A,PTPA
Collagen biosynthesis and modifying enzymes	0		0.069	COL12A1,P4HA1
Collagen chain trimerization	0		0.0667	COL12A1
Collagen degradation	0		0.0476	COL12A1
Colorectal Cancer Metastasis Signaling	0	-1.63299	0.0709	BAX,FZD6,GNA11,GNAQ,GNG12,MAPK8,PIK3R4,PRKACA,STAT3
Coronavirus Replication Pathway	0		0.0667	TUBB2A,ZCRB1
Cyclins and Cell Cycle Regulation	0	2	0.069	CCNB2,CDK4,PPP2R2A,PTPA
Cysteine Biosynthesis III (mammalia)	0		0.0667	EHMT1
Cytotoxic T Lymphocyte-mediated Apoptosis of Target Cells	0		0.0476	APAF1
D-myo-inositol (1,3,4)-trisphosphate Biosynthesis	0		0.0667	SYNJ1
D-myo-inositol (1,4,5)-Trisphosphate Biosynthesis	0		0.0588	PLCB1
D-myo-inositol (1,4,5,6)-Tetrakisphosphate Biosynthesis	0	-1.63299	0.0619	PGAM5,PPP2R2A,PPP4C,PTPA,RASA1,SYNJ1,WBP11
D-myo-inositol (3,4,5,6)-tetrakisphosphate Biosynthesis	0	-1.63299	0.0619	PGAM5,PPP2R2A,PPP4C,PTPA,RASA1,SYNJ1,WBP11
D-myo-inositol-5-phosphate Metabolism	0	-1.88982	0.065	PGAM5,PLCB1,PPP2R2A,PPP4C,PTPA,RASA1,SYNJ1,WBP11
DNA Damage/Telomere Stress Induced Senescence	0		0.0588	ACD,TERF2IP
DNA Double Strand Break Response	0		0.0465	MAPK8,UBXN1
DNA Methylation and Transcriptional Repression Signaling	0		0.0308	CDK4,UHRF1
DNA Replication Pre-Initiation	0		0.0375	ORC5,PSMC1,PSMD6
DNA damage-induced 14-3-3σ Signaling	0		0.0606	APAF1,CCNB2
Degradation of beta-catenin by the destruction complex	0	0	0.0571	CTBP2,PSMC1,PSMD6,TLE5
Dermatan Sulfate Biosynthesis	0		0.0625	B3GAT3
Detoxification of Reactive Oxygen Species	0		0.0417	ATP7A
Deubiquitination	0	0.27735	0.0695	CCP110,IKBKG,INO80,INO80E,PSMC1,PSMD6,RAD23A,SMURF2,STAMBP,USP10,USP11,USP14,WDR48
Dilated Cardiomyopathy Signaling Pathway	0		0.0385	BAX,MAPK13,PRKACA
EIF2 Signaling	0	0.377964	0.0565	AGO1,EIF4A3,FAU,PIK3R4,RPL10,RPL10A,RPL14,RPL23A,RPL6,RPL9
EPH-Ephrin signaling	0	0.447214	0.0714	AP2B1,ARPC3,EPHA7,RASA1,ROCK2
ERB2-ERBB3 Signaling	0		0.0476	PIK3R4,STAT3
ERBB4 Signaling	0		0.0417	PIK3R4,PRKCA
ERCC6 (CSB) and EHMT2 (G9a) positively regulate rRNA expression	0		0.0455	ERCC6
ERK/MAPK Signaling	0	0	0.0703	EIF4EBP1,PIK3R4,PPP2R2A,PRKACA,PRKCA,PTPA,STAT3,TLN1,YWHAB
ERK5 Signaling	0		0.0638	GNAQ,RPS6KB2,YWHAB
ESR-mediated signaling	0	0	0.0741	AGO1,CBFB,MED1,NCOA2,POLR2B,POLR2L
Eicosanoid Signaling	0	-2.33333	0.0672	GNA11,GNAQ,GNG12,MAPK13,PIK3R4,PLCB1,PRKACA,PRKCA,PTGES2
Endocannabinoid Cancer Inhibition Pathway	0	0	0.0698	GNAQ,MAP2K3,PIK3R4,PRKAB2,PRKACA,ROCK2
Endometrial Cancer Signaling	0		0.0213	PIK3R4
Endoplasmic Reticulum Stress Pathway	0		0.0667	MAPK8
Ephrin B Signaling	0		0.0741	GNA11,GNAQ,GNG12,ROCK2
Epithelial Adherens Junction Signaling	0	-0.377964	0.0603	AFDN,ARPC3,PPP2R2A,PRKAB2,PTPA,ROCK2,YWHAB
Erythropoietin Signaling Pathway	0		0.04	APAF1,PIK3R4,PRKCA
Estrogen-Dependent Breast Cancer Signaling	0		0.0208	PIK3R4
Eukaryotic Translation Initiation	0	0.707107	0.0702	EIF4EBP1,FAU,RPL10,RPL10A,RPL14,RPL23A,RPL6,RPL9
Extra-nuclear estrogen signaling	0		0.0682	CALM1 (includes others),GNG12,XPO1
Extracellular matrix organization	0		0.0435	AGRN,APP
FAK Signaling	0	-1.13389	0.0446	ARPC3,F2RL1,FZD6,MAPK13,MAPK8,PIK3R4,RASA1
FAT10 Signaling Pathway	0		0.0435	PSMC1,PSMD6
FLT3 Signaling in Hematopoietic Progenitor Cells	0	0	0.069	EIF4EBP1,MAPK13,PIK3R4,STAT3
FOXO-mediated transcription	0		0.0625	YWHAB
Factors involved in megakaryocyte development and platelet production	0		0.0536	PRKACA,RCOR1,ZFPM2
Fc epsilon receptor (FCERI) signaling	0	-0.447214	0.049	CALM1 (includes others),IKBKG,MAPK8,PSMC1,PSMD6
Fcgamma receptor (FCGR) dependent phagocytosis	0	0	0.058	ARPC3,BRK1,ELMO2,NCKAP1
FcγRIIB Signaling in B Lymphocytes	0		0.0513	MAPK8,PIK3R4
Formation of WDR5-containing histone-modifying complexes	0		0.0256	MEN1
G Beta Gamma Signaling	0	-2.23607	0.0667	GNA11,GNAQ,GNG12,PRKACA,PRKCA
G alpha (12/13) signalling events	0		0.0408	GNG12,ROCK2
G alpha (i) signalling events	0		0.0667	APP,GNG12
G alpha (s) signalling events	0		0.04	GNG12
GABA receptor activation	0		0.0667	GNG12
GABAergic Receptor Signaling Pathway (Enhanced)	0		0.0698	GLUL,GNG12,PRKACA
GDNF Family Ligand-Receptor Interactions	0		0.06	MAPK8,PIK3R4,RASA1
GM-CSF Signaling	0		0.0426	PIK3R4,STAT3
GPER1 signaling	0		0.0741	GNG12,PRKACA
Gamma carboxylation, hypusine formation and arylsulfatase activation	0		0.0435	DHPS
Gap Junction Signaling	0	-0.333333	0.0563	CALM1 (includes others),CSNK1G3,GNAQ,MAPK8,PIK3R4,PLCB1,PRKACA,PRKCA,TUBB2A
Gap junction trafficking and regulation	0		0.0741	TUBAL3,TUBB2A
Gastrin-CREB signalling pathway via PKC and MAPK	0		0.0714	PRKCA
Gene and protein expression by JAK-STAT signaling after IL-12 stimulation	0		0.0323	PITPNA
Generic Transcription Pathway	0	0.333333	0.0703	MAML1,MED1,MED15,MED16,NCOR1,RARA,RXRA,ZNF33A,ZNF724
Germ Cell-Sertoli Cell Junction Signaling	0		0.0598	AFDN,EPN1,MAP2K3,MAPK8,PIK3R4,SORBS1,TUBB2A
Glioblastoma Multiforme Signaling	0		0.0455	CDK4,FZD6,PIK3R4,PLCB1
Glioma Invasiveness Signaling	0		0.0238	PIK3R4
Glioma Signaling	0		0.0595	CALM1 (includes others),CDK4,IDH2,PIK3R4,PRKCA
Glycerophospholipid biosynthesis	0		0.037	AGK,GPAT4
Glycogen metabolism	0		0.0588	CALM1 (includes others)
Glyoxylate metabolism and glycine degradation	0		0.0556	PDHA1
Granzyme A Signaling	0	-2	0.069	NDUFA5,NDUFB9,NDUFS2,NDUFV1
Granzyme B Signaling	0		0.0714	APAF1
Gustation Pathway	0		0.0333	PRKACA
HDR through Homologous Recombination (HRR) or Single Strand Annealing (SSA)	0	-0.816497	0.0698	DNA2,PCNA,POLD1,POLD4,PPP4C,RFC5
HEY1 Signaling Pathway	0	-1	0.0678	BAX,NCOR1,PIK3R4,PRKAB2
HGF Signaling	0	-2	0.0482	MAPK8,PIK3R4,PRKCA,STAT3
HIF1α Signaling	0	-1.13389	0.0593	EIF4EBP1,HSPA1A/HSPA1B,MAP2K3,PIK3R4,PRKCA,RPS6KB2,STAT3
HIPPO signaling	0		0.0597	DLG2,PPP2R2A,PTPA,YWHAB
Hedgehog 'off' state	0	-1.34164	0.0674	IFT172,IFT88,PRKACA,PSMC1,PSMD6,TUBB2A
Hedgehog 'on' state	0		0.0508	PSMC1,PSMD6,SMURF2
Hedgehog ligand biogenesis	0		0.0612	ERLEC1,PSMC1,PSMD6
Heparan Sulfate Biosynthesis	0		0.0417	B3GAT3
Hepatic Fibrosis / Hepatic Stellate Cell Activation	0		0.0377	BAX,COL12A1
Histone Modification Signaling Pathway	0	-0.707107	0.041	CDYL,EHMT1,GTF3C4,MAPK8,NCAPG2,SIRT2,UHRF1,YWHAB
Human Embryonic Stem Cell Pluripotency	0	-1.63299	0.0723	FZD6,MAP2K3,PIK3R4,PRKCA,RIF1,STAT3
Hypoxia Signaling in the Cardiovascular System	0		0.0566	BIRC6,UBE2R2,UBE2T
ICOS-ICOSL Signaling in T Helper Cells	0		0.0556	CALM1 (includes others),IKBKG,PIK3R4
IL-15 Production	0		0.0185	MAP2K3
IL-2 Signaling	0		0.0488	MAPK8,PIK3R4
IL-27 Signaling Pathway	0		0.0732	MAPK13,PIK3R4,STAT3
IL-3 Signaling	0		0.0517	PIK3R4,PRKCA,STAT3
IL-4 Signaling	0	0.816497	0.0723	COL12A1,EIF4EBP1,MAPK13,PIK3R4,RPS6KB2,STAT3
IL-7 Signaling Pathway	0		0.0698	BAX,MAPK13,PIK3R4
ILK Signaling	0	-0.447214	0.048	FLNB,LIMS1,MAPK8,PIK3R4,PPP2R2A,PTPA
Insulin Receptor Signaling	0	1.63299	0.0673	ACLY,EIF4EBP1,MAPK8,PIK3R4,PRKACA,RPS6KB2,SYNJ1
Integrin Signaling	0	-0.447214	0.0365	ARPC3,LIMS1,MAPK8,PIK3R4,TLN1
Integrin cell surface interactions	0		0.0294	AGRN
Integrin signaling	0		0.0588	TLN1
Interferon alpha/beta signaling	0		0.037	SAMHD1
Interleukin-1 family signaling	0	-0.816497	0.0741	IKBKG,MAPK8,PSMC1,PSMD6,STAT3,TBK1
Interleukin-3, Interleukin-5 and GM-CSF signaling	0		0.0625	PRKACA,SYNJ1
Interleukin-4 and Interleukin-13 signaling	0		0.069	FSCN1,STAT3
Isoleucine Degradation I	0		0.0667	ACAA2
JAK/STAT Signaling	0		0.0588	GNAQ,PIK3R4,STAT3
KEAP1-NFE2L2 pathway	0	-1	0.0541	PSMC1,PSMD6,SESN2,TRIM21
Kinesins	0		0.0667	KIFC1,TUBAL3,TUBB2A
Kinetochore Metaphase Signaling Pathway	0		0.0349	ARPP19,CENPQ,KNL1
L1CAM interactions	0	-0.816497	0.0706	ALCAM,ANK3,AP2B1,GAP43,TUBAL3,TUBB2A
Late endosomal microautophagy	0		0.0741	IFT88,PCNT
Leukocyte Extravasation Signaling	0	-0.816497	0.0645	AFDN,MAPK13,MAPK8,PIK3R4,PRKCA,ROCK2
MAPK targets/ Nuclear events mediated by MAP kinases	0		0.04	MAPK8
MHC class II antigen presentation	0	-0.447214	0.0543	AP2B1,DCTN6,DYNC1LI1,TUBAL3,TUBB2A
MIF Regulation of Innate Immunity	0		0.0625	MAPK8
MSP-RON Signaling Pathway	0		0.0667	PIK3R4
MSP-RON Signaling in Cancer Cells Pathway	0		0.0385	PIK3R4,STAT3,YWHAB
MSP-RON Signaling in Macrophages Pathway	0		0.0667	IKBKG,PIK3R4,STAT3
MTOR signalling	0		0.0741	EIF4EBP1,YWHAB
Macroautophagy	0	-2	0.0702	ATG16L1,PIK3R4,PRKAB2,WDR45B
Macropinocytosis Signaling	0		0.0408	PIK3R4,PRKCA
Major pathway of rRNA processing in the nucleolus and cytosol	0	1.73205	0.069	DHX37,FAU,LTV1,RPL10,RPL10A,RPL14,RPL23A,RPL6,RPL9,RPP21,RPP40,RRP36
Mechanisms of Viral Exit from Host Cells	0		0.0541	PRKCA,XPO1
Meiotic recombination	0		0.04	CDK4
Meiotic synapsis	0		0.0714	ACD,TERF2IP
Melanocyte Development and Pigmentation Signaling	0		0.0484	PIK3R4,PRKACA,RPS6KB2
Melanoma Signaling	0		0.0556	CDK4,PIK3R4
Metabolism of cofactors	0		0.0714	CALM1 (includes others)
Metabolism of polyamines	0		0.0455	PSMC1,PSMD6
Methionine Degradation I (to Homocysteine)	0		0.0714	EHMT1
Microautophagy Signaling Pathway	0	-1	0.0439	COL12A1,PRKAB2,PSMC1,PSMD6,STX17
Mitophagy	0		0.0435	PGAM5
Mitotic Roles of Polo-Like Kinase	0		0.0566	CCNB2,PPP2R2A,PTPA
Molecular Mechanisms of Cancer	0	-0.688247	0.0696	APAF1,BAX,CDK4,DIABLO,F2RL1,FZD6,GNA11,GNAQ,GNG12,HES1,MAP2K3,MAPK13,MAPK8,PIK3R4,PLCB1,PRKACA,PRKCA,RALBP1,RASA1
Multiple Sclerosis Signaling Pathway	0	0	0.069	BAX,MAPK13,PARP9,SUZ12
MyD88 cascade initiated on plasma membrane	0		0.0625	IKBKG
MyD88 dependent cascade initiated on endosome	0		0.0625	IKBKG
Myelination Signaling Pathway	0	0.333333	0.0523	CALM1 (includes others),EIF4EBP1,FASN,FZD6,HMGCR,PIK3R4,PRKACA,ROCK2,RPS6KB2
NCAM signaling for neurite out-growth	0		0.0303	AGRN
NF-κB Activation by Viruses	0		0.0545	IKBKG,PIK3R4,PRKCA
NF-κB Signaling	0	-1.34164	0.0568	IKBKG,MAPK8,PIK3R4,PRKACA,TBK1
NGF Signaling	0	-0.447214	0.0723	BAX,IKBKG,MAPK8,PIK3R4,ROCK2,RPS6KB2
NIK-->noncanonical NF-kB signaling	0		0.0408	PSMC1,PSMD6
NRF2-mediated Oxidative Stress Response	0	-0.816497	0.0709	DNAJA2,DNAJC7,GCLC,GCLM,MAP2K3,MAPK8,MGST2,PIK3R4,PRKCA,USP14
Natural Killer Cell Signaling	0	0	0.0381	HSPA1A/HSPA1B,MAP2K3,MAPK13,PIK3R4
Necroptosis Signaling Pathway	0	1.34164	0.0588	GLUL,IKBKG,PGAM5,SLC25A6,TIMM8B
Neddylation	0	-1.26491	0.0637	CAND1,CCDC8,COMMD7,COPS7A,CUL4B,DCAF10,DDB1,FBXL20,PSMC1,PSMD6
Netrin Signaling	0	-1.63299	0.0556	ARPC3,MAPK8,PIK3R4,PRKACA,PRKCA,VAMP3
Neuregulin Signaling	0		0.027	PRKCA,RPS6KB2
Neuroprotective Role of THOP1 in Alzheimer's Disease	0		0.0714	APP,PRKACA
Neurotrophin/TRK Signaling	0		0.06	MAP2K3,MAPK8,PIK3R4
Nitric Oxide Signaling in the Cardiovascular System	0	-2	0.0714	CALM1 (includes others),PIK3R4,PRKACA,PRKCA
Non-Small Cell Lung Cancer Signaling	0		0.0588	CDK4,PIK3R4,PRKCA,RXRA
Nonhomologous End-Joining (NHEJ)	0		0.0588	RIF1,XRCC4
Nuclear Cytoskeleton Signaling Pathway	0	-0.301511	0.0738	DCTN6,DDX19B,DYNC1LI1,KIFC1,MRTFA,NUP188,NUP42,NUP62,NUP88,TUBAL3,TUBB2A
OX40 Signaling Pathway	0		0.0417	MAPK8
Oncostatin M Signaling	0		0.0357	STAT3
Opioid Signaling Pathway	0	-1.13389	0.0704	AP2B1,CALM1 (includes others),GNA11,GNAQ,GNG12,MAP2K3,PLCB1,PRKACA,PRKCA,RPS6KB2
Osteoarthritis Pathway	0		0.0476	FZD6,HES1,HMGB1,PRKAB2
Ovarian Cancer Signaling	0	0	0.0568	CDK4,FZD6,PIK3R4,PRKACA,RPS6KB2
P2Y Purinergic Receptor Signaling Pathway	0	-2.23607	0.0732	GNAQ,GNG12,PIK3R4,PLCB1,PRKACA,PRKCA
PAK Signaling	0		0.0299	MAPK8,PIK3R4
PD-1, PD-L1 cancer immunotherapy pathway	0		0.0244	PIK3R4
PEDF Signaling	0	1	0.0727	IKBKG,MAPK13,PIK3R4,ROCK2
PFKFB4 Signaling Pathway	0		0.0588	MAP2K3,PRKACA
PI Metabolism	0		0.0517	INPP4A,PIK3R4,SYNJ1
PI3K Cascade	0		0.0625	PIK3R4
PI3K Signaling in B Lymphocytes	0		0.0312	CALM1 (includes others),IKBKG,PLCB1
PI3K/AKT Signaling	0	1.63299	0.0741	EIF4EBP1,IKBKG,LIMS1,PPP2R2A,PTPA,RPS6KB2,SYNJ1,YWHAB
PIP3 activates AKT signaling	0		0.0152	RPS6KB2
PKCθ Signaling in T Lymphocytes	0		0.0405	IKBKG,MAPK8,PIK3R4
PPAR Signaling	0	-1	0.0727	IKBKG,MED1,NCOR1,RXRA
PRC2 methylates histones and DNA	0		0.0588	SUZ12
PTEN Regulation	0		0.0435	AGO1,PSMC1,PSMD6,RCOR1,SUZ12
PTEN Signaling	0	-2	0.043	IKBKG,MAGI3,RPS6KB2,SYNJ1
Pancreatic Adenocarcinoma Signaling	0	-1.34164	0.0649	CDK4,MAPK8,PIK3R4,RALBP1,STAT3
Paxillin Signaling	0	0	0.0556	MAPK13,MAPK8,PIK3R4,TLN1
Peroxisomal lipid metabolism	0		0.0625	ACBD5
Peroxisomal protein import	0		0.0227	ACAA1
Phagosome Formation	0	-1.26491	0.0549	ARPC3,ELMO2,F2RL1,FZD6,MAP2K3,PIK3R4,PRKCA,ROCK2,RPS6KB2,TLN1
Phase I - Functionalization of compounds	0		0.0714	NCOA2,RXRA
Phospholipase C Signaling	0	-2	0.0347	CALM1 (includes others),GNAQ,GNG12,PLCB1,PRKCA
Phospholipases	0		0.05	PLCB1
Plasma lipoprotein assembly, remodeling, and clearance	0		0.0526	AP2B1,PRKACA
Platelet homeostasis	0		0.05	CALM1 (includes others),GNG12
Polyamine Regulation in Colon Cancer	0		0.0682	DHPS,MAP2K3,SLC3A2
Pre-NOTCH Expression and Processing	0		0.0526	AGO1,MAML1
Production of Nitric Oxide and Reactive Oxygen Species in Macrophages	0	0.707107	0.0741	CLU,IKBKG,MAPK13,MAPK8,PIK3R4,PPP2R2A,PRKCA,PTPA
Prolactin Signaling	0		0.0545	PIK3R4,PRKCA,STAT3
Prostate Cancer Signaling	0		0.013	PIK3R4
Protein Kinase A Signaling	0	-3	0.0493	CALM1 (includes others),FLNB,GNAQ,GNG12,PDE6D,PLCB1,PRKACA,PRKCA,PTPN3,ROCK2,YWHAB
Protein Sorting Signaling Pathway	0	-2.33333	0.0652	AP3D1,AP3M1,AP4M1,GNAQ,PREB,PRKACA,VPS35,WASHC3,WASHC4
Protein Ubiquitination Pathway	0	2.7136	0.0594	BIRC6,DNAJC7,HSPA1A/HSPA1B,PSMC1,PSMD6,SMURF2,TAP1,UBE2R2,UBE2T,USP10,USP11,USP14
Pyrimidine Deoxyribonucleotides De Novo Biosynthesis I	0		0.0667	TYMS
Pyrimidine Ribonucleotides Interconversion	0		0.0435	DHX29
RAB GEFs exchange GTP for GDP on RABs	0		0.0286	GDI1,RAB3IP
RAB geranylgeranylation	0		0.0667	PTP4A2,RABGGTA,RABGGTB
RAC Signaling	0	-0.447214	0.0543	ARPC3,BRK1,MAPK8,NCKAP1,PIK3R4
RAF/MAP kinase cascade	0	0.333333	0.0662	CALM1 (includes others),DLG2,PSMC1,PSMD6,PTPN3,RASA1,RASAL2,TLN1,YWHAB
RAN Signaling	0		0.0625	XPO1
RHO GTPases Activate ROCKs	0		0.0556	ROCK2
RHO GTPases activate PAKs	0		0.0556	CALM1 (includes others)
RHO GTPases activate PKNs	0		0.0385	YWHAB
RHOA Signaling	0	-1	0.0494	ARPC3,KTN1,ROCK2,SEPTIN10
RHOGDI Signaling	0		0.0476	ARPC3,GNA11,GNAQ,GNG12,PRKCA,ROCK2
RNA Polymerase I Transcription	0		0.0426	ERCC6,POLR2L
RNA Polymerase II Transcription	0	0	0.0719	AFF4,CSTF3,EIF4A3,NUDT21,PABPN1,POLR2B,POLR2L,SNRPG,SRSF11,ZC3H11A
RNA polymerase II transcribes snRNA genes	0	0	0.058	INTS6,INTS7,POLR2B,POLR2L
ROBO SLIT Signaling Pathway	0	-0.447214	0.0704	APP,ARPC3,HES1,PRKACA,SRGAP2
RUNX1 regulates megakaryocyte differentiation and platelet function	0		0.0645	AGO1,CBFB
Regulation of Actin-based Motility by Rho	0		0.0156	ARPC3
Regulation of Apoptosis	0		0.0444	PSMC1,PSMD6
Regulation of Cellular Mechanics by Calpain Protease	0		0.0392	CDK4,TLN1
Regulation of IL-2 Expression in Activated and Anergic T Lymphocytes	0		0.0484	CALM1 (includes others),IKBKG,MAPK8
Regulation of RUNX2 expression and activity	0		0.0588	CBFB,PSMC1,PSMD6
Regulation of TP53 Activity through Methylation	0		0.0714	EHMT1
Regulation of TP53 Activity through Phosphorylation	0	0	0.0533	DNA2,PRKAB2,RFC5,TPX2
Regulation of eIF4 and p70S6K Signaling	0		0.0571	AGO1,EIF4A3,EIF4EBP1,FAU,MAPK13,PIK3R4,PPP2R2A,PTPA
Regulation of mitotic cell cycle	0		0.0274	PSMC1,PSMD6
Regulation of the Epithelial Mesenchymal Transition by Growth Factors Pathway	0	-0.816497	0.0682	IKBKG,MAP2K3,MAPK13,MAPK8,PIK3R4,STAT3
Regulation of the Epithelial-Mesenchymal Transition Pathway	0		0.0667	DVL2,FZD6,MAML1,MAP2K3,PIK3R4,STAT3
Remodeling of Epithelial Adherens Junctions	0		0.0345	ARPC3,TUBB2A
Renal Cell Carcinoma Signaling	0		0.0179	PIK3R4
Retinoate Biosynthesis I	0		0.0714	AKR1B1
Role of BRCA1 in DNA Damage Response	0		0.0735	ARID2,HLTF,RFC5,SLC19A1,SMARCC1
Role of JAK1 and JAK3 in γc Cytokine Signaling	0		0.0606	PIK3R4,STAT3
Role of OCT4 in Mammalian Embryonic Stem Cell Pluripotency	0		0.037	RARA
Role of Osteoclasts in Rheumatoid Arthritis Signaling Pathway	0	-0.377964	0.053	CALM1 (includes others),COL12A1,IKBKG,MAP2K3,MAPK13,MAPK8,PIK3R4
Role of PI3K/AKT Signaling in the Pathogenesis of Influenza	0		0.0312	PIK3R4
Role of Pattern Recognition Receptors in Recognition of Bacteria and Viruses	0		0.0682	MAPK8,PIK3R4,PRKCA
S Phase	0	0	0.0494	CDK4,PDS5B,PSMC1,PSMD6
SAPK/JNK Signaling	0		0.0423	GNG12,MAPK8,PIK3R4
SNARE Signaling Pathway	0	-2.23607	0.0694	CALM1 (includes others),PRKACA,SNAP29,STXBP5,VAMP3
SPINK1 General Cancer Pathway	0		0.0606	PIK3R4,STAT3
Salvage Pathways of Pyrimidine Ribonucleotides	0		0.0462	CDK4,MAP2K3,MAPK8
Semaphorin Neuronal Repulsive Signaling Pathway	0	1	0.0444	MAP2K3,PIK3R4,PRKACA,ROCK2
Semaphorin Signaling in Neurons	0		0.0233	ROCK2
Semaphorin interactions	0		0.0426	ROCK2,TLN1
Senescence Pathway	0	-1.50756	0.0618	CALM1 (includes others),CCNB2,CDK4,EIF4EBP1,IKBKG,MAP2K3,PDHA1,PIK3R4,PPP2R2A,PTPA,TBK1
Senescence-Associated Secretory Phenotype (SASP)	0		0.0732	CDK4,EHMT1,STAT3
Serotonin Degradation	0		0.0526	B3GAT3
Sertoli Cell-Sertoli Cell Junction Signaling	0	-0.707107	0.0602	AFDN,EPN1,MAP2K3,MAPK13,MAPK8,PIK3R4,SORBS1,TUBB2A
Signaling by CSF1 (M-CSF) in myeloid cells	0		0.0476	STAT3
Signaling by CSF3 (G-CSF)	0		0.0526	STAT3
Signaling by EGFR	0		0.0541	EPN1,PTPN3
Signaling by ERBB2	0		0.027	PRKCA
Signaling by ERBB4	0		0.0345	NCOR1
Signaling by FGFR2	0		0.0426	POLR2B,POLR2L
Signaling by MET	0		0.0175	STAT3
Signaling by NOTCH3	0		0.0741	HES1,MAML1
Signaling by NOTCH4	0	1	0.0656	HES1,MAML1,PSMC1,PSMD6
Signaling by NTRK1 (TRKA)	0	0	0.0635	AP2B1,MAPK13,STAT3,YWHAB
Signaling by NTRK3 (TRKC)	0		0.0714	BAX
Signaling by PDGF	0		0.0588	RASA1,STAT3
Signaling by ROBO receptors	0	-1.63299	0.0667	CLASP2,PRKACA,PRKCA,PSMC1,PSMD6,SRGAP2
Signaling by Rho Family GTPases	0	-1.63299	0.057	ARPC3,GNA11,GNAQ,GNG12,MAP3K21,MAPK8,PIK3R4,ROCK2,SEPTIN10
Signaling by SCF-KIT	0		0.0741	PRKCA,STAT3
Signaling by TGF-beta Receptor Complex	0		0.0541	SMURF2,XPO1
Signaling by the B Cell Receptor (BCR)	0	0	0.046	CALM1 (includes others),IKBKG,PSMC1,PSMD6
Sleep NREM Signaling Pathway	0	1	0.0635	MAP2K3,PRKACA,PRKCA,YWHAB
Sleep REM Signaling Pathway	0		0.0667	PRKACA,RPS6KB2
Sperm Motility	0	-2	0.0721	CALM1 (includes others),GNA11,GNAQ,GNG12,MAP2K3,PLCB1,PRKACA,PRKCA
Sphingolipid metabolism	0		0.0612	CERS2,DEGS1,VAPB
Sphingosine-1-phosphate Signaling	0		0.0545	GNAQ,PIK3R4,PLCB1
Stearate Biosynthesis I (Animals)	0		0.0556	FASN,SIRT2
Striated Muscle Contraction	0		0.0667	TPM3
Superpathway of D-myo-inositol (1,4,5)-trisphosphate Metabolism	0		0.0526	SYNJ1
Superpathway of Inositol Phosphate Compounds	0	-2.12132	0.0612	PGAM5,PIK3R4,PLCB1,PPP2R2A,PPP4C,PTPA,RASA1,SYNJ1,WBP11
Superpathway of Methionine Degradation	0		0.04	EHMT1
Syndecan interactions	0		0.0476	PRKCA
Systemic Lupus Erythematosus Signaling	0		0.0396	PIK3R4,PRPF8,SNRPG,ZCRB1
Systemic Lupus Erythematosus in B Cell Signaling Pathway	0	-1.63299	0.0517	CALM1 (includes others),PIK3R4,PRKCA,STAT3,SYNJ1,TBK1
Systemic Lupus Erythematosus in T Cell Signaling Pathway	0	-1.13389	0.0569	MAP2K3,PIK3R4,PPP2R2A,PTPA,ROCK2,RPS6KB2,STAT3
T Cell Exhaustion Signaling Pathway	0	-1	0.0676	MAPK8,PIK3R4,PPP2R2A,PTPA,STAT3
T Cell Receptor Signaling	0	0	0.068	CALM1 (includes others),IKBKG,MAP2K3,MAPK13,MAPK8,PIK3R4,RASA1
TCR signaling	0		0.039	IKBKG,PSMC1,PSMD6
TEC Kinase Signaling	0	-2	0.0714	GNA11,GNAQ,GNG12,MAPK8,PIK3R4,PRKCA,STAT3
TNF signaling	0		0.05	IKBKG,TBK1
TNFR2 non-canonical NF-kB pathway	0		0.0444	PSMC1,PSMD6
TP53 Regulates Transcription of DNA Repair Genes	0		0.0299	POLR2B,POLR2L
TREM1 Signaling	0		0.0556	STAT3
Telomerase Signaling	0		0.0563	PIK3R4,PPP2R2A,PTPA,TERF2IP
Th1 Pathway	0		0.069	PIK3R4,STAT3
Th1 and Th2 Activation Pathway	0		0.0526	PIK3R4,STAT3
Th17 Activation Pathway	0		0.0435	STAT3
Th2 Pathway	0		0.0312	PIK3R4
Thrombin Signaling	0	-1.63299	0.0584	GNA11,GNAQ,GNG12,MAPK13,PIK3R4,PLCB1,PRKCA,ROCK2
Thrombopoietin Signaling	0		0.0652	PIK3R4,PRKCA,STAT3
Thyroid Cancer Signaling	0		0.0217	PIK3R4
Tight Junction Signaling	0		0.0696	AFDN,CDK4,CSTF3,NUDT21,PPP2R2A,PRKACA,PTPA,VAMP3
Transcriptional Regulation by VENTX	0		0.0667	AGO1,EHMT1
Transcriptional regulation by RUNX1	0	0	0.0495	ARID2,CBFB,PSMC1,PSMD6,SMARCC1
Transcriptional regulation by the AP-2 (TFAP2) family of transcription factors	0		0.0476	NPM1
Triacylglycerol Biosynthesis	0		0.069	GPAT4,SIRT2
Triacylglycerol Degradation	0		0.0625	FAAH
Tumor Microenvironment Pathway	0		0.0455	PIK3R4,SLC1A4,STAT3
UVC-Induced MAPK Signaling	0		0.0732	MAPK13,MAPK8,PRKCA
VEGF Family Ligand-Receptor Interactions	0		0.0426	PIK3R4,PRKCA
VEGF Signaling	0		0.0441	PIK3R4,PRKCA,ROCK2
Valine Degradation I	0		0.0556	ALDH6A1
WNK Renal Signaling Pathway	0		0.0492	CALM1 (includes others),PIK3R4,PRKCA
Xenobiotic Metabolism AHR Signaling Pathway	0		0.0682	ALDH6A1,MGST2,NCOA2
cAMP-mediated signaling	0	-1.34164	0.0667	CALM1 (includes others),PDE6D,PKIB,PRKACA,STAT3
mRNA Capping	0		0.069	POLR2B,POLR2L
mTOR Signaling	0	0.377964	0.0584	EIF4A3,EIF4EBP1,FAU,PIK3R4,PPP2R2A,PRKAB2,PRKCA,PTPA,RPS6KB2
p38 MAPK Signaling	0		0.06	MAP2K3,MAPK13,RPS6KB2
p75 NTR receptor-mediated signalling	0		0.0312	MAGED1,MAPK8
tRNA Splicing	0		0.05	PDE6D

## Sheet: Upstream Regulators
Upstream Regulators for My Projects->Andrea Gallio->2024-05-29_AndreaGallio 100424 - p<0.05->C v Sa NoOut
Analysis	ID	Upstream Regulator	Expr Log Ratio	Molecule Type	Predicted Activation State	Activation z-score	Notes	Bias Term	Bias-corrected z-score	p-value of overlap	Target molecules in dataset	Mechanistic Network
C v Sa NoOut		CD 437		chemical drug		-1.224		0.122	-1.845	0.000196	AKR1B1,ARPC3,ATP5F1C,BANF1,BAX,CCAR1,CDK4,COX6C,COX7A2L,FSCN1,HMGB1,MEN1,MTCH2,NDUFB9,NKX2-5,NPM1,PCBP2,PCLAF,RPL10,SH3BGRL3,SLC25A6,SNRPG,SOX11,SOX4,ST13,TIMM8B
C v Sa NoOut		ST1926		chemical drug		-1.877		0.133	-2.514	0.000246	AKR1B1,ARPC3,ATP5ME,CDK4,COX5B,COX6C,COX7A2L,MEN1,MTCH2,NDUFB9,NKX2-5,NPM1,PCBP2,PCLAF,RPL10,RPL6,SLC25A6,SNRPG,SOX11,SOX4,ST13,TIMM8B,UQCRB
C v Sa NoOut		INSIG2	-0.257	other		-1.461		0.137	-1.76	0.0004	ACLY,FASN,FDFT1,FDPS,HMGCR
C v Sa NoOut		7S NGF		complex						0.000402	CLU,GCLC,GCLM
C v Sa NoOut		RNF139		enzyme						0.000402	FASN,FDFT1,HMGCR
C v Sa NoOut		alvespimycin		chemical drug		-0.875		0.103	-1.123	0.000671	ATXN2,CDK4,FASN,FDFT1,HMGCR,HSPA1A/HSPA1B
C v Sa NoOut		lipid		chemical - endogenous mammalian		-1		-0.015	-0.97	0.000671	ACLY,CLU,FDPS,HMGCR,PCK2,STAT3
C v Sa NoOut		L-glutamic acid		chemical - endogenous mammalian		1.168		-0.091	1.478	0.000773	ACLY,APP,ATP5ME,BAX,CETN2,FASN,FDFT1,HMGCR,PCNA,ROCK2,SORBS1,TAP1
C v Sa NoOut		lithium chloride		chemical drug		-0.618		-0.077	-0.379	0.00145	ACLY,APP,BAX,DPAGT1,FBXL20,FDPS,FSCN1,HES1,HMGCR,NKX2-5,PCNA,RARA
C v Sa NoOut		GROWTH FACTOR (family)		group						0.00152	APP,CLU,GLUL
C v Sa NoOut		miR-345-3p inhibitor		chemical reagent						0.00152	ACLY,FASN,HNRNPU
C v Sa NoOut		ATP7B		transporter		0.816		-0.005	0.83	0.00222	ACLY,APP,CENPQ,FASN,FDFT1,FDPS,HMGCR
C v Sa NoOut		sterol		chemical - endogenous mammalian		0.059		0.089	-0.154	0.00252	ACLY,FASN,FDFT1,FDPS,HMGCR,IDH2
C v Sa NoOut		CYP7A1		enzyme		1.067		-0.046	1.158	0.00276	FASN,FDFT1,FDPS,HMGCR
C v Sa NoOut		MBTPS1	-0.161	peptidase		1		-0.106	1.213	0.00276	FASN,FDFT1,FDPS,HMGCR
C v Sa NoOut		CA9		enzyme		-1.89		0.029	-1.967	0.00351	ATP5F1C,ATP5F1D,ATP5ME,SLC1A4,SLC1A5,SLC3A2,UQCRC1
C v Sa NoOut		SOAT1	0.194	enzyme						0.00359	APP,FASN,HMGCR
C v Sa NoOut		carnosine		chemical - endogenous mammalian						0.00359	BAX,FASN,HMGCR
C v Sa NoOut		ursolic acid		chemical drug		-1.178		0.048	-1.304	0.00424	AKR1B1,ATG16L1,BAX,EIF4EBP1,FASN,HMGB1,HMGCR,POLA1,STAT3
C v Sa NoOut		FDFT1	-0.171	enzyme		-1.96		0	-1.96	0.00433	FASN,FDFT1,FDPS,HMGCR
C v Sa NoOut		OSMR		transmembrane receptor		-0.882		-0.055	-0.775	0.00433	BAX,FASN,GAP43,STAT3
C v Sa NoOut		SIN3B	-0.009	transcription regulator						0.00433	CAD,CDK4,HES1,TYMS
C v Sa NoOut		isoquercitrin		chemical drug		1.067		-0.137	1.339	0.00433	FASN,FDFT1,FDPS,HMGCR
C v Sa NoOut		hydrogen peroxide		chemical - endogenous mammalian		0.889		-0.062	1.209	0.00476	APAF1,APP,BAX,CD59,CLU,COX6C,DNAJA2,DPAGT1,EEF1A1,EHMT1,F2RL1,FASN,FDFT1,FDPS,GCLC,GCLM,HES1,HMGB1,HMGCR,MAPK8,MDK,PCBP2,PTP4A2,RALBP1,SLC30A1,STAT3,TAP1,TBK1,TUBB2A,UHRF1,YWHAB
C v Sa NoOut		IFI16	-0.119	transcription regulator		-1.446		-0.111	-1.202	0.00542	ACLY,BAX,FAF1,NKX2-5,PCNA,XRCC1
C v Sa NoOut		PSMD10	-0.042	transcription regulator		-1.067		-0.096	-0.878	0.00542	BAX,CDK4,EIF4EBP1,IDH2,PCNA,TIGAR
C v Sa NoOut		AMER1		other						0.00546	APAF1,BAX
C v Sa NoOut		ATOH7		transcription regulator						0.00546	SOX11,SOX4
C v Sa NoOut		DL-threo-dihydrosphingosine		chemical - kinase inhibitor						0.00546	RARA,RXRA
C v Sa NoOut		OMP-52M51		biologic drug						0.00546	HES1,NPM1
C v Sa NoOut		PDE8A	-0.059	enzyme						0.00546	FDPS,HMGCR
C v Sa NoOut		PLAA	-0.068	other						0.00546	ANXA4,CLU
C v Sa NoOut		SHBG		other						0.00546	ACLY,FASN
C v Sa NoOut		SRT2183		chemical reagent						0.00546	FASN,HMGCR
C v Sa NoOut		apomine		chemical drug						0.00546	HMGCR,PITPNA
C v Sa NoOut		miR-127 prodrug		chemical reagent						0.00546	FASN,SOX11
C v Sa NoOut		miR-3180-5p (miRNAs w/seed UUCCAGA)		mature microrna						0.00546	AGK,BAX
C v Sa NoOut		mir-3180 (includes others)		microrna						0.00546	AGK,BAX
C v Sa NoOut		nicardipine		chemical drug						0.00546	APP,BAX
C v Sa NoOut		TRYPTASE (family)		group						0.00546	BAX,F2RL1
C v Sa NoOut		tributyltin		chemical reagent		-0.378		0.065	-0.551	0.00577	ACLY,ATP5F1D,F2RL1,NDUFS2,NDUFV1,PCNA,PPL,ROCK2,UQCRC1
C v Sa NoOut		rhodioloside		chemical - endogenous non-mammalian						0.00641	BAX,GCLC,GCLM,STAT3
C v Sa NoOut		pidnarulex		chemical drug		-1.414		-0.039	-1.305	0.00676	BAX,BLTP1,CLSTN3,SESN2,TIGAR,TIMM8B,VAMP3,ZCRB1
C v Sa NoOut		(±)-2-hydroxyoleic acid		chemical drug						0.00679	PRKACA,PRKCA,ROCK2
C v Sa NoOut		CXCR1		g-protein coupled receptor						0.00679	APP,BAX,CDK4
C v Sa NoOut		RBP1		transporter						0.00679	POLR2B,RARA,RXRA
C v Sa NoOut		Trp53cor1		other						0.00679	BAX,NPTX1,STAT3
C v Sa NoOut		copper		chemical - endogenous mammalian						0.00679	APP,ATP7A,HMGCR
C v Sa NoOut		tamibarotene		chemical drug						0.00679	GAP43,RARA,SLC16A2
C v Sa NoOut		bisphenol A		chemical - endogenous mammalian	Inhibited	-2.496		-0.059	-2.285	0.00702	ALAS1,BAX,CDK4,CLU,CUL4B,DHX30,HSPA1A/HSPA1B,PCNA,PICALM,RPL9,RPN2,SF3A3,SLC1A5,STAT3,TWF2
C v Sa NoOut		n-nitrosomethylbenzylamine		chemical toxicant						0.0075	BAX,BLOC1S4,CDK4,CDYL,GCLM,GNG12,MAP2K3,PCLAF,PCNA,PPP2R2A,RBBP6,SLC30A1,USP14
C v Sa NoOut		homocysteine		chemical - endogenous mammalian		-0.097		0.003	-0.105	0.0077	ACLY,BAX,CLU,EEF1A1,ELOVL5,FASN,FDPS,HMGCR,STAT3
C v Sa NoOut		GFER	-0.034	enzyme	Activated	2.236		-0.122	2.508	0.00829	NDUFB9,NDUFS2,NDUFV1,UQCRB,UQCRC1
C v Sa NoOut		IL5		cytokine		-0.243		-0.135	0.313	0.00879	ACAA2,CHMP1A,DENND11,EIF4EBP1,EPS8,GCLM,GLIPR2,HMGCR,MANF,P4HA1,PDIA6,PKIB,PRDX4,SDF2L1,SFPQ,SLC1A5,SPCS2
C v Sa NoOut		UQCC3	-0.135	other						0.00879	ATP5F1C,ATP5F1D,ATP5ME,ATP6V0A2,ATP6V1B2,ATP6V1D,COX5B,COX6C,COX7A2L,NDUFA5,NDUFB9,NDUFS2,NDUFV1,PGAM5,SDHAF2,UQCRB,UQCRC1
C v Sa NoOut		CREB		group		-0.854		-0.054	-0.686	0.00885	ADK,ANK3,CD59,DDX42,DDX6,FLNB,FSCN1,FXN,HES1,INTS7,MAPK8,NCOA2,PCNA,POLA1,PRKCA,QKI,SOX4,TFG
C v Sa NoOut		P70 S6K (family)		group		1.387		-0.051	1.501	0.0106	BAX,CDK4,EEF1A1,FASN,GAP43
C v Sa NoOut		mir-15 (includes others)		microrna		-1.516		0.106	-1.773	0.0107	ACLY,APP,CDK4,FASN,FMNL1,HSPA1A/HSPA1B,PCNA,SMURF2
C v Sa NoOut		Fe2+		chemical - endogenous mammalian						0.0112	APP,GCLC,HMGCR
C v Sa NoOut		P2RY2		g-protein coupled receptor						0.0112	GAP43,PTGES2,SESN2
C v Sa NoOut		REV1		enzyme						0.0112	BAX,SESN2,TIGAR
C v Sa NoOut		decursin		chemical - endogenous non-mammalian						0.0112	BAX,CDK4,FASN
C v Sa NoOut		farnesyl pyrophosphate		chemical - endogenous mammalian						0.0112	APP,FASN,ROCK2
C v Sa NoOut		nicotinic acid		chemical - endogenous mammalian						0.0112	ELOVL5,FASN,HMGB1
C v Sa NoOut		prostaglandin A2		chemical - endogenous non-mammalian						0.0112	CDK4,PCNA,PTGES2
C v Sa NoOut		benzo(a)pyrene		chemical toxicant		-1.673		-0.049	-1.505	0.0119	BAX,CYB5A,DDB1,FASN,GCLC,GCLM,GNA11,GNAQ,HSPA1A/HSPA1B,MAP2K3,PCNA,PLCB1,PRKACA,PRKCA,SLC1A4,TOR1B
C v Sa NoOut		CYP51A1		enzyme		-1		0.074	-1.147	0.0123	HMGCR,NKX2-5,RARA,RXRA
C v Sa NoOut		IDO1		enzyme		-1.109		-0.116	-0.885	0.0123	ARID2,SLC1A4,SLC1A5,SLC3A2
C v Sa NoOut		MPZ		other						0.0123	FDFT1,HMGCR,SDF2L1,SOX4
C v Sa NoOut		methyl-beta-cyclodextrin		chemical drug		1		-0.012	1.025	0.0123	CYB5A,FDFT1,HMGCR,ZFP42
C v Sa NoOut		epigallocatechin-gallate		chemical drug		0.816		0.027	0.691	0.0128	APP,BAX,CALM1 (includes others),COX5B,DIABLO,DVL2,EEF1A1,FASN,FLNB,GCLC,GDI1,HES1,HMGB1,MAPK13,NDUFA5,PCNA,PRKCA,RXRA,SLC3A2,STAT3,TAP1,UQCRB,YWHAB
C v Sa NoOut		BACH1	0.065	transcription regulator		-1.572		0.091	-1.826	0.013	ATP5F1D,CALM1 (includes others),DNAJC7,GCLC,GCLM,SLC25A6,TIMM8B,UQCRB,UQCRC1
C v Sa NoOut		ALDH2	-0.011	enzyme		1.342		0.096	1.127	0.0133	ADIPOR1,GCLC,GCLM,SLC1A4,SLC3A2
C v Sa NoOut		RARG		ligand-dependent nuclear receptor		-0.254		-0.04	-0.176	0.0133	ENOX1,GAP43,RARA,SLC16A2,ZFP42
C v Sa NoOut		linoleic acid		chemical - endogenous mammalian		-0.223		-0.082	-0.044	0.0133	APP,CLU,FASN,GEMIN2,RXRA
C v Sa NoOut		RICTOR	0.026	other		-1.46		0.105	-1.965	0.0135	ATP5F1C,ATP5F1D,ATP6V0A2,ATP6V1B2,ATP6V1D,BAX,COX7A2L,FAU,NDUFA5,NDUFB9,NDUFS2,NDUFV1,PRKCA,PSMC1,PSMD6,RPL10,RPL10A,RPL14,RPL6,RPL9,TRIM21,UQCRB,UQCRC1
C v Sa NoOut		OGT	0.169	enzyme		-0.413		-0.039	-0.293	0.0144	ACLY,APP,BAX,COX6C,FASN,GAP43,NDUFA5,PCNA,PSMC1,PSMD6,TYMS
C v Sa NoOut		CLU	0.106	other		1.741		0.015	1.704	0.0148	APP,ATP7A,BAX,CLU,HSPA1A/HSPA1B,SAMHD1
C v Sa NoOut		apatinib		chemical drug		-1.71		-0.02	-1.663	0.0148	CAD,PPAT,ROCK2,SLC1A4,SLC1A5,SLC3A2
C v Sa NoOut		SYVN1	0.119	transporter		-1.343		-0.112	-0.91	0.015	APP,CALM1 (includes others),EMC7,ERCC6,FASN,NUDT21,POLR2B,RPL10,RPN2,SIRT2,SLC1A5,SLC30A1,SLC3A2,STAT3,TLE5
C v Sa NoOut		2,2-bis(4-hydroxyphenyl)-1,1,1-trichloroethane		chemical - endogenous mammalian						0.0156	CLU,PCNA
C v Sa NoOut		4-aminophenol		chemical - endogenous mammalian						0.0156	CLU,GCLM
C v Sa NoOut		ACS84		chemical reagent						0.0156	GCLC,GCLM
C v Sa NoOut		ATF5		transcription regulator						0.0156	APAF1,EIF4EBP1
C v Sa NoOut		FANCG	-0.102	other						0.0156	FXN,HES1
C v Sa NoOut		FBXL20	-0.262	other						0.0156	APP,BAX
C v Sa NoOut		GNL3L	0.107	other						0.0156	BAX,YWHAB
C v Sa NoOut		GTF2H4	-0.17	transcription regulator						0.0156	CAD,CDK4
C v Sa NoOut		PDZK1IP1		other						0.0156	MSRA,SIRT2
C v Sa NoOut		SLC7A5	-0.071	transporter						0.0156	PCK2,SLC3A2
C v Sa NoOut		STRA6		transporter						0.0156	RARA,RXRA
C v Sa NoOut		THRSP		other						0.0156	ACLY,FASN
C v Sa NoOut		TPT1	0.479	other						0.0156	BAX,PCNA
C v Sa NoOut		TUBA1B-AS1		other						0.0156	ACLY,FASN
C v Sa NoOut		ezatiostat		biologic drug						0.0156	GCLC,GCLM
C v Sa NoOut		gamma-linolenic acid		chemical - endogenous mammalian						0.0156	FASN,PCNA
C v Sa NoOut		ketoconazole		chemical drug						0.0156	FASN,HMGCR
C v Sa NoOut		miR-215-5p inhibitor		chemical reagent						0.0156	ACLY,FASN
C v Sa NoOut		myristic acid		chemical - endogenous mammalian						0.0156	F2RL1,RXRA
C v Sa NoOut		sphingomyelin		chemical - endogenous mammalian						0.0156	ELOVL5,FASN
C v Sa NoOut		ESRRB	0.074	transcription regulator						0.0163	ADIPOR1,PDIA5,PFKFB2,ZFP42
C v Sa NoOut		Am 580		chemical reagent		-0.64		0.02	-0.683	0.0164	FASN,FDFT1,HES1,HMGCR,RARA
C v Sa NoOut		SPRING1		other		1.506		-0.137	1.807	0.0164	ACLY,FASN,FDFT1,FDPS,HMGCR
C v Sa NoOut		trichostatin A		chemical drug		0.264		-0.018	0.381	0.0166	AGRN,AKR1B1,APAF1,APP,ATG16L1,ATG2A,ATP5ME,ATP7A,BAX,CAD,CAMSAP3,CCAR1,CCNB2,CLU,CTBP2,DDT,DDX6,FASN,GAP43,GCLC,GCLM,GDI1,HES1,HMGB1,HMGCR,MANF,MRTFA,MTO1,NCOR1,NEFM,NEK6,NKX2-5,PAFAH1B1,PCNA,PITPNA,PKIB,PLCB1,RARA,RBM5,RCC2,RECQL4,RXRA,SIRT2,SMARCC1,SPCS2,STAT3,TRIM38,TYMS,UBXN1,XPO1,ZMYM2,ZMYND8
C v Sa NoOut		mir-122 (includes others)		microrna		0.63		0.103	0.273	0.0168	CACYBP,FDFT1,FDPS,GGPS1,GNPDA2,HMGCR,NUDC,RCC2,SH3BGRL3,SLC1A5,VAMP3,YARS1
C v Sa NoOut		ACACB	0.456	enzyme						0.017	ACLY,FASN,HMGCR
C v Sa NoOut		CEMIP		enzyme						0.017	SLC1A5,STAT3,WBP11
C v Sa NoOut		LCAT	-0.218	enzyme						0.017	APP,CLU,HMGCR
C v Sa NoOut		carvedilol		chemical drug						0.017	APP,FASN,GAP43
C v Sa NoOut		miR-192-5p (and other miRNAs w/seed UGACCUA)		mature microrna						0.017	BAX,PCNA,TYMS
C v Sa NoOut		TRIM24	0.015	transcription regulator		0.447		0.109	0.204	0.0171	AGRN,EMB,GLUL,PACSIN3,PCLAF,SAMHD1,TAP1
C v Sa NoOut		thapsigargin		chemical toxicant		-0.78		-0.066	-0.565	0.0175	ADIPOR1,BAX,CLU,COX5B,EIF4EBP1,ERLEC1,GCLC,HMGCR,HSPA1A/HSPA1B,MAP2K3,NUP88,PCK2,PCNA,POLD4,POLR3D,PRKACA,SESN2,UFL1,VAMP3
C v Sa NoOut		CAB39L		kinase		1.633		-0.137	1.968	0.0175	ATP5ME,ATP6V1B2,COX5B,COX6C,NDUFB9,UQCRB
C v Sa NoOut		clopidogrel		chemical drug		-0.816		-0.042	-0.712	0.0175	AGRN,PCK2,SESN2,SLC1A4,SLC3A2,ZMYND8
C v Sa NoOut		cytokine		group	Inhibited	-2.186		-0.076	-2.02	0.0175	APP,BAX,CLU,MAPK8,PCNA,STAT3
C v Sa NoOut		phenethyl isothiocyanate		chemical drug						0.0182	BAX,BLOC1S4,GCLM,MAP2K3,PCLAF,PCNA,RASA1,RBBP6,ROCK2,USP14
C v Sa NoOut		geldanamycin		chemical drug		-0.714		0.011	-0.766	0.019	AGO1,AKR1B1,APAF1,BAX,CACYBP,CDK4,CLU,DNAJC7,EEF1A1,FASN,FAU,HLTF,HSPA1A/HSPA1B,IKBKG,KNL1,NPM1,NUDC,SMARCA1,ST13,TAP1,TFG,TYMS,UHRF1
C v Sa NoOut		E2F4	-0.047	transcription regulator						0.0191	CALM1 (includes others),CCNB2,DDB1,DDX11,DHPS,FDFT1,HLTF,HMGB1,NPM1,PCLAF,PCNA,POLA1,POLD1,SFPQ,SLC3A2,SMURF2,SUZ12,TPX2,UBE2T,UHRF1
C v Sa NoOut		TERC		other						0.0199	CLU,HMGCR,PCNA,PRKCA,TUBB2A
C v Sa NoOut		FREY1		other		-1		0.082	-1.164	0.0209	CLGN,CLU,PDIA6,RPN2
C v Sa NoOut		MED13	0.072	transcription regulator	Activated	2		0.064	1.872	0.0209	CLSTN3,FASN,GPD2,HMGCR
C v Sa NoOut		nonylphenol		chemical toxicant		-1		-0.137	-0.726	0.0209	ALAS1,HSPA1A/HSPA1B,RPN2,SLC1A5
C v Sa NoOut		SCAP	-0.339	other		1.118		-0.125	1.486	0.0229	ACAA2,ACLY,CYB5A,ELOVL5,FASN,FDFT1,FDPS,HMGCR,SF3A3
C v Sa NoOut		miR-1-3p (and other miRNAs w/seed GGAAUGU)		mature microrna		-0.449		0.137	-1.021	0.0231	AGRN,AP3D1,ARID2,ATP6V1B2,BRI3BP,CAND1,CERS2,EHMT1,EPB41L4B,GNPDA2,GPD2,PICALM,POLA1,SH2D4A,SH3BGRL3,SSNA1,TPM3,UHRF1
C v Sa NoOut		PTN		growth factor	Activated	2.236		-0.137	2.542	0.024	ACLY,FASN,HMGCR,PDHA1,RXRA
C v Sa NoOut		aldesleukin		biologic drug		-0.447		-0.089	-0.248	0.024	GLUL,NUP62,RFXAP,SOX4,TAP1
C v Sa NoOut		AGTR2		g-protein coupled receptor						0.0241	BAX,CDK4,FASN
C v Sa NoOut		APBB1	0.05	transcription regulator						0.0241	APP,HES1,TYMS
C v Sa NoOut		CD1 (family)		group						0.0241	ALAS1,FDFT1,FDPS
C v Sa NoOut		CLEC10A		other						0.0241	HSPA1A/HSPA1B,NCOA2,STAT3
C v Sa NoOut		FAM120A	-0.054	other						0.0241	ACLY,FASN,FDFT1
C v Sa NoOut		JAK3		kinase						0.0241	BAX,CDK4,STAT3
C v Sa NoOut		MBOAT7	0.097	enzyme						0.0241	ACLY,FASN,HMGCR
C v Sa NoOut		PEX5L		ion channel						0.0241	FDFT1,FDPS,HMGCR
C v Sa NoOut		carbenoxolone		chemical toxicant						0.0241	BAX,FASN,HMGCR
C v Sa NoOut		chrysin		chemical - endogenous non-mammalian						0.0241	GCLC,GCLM,STAT3
C v Sa NoOut		insulin		group		-1.218		-0.069	-0.902	0.0255	ACLY,ADIPOR1,ALAS1,APAF1,APP,ATP5F1D,ATP7A,CYB5A,DNAJA2,EIF4EBP1,FASN,FDFT1,GCLC,GLDC,HES1,HMGCR,MEN1,MTCH2,NDUFB9,NDUFS2,NDUFV1,PCNA,PDHA1,PLCB1,PRKCA,ROCK2,RXRA,SMURF2,SORBS1,STAT3,UQCRC1
C v Sa NoOut		DT-061		chemical reagent		0		0.137	-0.274	0.0263	BAX,CAD,FASN,PPAT
C v Sa NoOut		NR0B1		ligand-dependent nuclear receptor						0.0263	FASN,GCLC,GCLM,ZFP42
C v Sa NoOut		RETN		other		-1.387		-0.1	-1.192	0.0263	FASN,HMGB1,STAT3,TBK1
C v Sa NoOut		TRIM2		enzyme		0		-0.137	0.271	0.0263	GCLC,GCLM,MSRA,PTPA
C v Sa NoOut		CASPASE (family)		group		0.747		-0.117	0.978	0.0263	APP,BAX,CDK4,GLUL
C v Sa NoOut		miR-142-3p (and other miRNAs w/seed GUAGUGU)		mature microrna		1.964		0.137	1.695	0.0263	GPC4,HMGB1,PRKCA,ROCK2
C v Sa NoOut		USF1	0.201	transcription regulator						0.0276	BAX,CAD,CDK4,FASN,P4HA1,SLC19A1
C v Sa NoOut		NR1H2		ligand-dependent nuclear receptor		0.184		-0.041	0.26	0.0285	FASN,FDFT1,FDPS,HMGCR,SLC16A2
C v Sa NoOut		SOX1		transcription regulator	Activated	2		0.137	1.726	0.0285	COBLL1,HES1,NCKAP1,NUDT21,WLS
C v Sa NoOut		cyanocobalamin		chemical - endogenous mammalian	Inhibited	-2.2		-0.011	-2.175	0.0285	ACLY,APP,FASN,FZD6,HMGCR
C v Sa NoOut		doxycycline		chemical drug		-0.447		-0.075	-0.28	0.0285	HSPA1A/HSPA1B,MAPK8,PCK2,SESN2,SOX11
C v Sa NoOut		vitamin D		chemical drug		-0.152		-0.015	-0.122	0.0285	BAX,F2RL1,PCNA,SAMM50,TYMS
C v Sa NoOut		sirolimus		chemical drug		1.519		0.078	1.089	0.0289	APP,ATP5F1C,ATP6V1B2,ATP6V1D,BAX,CALD1,CCNB2,CDK4,COX6C,DDT,EEF1A1,FASN,FSCN1,GAP43,GCLC,HMGB1,HNRNPU,NPM1,PCNA,PDHA1,PFKFB2,PRKCA,RPL10,RPL10A,RPL6,RPL9,RPN2,SLC19A1,SLC1A5,SLC3A2,STAT3,TPM3,TUBB2A,TYMS,VAMP3
C v Sa NoOut		bisindolylmaleimide I		chemical drug		0.073		0.083	-0.135	0.029	CCAR1,CLU,EIF4EBP1,GAP43,NKX2-5,PCNA,PRKCA
C v Sa NoOut		1-palmitoyl-2-arachidonyl-sn-glycero-3-phosphorylcholine		chemical - endogenous mammalian						0.0296	CLU,GCLM
C v Sa NoOut		2-[[9-isopropyl-6-[[4-(2-pyridyl)phenyl]methylamino]purin-2-yl]amino]butan-1-ol		chemical drug						0.0296	CDK4,PCNA
C v Sa NoOut		ALDH3A2	-0.101	enzyme						0.0296	GCLC,GCLM
C v Sa NoOut		ASS1	-0.029	enzyme						0.0296	BAX,MANF
C v Sa NoOut		ATOH1		transcription regulator						0.0296	ANXA4,HES1
C v Sa NoOut		AZD1480		chemical drug						0.0296	SLC3A2,SOX11
C v Sa NoOut		BET (family)		group						0.0296	GCLC,STAT3
C v Sa NoOut		COPS7B	-0.079	other						0.0296	NPM1,RPL6
C v Sa NoOut		GNB3		other						0.0296	APP,PRKCA
C v Sa NoOut		HIPK1		kinase						0.0296	GCLC,NKX2-5
C v Sa NoOut		ICMT-DT		other						0.0296	BAX,FSCN1
C v Sa NoOut		KMUP-1		chemical reagent						0.0296	HMGCR,ROCK2
C v Sa NoOut		MTBP	-0.399	other						0.0296	CAD,NPM1
C v Sa NoOut		NCX-4040		chemical drug						0.0296	GCLC,GCLM
C v Sa NoOut		NDRG2	-0.031	other						0.0296	BAX,SLC1A5
C v Sa NoOut		OCT4/NANOG (complex)		complex						0.0296	CDYL,RIF1
C v Sa NoOut		PMVK	-0.08	kinase						0.0296	BAX,TIGAR
C v Sa NoOut		PTPRT		phosphatase						0.0296	APP,STAT3
C v Sa NoOut		S-allyl-L-cysteine		chemical - endogenous non-mammalian						0.0296	BAX,FASN
C v Sa NoOut		SNX27	-0.02	other						0.0296	APP,SLC1A5
C v Sa NoOut		TDO2		enzyme						0.0296	SLC1A4,SLC1A5
C v Sa NoOut		UNC9995		chemical reagent						0.0296	STAT3,TBK1
C v Sa NoOut		acitretin		chemical drug						0.0296	APP,KRT16
C v Sa NoOut		amodiaquine		chemical drug						0.0296	FASN,HMGCR
C v Sa NoOut		isoacteoside		chemical - endogenous non-mammalian						0.0296	GCLC,GCLM
C v Sa NoOut		lidocaine		chemical drug						0.0296	APP,HMGB1
C v Sa NoOut		luminespib		chemical drug						0.0296	HSPA1A/HSPA1B,STAT3
C v Sa NoOut		menthol		chemical drug						0.0296	BAX,ROCK2
C v Sa NoOut		miR-378a-5p (miRNAs w/seed UCCUGAC)		mature microrna						0.0296	BAX,TUSC2
C v Sa NoOut		perchlorate		chemical reagent						0.0296	DMBT1,GPD2
C v Sa NoOut		tanshinone I		chemical - endogenous non-mammalian						0.0296	BAX,FASN
C v Sa NoOut		L-methionine		chemical - endogenous mammalian						0.0318	CCNB2,CLU,EEF1A1,GNA11,PCK2,TYMS
C v Sa NoOut		glutathione		chemical - endogenous mammalian		-0.913		0.018	-0.956	0.0318	BAX,GCLC,MAPK8,PCNA,SP4,STAT3
C v Sa NoOut		rasagiline		chemical drug		-0.58		-0.046	-0.492	0.0325	AFDN,APP,BAX,PRKCA
C v Sa NoOut		soy isoflavones		chemical drug		0		0.137	-0.274	0.0325	APAF1,BAX,BIRC6,CCNB2
C v Sa NoOut		sucrose		chemical - endogenous mammalian						0.0325	ACLY,APP,FASN,HMGCR
C v Sa NoOut		BMPR1A		kinase						0.0326	APAF1,NKX2-5,PCNA
C v Sa NoOut		FGF9		growth factor						0.0326	BAX,GCLC,PCNA
C v Sa NoOut		PAWR	-0.117	transcription regulator						0.0326	APP,CCAR1,DIABLO
C v Sa NoOut		STK24	0.296	kinase						0.0326	ACLY,FASN,STAT3
C v Sa NoOut		TIAL1	-0.007	transcription regulator						0.0326	FASN,FDPS,HMGCR
C v Sa NoOut		doxifluridine		chemical drug						0.0326	BAX,RPL10A,SNRPG
C v Sa NoOut		geranylgeranyl pyrophosphate		chemical - endogenous mammalian						0.0326	APP,BAX,ROCK2
C v Sa NoOut		EPO		cytokine		-0.068		-0.086	0.136	0.0328	ATP6V1B2,BAX,CLGN,CTSZ,DCTN6,EEF1A1,FXN,GLUL,HMGB1,NPM1,PCNA,PRKCA,RCC2,ROCK2,STAT3
C v Sa NoOut		gentamicin		chemical drug		-1.178		-0.046	-0.978	0.0335	ACAA1,ALCAM,ATP6V1D,BAX,CAND1,CLU,DNAJA2,EEF1A1,HNRNPU,HSPA1A/HSPA1B,NPM1,NUDC,PAFAH1B1,PIK3R4,SFPQ,SOX4,STAT3,SYNJ1,TAP1,ZMYND8
C v Sa NoOut		HMGB1	-0.034	transcription regulator		0.245		-0.046	0.345	0.0335	BAX,CDK4,FASN,GLUL,HMGB1
C v Sa NoOut		IRS2	0.007	enzyme		0.727		0.005	0.715	0.0335	ACLY,DVL2,FASN,HMGCR,TLN1
C v Sa NoOut		ITCH	-0.011	enzyme		0.454		0.126	0.183	0.0335	CCNB2,DVL2,ELOVL5,SLC1A5,WBP2
C v Sa NoOut		ETV5		transcription regulator		-0.664		0.014	-0.695	0.0357	AGRN,ALCAM,BAX,FASN,KRT16,PKP3,QKI,SAMHD1
C v Sa NoOut		CLOCK		transcription regulator		-1.134		0.008	-1.154	0.0358	APP,CALD1,CBFB,FASN,FZD6,LGALS8,MAP2K3,MAPK8,MEN1,NEFM,PICALM,PIGA,RAD23A,TMTC3,TOR1B,UBE3C
C v Sa NoOut		SREBF1		transcription regulator		1.543		-0.116	1.92	0.0358	ACLY,ATP5ME,BAX,CDK4,CYB5A,ELOVL5,FASN,FDFT1,FDPS,GLDC,HMGCR,HSPA1A/HSPA1B,MDK,NDUFS2,PCK2,PPAT
C v Sa NoOut		LIPE		enzyme		0.277		0.005	0.265	0.0373	BAX,FASN,HSPA1A/HSPA1B,MED1,NCOA2,PDHA1,RARA,RXRA,TWF2
C v Sa NoOut		MAP4K4	0.089	kinase		-1.772		0.131	-2.223	0.0377	ACAA2,ACLY,ATP6V0A2,EIF4E2,FAR1,FASN,GLUL,NDUFA5,NDUFV1,NT5C2,RPS6KB2,UQCRC1
C v Sa NoOut		MYCL		transcription regulator		0.854		-0.137	1.283	0.038	ARPP19,ATP5F1D,CAD,CDK4,COX7A2L,FAU,INO80,NUDT21,RPL10A,YARS1
C v Sa NoOut		brefeldin A		chemical - endogenous non-mammalian	Inhibited	-2.2		-0.032	-2.131	0.0391	APP,COX5B,ERLEC1,SESN2,UFL1
C v Sa NoOut		ABCA1		transporter		1.567		-0.034	1.62	0.0394	APP,FASN,FDFT1,HMGCR
C v Sa NoOut		CD5		transmembrane receptor		-1		-0.106	-0.787	0.0394	MAP2K3,PCK2,RARA,STAT3
C v Sa NoOut		HADH	0.011	enzyme		0		-0.015	0.03	0.0394	BAX,HSPA1A/HSPA1B,PPAT,PRKCA
C v Sa NoOut		IL24		cytokine		-0.762		-0.056	-0.651	0.0394	APAF1,BAX,FAF1,XRCC4
C v Sa NoOut		IL32		cytokine						0.0394	BAX,CDK4,PCNA,SAMHD1
C v Sa NoOut		S-adenosylmethionine		chemical - endogenous mammalian		0		0.03	-0.059	0.0394	ADIPOR1,FASN,GCLC,GCLM
C v Sa NoOut		mir-132 (includes others)		microrna		-0.747		0.061	-0.866	0.0394	CRTC2,PCNA,RASA1,SOX4
C v Sa NoOut		HUWE1	-0.038	transcription regulator		-0.563		-0.054	-0.41	0.0394	ACAA2,ACLY,CLSTN3,ELOVL5,EMC1,FASN,IDH2,TUBB2A
C v Sa NoOut		3,5-dihydroxyphenylglycine		chemical reagent		0.727		-0.104	1.082	0.0405	APP,BLTP1,CLSTN3,NPTX1,RPL10,RPL10A,RPL14,RPL6,RPL9,TIMM8B,VAMP3,ZCRB1
C v Sa NoOut		phytohemagglutinin		chemical drug		-0.542		-0.131	-0.004	0.0408	APP,CDK4,FAM50A,GCLC,GPD2,NAGLU,NKRF,PCNA,PRKCA,PTPN3,RASA1,RXRA,SLC16A2,SOX4,STAT3,TYMS,ZNF33A
C v Sa NoOut		MAP3K8		kinase		1		0.04	0.921	0.0409	CBFB,COBLL1,DNAJA2,FAM107B,FLNB,FSCN1,MRTFA
C v Sa NoOut		NRF1	0.241	transcription regulator		0.378		-0.103	0.65	0.0409	ALAS1,COX5B,GCLC,GCLM,PSMC1,PSMD6,SLC19A1
C v Sa NoOut		HAX1	-0.057	other		-1.633		0.121	-1.93	0.0411	NDUFB9,NDUFS2,PDHA1,SUCLG2,UQCRB,UQCRC1
C v Sa NoOut		ARG2	-0.043	enzyme						0.0424	BAX,MANF,SESN2
C v Sa NoOut		FAM83A		other						0.0424	ATP5F1D,BAX,FASN
C v Sa NoOut		IL1R		group						0.0424	APP,ARPC3,EPS8
C v Sa NoOut		SREBP (family)		group						0.0424	ACLY,FASN,HMGCR
C v Sa NoOut		chrysotile asbestos		chemical toxicant						0.0424	CCNB2,CTSZ,GCLC
C v Sa NoOut		linalool		chemical - endogenous non-mammalian						0.0424	HMGCR,PCK2,STAT3
C v Sa NoOut		testosterone propionate		chemical drug						0.0424	CLU,DMBT1,FDPS
C v Sa NoOut		NSD2	0.045	transcription regulator						0.0451	BAX,MEN1,PRKCA,ROCK2,STAT3
C v Sa NoOut		DYRK1B		kinase		-1.936		0.125	-2.261	0.0454	ATP5F1C,NDUFA5,NDUFB9,NDUFS2,NDUFV1,STAT3,UQCRC1
C v Sa NoOut		HELLS	0.017	enzyme		1.633		0.072	1.457	0.0454	EIF4EBP1,PCK2,PCNA,SESN2,SLC1A4,SLC3A2,YARS1
C v Sa NoOut		miR-145-5p (and other miRNAs w/seed UCCAGUU)		mature microrna		1.854		0.137	1.5	0.0454	CBFB,CCDC25,CDK4,FSCN1,RASA1,SWAP70,TPM3
C v Sa NoOut		2-(p-hydroxyanilino)-4-(p-chlorophenyl) thiazole		chemical drug						0.047	APP,GCLM
C v Sa NoOut		5-fluoro-2'-deoxycytidine		chemical drug						0.047	APAF1,BAX
C v Sa NoOut		ACTG1	0.01	other						0.047	CALD1,MRTFA
C v Sa NoOut		ANG		enzyme						0.047	BAX,GCLM
C v Sa NoOut		ASCC3	-0.056	enzyme						0.047	HES1,STAT3
C v Sa NoOut		BLOC1S6	-0.138	other						0.047	AP3D1,ATP7A
C v Sa NoOut		CH25H		enzyme						0.047	FDFT1,HMGCR
C v Sa NoOut		DDAH1	-0.142	enzyme						0.047	BAX,PRDX4
C v Sa NoOut		FABP2		transporter						0.047	FASN,HMGCR
C v Sa NoOut		LAPTM4B		other						0.047	APP,BAX
C v Sa NoOut		LILRB3		transmembrane receptor						0.047	FASN,HMGCR
C v Sa NoOut		N-propyl bromide		chemical reagent						0.047	GCLC,GCLM
C v Sa NoOut		PPP2R1A	0.07	phosphatase						0.047	PPP2R2A,PTPA
C v Sa NoOut		RAB2A	-0.161	enzyme						0.047	ACLY,FASN
C v Sa NoOut		SLC25A4	-0.034	transporter						0.047	CLPB,DCTN6
C v Sa NoOut		SOCS2		other						0.047	FASN,STAT3
C v Sa NoOut		ST-4 SEC2 mutant superantigen		chemical reagent						0.047	FASN,HMGCR
C v Sa NoOut		SUPT5H	0.001	transcription regulator						0.047	AGO1,NPM1
C v Sa NoOut		TAS1R3		g-protein coupled receptor						0.047	SLC1A5,SLC3A2
C v Sa NoOut		THOC1	0.012	transcription regulator						0.047	APAF1,BAX
C v Sa NoOut		UCHL3	0.061	peptidase						0.047	BAX,FASN
C v Sa NoOut		ZNF32		transcription regulator						0.047	ALCAM,STAT3
C v Sa NoOut		aldose reductase		group						0.047	CDK4,PCNA
C v Sa NoOut		beta-cyclodextrin		chemical - endogenous non-mammalian						0.047	FASN,HMGCR
C v Sa NoOut		caffeic acid		chemical drug						0.047	AKR1B1,FASN
C v Sa NoOut		epalrestat		chemical drug						0.047	AKR1B1,PRKCA
C v Sa NoOut		geranylgeraniol		chemical - endogenous mammalian						0.047	CD59,HMGCR
C v Sa NoOut		retinol acetate		chemical drug						0.047	RARA,RXRA
C v Sa NoOut		vaccenic acid		chemical - endogenous mammalian						0.047	FAAH,PRKACA
C v Sa NoOut		4-hydroxynonenal		chemical toxicant		0.132		0.015	0.102	0.0471	ADIPOR1,AKR1B1,APP,HSPA1A/HSPA1B
C v Sa NoOut		NF1	-0.085	other		-0.594		0.05	-0.692	0.0471	MDK,MRPL15,NPM1,RPL10A
C v Sa NoOut		pro-inflammatory cytokine		group						0.0471	AKR1B1,CLU,GCLC,GLUL
C v Sa NoOut		rosuvastatin		chemical drug		1		-0.065	1.13	0.0471	FASN,FDFT1,FDPS,HMGCR
C v Sa NoOut		IKBKB	-0.003	kinase		0.285		-0.078	0.552	0.0482	APP,BAX,CCNB2,CLU,CTSZ,FASN,FSCN1,MYO1D,NAGLU,SLC16A2,STAT3,TERF2IP,TLN1
C v Sa NoOut		INHBA		growth factor		-1.795		-0.095	-1.514	0.0485	AGO1,ARIH2,BAX,CDK4,CLASP2,HMGB1,NKX2-5,PCNA,SOX4
C v Sa NoOut		TRAIP		enzyme	Activated	2		0.127	1.747	0.0517	PCNA,PRDX4,SMARCC1,TBK1,TYMS
C v Sa NoOut		TGS1	-0.146	enzyme	Activated	2		0.085	1.831	0.0647	CDK4,PREB,SESN2,UFL1
C v Sa NoOut		IRF1		transcription regulator		-1.998		-0.088	-1.769	0.0728	BAX,CDK4,EIF4A3,PCNA,SAMHD1,STAT3,TAP1,TRIM21
C v Sa NoOut		IGF1R	0.006	transmembrane receptor		1.82		-0.096	2.102	0.0729	APP,ATP5F1D,BAX,CBFB,CETN2,CLU,FASN,NDUFB9,RPL10A,RPL9,SF3B5,SLC16A2,STAT3,TYMS,UQCRC1
C v Sa NoOut		SREBF2	-0.054	transcription regulator		1.986		-0.085	2.22	0.0848	ACAA2,ACLY,CYB5A,FASN,FDFT1,FDPS,HMGCR,TAP1
C v Sa NoOut		HDAC1	-0.029	enzyme	Activated	2.519		0.022	2.464	0.0859	ALCAM,APAF1,BAX,CCNB2,GLUL,HES1,NKX2-5,RECQL4,SOX11,STAT3,TPX2,TYMS,UHRF1
C v Sa NoOut		PML	-0.116	transcription regulator	Inhibited	-2.208		0.035	-2.321	0.0908	ANXA4,BAX,CACYBP,FAM50A,FASN,GCLM,HMGCR,PCBP2,PRKCA,RXRA,TAP1
C v Sa NoOut		APOE		transporter	Activated	2.211		0.08	2.035	0.0928	ANK3,APP,BAX,CLU,F2RL1,GLUL,HMGCR,HSPA1A/HSPA1B,MAP2K3,MRTFA,PCNA,RPL10A,SORBS1,STAT3,WBP2
C v Sa NoOut		apigenin		chemical - endogenous non-mammalian	Inhibited	-2.236		0.096	-2.451	0.101	BAX,CDK4,DVL2,GCLC,GCLM,NCOA2,POLR2B
C v Sa NoOut		POMC		other	Inhibited	-2.2		-0.064	-2.058	0.102	GCLC,GNAQ,KRT16,NCOA2,PCNA
C v Sa NoOut		cadmium		chemical toxicant	Inhibited	-2.219		-0.082	-2.037	0.102	ACAA1,BAX,CYB5A,PSMD6,SLC30A1
C v Sa NoOut		SOX3	-0.54	transcription regulator	Activated	2		0.125	1.749	0.121	COBLL1,NCKAP1,NUDT21,WLS
C v Sa NoOut		concanavalin a		chemical drug		-1.98		-0.104	-1.774	0.121	APP,BAX,HMGB1,PTGES2
C v Sa NoOut		RIPK2	-0.079	kinase	Inhibited	-2.236		-0.076	-2.066	0.123	FASN,HMGCR,SAMHD1,TRIM21,TRIM38
C v Sa NoOut		arsenic trioxide		chemical drug	Inhibited	-2.022		-0.002	-2.014	0.131	ATP5F1D,BAX,COX5B,COX7A2L,FASN,FDFT1,FDPS,GCLC,GCLM,HMGCR,MED15,NDUFS2,NPM1,PCNA,PDIA6,PIK3R4,POLD1,SLC25A6,STAT3,TIGAR,TYMS,ZDHHC17
C v Sa NoOut		AR		ligand-dependent nuclear receptor		-1.802		-0.053	-1.544	0.14	BASP1,CLGN,COTL1,COX5B,COX6C,DEGS1,EMB,EPB41L4B,FAM174B,FASN,FZD6,GDI1,GIPC1,HMGCR,MRPL39,P4HA1,PCBD1,PDIA5,PFKFB2,PIGA,POMT2,PRKCA,SLC3A2,SMARCC1,SUCLG2,TPX2,TWF2,XRCC4
C v Sa NoOut		GMNN	0.111	transcription regulator	Activated	2		0.125	1.749	0.149	COBLL1,NCKAP1,NUDT21,WLS
C v Sa NoOut		FMR1	0.149	translation regulator	Activated	2.049		0.067	1.835	0.152	APP,BASP1,CLSTN3,DLG2,FXR2,GAP43,GLUL,MRPL22,NPEPL1,NPTX1,PRKACA,RPL10A,RPL14,RPL9
C v Sa NoOut		bleomycin		biologic drug		-1.98		-0.091	-1.672	0.168	BASP1,BAX,CLU,FZD6,PCNA,PNMA1,SMURF2,SOX4,STAT3,UBE2T,UHRF1,VEZT
C v Sa NoOut		CLCF1		cytokine	Inhibited	-2.236		0.137	-2.542	0.17	ATP5F1D,COX7A2L,NDUFB9,NDUFV1,UQCRC1
C v Sa NoOut		rosiglitazone		chemical drug	Activated	2.88		-0.069	3.142	0.177	ACAA2,ACLY,ADIPOR1,ATP5F1D,BAX,FASN,LNPEP,NDUFS2,NDUFV1,PCNA,PDHA1,ROCK2,SAMHD1,SORBS1,TPM3,UQCRC1
C v Sa NoOut		miR-200b-3p (and other miRNAs w/seed AAUACUG)		mature microrna		1.981		0.137	1.709	0.193	ELMO2,GEMIN2,GSE1,ZFPM2
C v Sa NoOut		144DG11		chemical reagent		1.89		0.002	1.884	0.203	COX5B,DDX42,FXR2,GNG12,NUP62,POLR2B,ST13
C v Sa NoOut		budesonide		chemical drug	Activated	3.194		0.08	2.897	0.211	ADIPOR1,CAB39,DSG1,GNA11,GNAQ,GNG12,MAP2K3,PCNA,PDIA6,PPL,PRKACA,PRKCA,SECISBP2L,TUBB2A
C v Sa NoOut		EIF6	-0.149	translation regulator		1.912		-0.018	1.961	0.224	ACLY,FASN,FDPS,HMGCR,NDUFB9,PDHA1,SORBS1
C v Sa NoOut		PTEN	0.103	phosphatase		-1.866		0.008	-1.907	0.235	ACAA1,ACAA2,ARID2,ATP5ME,BAX,CAD,CCNB2,CDK4,CSTF3,CTSZ,DEGS1,DIABLO,EIF4EBP1,FASN,FDFT1,FDPS,FZD6,HMGCR,HSPA1A/HSPA1B,IDH2,IFT88,LIMS1,MAPK8,NKX2-5,PCBP2,PDHA1,PTP4A2,RBBP6,SOX4,SP4,STAT3,SUCLG2,SYNJ1
C v Sa NoOut		NR1I3		ligand-dependent nuclear receptor		-1.964		-0.119	-1.731	0.241	ALAS1,EIF4EBP1,FAM107B,FASN
C v Sa NoOut		E. coli serotype 0127B8 lipopolysaccharide		chemical - endogenous non-mammalian	Inhibited	-2.449		-0.017	-2.408	0.244	AIF1L,DERL1,F2RL1,GLUL,PCK2,STAT3
C v Sa NoOut		GRIN2A		ion channel	Inhibited	-2.183		0.06	-2.313	0.251	ANK3,FASN,FDPS,HMGCR,SFPQ
C v Sa NoOut		TFRC	0.007	transporter	Activated	2.121		0.002	2.116	0.259	APAF1,ATP5F1C,ATP5F1D,NDUFB9,NDUFS2,NDUFV1,SOX11,UQCRC1
C v Sa NoOut		TP53	0.014	transcription regulator	Inhibited	-3.025		-0.009	-2.956	0.268	ACAA1,ACAA2,ACLY,AKR1B1,ANXA4,APAF1,APP,ATP5F1C,BAX,CAD,CAND1,CARHSP1,CCNB2,CD59,CDK4,CLU,CYB5A,DNAJA2,EEF1A1,EIF4E2,EPS8,FASN,FDFT1,FDPS,FXN,FZD6,GCLC,GCLM,GLUL,GNAQ,HES1,HMGB1,HMGCR,HSPA1A/HSPA1B,IDH2,INPP4A,KIFC1,MAP2K3,MGST2,MRPL15,MRPL2,MRPL39,NKX2-5,NPM1,NPTX1,P4HA1,PCLAF,PCNA,PDHA1,PDIA5,PDIA6,PIK3R4,PLEKHG1,POLA1,POLD1,PPP4C,PRKAB2,PRKCA,PSMC1,RAD23A,RALBP1,RBBP6,RECQL4,RPL10,RPN2,SAMM50,…
C v Sa NoOut		26S PROTEASOME (complex)		complex	Activated	2.789		0.069	2.596	0.269	APAF1,ATP6V1D,BAX,POLA1,PRKCA,PSMD6,PTPA,WBP2
C v Sa NoOut		IGBP1	0.083	phosphatase		1.98		-0.122	2.221	0.274	ATP5F1D,NDUFB9,NDUFS2,UQCRC1
C v Sa NoOut		lactic acid		chemical - endogenous mammalian		1.987		-0.06	2.105	0.28	AGRN,CACYBP,CLU,NEFM,PCK2,PCNA,PDHA1,XRCC4
C v Sa NoOut		3,3'-diindolylmethane		chemical drug		-1.901		-0.016	-1.87	0.291	BAX,CDK4,FASN,TAP1
C v Sa NoOut		GATA3		transcription regulator	Activated	2.177		0.015	2.144	0.295	CUL4B,FSCN1,GLUL,PCNA,PPL,VAPB
C v Sa NoOut		IFNG		cytokine		-1.958		-0.054	-1.65	0.311	ACLY,AGRN,AIF1L,APP,ARPP19,BAX,CDK4,CTSZ,CYB5A,DDB1,DEGS1,DIABLO,EEF1A1,F2RL1,FAAH,FASN,FXN,GLIPR2,GLUL,HES1,HMGB1,HMGCR,HSPA1A/HSPA1B,KNL1,MED1,MED15,MORC2,NCOR1,NEFM,NUBPL,PARP9,PDHA1,PRKCA,PRPF8,PTGES2,RPL23A,SAMHD1,SLC1A5,ST13,STAT3,TAP1,TRIM21,ZNF638
C v Sa NoOut		ELAVL1	-0.041	other	Inhibited	-2.219		-0.019	-2.176	0.337	ACAA2,ACLY,CALM1 (includes others),EIF4E2,FASN,RFC5,RPN2,SNRPG,SOX4,STAT3,VAPB
C v Sa NoOut		HMGA1	0.013	transcription regulator		-1.913		-0.03	-1.834	0.367	ARL2BP,HMGCR,NKX2-5,RARA,SOX4,STAT3,STEAP3
C v Sa NoOut		carbon tetrachloride		chemical toxicant	Inhibited	-2.074		-0.066	-1.937	0.379	APAF1,BAX,FAAH,GCLC,HMGB1,PCNA,SMURF2
C v Sa NoOut		NR1H (family)		group		1.964		-0.003	1.97	0.445	ACLY,FASN,MED1,TAP1
C v Sa NoOut		SMAD4	-0.032	transcription regulator	Inhibited	-2.207		-0.041	-2.117	0.451	ACLY,CAB39,CBFB,EIF4EBP1,FSCN1,NKX2-5,TPM3,VAPB
C v Sa NoOut		ARID3A	-0.134	transcription regulator	Inhibited	-2.236		-0.137	-1.93	0.488	ANGEL2,CCAR1,GPC4,NCAPG2,NUDT21
C v Sa NoOut		PRKAA2	-0.049	kinase		-1.941		0.079	-2.095	0.543	ALAS1,BAX,FASN,NPEPL1
C v Sa NoOut		TSC1	-0.011	other		1.964		0.064	1.838	0.545	ATP6V1B2,BAX,FASN,GLUL,NPM1
C v Sa NoOut		BCL6		transcription regulator	Activated	2		-0.012	2.024	1	ACAA2,ALCAM,BAX,SH2D4A,STAT3
C v Sa NoOut		BMP7		growth factor	Activated	2		-0.025	2.05	1	APAF1,CALD1,FASN,GLUL,PLCB1
C v Sa NoOut		DDIT3		transcription regulator		-1.982		-0.03	-1.924	1	BAX,PCK2,PCNA,STAT3
C v Sa NoOut		DICER1	0.071	enzyme		-1.982		0.08	-2.141	1	HES1,HMGCR,PRKCA,RAD23A
C v Sa NoOut		INSR	-0.042	kinase		1.903		-0.094	2.225	1	ACAA2,ALDH6A1,ATP5F1D,FASN,FDFT1,FDPS,GEMIN2,HMGCR,MED1,MTCH2,NDUFB9,PDHA1,SIRT2,SLC30A1,UHRF1,UQCRC1
C v Sa NoOut		MAPK14	-0.005	kinase		-1.991		-0.05	-1.891	1	BAX,FASN,FDPS,HMGCR
C v Sa NoOut		SB203580		chemical drug	Activated	2.611		0.095	2.363	1	BAX,COBL,FDFT1,HMGB1,LIMS1,P4HA1,WLS
C v Sa NoOut		STAT3	-0.118	transcription regulator		-1.956		-0.058	-1.771	1	CCDC88A,CDYL,COBL,DMBT1,FASN,FSCN1,GAP43,INO80,MGST2,NPM1,SOX11,SOX4,STAT3,TAP1
C v Sa NoOut		TCR (complex)		complex		-1.82		-0.075	-1.597	1	IDH2,MAPK8,RPL10A,RPL23A,RPL6,RPL9,SLC1A5,STAT3,UQCRC1
C v Sa NoOut		THZ1		chemical drug	Inhibited	-2		0.133	-2.265	1	CLU,COL12A1,HSPA1A/HSPA1B,RAPH1
C v Sa NoOut		medroxyprogesterone acetate		chemical drug	Inhibited	-2.007		-0.099	-1.612	1	BAX,CCNB2,FASN,FLNB,GLUL,GNG12,MAPK8,NAGLU,P4HA1,PCK2,PCNA,PLCB1,PPL,RPN2,SAMHD1,SMURF2,STAT3
C v Sa NoOut		miR-125b-5p (and other miRNAs w/seed CCCUGAG)		mature microrna		1.969		0.137	1.699	1	BAX,CBFB,DDX19B,OSBPL9
C v Sa NoOut		prostaglandin E2		chemical - endogenous mammalian		1.758		-0.025	1.818	1	APP,BAX,F2RL1,FASN,FSCN1,SOX4,UHRF1
C v Sa NoOut		tetradecanoylphorbol acetate		chemical drug		1.84		-0.068	2.124	1	ALAS1,ALCAM,APP,BAX,CDK4,DMBT1,DSG1,EIF4A3,EIF4EBP1,FAAH,GAP43,GCLC,HES1,NPM1,PCK2,PCNA,PKP3,PRKACA,PRKCA,RARA,RASA1,RECQL4,RXRA,SP4,STAT3,TPM3,TYMS,USP14
C v Sa NoOut		vorinostat		chemical drug		-1.762		0.004	-1.771	1	APAF1,BAX,CDK4,CLU,HMGCR,MAPK8,TAF6L

## Sheet: Causal Networks
Causal Networks for My Projects->Andrea Gallio->2024-05-29_AndreaGallio 100424 - p<0.05->C v Sa NoOut
Master Regulator	Molecule Type	Expr Log Ratio	Depth	Predicted Activation State	Notes	Activation z-score	p-value of overlap	Network bias-corrected p-value	Participating regulators	Target molecules in dataset	Causal network	Target-connected regulators	Relationships Between Master Regulators(Increases/Downstream)	Relationships Between Master Regulators(Decreases/Downstream)	Relationships Between Master Regulators(Affects/Downstream)	Relationships Between Master Regulators(Increases/Upstream)	Relationships Between Master Regulators(Decreases/Upstream)	Relationships Between Master Regulators(Affects/Upstream)	Relationships Between Master Regulators(Increases/Both)	Relationships Between Master Regulators(Decreases/Both)	Relationships Between Master Regulators(Affects/Both)
F Actin	complex		3			-0.162	7.14e-05	0.0003	26S PROTEASOME (complex),ABL1,ACSL4,ACTB,ACTG1,ALOX5,ANXA11,APP,AR,ARHGEF1,CAMP,CAV1,CDKN1B,CHUK,CREB (family),E. coli B4 lipopolysaccharide,EGFR,EIF4E,EIF6,ESR1,F ACTIN (complex),F11R,FOXO1,FUS,GPX1,GSK3B,IKBKB,INSR,ITCH,ITGB3,KRAS,L-serine,MAP2K4,MAPT,MMP9,MYH9,NFE2L2,NFKB (complex),OCLN,PDPK1,PKA (complex),PPARA,PRKCB,PTK2B,PTPN11,RAC1,RAD51,RAF1,RELA,RGS2,SIRT1,SMARCA4,STAT5B,SYK,TARDBP,TEAD1…	ACD,ADK,AGRN,AIF1L,ALAS1,ALDH6A1,ANK3,AP2B1,ARPC3,ARPP19,ASCC1,ATP6V1B2,ATP6V1D,ATP7A,BAX,CA13,CALD1,CAMSAP3,CCNB2,CCP110,CD59,CENPQ,CEP135,CHMP1A,CLGN,CLPB,CLPTM1L,CNOT4,COL12A1,COMMD7,COX5B,COX6C,COX7A2L,CRTC2,CUL4B,DDX6,DEGS1,DIABLO,DIMT1,DLG2,DNAAF10,DSG1,DVL2,DYNC1LI1,EIF4EBP1,ELOVL5,EMB,ENY2,EPB41L4B,EPN1,FAF1,FASN,FBXL20,FDFT1,FLNB,FXN,GCLC,GCLM,GEMIN2,GIPC1,GNA11,GNG12,GPC4,GPD2,HES1,HOOK…	152 (63)	58	glutathione,NDRG2	hydrogen peroxide,IL1R (family)
CD 437	chemical drug		1			-1.177	0.000196	0.0006	CD 437	AKR1B1,ARPC3,ATP5F1C,BANF1,BAX,CCAR1,CDK4,COX6C,COX7A2L,FSCN1,HMGB1,MEN1,MTCH2,NDUFB9,NKX2-5,NPM1,PCBP2,PCLAF,RPL10,SH3BGRL3,SLC25A6,SNRPG,SOX11,SOX4,ST13,TIMM8B	26 (1)	1				CASP2,CASPASE (family),P38 MAPK (family)
Iberiotoxin	chemical reagent		3			1.596	0.000199	0.0005	ABCB1,AKT (family),AP1 (complex),APC,APEX1,APP,AR,BECN1,BK CHANNEL (complex),BMI1,CALMODULIN (family),CCND1,CCNH,CD5,Cdc42,CDH1,CDKN1A,CDKN1B,CEBPB,CFTR,CHUK,CK2 (complex),CREB (family),CREB1,CSNK2A1,disulfiram,EGFR,EGR2,EIF4E,EP400,ESR1,ESR2,EZH2,FGF2,FOS,FOXC1,FOXO1,GATA1,HDAC1,HDAC2,HIF1A,HMGA1,HNRNPK,HSF1,HSP90B1,HTT,Iberiotoxin,IFI16,IGF1R,INSR,IRF2,JUN,LEF1,MAP3K12,MASTL,MEF2C,MEK (family),…	ABHD17B,ACAA1,ACAA2,ACBD5,ACD,ADK,AFF4,AGRN,AIF1L,ALAS1,ALDH6A1,ANKRD28,ANO6,AP2B1,AP3D1,APP,ARID2,ARL2BP,ARPP19,ASCC1,ATP5ME,ATP5MK,ATXN2,BANF1,BAX,BIRC6,CAD,CALM1 (includes others),CAMSAP3,CARHSP1,CBFB,CCAR1,CCDC88A,CCNB2,CCP110,CDK4,CENPQ,CEP131,CEP135,CHMP1A,CLGN,CLPB,CLPTM1L,CMC1,CNOT4,COBL,COMMD7,COX7A2L,CSTF3,CTBP2,CUL4B,DDB1,DDX11,DDX41,DDX6,DEGS1,DHPS,DIABLO,DIMT1,DLG2,DMBT1,DPY19L1,EEF1…	226 (99)	96
DBI	other	0.14	3			0	0.000233	0.0011	Abcb1b,AKT (family),AKT1,AP1 (complex),CASP2,CAT,CAV1,CCK,DBI,DNMT1,FOXO1,GLI1,HSF1,hydrogen peroxide,IKBKB,INSR,JNK (family),MAPK1,MAPK14,MAPK9,MTORC1 (complex),NFKBIA,NQO1,PTPN1,RAC1,RAF1,reactive oxygen species,RHOA,RPS6KB1,SOD (family)	ACBD5,ADIPOR1,ADK,ALDH6A1,AP2B1,ATP5F1D,BAX,CALM1 (includes others),CD59,COX6C,CRTC2,CTSZ,DDT,DEGS1,DIABLO,DPAGT1,DSG1,EHMT1,EIF4EBP1,ELOVL5,EMB,EPB41L4B,FASN,FDFT1,FDPS,FLNB,GAS2L3,GCLC,GCLM,GEMIN2,GPAT4,HMGCR,HNRNPU,IFT172,KNL1,KTN1,LAP3,MAPK13,MAPK8,MDK,MEN1,MSRA,MTCH2,MYO1D,NAGLU,NCOR1,NDUFB9,NDUFV1,NPEPL1,NUP188,PCBP2,PCK2,PICALM,PLAA,POLD4,PPP2R2A,PTP4A2,QKI,RABGGTB,RALBP1,RASA1,RBM45,ROCK2…	86 (30)	29		CPT1B,pidnarulex,sterol
ST1926	chemical drug		1			-1.877	0.000246	0.0005	ST1926	AKR1B1,ARPC3,ATP5ME,CDK4,COX5B,COX6C,COX7A2L,MEN1,MTCH2,NDUFB9,NKX2-5,NPM1,PCBP2,PCLAF,RPL10,RPL6,SLC25A6,SNRPG,SOX11,SOX4,ST13,TIMM8B,UQCRB	23 (1)	1				P38 MAPK (family)	TPT1
INSIG2	other	-0.257	1			-1.342	0.0004	0.0011	INSIG2	ACLY,FASN,FDFT1,FDPS,HMGCR	5 (1)	1		TIAL1			FDFT1,LDLR,sterol
L-glutamic acid	chemical - endogenous mammalian		1			1.155	0.00046	0.0006	L-glutamic acid	ACLY,APP,ATP5ME,BAX,CETN2,FASN,FDFT1,HMGCR,PCNA,ROCK2,SORBS1,TAP1	12 (1)	1	corticosterone	6-methyl-2-(phenylethynyl)pyridine,carnosine,NDRG2,OGT		ACACB,CYP7A1,FDFT1,IKBKB,P38 MAPK (family),P70 S6K (family),PLP1,TAS1R3	glutathione
bicarbonate	chemical - endogenous mammalian		2			-0.333	0.000485	0.0003	bicarbonate,CA9,hydrogen peroxide,PTPN1	APAF1,APP,ATP5F1C,ATP5F1D,ATP5ME,BAX,CLU,COX6C,DNAJA2,DPAGT1,EEF1A1,EHMT1,F2RL1,FDFT1,FDPS,GCLC,GCLM,HES1,HMGB1,HMGCR,MAPK8,MDK,PCBP2,PTP4A2,RALBP1,RASA1,SLC1A4,SLC1A5,SLC30A1,SLC3A2,STAT3,TAP1,TBK1,UHRF1,UQCRC1,YWHAB	36 (4)	3		SLC4A7		CA9,hydrogen peroxide
alvespimycin	chemical drug		1			-0.816	0.000671	0.0004	alvespimycin	ATXN2,CDK4,FASN,FDFT1,HMGCR,HSPA1A/HSPA1B	6 (1)	1					FDFT1,SCAP
U0126	chemical drug		3	Activated		2.575	0.000707	0.0017	ACTG1,AGT,AHR,AKT1,AP1 (complex),AR,BCL2L11,BRD4,CALMODULIN (family),CALPAIN (complex),CAPN6,CBX7,CCAR2,CDK2,CDK5,CDK7,CDKN1B,CEBPB,CLOCK,CREB1,CYP19A1,DNMT3B,E2F3,EGF,EGFR,EGR1,EGR2,EIF4E,EIF5A2,EPAS1,EPHB2,EPRS1,ERK (family),ERK1/2 (family),FMR1,FOS,FOXO3,GATA3,GRIN1,GSK3 (family),GSK3B,HIF1 (complex),HISTONE H3 (family),HMGA1,HNF1B,HSPB8,HTT,IKBKB,IL2,IL4,IRF1,IRS2,JUN,KDM1A,KDM5A,KDM5B,KLF4,L…	ABHD17B,ACAA1,ACAA2,ACLY,ADIPOR1,AFF4,AGK,AGRN,AKR1B1,ALCAM,ANGEL2,ANK3,AP3D1,ARL2BP,ARPP19,ASCC1,ATP5F1C,ATP5ME,ATP6V0A2,ATP6V1B2,ATP6V1D,ATP7A,ATXN2,BAX,BIRC6,BORCS6,BTAF1,CALCOCO1,CALM1 (includes others),CAND1,CARHSP1,CBFB,CCAR1,CCDC8,CCDC86,CCP110,CD59,CDIN1,CDK4,CDYL,CERS2,CHMP1A,CLASP2,CLGN,CLPB,CLPTM1L,CMC1,CMTM6,COBLL1,COL12A1,COPS7A,COTL1,COX6C,CTSZ,CUL4B,CYB5A,DDT,DDX11,DDX41,DDX42,DEGS…	266 (141)	125				CYP7A1,glutathione,NRF1,RB (family)	HISTONE H3 (family),IKBKB,IL24,IL5,LDLR,mir-122 (includes others),mir-132 (includes others),P38 MAPK (family),P70 S6K (family),PRKCB,RETN,SMAD2
PKN1	kinase	-0.088	3			-1.457	0.000916	0.0015	ABCB1,AHR,AKT (family),AKT1,aldosterone,APEX1,APP,AR,BLOC1S6,BMI1,BRD4,CASP3,CBX7,CDKN1A,CDKN1B,CEBPA,CEBPB,CLOCK,CRYAB,DDX5,disulfiram,DNMT1,DNMT3B,EGF,EIF2AK3,EIF4E,ESR1,ESTROGEN RECEPTOR (family),EZH2,FOXC1,FOXO1,GATA1,GLI1,GUCY2D,HISTONE H3 (family),HTT,IKBKB,IL6,IRF1,IRF7,IRS1,KAT5,KDM5A,KDM5B,KLF4,LEF1,MAP2K1,MAPT,NANOG,NFKBIA,NGEF,NPM1,NPPA,NR3C1,PDX1,PGR,PKN1,PPARD,PPARG,PPARGC1A,PPIF,PTG…	ACAA1,ACAA2,ACBD5,ACLY,AGK,AGO1,AKR1B1,ALCAM,ANK3,ANO6,ANXA4,AP2B1,AP3D1,APAF1,ARPC3,ARPP19,ASCC1,ATG16L1,ATP5F1C,BASP1,BORCS6,CAD,CALD1,CAND1,CBFB,CCAR1,CCDC8,CCDC88A,CCNB2,CCP110,CD59,CDIN1,CDYL,CENPQ,CEP131,CEP135,CEP97,CHMP1A,CLASP2,CLGN,CLPB,CMC1,CMTM6,CNOT4,COBL,COMMD7,COX5B,COX6C,CUL4B,CYB5A,DDB1,DDX11,DEGS1,DERL1,DHPS,DHX30,DLG2,DNAJA2,DPY19L1,DSG1,DUS2,DVL2,EEF1A1,EEF1E1,EHMT1,EIF4A3,EIF…	228 (88)	84				HISTONE H3 (family)
histone H3	group		3	Inhibited		-2.074	0.000966	0.0013	14-3-3 (family),ACLY,AHR,AP1 (complex),AR,BRD4,CBX3,CBX4,CBX7,CCND1,CDK4/6 (family),CDKN1A,CDKN1B,CEBPA,CEBPB,CHD4,CREBBP,CSF2,DKK1,DNMT1,DNMT3A,DNMT3B,EED,EGR2,EHMT1,EHMT2,EIF5A2,EP300,ERBB2,ESR1,ESR2,ESTROGEN RECEPTOR (family),EZH2,F2,FOS,FOXO1,GATA1,GLI1,HISTONE H3 (family),IGF1,IKBKB,IL6,ING1,IRF7,KAT2A,KAT2B,KAT5,KDM5A,KDM5B,KLF4,MAPK1,MAPK9,MEF2C,MEK (family),mir-22 (includes others),MTF2,M…	ACBD5,ADIPOR1,ADK,AFF4,AGO1,AGRN,AIF1L,ALAS1,ANK3,ANKRD28,ANXA4,AP3D1,APP,ARPP19,ASCC1,ATG16L1,ATP5F1D,ATP5MK,ATP6V1B2,ATP6V1D,ATXN2,BANF1,BASP1,CALM1 (includes others),CAMSAP3,CBFB,CCDC8,CCDC88A,CCP110,CDIN1,CDK4,CENPQ,CEP135,CLASP2,CLGN,CLPB,CLPTM1L,CLU,CNOT4,COBL,COBLL1,COTL1,COX5B,COX6C,CRTC2,DDB1,DDT,DDX11,DDX41,DEGS1,DERL1,DIMT1,DLG2,DMBT1,DNA2,DNAAF10,DPAGT1,DPY19L1,DUS2,DYNC1LI1,EIF4EBP1,…	238 (98)	87	BI 2536,hydrogen peroxide,JAK2,MED13,metribolone,P38 MAPK (family),PKN1,PRKCB	CLU,U0126
sterol	chemical - endogenous mammalian		1			0	0.000973	0.0022	sterol	ACLY,FASN,FDFT1,FDPS,HMGCR,IDH2	6 (1)	1		INSIG2			DBI,FDFT1,LDLR,LPIN1,MBTPS1,SCAP
tributyltin	chemical reagent		1			-0.378	0.001	0.0007	tributyltin	ACLY,ATP5F1D,F2RL1,NDUFV1,PPL,ROCK2,UQCRC1	7 (1)	1				BMPR1A,P38 MAPK (family)	ASS1
CHFR	enzyme		3			-0.933	0.00138	0.0013	26S PROTEASOME (complex),AKT (family),androgen,AP1 (complex),AR,AURKA,BMI1,CDKN1A,CDKN1B,CEBPB,CHFR,CREB (family),disulfiram,DNMT3A,EIF4E,ERK (family),ESR2,ESTROGEN RECEPTOR (family),EZH2,FADD,FOS,FOXC1,GATA1,HTT,IRF1,IRS1,JNK (family),JUN,KHDRBS1,LEF1,MEF2C,MKNK1,MYCN,NFAT5,NFE2L2,NFKB1,NFKBIA,NGEF,NOTCH (family),NR3C1,PARP1,PDX1,PLK1,POU5F1,PPARA,PPARD,PPARG,PPARGC1A,PRKAA1,PTGS2,RASSF1,RB1,SIR…	ACBD5,ACD,ADK,AGO1,AIF1L,ANKRD28,AP3D1,APP,ARPP19,ATG16L1,ATP5MK,ATP6V1B2,ATXN2,BANF1,BAX,BIRC6,CALM1 (includes others),CAMSAP3,CBFB,CDK4,CEP131,CHMP1A,CLGN,CLPB,CLPTM1L,CLU,CMC1,COTL1,COX5B,COX6C,CRTC2,CTBP2,DDX11,DEGS1,DHPS,DIABLO,DIMT1,DNA2,DSG1,DVL2,EEF1E1,EIF4A3,ELMOD2,EMB,EPB41L3,EPB41L4B,EPHA7,EPS8,ERCC6,FAM174B,FAM241B,FAM32A,FASN,FAU,FREM2,FXN,FZD6,GDI1,GIPC1,GLIPR2,GNA11,GPC4,HES1,HID1,…	139 (68)	66
mitotane	chemical drug		2			0.333	0.00145	0.0016	CYP3A4,CYTOCHROME-C OXIDASE (complex),EIF2A,LIPE,mitotane,SOAT1	APP,BAX,FASN,GCLC,HMGCR,NCOA2,PCK2,RARA,RXRA	9 (6)	5				myristic acid,vaccenic acid	SOAT1
LDLR	transporter		3			-0.147	0.00149	0.0016	5-hydroxytryptamine,Abcb1b,ALP (family),AP1 (complex),APC,APP,AR,ATF6,CCND1,CEBPA,CEBPB,clopidogrel,CREB (family),CTNNB1,CYTOKINE (family),EGFR,EIF4E,ESR1,ESRRA,ESTROGEN RECEPTOR (family),EZH2,FOS,FOXC2,GATA3,GRIN1,GSK3B,HDAC1,HSF1,IGF1,IKBKB,IRS1,KAT5,LCAT,LDLR,LEF1,LEP,MAGI1,MAPK1,MAPK12,MAPKAPK2,MAPT,MEF2C,MEK (family),MITF,MKNK1,MMP9,NANOG,NFE2L2,NFKB1,NFKBIA,NR3C1,P38 MAPK (family),PDX1,PGR,…	ABHD17B,ACAA1,ACAA2,ACBD5,ACLY,AGO1,AGRN,AIF1L,ALCAM,AP2B1,AP3D1,APP,ARID2,ARPP19,ATP5ME,ATP5MK,ATP6V1B2,ATP7A,ATXN2,BASP1,BAX,CALM1 (includes others),CAMSAP3,CARHSP1,CBFB,CCDC88A,CENPQ,CEP135,CERS2,CHMP1A,CLGN,CLPTM1L,CLU,CNOT4,COBL,COMMD7,COX6C,CRTC2,CTSZ,CUL4B,CYB5A,DDT,DDX41,DDX6,DIABLO,DIMT1,DLG2,DSG1,DVL2,DYNC1LI1,ELOVL5,EMB,ENOX1,ENY2,EPB41L4B,EPHA7,EPS8,FAAH,FASN,FBXL20,FDFT1,FDPS,FREM2,F…	186 (85)	82	ATP7B,CD5,hydrogen peroxide,IFI16,isoquercitrin,KMUP-1,linoleic acid,MBTPS1,methyl-beta-cyclodextrin,SCAP,SCP2,SPRING1,SREBP (family),testosterone propionate	INSIG2,LIPG,LMNB1,metribolone,MYLIP,PDE8A,RETN,SRT2183,sterol,U0126		corticosterone,PON1	P38 MAPK (family),SMAD1/5/9 (family)
miR-345-3p inhibitor	chemical reagent		1			1.732	0.00152	0.0029	miR-345-3p inhibitor	ACLY,FASN,HNRNPU	3 (1)	1
KP-SD-1	chemical drug		3			1.271	0.00176	0.0013	AHR,AKT (family),AKT1,APC,AR,BLOC1S6,BMI1,Cdc42,CEBPB,CLOCK,CSF2,disulfiram,DNMT1,EIF4E,ERBB2,ESR1,ESTROGEN RECEPTOR (family),EZH2,FOXC1,FOXO1,GATA1,GSK3 (family),HIF1A,HNF4A,HTT,IKBKB,IL1B,IL6,ILK,IRF1,IRF7,JUNB,KAT5,KLF4,KP-SD-1,LEF1,MAP1LC3B,MASTL,MTOR,NFE2L2,NFKB (complex),NFKBIA,NGEF,NRF1,P38 MAPK (family),PDX1,PLAT,POU2F2,POU5F1,PPARD,PPARGC1A,PRDM1,PRKAA1,PSEN1,PTGS2,RAC (family),RAF1,RARG…	ACD,ACLY,AGK,AGO1,AGRN,AKR1B1,AP3D1,APP,ARPP19,ATP6V0A2,ATP7A,BASP1,BAX,BIRC6,BORCS6,CAMSAP3,CBFB,CCNB2,CCP110,CDK4,CDYL,CENPQ,CEP131,CEP135,CHMP1A,CLGN,CLPTM1L,CLU,CMC1,CNOT4,COX7A2L,CRTC2,CYB5A,DDB1,DDX11,DDX41,DHPS,DHX30,DIABLO,DIMT1,DLG2,DMBT1,DNAAF10,DUS2,EEF1E1,EHMT1,EIF4A3,EIF4EBP1,ENOX1,ENY2,EPB41L3,EPB41L4B,ERCC6,F2RL1,FAM107B,FAM174B,FAM241B,FAM32A,FAU,FDPS,FREM2,FSCN1,GAP43,GCLC,GCLM,G…	179 (82)	80
CERS2	transcription regulator	0.163	3	Inhibited		-2.043	0.00224	0.0049	AP1 (complex),APP,AR,ATF1,ATF2,BAX,CASPASE (family),CERS2,CREB (family),CTNNB1,CYTOCHROME-C OXIDASE (complex),EIF4E,ERK1/2 (family),ESR1,ETV4,FADD,FOS,FOXO1,FOXO3,GSK3B,IKBKB,IL12 (complex),IRF7,IRS1,IRS2,JNK (family),JUN,JUNB,MAP2K4,MAPK12,MAPK9,MAPT,MEF2C,MTOR,NFKB (complex),NFKBIA,NR4A1,PPARG,PTGS2,RB1,RICTOR,RPS6KB1,RPTOR,RXRA,SHC1,SMAD2,SMAD2/3 (family),SMAD3,SP1,STAT1,STAT3,STAT6,TNF,TP53,T…	ADK,AKR1B1,AP2B1,AP3D1,APAF1,APP,ATP5F1D,ATP5MK,ATP6V0A2,ATP6V1B2,ATP7A,ATXN2,BAX,BIRC6,CALM1 (includes others),CAND1,CBFB,CCAR1,CCDC88A,CCP110,CENPQ,CEP131,CEP135,CHMP1A,CLGN,CNOT4,COBL,COMMD7,COX6C,COX7A2L,CTSZ,CUL4B,CYB5A,DDX6,DEGS1,DLG2,DMBT1,DNAJA2,DVL2,EIF4E2,ELMOD2,ELOVL5,EMB,ENY2,EPB41L4B,FAAH,FAU,FBXL20,FDFT1,FREM2,FXN,FXR2,GAP43,GIPC1,GKAP1,GLDC,GLUL,GNAQ,GNG12,GPAT4,GPC4,GPD2,HES1,HID1…	162 (57)	56		miR-1-3p (and other miRNAs w/seed GGAAUGU)			glutathione
p38 MAPK	group		3	Inhibited		-2.472	0.00237	0.0029	5-hydroxytryptamine,AGT,AHCTF1,AKT (family),AKT1,AP1 (complex),ATF1,ATF2,ATF6,BMI1,BRD4,CALPAIN (complex),CAPN6,CBX7,CDC25A,CDK1,CDK7,CEBPA,CEBPB,CEBPD,CITED2,CLOCK,COP1,CREB (family),CREB1,CYBB,EGFR,EGR1,EIF4E,EIF5A2,EP300,EPHB1,ERK1/2 (family),ERN1,ESR1,ESTROGEN RECEPTOR (family),FADD,FOS,FOXC1,FOXC2,GATA3,GLI1,GRK2,GSK3B,HISTONE H3 (family),HMGA1,HNF1A,HNF1B,HTT,IGF1,IKBKB,IL12 (family),ING1,I…	ABHD17B,ACAA1,ACAA2,ACBD5,ADK,AFF4,AGK,AGO1,AGRN,AIF1L,ANGEL2,ANK3,ANKRD28,AP2B1,AP3D1,ARIH2,ARL2BP,ARPP19,ASCC1,ATP5F1C,ATP5MK,ATP6V1B2,ATP7A,ATXN2,BASP1,BAX,BIRC6,BORCS6,CACYBP,CALCOCO1,CALM1 (includes others),CAMSAP3,CAND1,CARHSP1,CBFB,CCDC25,CCDC88A,CCP110,CDIN1,CDYL,CENPQ,CEP131,CEP135,CEP97,CETN2,CHMP1A,CLPTM1L,CMC1,CMTM6,CNOT4,COBL,COBLL1,COPS7A,COTL1,COX5B,COX6C,CTSZ,CUL4B,CYB5A,DDB1,DDT,…	275 (161)	130	CASP2,CD 437,CLU,corticosterone,doxycycline,farnesyl pyrophosphate,GFER,homocysteine,hydrogen peroxide,IL1R (family),IL24,IL5,ITCH,JAK2,L-glutamic acid,linoleic acid,LPIN1,OSMR,P2RY2,PRKCB,prostaglandin A2,RETN,ST1926,tributyltin,vaccenic acid	ALDH2,decursin,dehydroepiandrosterone sulfate,epigallocatechin-gallate,FANCC,glutathione,LDLR,PHB1,PPP2R1A,rhodioloside,U0126		ASS1,BBC3,HISTONE H3 (family),Nedd4,P70 S6K (family),SMAD2,TIAL1	RARA,RB (family),RBP1
arachidonyl-2-chloroethylamide	chemical reagent		3			-1.332	0.00249	0.0021	Abcb1b,AKT (family),APP,arachidonyl-2-chloroethylamide,benzo(a)pyrene,BMI1,CASP2,CAT,CAV1,CCND1,CDKN1A,CDKN1B,CEBPA,CEBPB,CREB (family),DNMT1,ESR1,ESR2,ESTROGEN RECEPTOR (family),EZH2,FOXC1,GATA1,HIF1A,HTT,hydrogen peroxide,IKBKB,IL2,INSR,IRF1,IRS1,LEF1,MASTL,NFAT5,NFE2L2,NFKB1,NFKBID,NGEF,NPM1,NR1I3,NRF1,P38 MAPK (family),PDX1,PGR,phenobarbital,POU5F1,PPARA,PPARD,PPARG,PPARGC1A,PRKAA1,PRKAA2,pro…	ACAA1,ACAA2,ACBD5,ACLY,ADK,AGO1,AGRN,AIF1L,ALDH6A1,ANK3,ANO6,AP2B1,ARPP19,ATP6V1D,ATP7A,BANF1,BASP1,BAX,BIRC6,CAMSAP3,CBFB,CCP110,CDK4,CENPQ,CEP131,CEP135,CLPB,CLPTM1L,CMC1,CNOT4,COMMD7,COTL1,CSTF3,CUL4B,DDB1,DDX11,DDX41,DDX6,DEGS1,DHPS,DIABLO,DIMT1,DLG2,DNA2,DPAGT1,DVL2,EEF1E1,EHMT1,EIF4A3,EMB,ENY2,EPB41L3,EPHA7,EPS8,FAAH,FAM107B,FAM174B,FAM241B,FAM32A,FASN,FBXL20,FDPS,FREM2,FXN,FXR2,GCLC,GDI1,G…	163 (68)	66
BI 2536	chemical drug		3			1.206	0.00251	0.0019	26S PROTEASOME (complex),AKT (family),BI 2536,BMI1,BRD4,CBX7,CCND1,Cdc42,CDKN1B,CEBPB,CREB (family),CTNNB1,DNMT1,DNMT3B,E2F1,EIF2AK2,EIF4E,ESR1,ESR2,ESTROGEN RECEPTOR (family),EZH2,FADD,FOXC1,GATA1,HISTONE H3 (family),HSF1,HTT,ING1,IRF1,IRS1,JUN,KAT5,KDM5A,KDM5B,LEF1,MASTL,MEK (family),MYOD1,NFE2L2,NFKB1,NGEF,NPM1,NRF1,PDX1,PLK1,PPARD,PPARGC1A,PRKAA1,PTEN,PTGS2,RAD51,RAG2,RB (family),SIRT1,SLC2A4…	ACAA1,ACAA2,ACD,ADK,AGO1,AGRN,AIF1L,ANKRD28,ANO6,AP2B1,APAF1,APP,ARID2,ARPP19,ASCC1,ATP5ME,ATP6V1B2,BANF1,BASP1,CAD,CALD1,CAMSAP3,CBFB,CCDC8,CCNB2,CCP110,CDIN1,CENPQ,CEP131,CEP135,CHMP1A,CLASP2,CLPB,CLPTM1L,CLU,CMC1,CNOT4,CSTF3,CUL4B,CYB5A,DDB1,DDX41,DEGS1,DHPS,DIABLO,DIMT1,DLG2,DPY19L1,DSG1,DVL2,EEF1E1,EIF4A3,EIF4EBP1,ELMOD2,EMB,EPB41L3,EPHA7,EPS8,ERCC6,FAM174B,FAM241B,FAM32A,FASN,FBXL20,FDFT1,F…	176 (73)	70				HISTONE H3 (family)	RB (family)
imperatorin	chemical - endogenous non-mammalian		3			1.365	0.0026	0.003	Abcb1b,ADAM10,ALOX5,AP1 (complex),ATF4,CASP1,CASP2,CAT,CBX7,CCND1,CDKN1A,CEBPB,CITED2,CREB1,DNMT1,doxorubicin,ERK1/2 (family),ESR1,FOS,FOXO1,GLUTATHIONE PEROXIDASE (family),GSK3B,HIF1A,hydrogen peroxide,IKBKB,IL1 (family),IL1B,IL33,imperatorin,IRS1,JUN,KAT5,KLF4,LRP6,MAPK1,MITF,MKNK1,MMP9,NCOA1,NCOA2,NFE2L2,NFKBIA,NOS2,NOS3,NQO1,NR3C1,NR4A1,P38 MAPK (family),POU5F1,PPARG,PRKG1,PTPN1,RAF1,RARA,rea…	ACBD5,ADIPOR1,ANK3,AP3D1,APP,ARPP19,ATP5ME,ATP5MK,ATP6V1B2,ATP6V1D,ATP7A,ATXN2,BASP1,BAX,BIRC6,CALM1 (includes others),CCP110,CENPQ,CEP135,CEP97,CLPTM1L,CNOT4,COBLL1,COTL1,COX6C,CRTC2,CTSZ,CUL4B,DDB1,DDT,DDX41,DEGS1,DIABLO,DLG2,DSG1,DVL2,DYNC1LI1,EEF1E1,EHMT1,EMB,ENOX1,ENY2,EPHA7,FASN,FLNB,FREM2,FXR2,GCLC,GDI1,GKAP1,GLDC,GLIPR2,GNA11,GNG12,GPAT4,GPBP1,GPD2,HNRNPU,HOOK2,IDH2,IFT172,IFT88,IKBKG,KAT…	155 (70)	66
TPOR dimer	complex		2			-0.302	0.00266	0.0044	IRS2,JAK2,SHC1,TPOR DIMER (complex)	ACLY,BAX,DVL2,FASN,HMGCR,MAP2K3,PCNA,RARA,STAT3,TAP1,TLN1	11 (4)	3				JAK2
GCSF receptor	complex		3			0.148	0.00266	0.0024	AKT1,AP1 (complex),APP,AR,ARHGAP5,ATF1,BCR-ABL1,BLOC1S6,CALMODULIN (family),CCR2,CDC42,CDKN1A,CDKN1B,CEBPA,CHUK,CLOCK,CREB (family),CREB1,CSF2RA,CSF2RB,DNMT1,EIF4E,ESR1,ESR2,ETV4,FADD,FOS,GCSF RECEPTOR (complex),HIF1A,HOXA10,IFNGR1,IKBKB,IL12 (complex),IRF7,IRS1,IRS2,JAK2,JNK (family),JUN,JUNB,JUND,KLF4,LEPR,MAP2K4,MAPK1,MAPK12,MAPK9,MAPT,MEF2C,mir-21 (includes others),MYC,NFE2L2,NFKB (complex),N…	ACBD5,ADK,AFF4,AGK,AIF1L,ALAS1,AP3D1,APP,ARID2,ARPC3,ATP5F1D,ATP5ME,ATP5MK,ATP6V0A2,ATP7A,ATXN2,BANF1,BIRC6,BORCS6,CACYBP,CALM1 (includes others),CBFB,CCDC88A,CCP110,CDK4,CDYL,CENPQ,CEP135,CERS2,CHMP1A,CLGN,CLPB,CLPTM1L,CNOT4,COBL,COL12A1,COMMD7,COX6C,COX7A2L,CRTC2,CSTF3,CUL4B,DDT,DDX19B,DDX41,DDX6,DHX30,DLG2,DMBT1,DNA2,DNAJC7,DVL2,EHMT1,ELMOD2,ENOX1,EPB41L4B,EPHA7,EPS8,ERCC6,FAAH,FAF1,FAM107B,FA…	182 (89)	85				JAK2
GCK	kinase		3			-0.603	0.00269	0.0027	2-deoxyglucose,26S PROTEASOME (complex),AHR,ANXA1,AP1 (complex),APP,AR,ATF1,Cdc42,CEBPA,CREB (family),CREB1,D-fructose,D-glucose,E2F1,EGFR,EIF2AK2,EIF2AK3,EIF4E,EP300,ERBB2,ERN1,ESR1,FADD,FGF2,FOS,GCK,HDAC2,HIF1A,IGF1R,IKBKB,IL12 (complex),INSR,JNK (family),JUN,JUNB,mannose,MAPK1,MAPK12,MEF2C,MYC,NFE2L2,NFKBIA,NTRK2,ODC1,OGA,OGT,PDPK1,PDX1,PPARD,PPARG,PTEN,PTGS2,RAF1,RB1,RELA,RICTOR,RXRA,RYR2,SHC…	ACAA1,ACAA2,ACLY,ADIPOR1,ADK,AFF4,AKR1B1,ALDH6A1,AP3D1,APP,ARID2,ATP5F1C,ATP5ME,ATP5MK,ATP6V0A2,ATP7A,ATXN2,BAX,BIRC6,CALD1,CALM1 (includes others),CCDC88A,CCP110,CD59,CDK4,CENPQ,CEP135,CERS2,CHMP1A,CLGN,CLPTM1L,CLU,CMC1,CNOT4,COBL,COBLL1,COMMD7,COX7A2L,CRTC2,CSTF3,CTSZ,CUL4B,DDT,DDX11,DDX41,DDX6,DEGS1,DERL1,DLG2,DNAAF10,DSG1,DUS2,DYNC1LI1,ELMOD2,EMB,EPB41L4B,EPHA7,ERLEC1,FAAH,FAM241B,FAM32A,FASN…	176 (73)	71	PFKFB1,PTN,RARA,RBP1,RICTOR	CPT1B,PRKCB
CYP7A1	enzyme		1			1	0.00276	0.0054	CYP7A1	FASN,FDFT1,FDPS,HMGCR	4 (1)	1	ATP7B,L-glutamic acid,mir-122 (includes others),PEX5L,PRKCB,U0126	ketoconazole,SCP2
MBTPS1	peptidase	-0.161	1			1	0.00276	0.0055	MBTPS1	FASN,FDFT1,FDPS,HMGCR	4 (1)	1		sterol		FDFT1,LDLR
SCP2	transporter	0.042	2			1	0.00276	0.0042	SCP2,SOAT1	ACAA1,APP,FASN,HMGCR	4 (2)	2		CPT1B		LDLR,PDZK1IP1,SOAT1	CYP7A1,lipid,sphingomyelin
lipid	chemical - endogenous mammalian		1			-1	0.00276	0.0045	lipid	ACLY,CLU,FDPS,HMGCR	4 (1)	1	corticosterone,LCAT,PLP1,PTN,SOAT1	SCP2,soy isoflavones,sphingomyelin,SRT2183		CD1 (family),CLU	PON1,SREBP (family)
PON1	phosphatase		2			-1.414	0.00276	0.0055	1-palmitoyl-2-arachidonyl-sn-glycero-3-phosphorylcholine,clopidogrel,PON1	AGRN,CLU,GCLM,PCK2,SESN2,SLC1A4,SLC3A2,ZMYND8	8 (3)	2	benzo(a)pyrene,LCAT,LDLR	linoleic acid,lipid		clopidogrel
NFKBIB	transcription regulator	0.012	2			0.728	0.00279	0.0041	BAX,IKBKB,NFKBIB,PDE8A,PRKACA	ALAS1,APAF1,APP,CCNB2,CLU,CTSZ,FDPS,FSCN1,HMGCR,HSPA1A/HSPA1B,MYO1D,NAGLU,PDIA6,SLC16A2,STAT3,TERF2IP,TLN1	17 (5)	4	CLU			PDE8A
ALAS1 gene:NRF1:PPARGC1B	complex		2			0.832	0.00309	0.0025	ALAS1 gene:NRF1:PPARGC1B,NRF1,PPARGC1B	ALAS1,COX5B,FASN,FDFT1,FDPS,GCLC,GCLM,GGPS1,HMGCR,PCK2,PSMC1,PSMD6,SLC19A1	13 (3)	3
ATP5B gene:NRF1:PPARGC1B	complex		2			0.832	0.00309	0.0025	ATP5B gene:NRF1:PPARGC1B,NRF1,PPARGC1B	ALAS1,COX5B,FASN,FDFT1,FDPS,GCLC,GCLM,GGPS1,HMGCR,PCK2,PSMC1,PSMD6,SLC19A1	13 (3)	2
CYCS gene:NRF1:PPARGC1B	complex		2			0.832	0.00309	0.0025	CYCS gene:NRF1:PPARGC1B,NRF1,PPARGC1B	ALAS1,COX5B,FASN,FDFT1,FDPS,GCLC,GCLM,GGPS1,HMGCR,PCK2,PSMC1,PSMD6,SLC19A1	13 (3)	2
PRKCB	kinase		2	Inhibited		-3.167	0.00316	0.0071	26S PROTEASOME (complex),ACSL4,AKT (family),ATF2,CHUK,EIF4E,EIF6,ERK1/2 (family),FOXO1,FUS,GSTP1,IKBKB,INSR,JAK2,JNK (family),KRAS,L-serine,MAPK1,MAPK8,MAZ,NFKB (complex),NFKBIA,P38 MAPK (family),PKC (family),PPARA,PRKCB,PTPN11,RAC1,RAF1,RAS (family),RELA,RGS2,SHC1,TEAD1,TFEB,TP53,TP73,VDR,VEGFA	ACAA1,ADIPOR1,AGRN,AIF1L,AKR1B1,ALAS1,ALDH6A1,AP2B1,ARPC3,ARPP19,ATP5F1C,ATP6V1B2,ATP6V1D,BIRC6,CALD1,CAMSAP3,CAND1,CBFB,CCAR1,CD59,CHMP1A,COL12A1,COX5B,COX7A2L,CRTC2,CTSZ,CYB5A,DDT,DIABLO,DIMT1,DMBT1,DNA2,DNAJA2,DSG1,EEF1A1,EIF4E2,EIF4EBP1,ELOVL5,ENY2,EPN1,F2RL1,FASN,FDFT1,FLNB,FZD6,GAP43,GCLC,GDI1,GEMIN2,GNAQ,GPD2,HMGB1,HSPA1A/HSPA1B,IDH2,KIFC1,KRT16,LAP3,MAGED1,MANF,MAP2K3,MAPK13,MDK,MED1,MEN1…	144 (39)	39	CCAR2,dehydroepiandrosterone sulfate,hydrogen peroxide,RICTOR	U0126		CYP7A1,HISTONE H3 (family),IKBKB,JAK2,P38 MAPK (family)	GCK
SMAD5	transcription regulator	0.046	3			-1.643	0.00318	0.0057	ALP (family),AP1 (complex),AR,BAX,CCND1,CREB (family),CSF2,CXCL8,DNMT1,E2F (family),EZR,FOS,IGF1,IL2,JUN,JUN/JUNB/JUND (family),NFAT (family),PRL,RB (family),RB1,RBL1,RBL2,RNA POLYMERASE III (complex),RUNX2,SMAD5	ADK,AKR1B1,ALAS1,ANXA4,AP3D1,APAF1,ATP6V1D,ATXN2,BAX,CALD1,CALM1 (includes others),CD59,CLGN,COBL,COL12A1,COTL1,COX5B,COX6C,DDX6,DEGS1,DYNC1LI1,EMB,EPB41L4B,FASN,FLNB,FSCN1,FXN,FZD6,GAP43,GCLM,GDI1,GIPC1,GNAQ,GPD2,HES1,HMGB1,HNRNPU,HSPA1A/HSPA1B,IFT172,KIFC1,KRT16,MAGED1,MAP2K3,MDK,MEN1,MRPL39,MRPL55,NAV1,NCOA2,NDUFA5,NDUFS2,NDUFV1,NKX2-5,NUDC,P4HA1,PCBD1,PCK2,PCLAF,PCNA,PDIA6,PIGA,PMPCB,POLA1,PO…	107 (25)	23				RB (family)
EEF1A2	translation regulator	0.01	3			-0.463	0.0032	0.0029	aflatoxin B1,AKT1,APP,AR,BLOC1S6,CALMODULIN (family),CCND1,CDKN1A,CDKN1B,CEBPA,CFTR,CHUK,CLOCK,CREB (family),CREB1,CTNNB1,CYP3A4,DNMT1,EEF1A2,EGFR,EGLN (family),EIF4E,ERBB2,ESR1,ESR2,FOS,FOXO1,GRIN2A,GRM5,HIF1A,HMGCR,IRF7,IRS1,IRS2,JUN,KLF4,KRAS,LCK,LIPA,MAP1LC3B,MMP14,monocrotaline,MTF1,MTOR,NFE2L2,NFKBIA,NR4A1,NRAS,okadaic acid,PDPK1,PKC (family),POU5F1,PPARA,PPARG,PRKAA1,PSEN1,PTEN,PTPN1,RARG,…	ACD,ACLY,ADK,AGK,AIF1L,AKR1B1,ANK3,AP3D1,APP,ARID2,ARPP19,ATP5F1D,ATP5ME,ATP6V0A2,ATP7A,ATXN2,BANF1,BAX,BIRC6,BORCS6,CBFB,CCAR1,CCP110,CDK4,CDYL,CENPQ,CEP131,CEP135,CERS2,CHMP1A,CLGN,CLPB,CLPTM1L,CLU,CNOT4,COMMD7,COX6C,COX7A2L,CSTF3,CUL4B,DDX41,DDX6,DHX30,DLG2,DNA2,DNAAF10,DVL2,DYNC1LI1,EHMT1,ENOX1,EPHA7,EPN1,ERCC6,FAAH,FAM32A,FASN,FAU,FBXL20,FDPS,FREM2,FXN,FXR2,GAP43,GCLC,GCLM,GIPC1,GLDC,GNA11,G…	168 (81)	79
MitoBloCK-6	chemical drug		2			-1.633	0.00331	0.0047	GFER,MitoBloCK-6	NDUFB9,NDUFS2,NDUFV1,PCK2,UQCRB,UQCRC1	6 (2)	2					GFER
SERPIN	group		2			0	0.00331	0.005	CASPASE (family),CTSG,ELANE,SERPIN (family)	APP,BAX,CDK4,F2RL1,GLUL,NKRF	6 (4)	3				IL5	CASPASE (family)
dioleoylphosphatidic acid	chemical - endogenous mammalian		2			1.414	0.00336	0.004	dioleoylphosphatidic acid,P70 S6K (family),RPS6KB1	BAX,CDK4,EEF1A1,FASN,GAP43,HMGCR,PCNA,RPS6KB2	8 (3)	2				P70 S6K (family)
CASP2	peptidase	0.059	3			-0.7	0.00337	0.0038	5-hydroxytryptamine,AP1 (complex),APEX1,ATF2,ATF6,BAX,BCAP31,BID,CASP2,CASP3,CASP8,CASPASE (family),CEBPA,CEBPB,CREB (family),CREB1,EGFR,EIF2AK2,EIF4E,EP300,ESR1,ESTROGEN RECEPTOR (family),FOS,FOXC2,GATA3,GSK3B,IGF1,IKBKB,IL1B,IRS1,JUN,KAT5,LEP,MAP3K7,MAPK1,MAPK12,MAPT,MEF2C,MET,MITF,MKNK1,MYC,NFE2L2,NFKB (complex),NFKB1,NFKBIA,NLRP3,NR3C1,P38 MAPK (family),P70 S6K (family),PDX1,PGR,PPARA,PPARG,P…	ACAA1,ACAA2,ACBD5,ACLY,ADK,AFF4,AGO1,AGRN,AIF1L,ANK3,AP2B1,AP3D1,APAF1,ARID2,ARPP19,ATP5F1C,ATP5ME,ATP5MK,ATP6V1B2,ATP7A,ATXN2,BASP1,BAX,BIRC6,CALM1 (includes others),CAMSAP3,CAND1,CBFB,CCDC88A,CCP110,CENPQ,CEP135,CHMP1A,CLPTM1L,CNOT4,COBL,COBLL1,COTL1,COX5B,COX6C,CSTF3,CTSZ,CUL4B,CYB5A,DDB1,DDT,DDX41,DDX6,DERL1,DIABLO,DIMT1,DLG2,DMBT1,DNAJA2,DSG1,DVL2,EEF1A1,EIF4E2,ELOVL5,EMB,ENOX1,ENY2,EPB41L4B…	204 (78)	76	3-nitropropionic acid,CD 437,hydrogen peroxide	CYGB,LJ2a,LJ3a		P38 MAPK (family)
succinylacetone	chemical - endogenous mammalian		2			0.447	0.00349	0.005	IDO1,succinylacetone	ALAS1,ARID2,SLC1A4,SLC1A5,SLC3A2	5 (2)	2					IDO1
CA9	enzyme		1			-1.89	0.00351	0.0042	CA9	ATP5F1C,ATP5F1D,ATP5ME,SLC1A4,SLC1A5,SLC3A2,UQCRC1	7 (1)	1	bicarbonate	glutathione		L-tryptophan
SOAT1	enzyme	0.194	1			1.732	0.00359	0.0082	SOAT1	APP,FASN,HMGCR	3 (1)	1	SCP2	apomine,decursin,mitotane		lipid
carnosine	chemical - endogenous mammalian		1			-0.577	0.00359	0.01	carnosine	BAX,FASN,HMGCR	3 (1)	1					corticosterone,L-glutamic acid
enzalutamide	chemical drug		3			-0.286	0.00367	0.0033	androgen,AP1 (complex),APEX1,APP,AR,ATM,BAX,CALMODULIN (family),CASP3,CASR,CCND1,CDC42,CDKN1A,CEBPA,CFTR,CREB (family),CTNNB1,E2F1,EGFR,EGLN (family),EIF2AK2,EIF4E,ELF4,enzalutamide,ERBB2,ESR1,FOS,GABPA,GRIN2A,GRM5,HIF1A,IGF1R,IKBKB,IKBKG,JUN,KHDRBS1,KRAS,LCK,LIPA,MAPK12,MAPK9,MMP14,MTF1,MYC,NFAT (family),NFAT5,NFE2L2,NFKB1,NFKBIA,NPM1,NR1I3,NR3C1,NR4A1,NRAS,P70 S6K (family),PEBP1,PKC (family),PP…	ACAA1,ACBD5,ADK,AFF4,ANK3,ANO6,AP3D1,APP,ARID2,ARPC3,ARPP19,ASCC1,ATG16L1,ATP5F1C,ATP5F1D,ATP5ME,BAX,BIRC6,BORCS6,CALD1,CALM1 (includes others),CAND1,CCAR1,CCDC88A,CCP110,CDK4,CENPQ,CEP135,CHMP1A,CLGN,CLPTM1L,CLU,CNOT4,COBLL1,COMMD7,COTL1,COX5B,COX6C,CRTC2,CSTF3,CUL4B,DDX41,DDX6,DEGS1,DLG2,DNA2,DNAAF10,DNAJA2,DPY19L1,DSG1,DYNC1LI1,EEF1A1,EIF4E2,EMB,EPB41L3,EPB41L4B,EPHA7,EPN1,EPS8,ERCC6,FAAH,FAM1…	196 (83)	83					glutathione
SYVN1	transporter	0.119	3	Activated		2.697	0.0038	0.0043	26S PROTEASOME (complex),ABCB1,APC,APEX1,APP,AR,BDNF,CASP2,CEBPB,CREB (family),CREB1,CSNK1A1,DDX5,DNMT3A,EIF2AK3,EIF4E,ERBB2,ERN1,FADD,FOS,FOXO1,FOXP3,GFI1,GLI1,GRIN2A,GSK3B,HFE,HMGCR,HNF1B,HNF4A,HSF1,HTT,IL6,INSR,IRF1,KAT5,KLF5,LEF1,MAPK9,MEK (family),mir-21 (includes others),MITF,NANOG,NCOA1,NFE2L2,NFKB1,NLRP3,NPM1,NR3C1,P38 MAPK (family),PDX1,PPARA,PPARG,PPIF,PRKAA1,PSEN1,PTEN,PTPN11,RAF1,RB1,…	ACAA1,ACAA2,ACBD5,ACLY,AGRN,AIF1L,AKR1B1,ALDH6A1,ANK3,ANO6,ANXA4,AP2B1,AP3D1,APAF1,APP,ARPP19,ATP5F1C,ATP6V1B2,ATXN2,BASP1,BIRC6,CACYBP,CALM1 (includes others),CAMSAP3,CAND1,CBFB,CCDC88A,CCNB2,CCP110,CEP131,CHMP1A,CLGN,CLPB,CLPTM1L,CLU,CMTM6,COBL,COMMD7,COTL1,CRTC2,CSTF3,CUL4B,CYB5A,DDX11,DDX41,DDX6,DEGS1,DERL1,DIABLO,DIMT1,DMBT1,DNAAF10,DNAJA2,EEF1A1,EIF4A3,EIF4E2,ELMOD2,EMB,EMC7,ENY2,EPB41L3,EP…	220 (80)	78				KCNN4,NFKB2,SLC4A7,SLC7A5
FOXF1	transcription regulator		3			0.674	0.00394	0.0056	AR,BAX,DNMT1,E2F (family),EZR,FOXF1,JUN/JUNB/JUND (family),MYBL2,RB (family),RB1,RBL1,RBL2,RNA POLYMERASE III (complex),RUNX2	APAF1,ATP6V1D,BAX,CCNB2,CDK4,CLGN,CLU,COTL1,COX5B,COX6C,DEGS1,EPB41L4B,FASN,FZD6,GDI1,GIPC1,HES1,HMGCR,IFT172,KIFC1,MAP2K3,MRPL39,MRPL55,NDUFA5,NDUFS2,NDUFV1,NKX2-5,P4HA1,PCBD1,PCLAF,PCNA,PDIA5,PDIA6,PIGA,PMPCB,POLA1,POLD1,POMT2,PRKCA,RABGGTB,RECQL4,SLC3A2,SMARCC1,SRSF11,STAT3,SUCLG2,TLN1,TONSL,TPX2,TWF2,TYMS,UQCRC1,XPO1,XRCC4,ZMYM1	55 (14)	14		FOXF2			RB (family)
FOXF2	transcription regulator		3			0.674	0.00411	0.0062	AR,BAX,DNMT1,E2F (family),EZR,FOXF2,JUN/JUNB/JUND (family),MYBL2,RB (family),RB1,RBL1,RBL2,RNA POLYMERASE III (complex),RUNX2	APAF1,ATP6V1D,BAX,CCNB2,CDK4,CLGN,CLU,COTL1,COX5B,COX6C,DEGS1,EPB41L4B,FASN,FZD6,GDI1,GIPC1,HES1,HMGCR,IFT172,KIFC1,MAP2K3,MRPL39,MRPL55,NDUFA5,NDUFS2,NDUFV1,NKX2-5,P4HA1,PCBD1,PCLAF,PCNA,PDIA5,PDIA6,PIGA,PMPCB,POLA1,POLD1,POMT2,PRKCA,RABGGTB,RECQL4,SLC3A2,SMARCC1,SRSF11,STAT3,SUCLG2,TLN1,TONSL,TPX2,TWF2,TYMS,UQCRC1,XPO1,XRCC4,ZMYM1	55 (14)	14	IKBKB				FOXF1,RB (family)
SMAD2	transcription regulator	0.165	3	Inhibited		-3.144	0.0042	0.004	aldosterone,androgen,AR,ATF6,CCND1,CDC42,CDKN1A,CDKN1B,CEBPA,CEBPB,CREB (family),CREB1,CTNNB1/TCF (complex),DNMT1,EIF4E,EPRS1,ERBB2,ERK1/2 (family),ERN1,FOS,FOS (family),GATA1,GLI1,HIF1A,HNF1A,HSF1,IKBKB,IL10,IRF1,ITCH,JUN,KDM1A,KDM5A,KDM5B,LCK,LEF1,MAP1LC3B,MAPK1,MED1,MEK (family),mir-21 (includes others),MITF,MKNK1,MTOR,MYRF,NCOA2,NFE2L2,NOTCH (family),NR1I3,NR2C2,NR3C1,OAT,ODC1,PDPK1,PGR,PPARA…	ABHD17B,ACBD5,ACD,ADK,AIF1L,AKR1B1,ALDH6A1,AP3D1,ARID2,ARPP19,ATG16L1,ATP5ME,ATP6V0A2,ATP7A,ATXN2,BASP1,BIRC6,CACYBP,CAD,CALCOCO1,CALD1,CALM1 (includes others),CAMSAP3,CARHSP1,CBFB,CCDC88A,CCNB2,CDIN1,CEP131,CERS2,CHMP1A,CLASP2,CLGN,CLPB,CLPTM1L,COBL,COL12A1,COTL1,COX5B,COX6C,COX7A2L,CRTC2,CSTF3,CTBP2,DDB1,DDT,DDX11,DDX41,DDX6,DEGS1,DERL1,DIMT1,DMBT1,DNAAF10,DPAGT1,DPY19L1,DVL2,DYNC1LI1,EEF1E1,EI…	214 (89)	85	CLU,IL5,P38 MAPK (family),SCAP,TMEM165	epigallocatechin-gallate,ESRRB,linoleic acid,methyl-beta-cyclodextrin,U0126		CYP51A1,FDFT1	SYT9
fluconazole	chemical drug		2			0.816	0.00427	0.0047	CYP (family),CYP3A4,CYP51A1,fluconazole	GCLC,GCLM,HMGCR,NKX2-5,RARA,RXRA	6 (4)	3					Cyp2j9,CYP51A1
PROKR1	G-protein coupled receptor		3	Inhibited		-2.602	0.00431	0.0054	ADAM10,AKT (family),AP1 (complex),APP,ATF2,BMI1,CBX7,CDKN1A,CDKN1B,CEBPB,CHUK,CREB (family),CSF1,CTNNB1,disulfiram,EGFR,ERK1/2 (family),ESR1,ESR2,ESTROGEN RECEPTOR (family),EZH2,FOS,FOXC1,FOXO1,GATA1,HIF1A,HSF1,HSPB8,HTT,IRF1,IRS1,JUN,LEF1,MAPK1,MAPK3,MASTL,MED1,MKNK1,MMP9,NFAT (family),NFAT5,NFE2L2,NFKB (complex),NFKB1,NFKBIA,NFKBID,NGEF,NLRP3,NPM1,NR3C1,NRF1,PDX1,POU5F1,PPARD,PPARGC1A,PRKAA1,PR…	ACBD5,ADIPOR1,ADK,AGO1,AGRN,AIF1L,ANK3,ANO6,AP2B1,AP3D1,APP,ARPP19,ATP6V1B2,ATP7A,ATXN2,BANF1,BASP1,BIRC6,CALM1 (includes others),CAMSAP3,CBFB,CCAR1,CCDC88A,CCP110,CDK4,CENPQ,CEP131,CEP135,CLPB,CLPTM1L,CMC1,CNOT4,COBL,COMMD7,COTL1,COX6C,CSTF3,CTSZ,CUL4B,DDT,DDX11,DDX41,DDX6,DEGS1,DERL1,DHPS,DIABLO,DIMT1,DLG2,DMBT1,DNA2,DSG1,DVL2,EEF1E1,EIF4A3,EMB,EPB41L3,EPHA7,ERLEC1,F2RL1,FAM174B,FAM241B,FAM32A,…	181 (78)	76
SLC4A7	transporter	-0.214	3	Activated		2.602	0.00431	0.0055	ADAM10,AKT (family),AP1 (complex),APP,ATF2,BMI1,CBX7,CDKN1A,CDKN1B,CEBPB,CHUK,CREB (family),CSF1,CTNNB1,disulfiram,EGFR,ERK1/2 (family),ESR1,ESR2,ESTROGEN RECEPTOR (family),EZH2,FOS,FOXC1,FOXO1,GATA1,HIF1A,HSF1,HSPB8,HTT,IRF1,IRS1,JUN,LEF1,MAPK1,MAPK3,MASTL,MED1,MKNK1,MMP9,NFAT (family),NFAT5,NFE2L2,NFKB (complex),NFKB1,NFKBIA,NFKBID,NGEF,NLRP3,NPM1,NR3C1,NRF1,PDX1,POU5F1,PPARD,PPARGC1A,PRKAA1,PT…	ACBD5,ADIPOR1,ADK,AGO1,AGRN,AIF1L,ANK3,ANO6,AP2B1,AP3D1,APP,ARPP19,ATP6V1B2,ATP7A,ATXN2,BANF1,BASP1,BIRC6,CALM1 (includes others),CAMSAP3,CBFB,CCAR1,CCDC88A,CCP110,CDK4,CENPQ,CEP131,CEP135,CLPB,CLPTM1L,CMC1,CNOT4,COBL,COMMD7,COTL1,COX6C,CSTF3,CTSZ,CUL4B,DDT,DDX11,DDX41,DDX6,DEGS1,DERL1,DHPS,DIABLO,DIMT1,DLG2,DMBT1,DNA2,DSG1,DVL2,EEF1E1,EIF4A3,EMB,EPB41L3,EPHA7,ERLEC1,F2RL1,FAM174B,FAM241B,FAM32A,…	181 (78)	76	SYVN1				bicarbonate
OSMR	transmembrane receptor		1			-1	0.00433	0.0095	OSMR	BAX,FASN,GAP43,STAT3	4 (1)	1				P38 MAPK (family)
isoquercitrin	chemical drug		1			1	0.00433	0.0069	isoquercitrin	FASN,FDFT1,FDPS,HMGCR	4 (1)	1				CYP51A1,FDFT1,LDLR
Cyp2j9	enzyme		3			-1.949	0.00434	0.0033	AKT (family),AMPK (complex),AP1 (complex),BECN1,BMI1,CAV1,CCND1,CD274,CDKN1A,CDKN1B,CEBPB,CHUK,CREB (family),CTNNB1,Cyp2j9,disulfiram,EGFR,EIF2AK3,ERK1/2 (family),ERN1,ESR1,ESR2,ESTROGEN RECEPTOR (family),EZH2,FASN,FOXC1,GATA1,HIF1A,HNF4A,HSF1,HTT,INSR,INSULIN (family),IRF1,IRS1,JUN,LEF1,MAPK1,MASTL,MED1,MKNK1,MLXIPL,MMP9,NAMPT,NFAT5,NFE2L2,NFKB (complex),NFKB1,NFKBIA,NFKBID,NGEF,NLRP3,NOTCH1,NPM…	ACD,ADK,AGO1,AGRN,AIF1L,ALDH6A1,ANK3,ANO6,AP2B1,AP3D1,APP,ARPP19,ATG2A,ATP6V1B2,BANF1,BASP1,BAX,BIRC6,CALM1 (includes others),CAMSAP3,CBFB,CCAR1,CCDC88A,CCP110,CDK4,CENPQ,CEP131,CEP135,CLPB,CLPTM1L,CMC1,CNOT4,COBL,COTL1,COX6C,COX7A2L,CSTF3,DDT,DDX11,DDX41,DDX6,DEGS1,DERL1,DHPS,DIABLO,DIMT1,DLG2,DMBT1,DNA2,DSG1,DVL2,EEF1E1,EIF4A3,EMB,ENY2,EPB41L3,EPHA7,EPS8,ERLEC1,FAM174B,FAM241B,FAM32A,FASN,FREM2…	178 (84)	83		fluconazole
LMNB1	other	-0.169	1			-0.447	0.00478	0.0051	LMNB1	DDB1,ERCC6,FASN,HMGCR,PCNA	5 (1)	1	IL5	IKBKB,PPP2R1A			CYP51A1,LDLR
p70 S6k	group		1			1.342	0.00478	0.0081	P70 S6K (family)	BAX,CDK4,EEF1A1,FASN,GAP43	5 (1)	1	bisphenol A,dioleoylphosphatidic acid,doxycycline,L-glutamic acid,NEO1,P38 MAPK (family),rhodioloside,RICTOR,SNX27,TAS1R3,testosterone propionate,TPT1	methyl-beta-cyclodextrin,U0126
voriconazole	chemical drug		2			0.447	0.00478	0.0039	CYP3A4,CYP51A1,voriconazole	GCLC,HMGCR,NKX2-5,RARA,RXRA	5 (3)	2					CYP51A1
RB	group		2			-0.544	0.00511	0.007	AR,BAX,DNMT1,E2F (family),EZR,JUN/JUNB/JUND (family),MYBL2,RB (family),RB1,RBL1,RBL2,RNA POLYMERASE III (complex),RUNX2	APAF1,ATP6V1D,BAX,CCNB2,CLGN,CLU,COTL1,COX5B,COX6C,DEGS1,EPB41L4B,FASN,FZD6,GDI1,GIPC1,HES1,HMGCR,IFT172,KIFC1,MAP2K3,MRPL39,MRPL55,NDUFA5,NDUFS2,NDUFV1,NKX2-5,P4HA1,PCBD1,PCLAF,PCNA,PDIA5,PDIA6,PIGA,PMPCB,POLA1,POLD1,POMT2,PRKCA,RABGGTB,RECQL4,SLC3A2,SMARCC1,SRSF11,STAT3,SUCLG2,TLN1,TONSL,TPX2,TWF2,TYMS,UQCRC1,XPO1,XRCC4,ZMYM1	54 (13)	13	SMAD5,U0126	BI 2536,CXCR1,FOXF1,FOXF2,IFI16,P38 MAPK (family)			CASPASE (family)
2,2-bis(4-hydroxyphenyl)-1,1,1-trichloroethane	chemical - endogenous mammalian		1			-1.414	0.00546	0.0047	2,2-bis(4-hydroxyphenyl)-1,1,1-trichloroethane	CLU,PCNA	2 (1)	1					CLU
AMER1	other		1			-1.414	0.00546	0.0132	AMER1	APAF1,BAX	2 (1)	1
ATOH7	transcription regulator		1			0	0.00546	0.0061	ATOH7	SOX11,SOX4	2 (1)	1
DL-threo-dihydrosphingosine	chemical - kinase inhibitor		1			0	0.00546	0.0051	DL-threo-dihydrosphingosine	RARA,RXRA	2 (1)	1					RARA
OMP-52M51	biologic drug		1			0	0.00546	0.006	OMP-52M51	HES1,NPM1	2 (1)	1
PDE8A	enzyme	-0.059	1			-1.414	0.00546	0.0068	PDE8A	FDPS,HMGCR	2 (1)	1	NFKBIB				CYP51A1,LDLR,SCAP
PLAA	other	-0.068	1			0	0.00546	0.005	PLAA	ANXA4,CLU	2 (1)	1					CLU
RNF139	enzyme		1			1.414	0.00546	0.0172	RNF139	FASN,HMGCR	2 (1)	1
SHBG	other		1			-1.414	0.00546	0.0097	SHBG	ACLY,FASN	2 (1)	1
SRT2183	chemical reagent		1			-1.414	0.00546	0.0172	SRT2183	FASN,HMGCR	2 (1)	1					LDLR,lipid
apomine	chemical drug		1			-1.414	0.00546	0.0073	apomine	HMGCR,PITPNA	2 (1)	1					SOAT1
lidocaine	chemical drug		1			1.414	0.00546	0.012	lidocaine	APP,HMGB1	2 (1)	1					corticosterone
miR-127 prodrug	chemical reagent		1			0	0.00546	0.016	miR-127 prodrug	FASN,SOX11	2 (1)	1
miR-3180-5p (miRNAs w/seed UUCCAGA)	mature microRNA		1			1.414	0.00546	0.0098	miR-3180-5p (miRNAs w/seed UUCCAGA)	AGK,BAX	2 (1)	1
mir-3180 (includes others)	microRNA		1			1.414	0.00546	0.0098	mir-3180 (includes others)	AGK,BAX	2 (1)	1
nicardipine	chemical drug		1			0	0.00546	0.02	nicardipine	APP,BAX	2 (1)	1
tryptase	group		1			0	0.00546	0.0132	TRYPTASE (family)	BAX,F2RL1	2 (1)	1		copper
hydrogen peroxide	chemical - endogenous mammalian		1			0.928	0.00574	0.0082	hydrogen peroxide	APAF1,APP,BAX,CLU,COX6C,DNAJA2,DPAGT1,EEF1A1,EHMT1,F2RL1,FASN,FDFT1,FDPS,GCLC,GCLM,HES1,HMGB1,HMGCR,MAPK8,MDK,PCBP2,PTP4A2,RALBP1,SLC30A1,STAT3,TAP1,TBK1,UHRF1,YWHAB	29 (1)	1	bicarbonate,copper,epigallocatechin-gallate,Fe2+,NCX-4040,SCAP			BBC3,CASP2,CASPASE (family),CLU,CYP51A1,FDFT1,HISTONE H3 (family),LDLR,MAPK13,mir-132 (includes others),Nedd4,P38 MAPK (family),PRKCB,PTN,TCF3	ALDH2,F ACTIN (complex),glutathione,IDO1,IKBKB,SERPINB9
SCAP	other	-0.339	1			1	0.00577	0.0089	SCAP	ACAA2,ACLY,CYB5A,ELOVL5,FASN,FDFT1,FDPS,HMGCR,SF3A3	9 (1)	1	metribolone	alvespimycin,PDE8A,sterol		ACACB,CYP51A1,FDFT1,hydrogen peroxide,LDLR,PMVK,SMAD2,THRSP	SREBP (family)
Ginkgo biloba	chemical drug		2			-0.577	0.00614	0.0104	CAT,CREB (family),Ginkgo biloba,GPX1,JUN,NR1I3	ADK,ALAS1,APP,BAX,CDK4,DDX6,EIF4EBP1,FAF1,FAM107B,FASN,FLNB,FSCN1,FXN,GAP43,GCLC,HNRNPU,KRT16,NCOA2,NKX2-5,PCNA,PRKCA,QKI,RARA,RASA1,RXRA,SLC19A1,TFG	27 (6)	6
CCAR2	peptidase	-0.272	3			1.361	0.00621	0.0109	AR,CCAR2,FOS,MAPK1,NFKB1,NFKB2,RELB,SOD (family)	ALAS1,ANXA4,AP3D1,APP,ATXN2,CD59,CLGN,CLU,COTL1,COX5B,COX6C,DDT,DEGS1,DSG1,EMB,EPB41L4B,FASN,FSCN1,FZD6,GDI1,GIPC1,HMGCR,HOOK2,IKBKG,LAP3,MAGI3,MAPK13,MED15,MRPL39,NUP188,P4HA1,PCBD1,PCNA,PDIA5,PIGA,POMT2,PPL,PPP2R2A,PRKACA,PRKCA,QKI,RBM45,RPL9,RXRA,SAMHD1,SLC19A1,SLC3A2,SUCLG2,SWAP70,TPX2,TRIM21,TWF2,XRCC4,ZNF33A	54 (8)	7				PRKCB	NFKB2
epigallocatechin-gallate	chemical drug		1			1.043	0.00636	0.0107	epigallocatechin-gallate	APP,BAX,CALM1 (includes others),COX5B,DIABLO,DVL2,EEF1A1,FASN,FLNB,GCLC,GDI1,HES1,HMGB1,MAPK13,NDUFA5,PCNA,PRKCA,RXRA,SLC3A2,STAT3,TAP1,UQCRB,YWHAB	23 (1)	1				CASPASE (family),glutathione,hydrogen peroxide,IL24,MAPK13,PTN	JAK2,JAK3,P38 MAPK (family),SMAD2
lithium chloride	chemical drug		1			-0.632	0.00637	0.0067	lithium chloride	ACLY,APP,BAX,DPAGT1,FBXL20,FDPS,FSCN1,HMGCR,NKX2-5,RARA	10 (1)	1				ASS1,corticosterone,CYP51A1,FABP2,FBXL20,RARA
CTDNEP1	phosphatase		2			-1	0.00641	0.0151	CTDNEP1,LPIN1	DVL2,FASN,FDPS,HMGCR	4 (2)	2					LPIN1
methyl-beta-cyclodextrin	chemical drug		1			1	0.00641	0.005	methyl-beta-cyclodextrin	CYB5A,FDFT1,HMGCR,ZFP42	4 (1)	1				FDFT1,LDLR	P70 S6K (family),SMAD2
homocysteine	chemical - endogenous mammalian		1			-0.333	0.00668	0.0067	homocysteine	ACLY,BAX,CLU,EEF1A1,ELOVL5,FASN,FDPS,HMGCR,STAT3	9 (1)	1				CASPASE (family),P38 MAPK (family),RETN	CLU
pidnarulex	chemical drug		1			-1.414	0.00676	0.012	pidnarulex	BAX,BLTP1,CLSTN3,SESN2,TIGAR,TIMM8B,VAMP3,ZCRB1	8 (1)	1				ASCC3,ASS1,CEMIP	DBI,TPT1
DDAH1	enzyme	-0.142	2			-0.816	0.00678	0.0096	DDAH1,NF1	BAX,MDK,MRPL15,NPM1,PRDX4,RPL10A	6 (2)	2
(±)-2-hydroxyoleic acid	chemical drug		1			-0.577	0.00679	0.0082	(±)-2-hydroxyoleic acid	PRKACA,PRKCA,ROCK2	3 (1)	1				sphingomyelin
APBB1	transcription regulator	0.05	1			0.577	0.00679	0.0054	APBB1	APP,HES1,TYMS	3 (1)	1
RBP1	transporter		1			-0.577	0.00679	0.0042	RBP1	POLR2B,RARA,RXRA	3 (1)	1	IKBKB,isotretinoin	JAK2,P38 MAPK (family),propylthiouracil		GCK
Trp53cor1	other		1			0.577	0.00679	0.0169	Trp53cor1	BAX,NPTX1,STAT3	3 (1)	1				BBC3
copper	chemical - endogenous mammalian		1			0.577	0.00679	0.01	copper	APP,ATP7A,HMGCR	3 (1)	1				CASPASE (family),hydrogen peroxide	P2RY2,TRYPTASE (family)
farnesyl pyrophosphate	chemical - endogenous mammalian		1			-0.577	0.00679	0.0208	farnesyl pyrophosphate	APP,FASN,ROCK2	3 (1)	1				P38 MAPK (family)	LIPG
tamibarotene	chemical drug		1			-0.577	0.00679	0.009	tamibarotene	GAP43,RARA,SLC16A2	3 (1)	1				RARA
NfkB2-RelB	complex		3			-1.664	0.00699	0.0103	AR,FOS,MAPK1,NFKB1,NFKB2,NFKB2-RELB (complex),RELB,SOD (family)	ALAS1,ANXA4,AP3D1,APP,ATXN2,CD59,CLGN,CLU,COTL1,COX5B,COX6C,DDT,DEGS1,DSG1,EMB,EPB41L4B,FASN,FSCN1,FZD6,GDI1,GIPC1,HMGCR,HOOK2,IKBKG,LAP3,MAGI3,MAPK13,MRPL39,NUP188,P4HA1,PCBD1,PDIA5,PIGA,POMT2,PPL,PPP2R2A,PRKACA,PRKCA,QKI,RBM45,RPL9,RXRA,SAMHD1,SLC19A1,SLC3A2,SUCLG2,SWAP70,TPX2,TRIM21,TWF2,XRCC4,ZNF33A	52 (8)	6
budesonide	chemical drug		2			1	0.00711	0.0115	budesonide,CCL5,IL12 (complex),IL17A,IL5,NR3C1	ACAA2,ACBD5,ACLY,ADIPOR1,ALCAM,APP,BAX,CAB39,CHMP1A,COTL1,DDB1,DENND11,DSG1,EIF4EBP1,ELOVL5,EPS8,FAAH,FASN,GAP43,GLIPR2,GLUL,GNA11,GNAQ,GNG12,GPAT4,HMGCR,KRT16,LIMS1,MANF,MAP2K3,NDUFA5,NDUFS2,NDUFV1,P4HA1,PCK2,PCNA,PDHA1,PDIA6,PKIB,PPL,PRDX4,PRKACA,PRKCA,SDF2L1,SECISBP2L,SFPQ,SLC1A5,SPCS2,TUBB2A	49 (6)	6					CAB39L,IL5,LPIN1,PTN,RAB2A
IKBKB-DT	other		2			1.069	0.00729	0.0083	IKBKB,IKBKB-DT,MAP3K7	APP,BAX,CCNB2,CLU,CTSZ,FSCN1,MAP2K3,MYO1D,NAGLU,NKX2-5,SLC16A2,STAT3,TERF2IP,TLN1	14 (3)	2				IKBKB
RETN	other		2			0.236	0.00759	0.0124	AKT1,AMPK (complex),ATF2,CDC42,ERK1/2 (family),INSULIN (family),IRS1,IRS2,MAPK1,MMP2,NFKB1,P38 MAPK (family),RAC1,RETN,RHOA,SOD (family),STAT3,STK11	ADIPOR1,ALAS1,ALCAM,APAF1,ATP5F1C,ATP5F1D,ATP7A,CCDC88A,CD59,CDK4,CLU,COBL,CYB5A,DDT,DIABLO,DMBT1,DNAJA2,DSG1,DVL2,EIF4EBP1,EPS8,FASN,FDFT1,FSCN1,GAP43,GCLM,GDI1,GLDC,HMGB1,HMGCR,HOOK2,IKBKG,INO80,LAP3,MAPK13,MED1,MEN1,MTCH2,NDUFB9,NDUFV1,NKX2-5,NPEPL1,NPM1,NUP188,PCK2,PIK3R4,PLCB1,POLD4,POLR3D,PRKACA,PRKCA,PTPN3,QKI,RARA,RBM45,ROCK2,RXRA,SAMHD1,SLC3A2,SMARCC1,SOX11,SOX4,STAT3,TAP1,TBK1,TLN1,TRIM…	72 (18)	18	homocysteine	LPIN1,U0126		P38 MAPK (family)	LDLR
GFER	enzyme	-0.034	1	Activated		2.236	0.00829	0.0115	GFER	NDUFB9,NDUFS2,NDUFV1,UQCRB,UQCRC1	5 (1)	1		MitoBloCK-6		P38 MAPK (family)
PLP1	other		2			-1.342	0.00829	0.0117	IDO1,PLP1	ARID2,SIRT2,SLC1A4,SLC1A5,SLC3A2	5 (2)	2	L-glutamic acid,ursolic acid			IDO1,IL5,lipid
ATP7B	transporter		1			0.816	0.00838	0.0086	ATP7B	ACLY,CENPQ,FASN,FDFT1,FDPS,HMGCR	6 (1)	1		CLU		CYP51A1,CYP7A1,FDFT1,LDLR,LPIN1,THRSP
IL5	cytokine		1			-0.243	0.00879	0.0126	IL5	ACAA2,CHMP1A,DENND11,EIF4EBP1,EPS8,GCLM,GLIPR2,HMGCR,MANF,P4HA1,PDIA6,PKIB,PRDX4,SDF2L1,SFPQ,SLC1A5,SPCS2	17 (1)	1	ALDOSE REDUCTASE (family),IKBKB,PLP1,RARA,SERPIN (family)	budesonide,ITCH,ketoconazole,U0126		ASS1,CTSC,JAK2,LMNB1,P38 MAPK (family),SMAD2
LIPG	enzyme		2			0	0.00907	0.0079	LCAT,LIPG	APP,CLU,FASN,HMGCR	4 (2)	2		farnesyl pyrophosphate			CPT1 (family),LDLR
rasagiline	chemical drug		1			-1	0.00907	0.0099	rasagiline	AFDN,APP,BAX,PRKCA	4 (1)	1					CASPASE (family)
GNE-495	chemical drug		2			1.604	0.0106	0.0211	GNE-495,MAP4K4	ACAA2,ACLY,ATP6V0A2,BAX,EIF4E2,FAR1,FASN,GLUL,NDUFA5,NDUFV1,NT5C2,PCNA,RPS6KB2,UQCRC1	14 (2)	2
ACACB	enzyme	0.456	1			-1.732	0.0112	0.0196	ACACB	ACLY,FASN,HMGCR	3 (1)	1	L-glutamic acid,SCAP,SPRING1	CPT1B,FABP2,MBOAT7,RARA			CPT1 (family)
Fe2+	chemical - endogenous mammalian		1			-1.732	0.0112	0.0148	Fe2+	APP,GCLC,HMGCR	3 (1)	1				hydrogen peroxide,IDO1	glutathione
P2RY2	G-protein coupled receptor		1			-1.732	0.0112	0.0102	P2RY2	GAP43,PTGES2,SESN2	3 (1)	1		copper		P38 MAPK (family)
REV1	enzyme		1			1.732	0.0112	0.0189	REV1	BAX,SESN2,TIGAR	3 (1)	1					BBC3
nicotinic acid	chemical - endogenous mammalian		1			-0.577	0.0112	0.0138	nicotinic acid	ELOVL5,FASN,HMGB1	3 (1)	1				corticosterone,glutathione,TDO2	ANG
prostaglandin A2	chemical - endogenous non-mammalian		1			0.577	0.0112	0.009	prostaglandin A2	CDK4,PCNA,PTGES2	3 (1)	1				P38 MAPK (family)
FABP2	transporter		2			0.333	0.0115	0.0196	FABP2,HADH,LIPE	BAX,FASN,HMGCR,HSPA1A/HSPA1B,NCOA2,PPAT,PRKCA,RARA,RXRA	9 (3)	3	bisphenol A,lithium chloride,SPRING1				ACACB
CYP51A1	enzyme		1			-1	0.0123	0.0152	CYP51A1	HMGCR,NKX2-5,RARA,RXRA	4 (1)	1	ATP7B,C4BP (complex),CD1 (family),hydrogen peroxide,isoquercitrin,lithium chloride,RAB2A,SCAP,SMAD2	Am 580,fluconazole,IFT88,ketoconazole,LMNB1,PDE8A,voriconazole		RARA
IDO1	enzyme		1			-1	0.0123	0.0172	IDO1	ARID2,SLC1A4,SLC1A5,SLC3A2	4 (1)	1	Fe2+,PLP1	hydrogen peroxide,succinylacetone		SLC7A5
CYGB	transporter		2			-1.134	0.0127	0.0111	CASP2,CASP3,CASPASE (family),CYGB	APP,BAX,CDK4,DIABLO,GLUL,MDK,TIGAR	7 (4)	4					CASP2,CASPASE (family)
SERPINB9	other	0.004	2			-0.378	0.0127	0.0175	CASP1,CASPASE (family),ELANE,SERPINB9	APP,BAX,CDK4,F2RL1,FASN,GLUL,NKRF	7 (4)	3		hydrogen peroxide			CASPASE (family)
ALDH2	enzyme	-0.011	1			1.342	0.0133	0.0227	ALDH2	ADIPOR1,GCLC,GCLM,SLC1A4,SLC3A2	5 (1)	1		hydrogen peroxide			ATF5,glutathione,P38 MAPK (family),SLC7A5
IFI16	transcription regulator	-0.119	1			-1.342	0.0133	0.0191	IFI16	ACLY,BAX,FAF1,NKX2-5,XRCC1	5 (1)	1	IKBKB,RICTOR,TCF3			LDLR	RB (family)
linoleic acid	chemical - endogenous mammalian		1			-0.447	0.0133	0.0155	linoleic acid	APP,CLU,FASN,GEMIN2,RXRA	5 (1)	1	LPIN1			CPT1 (family),CPT1B,LDLR,P38 MAPK (family)	CLU,PON1,SMAD1/5/9 (family),SMAD2
RICTOR	other	0.026	1			-1.46	0.0135	0.0306	RICTOR	ATP5F1C,ATP5F1D,ATP6V0A2,ATP6V1B2,ATP6V1D,BAX,COX7A2L,FAU,NDUFA5,NDUFB9,NDUFS2,NDUFV1,PRKCA,PSMC1,PSMD6,RPL10,RPL10A,RPL14,RPL6,RPL9,TRIM21,UQCRB,UQCRC1	23 (1)	1				GCK,IFI16,P70 S6K (family),PRKCB	BBC3
SYVN1	transporter	0.119	1			-1.291	0.0139	0.0209	SYVN1	APP,CALM1 (includes others),EMC7,ERCC6,FASN,NUDT21,POLR2B,RPL10,RPN2,SIRT2,SLC1A5,SLC30A1,SLC3A2,STAT3,TLE5	15 (1)	1				KCNN4,NFKB2,SLC4A7,SLC7A5
NFKB2	transcription regulator	0.032	2			-1.432	0.0142	0.0224	AR,FOS,MAPK1,NFKB (complex),NFKB1,NFKB2,RELB	ALAS1,ANXA4,AP3D1,APP,ATXN2,BAX,CCNB2,CD59,CLGN,CLU,COTL1,COX5B,COX6C,DDT,DEGS1,DMBT1,EMB,EPB41L4B,F2RL1,FASN,FSCN1,FZD6,GAP43,GCLC,GDI1,GIPC1,HMGCR,HOOK2,IKBKG,LAP3,MAGI3,MAPK13,MRPL39,NUP188,NUP62,P4HA1,PCBD1,PDIA5,PIGA,POMT2,PPL,PPP2R2A,PRKACA,PRKCA,QKI,RARA,RBM45,RPL9,RXRA,SAMHD1,SLC19A1,SLC3A2,SUCLG2,SWAP70,TPX2,TRIM21,TWF2,XRCC4,ZNF33A	59 (7)	6	IKBKB,isotretinoin,SYVN1	CCAR2
SLC29A1	transporter	-0.261	2			-1.387	0.0145	0.0149	CREB (family),SLC29A1	ADK,BAX,DDX6,FLNB,FSCN1,FXN,NCOA2,PCNA,PRKCA,QKI,RPL10A,SNRPG,TFG	13 (2)	2
RARA	ligand-dependent nuclear receptor	-0.481	2			1.943	0.0147	0.0252	ATF2,CEBPB,CREB (family),CTNNB1,ESTROGEN RECEPTOR (family),FOS,JUN,PI3K (complex),RARA,RXRA,SOX9,STAT1,tretinoin	ACAA1,ADIPOR1,ADK,AFDN,AGO1,ALAS1,ALCAM,ANXA4,AP3D1,ARPP19,ATP6V1B2,ATXN2,BASP1,BAX,CAD,CALD1,CBFB,CCAR1,CCNB2,CCP110,CD59,CNOT4,COBL,COL12A1,COTL1,CYB5A,DDX42,DDX6,DEGS1,DMBT1,DSG1,EEF1A1,EIF4EBP1,EMB,ENOX1,ENY2,EPHA7,FLNB,FSCN1,FXN,FXR2,GAP43,GCLM,GLIPR2,GLUL,HMGB1,HNRNPU,HSPA1A/HSPA1B,KIFC1,KNL1,KRT16,LIMD2,MAML1,MAP2K3,MAPK8,MDK,MED1,MORC2,NCOA2,NDUFS2,NDUFV1,NEFM,NKRF,NPM1,NUDT21,PARP9,PCNA,…	106 (13)	13	acitretin,Am 580,CD5,CYP51A1,isotretinoin,lithium chloride,retinol acetate,tamibarotene	DL-threo-dihydrosphingosine,JAK2,P38 MAPK (family)		GCK,IL5	ACACB,ATF5,IL1R (family)
apatinib	chemical drug		1			-1.633	0.0148	0.0132	apatinib	CAD,PPAT,ROCK2,SLC1A4,SLC1A5,SLC3A2	6 (1)	1				ASS1
KCNN4	ion channel		2			-1.347	0.015	0.0222	CREB (family),KCNN4,NFATC1,NR3C1	ACBD5,ACLY,ADK,APP,BAX,CDK4,DDX6,ELOVL5,FASN,FLNB,FSCN1,FXN,GAP43,GCLM,GLUL,GPAT4,NCOA2,NDUFA5,NDUFS2,NDUFV1,PCK2,PCNA,PDHA1,PRKCA,QKI,STAT3,TFG	27 (4)	3	SYVN1,TCF3
ACS84	chemical reagent		1			0	0.0156	0.0207	ACS84	GCLC,GCLM	2 (1)	1				glutathione
AP2 alpha	group		2			-1.414	0.0156	0.02	AP2 ALPHA (family),AP2A1,AP2A2	APP,BAX	2 (3)	2
ATF5	transcription regulator		1			-1.414	0.0156	0.0207	ATF5	APAF1,EIF4EBP1	2 (1)	1		ALDH2,OGT,RARA
FBXL20	other	-0.262	1			0	0.0156	0.0487	FBXL20	APP,BAX	2 (1)	1	lithium chloride				BBC3
GNL3L	other	0.107	1			1.414	0.0156	0.0128	GNL3L	BAX,YWHAB	2 (1)	1
NEO1	transmembrane receptor	-0.028	1			-1.414	0.0156	0.007	NEO1	PCNA,STXBP5	2 (1)	1				P70 S6K (family)
PDZK1IP1	other		1			-1.414	0.0156	0.0108	PDZK1IP1	MSRA,SIRT2	2 (1)	1	SCP2
PMVK	kinase	-0.08	1			1.414	0.0156	0.0325	PMVK	BAX,TIGAR	2 (1)	1	mir-122 (includes others),SCAP	Am 580,PEX5L
RNASEH2A	enzyme	-0.03	1			0	0.0156	0.0192	RNASEH2A	PSMD6,SF3B5	2 (1)	1
SLC7A5	transporter	-0.071	1			-1.414	0.0156	0.0157	SLC7A5	PCK2,SLC3A2	2 (1)	1	doxycycline,IDO1,SYVN1	ALDH2,AZD1480,ITCH,TCF3
STRA6	transporter		1			0	0.0156	0.0279	STRA6	RARA,RXRA	2 (1)	1	Am 580			JAK2
TDO2	enzyme		1			-1.414	0.0156	0.0176	TDO2	SLC1A4,SLC1A5	2 (1)	1	nicotinic acid				L-tryptophan
THRSP	other		1			1.414	0.0156	0.0282	THRSP	ACLY,FASN	2 (1)	1	ATP7B,SCAP,SPRING1	gamma-linolenic acid,MED13		myristic acid
TPT1	other	0.479	1			1.414	0.0156	0.0159	TPT1	BAX,PCNA	2 (1)	1		pidnarulex,ST1926		P70 S6K (family)
TUBA1B-AS1	other		1			1.414	0.0156	0.0301	TUBA1B-AS1	ACLY,FASN	2 (1)	1
ezatiostat	biologic drug		1			0	0.0156	0.012	ezatiostat	GCLC,GCLM	2 (1)	1					glutathione
gamma-linolenic acid	chemical - endogenous mammalian		1			-1.414	0.0156	0.0457	gamma-linolenic acid	FASN,PCNA	2 (1)	1					glutathione,THRSP
ketoconazole	chemical drug		1			-1.414	0.0156	0.0375	ketoconazole	FASN,HMGCR	2 (1)	1					CYP51A1,CYP7A1,dehydroepiandrosterone sulfate,glutathione,IL5
miR-215-5p inhibitor	chemical reagent		1			1.414	0.0156	0.0283	miR-215-5p inhibitor	ACLY,FASN	2 (1)	1
myristic acid	chemical - endogenous mammalian		1			0	0.0156	0.017	myristic acid	F2RL1,RXRA	2 (1)	1	mitotane,THRSP	LPIN1
sphingomyelin	chemical - endogenous mammalian		1			0	0.0156	0.0386	sphingomyelin	ELOVL5,FASN	2 (1)	1	(±)-2-hydroxyoleic acid	SCP2			lipid
CPT1	group		2			-0.943	0.0157	0.0305	CPT1 (family),CPT1B,CPT1C	ACLY,ATP5F1C,ATP5ME,EIF4E2,EIF4EBP1,EXOC7,FASN,MAPK8,NDUFA5,NDUFB9,NDUFS2,NDUFV1,PCK2,PRKAB2,PRKACA,RPS6KB2,SORBS1,UQCRB	18 (3)	2	CPT1B,linoleic acid	ACACB,LIPG
bisphenol A	chemical - endogenous mammalian		1	Inhibited		-2.496	0.0158	0.02	bisphenol A	ALAS1,BAX,CUL4B,DHX30,HSPA1A/HSPA1B,PCNA,PICALM,RPL9,RPN2,SF3A3,SLC1A5,STAT3,TWF2	13 (1)	1				FABP2,IKBKB,L-tryptophan,P70 S6K (family)
BBC3	other		3			-0.763	0.0159	0.0315	26S PROTEASOME (complex),AKT1,AP1 (complex),APEX1,AR,ATF4,BAK1,BAX,BBC3,BCL2,BCL2L1,BECN1,BOK,CASP2,CASP3,CASP7,CASP9,CASPASE (family),CDKN1B,CEBPA,CEBPB,corticosterone,DICER1,EIF2AK2,ERN1,ESR1,IKBKB,IL33,IRS2,ITPR2,JUN,MAPK1,MAPK8,MEK (family),MMP9,NFKB (family),NTRK1,PTEN,RNASEL,SOD (family),SP1,STK24,TERT,TRAF2,XBP1	ACAA1,ACAA2,ACLY,AKR1B1,ALAS1,ANK3,ANXA4,AP2B1,APAF1,ARID2,ARPP19,ATP5ME,ATP5MK,ATP7A,BASP1,BAX,CAD,CALM1 (includes others),CCAR1,CCP110,CDK4,CENPQ,CEP135,CLGN,CLPB,CNOT4,COBL,COL12A1,COX5B,COX6C,CSTF3,CUL4B,CYB5A,DDT,DDX11,DDX41,DERL1,DIABLO,DLG2,DPY19L1,DSG1,DVL2,EEF1E1,EIF4EBP1,ENY2,EPB41L4B,ERLEC1,FASN,FDFT1,FDPS,FREM2,FXR2,GAP43,GCLC,GCLM,GIPC1,GLIPR2,GLUL,GMPPB,GNAQ,GNG12,HMGB1,HNRNPU,HOOK2…	139 (45)	41	benzo(a)pyrene,hydrogen peroxide,P38 MAPK (family),Trp53cor1	BMPR1A,FBXL20,NFYA,REV1,RICTOR		CASPASE (family)
DREAM complex:RBL1 gene	complex		2			-0.905	0.0159	0.0169	DREAM complex:RBL1 gene,E2F4,E2F5,RBL1,RBL2,TFDP1	APAF1,BAX,CCNB2,HES1,KIFC1,MAP2K3,PCLAF,PCNA,POLD1,SMURF2,TYMS	11 (6)	5
caspase	group		1			1	0.0163	0.0167	CASPASE (family)	APP,BAX,CDK4,GLUL	4 (1)	1	BBC3,benzo(a)pyrene,CD 437,copper,decursin,epigallocatechin-gallate,homocysteine,hydrogen peroxide,IL24	CYGB,rasagiline,RB (family),SERPIN (family),SERPINB9,ursolic acid			CA2 ATPASE (family)
Am 580	chemical reagent		1			-0.447	0.0164	0.0168	Am 580	FASN,FDFT1,HES1,HMGCR,RARA	5 (1)	1				RARA,STRA6	CYP51A1,FDFT1,PMVK
SPRING1	other		1			1.342	0.0164	0.0215	SPRING1	ACLY,FASN,FDFT1,FDPS,HMGCR	5 (1)	1		miR-1-3p (and other miRNAs w/seed GGAAUGU)		ACACB,FABP2,FDFT1,LDLR,THRSP
miR-1-3p (and other miRNAs w/seed GGAAUGU)	mature microRNA		2			-0.688	0.0164	0.0171	miR-1-3p (and other miRNAs w/seed GGAAUGU),SOD (family)	AGRN,AP3D1,ARID2,ATP6V1B2,BRI3BP,CAND1,CERS2,DSG1,EHMT1,EPB41L4B,GNPDA2,GPD2,PICALM,POLA1,SH2D4A,SH3BGRL3,SSNA1,TPM3,UHRF1	19 (2)	2	perchlorate				CERS2,CTSC,DDX5,glutathione,SPRING1,TRIM2
mir-122 (includes others)	microRNA		1			0.577	0.0168	0.0167	mir-122 (includes others)	CACYBP,FDFT1,FDPS,GGPS1,GNPDA2,HMGCR,NUDC,RCC2,SH3BGRL3,SLC1A5,VAMP3,YARS1	12 (1)	1		U0126		CYP7A1,FDFT1,PMVK,SREBP (family)
AGTR2	G-protein coupled receptor		1			-0.577	0.017	0.0321	AGTR2	BAX,CDK4,FASN	3 (1)	1					corticosterone,JAK2
C4BP	complex		2			-0.577	0.017	0.0139	C4BP (complex),COMPLEMENT (complex)	CLU,FDFT1,HMGCR	3 (2)	2				CYP51A1,FDFT1
CEMIP	enzyme		1			-0.577	0.017	0.0386	CEMIP	SLC1A5,STAT3,WBP11	3 (1)	1	pidnarulex
ESRRB	transcription regulator	0.074	1			-0.577	0.017	0.0139	ESRRB	ADIPOR1,PDIA5,PFKFB2	3 (1)	1		TCF3		GUCA1A,GUCA1B	SMAD2
LCAT	enzyme	-0.218	1			-0.577	0.017	0.0149	LCAT	APP,CLU,HMGCR	3 (1)	1				corticosterone,lipid,PON1	CLU
LPIN1	phosphatase	-0.152	1			1.732	0.017	0.0315	LPIN1	FASN,FDPS,HMGCR	3 (1)	1	ATP7B,NFYA	budesonide,CTDNEP1,sterol		linoleic acid,P38 MAPK (family)	myristic acid,RETN
miR-192-5p (and other miRNAs w/seed UGACCUA)	mature microRNA		1			1.732	0.017	0.0156	miR-192-5p (and other miRNAs w/seed UGACCUA)	BAX,PCNA,TYMS	3 (1)	1
ursolic acid	chemical drug		1			-1.134	0.0171	0.0198	ursolic acid	ATG16L1,BAX,EIF4EBP1,FASN,HMGB1,HMGCR,POLA1	7 (1)	1				PLP1	CASPASE (family)
CAB39L	kinase		1			1.633	0.0175	0.0244	CAB39L	ATP5ME,ATP6V1B2,COX5B,COX6C,NDUFB9,UQCRB	6 (1)	1		budesonide
Ca2 ATPase	group		2			-0.816	0.0175	0.0229	ATP2A2,ATP2B2,ATP2C1,CA2 ATPASE (family)	APP,BAX,EIF4EBP1,FASN,SLC1A5,SLC30A1	6 (4)	3		CASPASE (family)
MED13	transcription regulator	0.072	2	Activated		2.449	0.0175	0.0324	CDK8,MED13	CLSTN3,FASN,GPD2,HMGCR,PCNA,ZFP42	6 (2)	2				HISTONE H3 (family)	THRSP
clopidogrel	chemical drug		1			-0.816	0.0175	0.0283	clopidogrel	AGRN,PCK2,SESN2,SLC1A4,SLC3A2,ZMYND8	6 (1)	1	PON1			glutathione,SNHG12
IKBKB	kinase	-0.003	1			0.577	0.0183	0.0229	IKBKB	APP,BAX,CCNB2,CLU,CTSZ,FSCN1,MYO1D,NAGLU,SLC16A2,STAT3,TERF2IP,TLN1	12 (1)	1	bisphenol A,IKBKB-DT,L-glutamic acid,nonylphenol,PRKCB	CPT1B,hydrogen peroxide,U0126		CH25H,CLU,FOXF2,IFI16,IL5,NFKB2,RBP1	LMNB1
TMEM165	other	-0.146	3	Inhibited		-2.858	0.0184	0.0362	AR,DDX5,ERK1/2 (family),ERN1,ITCH,MTOR,PDPK1,PPARG,SKIL,SMAD1/5/9 (family),SMAD2,SP1,STAT3,TGFB1,TMEM165	ACAA1,ACAA2,ADK,AKR1B1,ATP5F1C,ATP5ME,ATP6V1D,ATP7A,CAD,CALD1,CALM1 (includes others),CBFB,CCDC88A,CCNB2,CLGN,COBL,COL12A1,COTL1,COX5B,COX6C,DDB1,DDX6,DEGS1,DMBT1,DVL2,DYNC1LI1,EIF4EBP1,EPB41L4B,ERLEC1,F2RL1,FDFT1,FDPS,FLNB,FSCN1,FZD6,GAP43,GCLC,GDI1,GGPS1,GIPC1,GLUL,HES1,HMGB1,HSPA1A/HSPA1B,INO80,KRT16,LIMS1,LNPEP,MAPK13,MED1,MRPL39,MRTFA,NDUFA5,NPM1,NUP62,P4HA1,PCBD1,PCK2,PDHA1,PDIA5,PIGA,POLD1…	96 (15)	13				SMAD2	SMAD1/5/9 (family)
metribolone	chemical reagent		1			1.061	0.0186	0.0284	metribolone	ACAA1,ACLY,APP,ATP5F1C,ATP5ME,ATP6V0A2,ATP6V1D,B3GAT3,BAX,CLU,COX5B,COX6C,COX7A2L,ELOVL5,FASN,FDFT1,FDPS,GALE,HMGCR,IDH2,MRPL15,NCOA2,NCOR1,NDUFS2,PDHA1,PFKFB2,RAD23A,SLC1A4,SLC1A5,SUCLG2,TBK1,UQCRC1	32 (1)	1				CLU,FDFT1,HISTONE H3 (family),SCAP	LDLR
doxycycline	chemical drug		1			-0.447	0.0199	0.0216	doxycycline	HSPA1A/HSPA1B,MAPK8,PCK2,SESN2,SOX11	5 (1)	1				P38 MAPK (family),P70 S6K (family),SLC7A5
glutathione	chemical - endogenous mammalian		1			-0.816	0.0205	0.0299	glutathione	BAX,GCLC,MAPK8,PCNA,SP4,STAT3	6 (1)	1	ACS84,clopidogrel,epigallocatechin-gallate,nicotinic acid,OGT,U0126	3-nitropropionic acid,ALDH2,ALDOSE REDUCTASE (family),CERS2,enzalutamide,ezatiostat,Fe2+,gamma-linolenic acid,hydrogen peroxide,ketoconazole,L-glutamic acid,miR-1-3p (and other miRNAs w/seed GGAAUGU),NCX-4040		F ACTIN (complex)	CA9,P38 MAPK (family)
BACH1	transcription regulator	0.065	1			-1.414	0.0206	0.0298	BACH1	ATP5F1D,CALM1 (includes others),GCLC,GCLM,SLC25A6,TIMM8B,UQCRB,UQCRC1	8 (1)	1					PHB1
propylthiouracil	chemical drug		1			1.414	0.0206	0.0246	propylthiouracil	ANK3,CARHSP1,DNAJC7,EMB,GAP43,GDI1,SSBP4,TLE5	8 (1)	1					RBP1
CTSC	peptidase	0.001	2	Inhibited		-2	0.0209	0.0281	CTSC,CTSG,ELANE,TRYPSIN (family)	BAX,F2RL1,NKRF,PCNA	4 (4)	3	IL5	miR-1-3p (and other miRNAs w/seed GGAAUGU)
FREY1	other		1			-1	0.0209	0.0339	FREY1	CLGN,CLU,PDIA6,RPN2	4 (1)	1					CLU
MED13	transcription regulator	0.072	1	Activated		2	0.0209	0.0378	MED13	CLSTN3,FASN,GPD2,HMGCR	4 (1)	1				HISTONE H3 (family)	THRSP
RETN	other		1			-1	0.0209	0.0327	RETN	FASN,HMGB1,STAT3,TBK1	4 (1)	1	homocysteine	LPIN1,U0126		P38 MAPK (family)	LDLR
nonylphenol	chemical toxicant		1			-1	0.0209	0.0251	nonylphenol	ALAS1,HSPA1A/HSPA1B,RPN2,SLC1A5	4 (1)	1				corticosterone,IKBKB
NRF1	transcription regulator	0.241	1			0.378	0.0225	0.0264	NRF1	ALAS1,COX5B,GCLC,GCLM,PSMC1,PSMD6,SLC19A1	7 (1)	1	U0126
spiperone	chemical drug		2			1.414	0.0231	0.0331	CFTR,PTPN1,spiperone	ACAA1,ACAA2,DMBT1,FAAH,FASN,FDFT1,FDPS,RASA1	8 (3)	2
miR-1-3p (and other miRNAs w/seed GGAAUGU)	mature microRNA		1			-0.471	0.0231	0.0269	miR-1-3p (and other miRNAs w/seed GGAAUGU)	AGRN,AP3D1,ARID2,ATP6V1B2,BRI3BP,CAND1,CERS2,EHMT1,EPB41L4B,GNPDA2,GPD2,PICALM,POLA1,SH2D4A,SH3BGRL3,SSNA1,TPM3,UHRF1	18 (1)	1	perchlorate				CERS2,CTSC,DDX5,glutathione,SPRING1,TRIM2
isoacteoside	chemical - endogenous non-mammalian		3			0.302	0.0232	0.0308	ACHE,CASP3,GSK3 (family),isoacteoside,MAPT,PRKCE	APP,BAX,FASN,FSCN1,GCLC,GCLM,HMGCR,HSPA1A/HSPA1B,MAPK8,NKX2-5,STAT3	11 (6)	5
MAPK13	kinase	0.277	2			-0.218	0.0237	0.0354	AP1 (complex),ATF2,DDIT3,ELK1,ERK1/2 (family),FOS,JUN,KAT5,MAPK13,MAPT,MEF2C,MKNK1,NFAT5,NFE2L2,PTEN,PTK2,STAT3	ACAA1,ACAA2,AGRN,AKR1B1,ALAS1,ANXA4,AP3D1,ARID2,ATP5ME,ATP5MK,ATXN2,CAD,CALM1 (includes others),CCDC88A,CCNB2,CLPTM1L,COBL,CSTF3,DDB1,DEGS1,DMBT1,DNA2,EIF4EBP1,EMB,FDFT1,FDPS,FLNB,FSCN1,FZD6,GAP43,GCLC,GCLM,GNA11,GNAQ,GPC4,HMGCR,HNRNPU,HSPA1A/HSPA1B,IDH2,IFT88,IKBKG,INO80,KRT16,LGALS8,LIMS1,MANF,MAPK8,MED1,NCKAP1,NDUFA5,NPM1,P4HA1,PCBP2,PCNA,PDHA1,PDIA6,PNKP,POLA1,PPP2R2A,PRKCA,PSMC1,PSMD6,RARA,R…	84 (17)	16	epigallocatechin-gallate,hydrogen peroxide
TCF3	transcription regulator	0.508	1			-0.577	0.0237	0.0298	TCF3	ALCAM,CCNB2,EIF4EBP1,GLUL,MANF,PDIA6,PRDX4,RXRA,SDF2L1,SMARCC1,SPCS2,TYMS	12 (1)	1	hydrogen peroxide			BHLHA15,IFI16,KCNN4	CD5,ESRRB,SLC7A5
MYLIP	enzyme		2			-0.447	0.024	0.0431	LDLR,MYLIP,VLDLR	ALCAM,ATP7A,HMGCR,PCK2,STAT3	5 (3)	2					LDLR
PTN	growth factor		1	Activated		2.236	0.024	0.028	PTN	ACLY,FASN,HMGCR,PDHA1,RXRA	5 (1)	1	epigallocatechin-gallate,hydrogen peroxide	budesonide		GCK,lipid
aldesleukin	biologic drug		1			-0.447	0.024	0.0245	aldesleukin	GLUL,NUP62,RFXAP,SOX4,TAP1	5 (1)	1				CXCR1,JAK2
BMPR1A	kinase		1			0.577	0.0241	0.0298	BMPR1A	APAF1,NKX2-5,PCNA	3 (1)	1	tributyltin			SMAD1/5/9 (family)	BBC3
CD1	group		1			-0.577	0.0241	0.0205	CD1 (family)	ALAS1,FDFT1,FDPS	3 (1)	1	lipid			CYP51A1,FDFT1
CLEC10A	other		1			0.577	0.0241	0.0254	CLEC10A	HSPA1A/HSPA1B,NCOA2,STAT3	3 (1)	1					JAK2
FAM120A	other	-0.054	1			0.577	0.0241	0.0374	FAM120A	ACLY,FASN,FDFT1	3 (1)	1				FDFT1
FDFT1	enzyme	-0.171	1			-1.732	0.0241	0.0426	FDFT1	FASN,FDPS,HMGCR	3 (1)	1	ATP7B,C4BP (complex),CD1 (family),FAM120A,hydrogen peroxide,isoquercitrin,L-glutamic acid,MBTPS1,methyl-beta-cyclodextrin,metribolone,mir-122 (includes others),SCAP,SMAD2,SPRING1	alvespimycin,Am 580,CH25H,CYP46A1,INSIG2,PEX5L,sterol
JAK3	kinase		1			-0.577	0.0241	0.0231	JAK3	BAX,CDK4,STAT3	3 (1)	1		epigallocatechin-gallate
JMY	transcription regulator	-0.201	1			-0.577	0.0241	0.0359	JMY	BAX,DDB1,TIGAR	3 (1)	1
MBOAT7	enzyme	0.097	1			-1.732	0.0241	0.0382	MBOAT7	ACLY,FASN,HMGCR	3 (1)	1					ACACB
PEX5L	ion channel		1			-0.577	0.0241	0.0256	PEX5L	FDFT1,FDPS,HMGCR	3 (1)	1				CYP7A1	FDFT1,PMVK
SREBP	group		1			1.732	0.0241	0.0335	SREBP (family)	ACLY,FASN,HMGCR	3 (1)	1	mir-122 (includes others)	lipid,SCAP		LDLR
rhodioloside	chemical - endogenous non-mammalian		1			0.577	0.0241	0.0499	rhodioloside	GCLC,GCLM,STAT3	3 (1)	1				P70 S6K (family)	P38 MAPK (family)
OGT	enzyme	0.169	1			-0.632	0.0244	0.037	OGT	ACLY,APP,BAX,COX6C,FASN,NDUFA5,PCNA,PSMC1,PSMD6,TYMS	10 (1)	1				glutathione	ATF5,L-glutamic acid,L-tryptophan
HI-TOPK32	chemical reagent		2			1.48	0.0247	0.0357	AR,HI-TOPK32,JUN,JUN/JUNB/JUND (family)	ALAS1,APP,BAX,CDK4,CLGN,COTL1,COX5B,COX6C,DEGS1,EPB41L4B,FASN,FZD6,GAP43,GDI1,GIPC1,HMGCR,HNRNPU,KRT16,MRPL39,NKX2-5,P4HA1,PCBD1,PDIA5,PIGA,POMT2,PRKCA,RARA,RASA1,RXRA,SLC19A1,SLC3A2,SMARCC1,STAT3,SUCLG2,TPX2,TWF2,XRCC4	37 (4)	3
puromycin	chemical - endogenous non-mammalian		2			-1.291	0.0251	0.0396	BAX,CASP3,EIF2AK4,JNK (family),MAP3K7,puromycin,RPS6KB1	APAF1,APP,BAX,FASN,GAP43,HES1,HMGCR,MAP2K3,NKX2-5,PCK2,PCNA,PDIA6,RARA,RPS6KB2,RXRA	15 (7)	6
PFKFB1	enzyme		2			1.508	0.0253	0.0258	GCK,HNF1A,PFKFB1	ACLY,ANXA4,ATP5F1C,ATP7A,FASN,GLUL,GNG12,HMGCR,HSPA1A/HSPA1B,NDUFS2,PFKFB2	11 (3)	2				GCK
CYTL1	cytokine		3			1.084	0.0255	0.0441	AR,CEBPB,CEBPD,CTNNB1,CYTL1,ESR1,ESR2,NR5A1,SOX9,TRANSCRIPTION FACTOR (family)	ACAA1,AIF1L,ALCAM,ANK3,AP2B1,APP,ARPP19,BANF1,BASP1,BAX,CALD1,CCAR1,CD59,CDK4,CENPQ,CEP135,CLGN,CLU,CNOT4,COBL,COTL1,COX5B,COX6C,CUL4B,CYB5A,DEGS1,DLG2,DMBT1,ELOVL5,EMB,ENY2,EPB41L4B,EPHA7,FASN,FDPS,FZD6,GAP43,GCLC,GDI1,GIPC1,GLIPR2,GLUL,GNAQ,GNG12,HES1,HOOK2,KIFC1,KNL1,KRT16,KTN1,LIMD2,MAPK8,MDK,MRPL39,NCKAP1,NDUFS2,NDUFV1,NEK6,NKX2-5,NUDT21,NUP42,NUP88,P4HA1,PCBD1,PCNA,PCNT,PDIA5,PDS5B,PIGA,PKI…	103 (10)	9		CPT1B
MARCHF2	enzyme		2			-1.134	0.0256	0.0326	ADRB2,IKBKG,MARCHF2	BAX,CLU,CTSZ,FASN,IKBKG,NAGLU,SLC16A2	7 (3)	3
benzo(a)pyrene	chemical toxicant		1			-1.732	0.0257	0.04	benzo(a)pyrene	BAX,CYB5A,DDB1,FASN,GCLC,GNA11,GNAQ,MAP2K3,PRKACA,PRKCA,SLC1A4,TOR1B	12 (1)	1				BBC3,CASPASE (family),PON1
Rp-8-Cl-cAMPS	chemical - kinase inhibitor		3			-0.707	0.0259	0.0441	CFTR,HSPD1,PKA II (complex),PKA-I (complex),Rp-8-Cl-cAMPS	ACAA1,ACAA2,BAX,DMBT1,FAAH,FDFT1,FDPS,SUCLG2	8 (5)	2
ADCY1	enzyme		2			0	0.026	0.0373	ADCY1,CFTR,CREB (family),ERK1/2 (family)	ACAA1,ACAA2,ADK,APP,BAX,CDK4,DDX6,DMBT1,FAAH,FDFT1,FDPS,FLNB,FSCN1,FXN,MED1,NCOA2,NKX2-5,PCNA,PRKCA,QKI,TAP1,TFG	22 (4)	3		GNB3
6-methyl-2-(phenylethynyl)pyridine	chemical reagent		2			0.209	0.0261	0.0284	6-methyl-2-(phenylethynyl)pyridine,CREB (family),EIF4E,MAPT	ADK,BIRC6,CDK4,CHMP1A,CTSZ,DDX6,EIF4EBP1,FLNB,FSCN1,FXN,HSPA1A/HSPA1B,MAPK8,NCOA2,PCNA,PNKP,POLR3D,PRKCA,PRPF8,QKI,SIRT2,TFG,TUSC2,TXNL4B	23 (4)	3					L-glutamic acid
CB0310	chemical drug		2			0.324	0.0261	0.0366	AR,CB0310,NR3C1	ACBD5,ACLY,APP,BAX,CLGN,COTL1,COX5B,COX6C,DEGS1,ELOVL5,EPB41L4B,FZD6,GAP43,GCLM,GDI1,GIPC1,GLUL,GPAT4,HMGCR,MRPL39,NDUFA5,NDUFS2,NDUFV1,P4HA1,PCBD1,PCK2,PDHA1,PDIA5,PIGA,POMT2,PRKCA,SLC3A2,SMARCC1,STAT3,SUCLG2,TPX2,TWF2,XRCC4	38 (3)	2
PRPF6	transcription regulator	0.098	2			-0.324	0.0261	0.0366	AR,NR3C1,PRPF6	ACBD5,ACLY,APP,BAX,CLGN,COTL1,COX5B,COX6C,DEGS1,ELOVL5,EPB41L4B,FZD6,GAP43,GCLM,GDI1,GIPC1,GLUL,GPAT4,HMGCR,MRPL39,NDUFA5,NDUFS2,NDUFV1,P4HA1,PCBD1,PCK2,PDHA1,PDIA5,PIGA,POMT2,PRKCA,SLC3A2,SMARCC1,STAT3,SUCLG2,TPX2,TWF2,XRCC4	38 (3)	2
Rp-8-Br-cAMPS	chemical - kinase inhibitor		2			0.5	0.0262	0.0441	CREB (family),IRS2,PKA (complex),Rp-8-Br-cAMPS	ACLY,ADK,DDX6,DVL2,FASN,FLNB,FSCN1,FXN,HMGCR,NCOA2,PCNA,PRKACA,PRKCA,QKI,TFG,TLN1	16 (4)	4
DT-061	chemical reagent		1			0	0.0263	0.05	DT-061	BAX,CAD,FASN,PPAT	4 (1)	1					PHB1
ITI	complex		2			0	0.0263	0.0284	COMPLEMENT (complex),FURIN,ITI (complex)	CLU,FSCN1,HES1,PCNA	4 (3)	2
JAK2	kinase		1			-1	0.0263	0.0322	JAK2	BAX,RARA,STAT3,TAP1	4 (1)	1	1-palmitoyl-2-arachidonyl-sn-glycero-3-phosphorylcholine,aldesleukin,GCSF RECEPTOR (complex),IL5,PRKCB,STRA6,TPOR DIMER (complex)	AGTR2,AZD1480,CLEC10A,epigallocatechin-gallate,UNC9995		HISTONE H3 (family),P38 MAPK (family)	RARA,RBP1
TRIM2	enzyme		1			0	0.0263	0.0292	TRIM2	GCLC,GCLM,MSRA,PTPA	4 (1)	1		miR-1-3p (and other miRNAs w/seed GGAAUGU)
miR-142-3p (and other miRNAs w/seed GUAGUGU)	mature microRNA		1	Activated		2	0.0263	0.0317	miR-142-3p (and other miRNAs w/seed GUAGUGU)	GPC4,HMGB1,PRKCA,ROCK2	4 (1)	1					PPP2R1A
arbaclofen	chemical drug		3			0.378	0.0266	0.0339	arbaclofen,ATF4,ERK1/2 (family),FOS,GABBR1,GABBR2	ALAS1,ANXA4,AP3D1,APP,ATXN2,BAX,CDK4,CLU,EIF4EBP1,EMB,GLUL,MED1,NKX2-5,PCK2,PCNA,PPP2R2A,RARA,RPL9,RXRA,SESN2,SLC19A1,SLC1A4,SLC1A5,SLC3A2,SWAP70,TAP1,XRCC1,ZNF33A	28 (6)	4
arbaclofen placarbil	chemical drug		3			0.378	0.0266	0.0339	arbaclofen placarbil,ATF4,ERK1/2 (family),FOS,GABBR1,GABBR2	ALAS1,ANXA4,AP3D1,APP,ATXN2,BAX,CDK4,CLU,EIF4EBP1,EMB,GLUL,MED1,NKX2-5,PCK2,PCNA,PPP2R2A,RARA,RPL9,RXRA,SESN2,SLC19A1,SLC1A4,SLC1A5,SLC3A2,SWAP70,TAP1,XRCC1,ZNF33A	28 (6)	4
CPT1B	enzyme		1			-0.728	0.0271	0.0497	CPT1B	ATP5F1C,ATP5ME,EIF4E2,EIF4EBP1,EXOC7,FASN,MAPK8,NDUFA5,NDUFB9,NDUFS2,NDUFV1,PCK2,PRKAB2,PRKACA,RPS6KB2,SORBS1,UQCRB	17 (1)	1	corticosterone,linoleic acid			CPT1 (family)	ACACB,CYP46A1,CYTL1,DBI,GCK,IKBKB,L-tryptophan,SCP2
IVNS1ABP	other	0.257	3			-0.947	0.0273	0.0489	AR,BECN1,Cdc42,DAPK (family),ELF4,ERK (family),IVNS1ABP,NFKB (complex),NR3C1,NR3C2,PGR,PML,PTEN,PTGS2,RARA,RB1,RHEB,SPI1,STAT3,TP53,TP73	ACAA1,ACBD5,ACLY,AIF1L,AKR1B1,ANXA4,APAF1,APP,ARID2,ATP5F1C,ATP5ME,ATP6V1D,BAX,CACYBP,CALD1,CAMSAP3,CAND1,CCDC88A,CD59,CDK4,CLGN,CNOT4,COBL,COL12A1,COTL1,COX5B,COX6C,CRTC2,CSTF3,CTSZ,CYB5A,DIMT1,DMBT1,DNA2,DNAJA2,EEF1A1,EIF4E2,EIF4EBP1,ELOVL5,ENOX1,ENY2,EPB41L4B,EPS8,FAM50A,FASN,FDFT1,GAP43,GCLM,GDI1,GIPC1,GLUL,GNAQ,GPAT4,HMGB1,HMGCR,IFT88,INO80,INPP4A,KIFC1,KNL1,LIMS1,MAML1,MANF,MAPK8,MDK,MGST2,…	135 (21)	19
KCNA3	ion channel		2			1.633	0.0274	0.0316	CREB (family),FOS,KCNA3,STAT5A/B (family)	ADK,ALAS1,ANXA4,AP3D1,ATXN2,CDK4,CLU,DDX6,EMB,FASN,FLNB,FSCN1,FXN,NCOA2,PCNA,PPP2R2A,PRKCA,QKI,RPL9,RXRA,SLC19A1,SWAP70,TFG,ZNF33A	24 (4)	4
SMAD1/5/9	group		2			1.279	0.0274	0.0386	DDX5,PPARG,SMAD1,SMAD1/5/9 (family)	ACAA1,ACAA2,ACLY,APP,ATP5F1C,ATP5ME,ATP6V1D,BAX,COX5B,COX6C,FASN,FDPS,HES1,HMGCR,LNPEP,NDUFA5,NKX2-5,PCK2,SORBS1,STXBP5,UQCRB,UQCRC1	22 (4)	3	BMPR1A	1-palmitoyl-2-arachidonyl-sn-glycero-3-phosphorylcholine,LDLR,linoleic acid,TMEM165		DDX5
VTRNA2-1	other		2			-0.535	0.0274	0.0333	CREB (family),EIF2AK2,EIF2S1,VTRNA2-1	ADK,BAX,DDX6,FLNB,FSCN1,FXN,GCLC,NCOA2,PARP9,PCNA,PRKCA,QKI,SAMHD1,TFG	14 (4)	4
CYP46A1	enzyme		2			0	0.0276	0.032	CYP46A1,CYTOCHROME-C OXIDASE (complex),NTRK2	APP,CDK4,DDX11,FDFT1,HMGCR,PCNA	6 (3)	3		CPT1B			FDFT1
FSTL3	other		2			1.732	0.0278	0.0411	FSTL3,INHBA,SMAD2	AGO1,ARIH2,BAX,CDK4,CLASP2,FDFT1,HES1,HMGB1,NKX2-5,PCNA,SOX4,TPM3	12 (3)	2
HDAC1:RBL2:E2F4,E2F5:TFDP1,TFDP2; HDAC1:RBL1:E2F4:TFDP1,TFDP2:MYBL2 gene	complex		2			1	0.0279	0.0396	E2F4,HDAC1,HDAC1:RBL2:E2F4,E2F5:TFDP1,TFDP2; HDAC1:RBL1:E2F4:TFDP1,TFDP2:MYBL2 gene,MYBL2,RBL1,RBL2	ALCAM,CDK4,CLU,EIF4EBP1,GLUL,HES1,KIFC1,MAP2K3,NKX2-5,PCLAF,PCNA,POLD1,SMURF2,SOX11,TPX2,TYMS	16 (6)	5
ITCH	enzyme	-0.011	1			0.447	0.0285	0.031	ITCH	CCNB2,DVL2,ELOVL5,SLC1A5,WBP2	5 (1)	1				P38 MAPK (family)	IL5,SLC7A5
RAB2A	enzyme	-0.161	2			0.447	0.0285	0.0358	ABCB1,RAB2A	ACBD5,ACLY,APP,FASN,TIGAR	5 (2)	2		budesonide		CYP51A1
DDX5	enzyme	-0.537	1			1.414	0.0289	0.0394	DDX5	ATP5F1C,ATP5ME,BAX,COX5B,COX6C,NDUFA5,UQCRB,UQCRC1	8 (1)	1	SMAD1/5/9 (family)	miR-1-3p (and other miRNAs w/seed GGAAUGU)
1-palmitoyl-2-arachidonyl-sn-glycero-3-phosphorylcholine	chemical - endogenous mammalian		1			1.414	0.0296	0.0434	1-palmitoyl-2-arachidonyl-sn-glycero-3-phosphorylcholine	CLU,GCLM	2 (1)	1				CLU,JAK2	SMAD1/5/9 (family)
2-[[9-isopropyl-6-[[4-(2-pyridyl)phenyl]methylamino]purin-2-yl]amino]butan-1-ol	chemical drug		1			0	0.0296	0.02	2-[[9-isopropyl-6-[[4-(2-pyridyl)phenyl]methylamino]purin-2-yl]amino]butan-1-ol	CDK4,PCNA	2 (1)	1
ALDH3A2	enzyme	-0.101	1			0	0.0296	0.0347	ALDH3A2	GCLC,GCLM	2 (1)	1
ANG	enzyme		1			1.414	0.0296	0.0323	ANG	BAX,GCLM	2 (1)	1		nicotinic acid
ASS1	enzyme	-0.029	1			0	0.0296	0.0322	ASS1	BAX,MANF	2 (1)	1	apatinib,IL5,lithium chloride,P38 MAPK (family),pidnarulex	tributyltin
AZD1480	chemical drug		1			0	0.0296	0.0367	AZD1480	SLC3A2,SOX11	2 (1)	1					JAK2,SLC7A5
BET	group		1			0	0.0296	0.0484	BET (family)	GCLC,STAT3	2 (1)	1
BHLHA15	transcription regulator		1			0	0.0296	0.0278	BHLHA15	CLU,STAT3	2 (1)	1	TCF3				CLU
COPS7B	other	-0.079	1			0	0.0296	0.0342	COPS7B	NPM1,RPL6	2 (1)	1
GNB3	other		1			0	0.0296	0.0434	GNB3	APP,PRKCA	2 (1)	1					ADCY1
ICMT-DT	other		1			0	0.0296	0.0133	ICMT-DT	BAX,FSCN1	2 (1)	1
KMUP-1	chemical reagent		1			1.414	0.0296	0.0239	KMUP-1	HMGCR,ROCK2	2 (1)	1				LDLR
MTBP	other	-0.399	1			0	0.0296	0.0354	MTBP	CAD,NPM1	2 (1)	1
NCX-4040	chemical drug		1			0	0.0296	0.0248	NCX-4040	GCLC,GCLM	2 (1)	1				hydrogen peroxide	glutathione
NDRG2	other	-0.031	1			0	0.0296	0.0455	NDRG2	BAX,SLC1A5	2 (1)	1				F ACTIN (complex)	L-glutamic acid
OCT4/NANOG	complex		1			1.414	0.0296	0.0305	OCT4/NANOG (complex)	CDYL,RIF1	2 (1)	1
SNX27	other	-0.02	1			-1.414	0.0296	0.0281	SNX27	APP,SLC1A5	2 (1)	1				P70 S6K (family)
THOC1	transcription regulator	0.012	1			-1.414	0.0296	0.0417	THOC1	APAF1,BAX	2 (1)	1
UNC9995	chemical reagent		1			1.414	0.0296	0.0425	UNC9995	STAT3,TBK1	2 (1)	1					JAK2
acitretin	chemical drug		1			0	0.0296	0.0473	acitretin	APP,KRT16	2 (1)	1				RARA
isoacteoside	chemical - endogenous non-mammalian		1			0	0.0296	0.0427	isoacteoside	GCLC,GCLM	2 (1)	1
ladostigil	chemical drug		1			0	0.0296	0.0343	ladostigil	APP,BAX	2 (1)	1
luminespib	chemical drug		1			1.414	0.0296	0.0254	luminespib	HSPA1A/HSPA1B,STAT3	2 (1)	1
menthol	chemical drug		1			0	0.0296	0.0209	menthol	BAX,ROCK2	2 (1)	1
miR-378a-5p (miRNAs w/seed UCCUGAC)	mature microRNA		1			1.414	0.0296	0.027	miR-378a-5p (miRNAs w/seed UCCUGAC)	BAX,TUSC2	2 (1)	1
perchlorate	chemical reagent		1			1.414	0.0296	0.0327	perchlorate	DMBT1,GPD2	2 (1)	1				miR-1-3p (and other miRNAs w/seed GGAAUGU)
tanshinone I	chemical - endogenous non-mammalian		1			-1.414	0.0296	0.0455	tanshinone I	BAX,FASN	2 (1)	1
IFT88	other	-0.185	2			-1.387	0.0299	0.0331	CREB (family),IFT88	ACLY,ADK,DDX6,FDPS,FLNB,FSCN1,FXN,HMGCR,NCOA2,PCNA,PRKCA,QKI,TFG	13 (2)	2					CYP51A1
AR-A014418	chemical reagent		2			-1.8	0.0299	0.042	AR-A014418,CDK2,GSK3 (family),GSK3B,MAPT,PAX3-FOXO1	AKR1B1,APP,BANF1,BAX,CDK4,DNAJA2,DNAJC7,EMB,EPB41L3,FASN,FDFT1,FSCN1,HMGCR,IFT88,LIMS1,MAPK8,MRTFA,NKX2-5,PCNA,RPL6,ST13,TLN1,TPM3,TPX2,WDR6	25 (6)	5
PHB1	transcription regulator	0.021	2			1.162	0.0305	0.0415	AR,CTNNB1,E2F (family),E2F1,E2F3,E2F4,ERK1/2 (family),MMP2,NFKB (complex),NFKBIA,PHB1,RAF1	ACAA1,ALCAM,AP2B1,APAF1,APP,BAX,CALD1,CDK4,CLGN,CLU,COTL1,COX5B,COX6C,CRTC2,CTSZ,CYB5A,DEGS1,DMBT1,EPB41L4B,F2RL1,FSCN1,FZD6,GCLC,GDI1,GIPC1,GLUL,HMGCR,KIFC1,LAP3,LIMD2,MED1,MRPL39,NAGLU,NCAPG2,NDUFS2,NDUFV1,NKX2-5,NUDC,NUP62,P4HA1,PCBD1,PDHA1,PDIA5,PICALM,PIGA,PMPCB,POLA1,POLD1,POMT2,PRKCA,PTP4A2,QKI,RAD23A,RARA,SLC16A2,SLC3A2,SMARCC1,SMG6,SMURF2,SOX4,STAT3,SUCLG2,TAF6L,TAP1,TPX2,TRIM38,TUBB2A,T…	74 (12)	12		BACH1,DT-061			P38 MAPK (family)
LJ2a	chemical - protease inhibitor		2	Inhibited		-2.333	0.031	0.0433	CASP2,LJ2a,SREBF2	ACAA2,ACLY,CYB5A,DIABLO,FASN,FDFT1,FDPS,HMGCR,TAP1	9 (3)	2					CASP2
LJ3a	chemical - protease inhibitor		2	Inhibited		-2.333	0.031	0.0433	CASP2,LJ3a,SREBF2	ACAA2,ACLY,CYB5A,DIABLO,FASN,FDFT1,FDPS,HMGCR,TAP1	9 (3)	2					CASP2
GUCA1A	other		3			0	0.0311	0.0429	ATF6,CREB (family),GUCA1A,GUCY (family),GUCY2D,LIPE,PKG (family)	ADK,BAX,DDX6,DERL1,FASN,FDPS,FLNB,FSCN1,FXN,MANF,PCNA,PDIA6,PRKCA,QKI,RARA,RXRA,TFG,TLN1	18 (7)	5	ESRRB
GUCA1B	other		3			0	0.0311	0.0429	ATF6,CREB (family),GUCA1B,GUCY (family),GUCY2D,LIPE,PKG (family)	ADK,BAX,DDX6,DERL1,FASN,FDPS,FLNB,FSCN1,FXN,MANF,PCNA,PDIA6,PRKCA,QKI,RARA,RXRA,TFG,TLN1	18 (7)	5	ESRRB
gallein	chemical reagent		2			-0.447	0.0318	0.0378	CREB (family),gallein,MMP14,PI3K (family),RAC1	ADK,DDX6,FASN,FDPS,FLNB,FSCN1,FXN,GAP43,GCLC,GCLM,NCOA2,PCNA,PRKCA,QKI,RPL10A,SMARCA1,SOX4,STAT3,TFG,ZFP42	20 (5)	4
3-nitropropionic acid	chemical toxicant		1			-1	0.0325	0.0476	3-nitropropionic acid	APP,BAX,GCLC,NPM1	4 (1)	1				CASP2	glutathione
IL24	cytokine		1			-1	0.0325	0.0416	IL24	APAF1,BAX,FAF1,XRCC4	4 (1)	1	epigallocatechin-gallate	U0126		CASPASE (family),P38 MAPK (family)
soy isoflavones	chemical drug		1			0	0.0325	0.0381	soy isoflavones	APAF1,BAX,BIRC6,CCNB2	4 (1)	1					lipid
2,3,4-trihydroxybenzophenone	chemical reagent		2			-1.732	0.0325	0.0467	2,3,4-trihydroxybenzophenone,IGF1R,IRS1	APP,ATP5F1D,BAX,CLU,DVL2,FASN,HMGCR,NDUFB9,SLC16A2,STAT3,TLN1,UQCRC1	12 (3)	2
FANCC	other		1			0.577	0.0326	0.0295	FANCC	DLG2,FZD6,HES1	3 (1)	1					P38 MAPK (family)
IL1R	group		1			1.732	0.0326	0.0487	IL1R (family)	APP,ARPC3,EPS8	3 (1)	1		RARA		P38 MAPK (family)	F ACTIN (complex)
TIAL1	transcription regulator	-0.007	1			1.732	0.0326	0.0359	TIAL1	FASN,FDPS,HMGCR	3 (1)	1	P38 MAPK (family)				INSIG2
myclobutanil	chemical toxicant		2			-0.577	0.0326	0.0403	CYP (family),myclobutanil	ALAS1,GCLM,SLC3A2	3 (2)	2
FBXW8	enzyme	0.076	2			0	0.033	0.0422	FBXW8,IRS1,NANOG,WT1	ATP5ME,CUL4B,DVL2,FASN,FDFT1,FDPS,GPKOW,HMGCR,HSPA1A/HSPA1B,MAPK8,NPTX1,PCK2,RARA,RIF1,SMURF2,TLN1,TRIM21,ZFP42	18 (4)	3
UBE2G2	enzyme	0.134	2			-0.447	0.0335	0.0425	AMFR,CYP2E1,RNF4,UBE2G2	FDFT1,FDPS,GCLC,HES1,HMGCR	5 (4)	3
Nedd4	enzyme		2			0.905	0.036	0.0479	BECN1,IGF1R,Nedd4,PTEN,SNCA,SPRY2	ACAA1,ACAA2,ANKRD28,APP,ARID2,ATP5F1D,ATP5ME,BAX,CAD,CCNB2,CDK4,CLU,CSTF3,DEGS1,EIF4EBP1,EPS8,ERCC6,FDFT1,FDPS,FZD6,GLDC,HES1,HMGCR,HSPA1A/HSPA1B,IDH2,IFT88,LIMS1,MAP2K3,MAPK8,NDUFB9,NKX2-5,NPTX1,PCBP2,PCNA,PDHA1,PDIA5,RBBP6,SLC16A2,SP4,STAT3,SUCLG2,SYNJ1,UQCRC1,VPS35	44 (6)	5	hydrogen peroxide,P38 MAPK (family)
NFYA	transcription regulator	-0.017	2			0.277	0.037	0.0409	CREB (family),NFYA	ACLY,ADK,APAF1,CCNB2,DDX6,FLNB,FSCN1,FXN,NCOA2,PCNA,PRKCA,QKI,TFG	13 (2)	2				LPIN1	BBC3
MYCL	transcription regulator		1			0.632	0.038	0.0447	MYCL	ARPP19,ATP5F1D,CAD,CDK4,COX7A2L,FAU,INO80,NUDT21,RPL10A,YARS1	10 (1)	1
CLU	other	0.106	1			1.342	0.0391	0.0373	CLU	APP,ATP7A,BAX,HSPA1A/HSPA1B,SAMHD1	5 (1)	1	1-palmitoyl-2-arachidonyl-sn-glycero-3-phosphorylcholine,hydrogen peroxide,IKBKB,lipid,metribolone	2,2-bis(4-hydroxyphenyl)-1,1,1-trichloroethane,BHLHA15,FREY1,homocysteine,LCAT,linoleic acid,PLAA,testosterone propionate		NFKBIB,P38 MAPK (family),SMAD2	ATP7B,HISTONE H3 (family)
TGS1	enzyme	-0.146	2			1.342	0.0391	0.0437	EIF2A,TGS1	CDK4,PCK2,PREB,SESN2,UFL1	5 (2)	2
CD5	transmembrane receptor		1			-1	0.0394	0.0412	CD5	MAP2K3,PCK2,RARA,STAT3	4 (1)	1		TCF3		LDLR,RARA
mir-132 (includes others)	microRNA		1			-1	0.0394	0.0374	mir-132 (includes others)	CRTC2,PCNA,RASA1,SOX4	4 (1)	1	hydrogen peroxide	U0126
thiazolidinedione	chemical drug		2			-0.849	0.0407	0.0476	AMPK (complex),ERK (family),ERK1/2 (family),HAS2,INSULIN (family),MAPK1,PAK1,PI3K (complex),PPARG,SLC2A4,thiazolidinedione	ACAA1,ACAA2,ACLY,ALAS1,APAF1,APP,ATP6V1D,ATP7A,BAX,CDK4,CLU,CYB5A,DDT,DNAJA2,EIF4EBP1,FDFT1,FDPS,FSCN1,GCLC,GCLM,GLDC,HES1,HMGCR,HSPA1A/HSPA1B,LAP3,LNPEP,MAPK13,MED1,MEN1,MTCH2,NKX2-5,NUP188,PCK2,PCNA,PDHA1,PLCB1,PRKCA,QKI,RBM45,RXRA,SAMHD1,SMARCC1,SORBS1,SOX4,STAT3,STXBP5,TAP1,TRIM21,TRIM38,UQCRC1	50 (11)	11
corticosterone	chemical - endogenous mammalian		1			-0.378	0.0409	0.0475	corticosterone	APP,CALD1,CDK4,DPY19L1,FASN,GLUL,MAPK8	7 (1)	1	LCAT,LDLR,lithium chloride,nicotinic acid,nonylphenol	AGTR2,carnosine,lidocaine		CPT1B,L-glutamic acid,lipid,P38 MAPK (family)
(all Z)-7,10,13,16,19-docosapentaenoic acid	chemical - endogenous mammalian		2			-0.577	0.0424	0.0242	(all Z)-7,10,13,16,19-docosapentaenoic acid,PRKACA,PRKCG	ALAS1,HSPA1A/HSPA1B,PCNA	3 (3)	2
chrysotile asbestos	chemical toxicant		1			0.577	0.0424	0.0449	chrysotile asbestos	CCNB2,CTSZ,GCLC	3 (1)	1
testosterone propionate	chemical drug		1			-0.577	0.0424	0.0453	testosterone propionate	CLU,DMBT1,FDPS	3 (1)	1				LDLR,P70 S6K (family)	CLU
DREAM complex:PCNA gene	complex		2			-1	0.0445	0.0484	DREAM complex:PCNA gene,E2F4,E2F5,RBL2,TFDP1	APAF1,BAX,CCNB2,KIFC1,MAP2K3,PCLAF,PCNA,POLD1,SMURF2	9 (5)	5
DREAM complex:TOP2A gene	complex		2			-1	0.0445	0.0476	DREAM complex:TOP2A gene,E2F4,E2F5,RBL2,TFDP1	APAF1,BAX,CCNB2,KIFC1,MAP2K3,PCLAF,PCNA,POLD1,SMURF2	9 (5)	4
5-fluoro-2'-deoxycytidine	chemical drug		1			-1.414	0.047	0.0257	5-fluoro-2'-deoxycytidine	APAF1,BAX	2 (1)	1
ASCC3	enzyme	-0.056	1			0	0.047	0.0447	ASCC3	HES1,STAT3	2 (1)	1	pidnarulex
CH25H	enzyme		1			0	0.047	0.0475	CH25H	FDFT1,HMGCR	2 (1)	1	IKBKB				FDFT1
CXCR1	G-protein coupled receptor		1			1.414	0.047	0.0264	CXCR1	BAX,CDK4	2 (1)	1	aldesleukin				RB (family)
DDAH1	enzyme	-0.142	1			0	0.047	0.0497	DDAH1	BAX,PRDX4	2 (1)	1
L-tryptophan	chemical - endogenous mammalian		1			1.414	0.047	0.0437	L-tryptophan	SLC1A4,SLC1A5	2 (1)	1	bisphenol A,CA9	CPT1B,OGT,TDO2
PPP2R1A	phosphatase	0.07	1			-1.414	0.047	0.0499	PPP2R1A	PPP2R2A,PTPA	2 (1)	1		miR-142-3p (and other miRNAs w/seed GUAGUGU)			LMNB1,P38 MAPK (family)
SCP2	transporter	0.042	1			0	0.047	0.0425	SCP2	ACAA1,HMGCR	2 (1)	1		CPT1B		LDLR,PDZK1IP1,SOAT1	CYP7A1,lipid,sphingomyelin
SYT9	transporter		2			0	0.047	0.0491	SYT9,TRPV1	APP,STXBP5	2 (2)	2		SMAD2
TAS1R3	G-protein coupled receptor		1			1.414	0.047	0.0456	TAS1R3	SLC1A5,SLC3A2	2 (1)	1	L-glutamic acid			P70 S6K (family)
aldose reductase	group		1			0	0.047	0.0391	ALDOSE REDUCTASE (family)	CDK4,PCNA	2 (1)	1				IL5	glutathione
decursin	chemical - endogenous non-mammalian		1			-1.414	0.047	0.0493	decursin	BAX,CDK4	2 (1)	1				CASPASE (family)	P38 MAPK (family),SOAT1
dehydroepiandrosterone sulfate	chemical - endogenous mammalian		1			0	0.047	0.0305	dehydroepiandrosterone sulfate	CDK4,PCNA	2 (1)	1		ketoconazole		PRKCB	P38 MAPK (family)
ferric chloride	chemical toxicant		1			-1.414	0.047	0.0424	ferric chloride	PLCB1,PRKCA	2 (1)	1
methylmalonic acid	chemical - endogenous mammalian		2			1.414	0.047	0.0246	methylmalonic acid,SOD (family)	DSG1,SOX4	2 (2)	2
retinol acetate	chemical drug		1			0	0.047	0.0468	retinol acetate	RARA,RXRA	2 (1)	1				RARA
vaccenic acid	chemical - endogenous mammalian		1			-1.414	0.047	0.0492	vaccenic acid	FAAH,PRKACA	2 (1)	1	mitotane			P38 MAPK (family)
isotretinoin	biologic drug		1			-1	0.0471	0.0463	isotretinoin	FASN,GAP43,PRKCA,RARA	4 (1)	1				NFKB2,RARA,RBP1
fluorizoline	chemical reagent		2			0	0.0647	0.0408	EIF2S1,fluorizoline,RPS6KB1	GCLC,HMGCR,PCNA,RPS6KB2	4 (3)	2
SNHG12	other		1			1.414	0.0671	0.0398	SNHG12	HES1,PCNA	2 (1)	1	clopidogrel
rhodamine 6G	chemical toxicant		1			0	0.0671	0.0334	rhodamine 6G	CCNB2,PCNA	2 (1)	1
ethidium	chemical drug		1			0	0.0894	0.0458	ethidium	CCNB2,PCNA	2 (1)	1

## Sheet: Diseases and Bio Functions
Diseases and Bio Functions for My Projects->Andrea Gallio->2024-05-29_AndreaGallio 100424 - p<0.05->C v Sa NoOut
Categories	Functions	Diseases or Functions Annotation	p-Value	Predicted Activation State	Activation z-score	Notes	Bias-corrected z-score	Molecules	# Molecules
Endocrine System Disorders, Hematological Disease, Organismal Injury and Abnormalities	hypercalcemia	Hypercalcemia	1.37e-05					AKR1B1,GNA11,ATP6V1B2,FDPS,FDFT1,GGPS1,MEN1	7
Cell Cycle, Cell Morphology, Cellular Assembly and Organization, DNA Replication, Recombination, and Repair	duplication	Duplication of centriole	0.000271		1.387		1.613	NUP188,CCP110,WBP11,CDK4,PCNT,CETN2,CEP135	7
Infectious Diseases, Organismal Injury and Abnormalities	replication	Replication of virus	0.000307		-0.389		0.158	CRTC2,POLA1,FDPS,TRIM21,PNKP,GNAQ,STAT3,PLRG1,AGO1,ATP6V1B2,HMGB1,CAD,FAU,RXRA,DLG2,DDX42,EEF1A1,USP14,PIK3R4,USE1,XPO1,UHRF1,SFPQ,PCBP2,BAX,DDX41,SAMHD1,F2RL1,NUP62,HMGCR,NEK9,FASN,TAP1,ZC3H11A,TBK1,AKTIP,POLR2L,EIF4E2,PRPF8,PPP4C,DDX6,MAP2K3,UBE3C,EIF4A3,XRCC4,NPM1,EIF4EBP1,FSCN1,CLSTN3,GCLC,CDK4,DHX36,VAPB,DDB1,PRKCA,SUZ12,CTBP2,TRIM38,BANF1,PRKACA,SNAP29,SRPK2,ZCRB1	63
Cardiovascular System Development and Function, Embryonic Development, Organ Development, Organ Morphology, Organismal Development, Tissue Development	morphogenesis	Morphogenesis of atrium	0.000405					TBX20,ZFPM2,NKX2-5,NAGLU,SOX4	5
Cancer, Hematological Disease, Immunological Disease, Organismal Injury and Abnormalities	PML/RARA fusion positive childood acute promyelocytic leukemia	PML/RARA fusion positive childood acute promyelocytic leukemia	0.000405					POLA1,RARA,PPAT,POLD1,RXRA	5
Connective Tissue Disorders, Neurological Disease, Organismal Injury and Abnormalities, Skeletal and Muscular Disorders	Charcot neuroarthropathy of foot	Active stage Charcot neuroarthropathy of foot	0.000405					FDPS,FDFT1,GGPS1	3
Neurological Disease, Organismal Injury and Abnormalities	complex regional pain syndrome type I	Complex regional pain syndrome type I	0.000405					FDPS,FDFT1,GGPS1	3
Dermatological Diseases and Conditions, Hereditary Disorder, Organ Morphology, Organismal Injury and Abnormalities	focal palmoplantar keratoderma	Focal palmoplantar keratoderma	0.000405					DSG1,KRT6C,KRT16	3
Cancer, Connective Tissue Disorders, Organismal Injury and Abnormalities, Skeletal and Muscular Disorders	osteoid osteoma	Osteoid osteoma	0.000405					FDPS,FDFT1,GGPS1	3
Connective Tissue Disorders, Organismal Injury and Abnormalities, Skeletal and Muscular Disorders, Tissue Morphology	osteoporotic fracture	Osteoporotic fracture	0.000405					FDPS,FDFT1,GGPS1	3
Organismal Injury and Abnormalities, Skeletal and Muscular Disorders	skeletal-related event	Skeletal-related event	0.000405					FDPS,FDFT1,GGPS1	3
Connective Tissue Disorders, Organismal Injury and Abnormalities, Skeletal and Muscular Disorders	bone disorder	Stage IV bone disorder	0.000405					FDPS,FDFT1,GGPS1	3
Connective Tissue Disorders, Developmental Disorder, Metabolic Disease, Organismal Injury and Abnormalities, Skeletal and Muscular Disorders	Paget disease of bone	Symptomatic stage Paget disease of bone	0.000405					FDPS,FDFT1,GGPS1	3
Endocrine System Disorders, Hematological Disease, Organismal Injury and Abnormalities	tumor-induced hypercalcemia	Tumor-induced hypercalcemia	0.000405					FDPS,FDFT1,GGPS1	3
Cardiovascular Disease, Developmental Disorder, Neurological Disease, Organismal Injury and Abnormalities, Skeletal and Muscular Disorders	developmental disorder	Developmental disorder of cardiac muscle	0.000453		1.195		0.862	GNAQ,GNA11,ZFPM2,MED1,NKX2-5,RXRA	6
Cell Cycle, Cellular Assembly and Organization, DNA Replication, Recombination, and Repair	replication	Replication of centriole	0.000619		1.664		1.81	NUP188,CCP110,WBP11,CDK4,NUP62,PCNT,NPM1,CETN2,CEP135	9
Cardiovascular Disease, Developmental Disorder, Neurological Disease, Organismal Injury and Abnormalities, Skeletal and Muscular Disorders	hypoplasia	Hypoplasia of myocardium	0.000697		1.109		0.801	GNAQ,GNA11,ZFPM2,MED1,RXRA	5
Infectious Diseases, Organismal Injury and Abnormalities	replication	Replication of RNA virus	0.000748		-0.139		0.411	FDPS,TRIM21,GNAQ,STAT3,PLRG1,AGO1,ATP6V1B2,HMGB1,CAD,FAU,DLG2,DDX42,EEF1A1,USP14,PIK3R4,USE1,XPO1,UHRF1,SFPQ,PCBP2,BAX,DDX41,SAMHD1,F2RL1,NUP62,HMGCR,NEK9,FASN,TAP1,ZC3H11A,TBK1,AKTIP,POLR2L,EIF4E2,PRPF8,PPP4C,DDX6,MAP2K3,UBE3C,EIF4A3,XRCC4,NPM1,EIF4EBP1,FSCN1,CLSTN3,GCLC,CDK4,DHX36,VAPB,DDB1,PRKCA,TRIM38,BANF1,PRKACA,SRPK2,ZCRB1	56
Connective Tissue Disorders, Organismal Injury and Abnormalities, Skeletal and Muscular Disorders	postmenopausal osteoporosis	Postmenopausal osteoporosis	0.000872					FDPS,HMGCR,FDFT1,GGPS1	4
Cardiovascular System Development and Function, Cell Morphology, Cellular Development, Organismal Development, Tissue Development	tubulation	Tubulation of microvascular endothelial cells	0.000872		-1.964		-1.847	STAT3,CRTC2,APP,MAPK8	4
Cardiovascular System Development and Function, Cellular Growth and Proliferation, Organ Development	proliferation	Proliferation of heart cells	0.00101		-1.353		-1.201	CRTC2,CDK4,RARA,DHX36,ADIPOR1,NKX2-5,GAS2L3,GNAQ,STAT3,TBX20,ZFPM2,PRKCA,ARID2,AGRN,RXRA	15
Cellular Development, Cellular Growth and Proliferation, Digestive System Development and Function	proliferation	Proliferation of intestinal cell lines	0.00102		1.664		1.754	PTPN3,NCOR1,MAPK8,HES1,NCOA2,DIABLO,MAP9	7
Cardiovascular System Development and Function, Organ Development	growth	Growth of heart	0.00107		-0.861		-0.708	CRTC2,CDK4,RARA,DHX36,ADIPOR1,NKX2-5,GAS2L3,GNAQ,STAT3,TBX20,ZFPM2,PRKCA,ARID2,AGRN,RXRA,MAPK8	16
Amino Acid Metabolism, Endocrine System Development and Function, Molecular Transport, Small Molecule Biochemistry	quantity	Quantity of L-triiodothyronine	0.00112		1		0.925	SLC16A2,NCOR1,MAPK8,FAAH,GPD2	5
Cardiovascular Disease, Developmental Disorder, Organismal Injury and Abnormalities	ventricular septal defect	Ventricular septal defect	0.00115		1.103		0.66	SLC19A1,GNA11,CDK4,RARA,NKX2-5,TUBB2A,GNAQ,CCP110,TBX20,ZFPM2,SOX11,PDS5B,RXRA,DVL2,SOX4	15
Infectious Diseases, Organismal Injury and Abnormalities	replication	Replication of Rhabdoviridae	0.00127		-0.124		-0.212	USP14,TAP1,ZC3H11A,TBK1,GNAQ,PRKCA,PPP4C,TRIM38,PCBP2,BAX,BANF1,EIF4EBP1	12
Cell Cycle, Cell Morphology	assembly	Assembly of spindle apparatus	0.00137		0.936		0.844	CEP97,SPAG5,HSPA1A/HSPA1B,PAFAH1B1,INO80,DYNC1LI1,HNRNPU,NEK9,SENP6,MEN1,MAP9,CHMP1A,DNAJA2,ARID2,KIFC1,NCOR1,RINT1,TPX2,NEK6	19
Cancer, Connective Tissue Disorders, Organismal Injury and Abnormalities, Skeletal and Muscular Disorders	benign bone tumor	Benign bone tumor	0.00139					HMGB1,FDPS,FDFT1,PRKACA,GGPS1,IDH2	6
Cell Death and Survival, Connective Tissue Disorders, Organismal Injury and Abnormalities, Skeletal and Muscular Disorders	avascular necrosis of the head of femur	Avascular necrosis of the head of femur	0.00153					FDPS,FDFT1,GGPS1	3
Connective Tissue Disorders, Organismal Injury and Abnormalities, Skeletal and Muscular Disorders	bone pain	Bone pain	0.00153					FDPS,FDFT1,GGPS1	3
Cell Death and Survival, Organismal Injury and Abnormalities	cell death	Cell death of olfactory receptor neurons	0.00153					RARA,APP,RIC8B	3
Connective Tissue Disorders, Organismal Injury and Abnormalities, Skeletal and Muscular Disorders	glucocorticoid induced osteoporosis	Glucocorticoid induced osteoporosis	0.00153					FDPS,FDFT1,GGPS1	3
Hematological Disease, Organismal Injury and Abnormalities	humoral hypercalcemia of malignancy	Humoral hypercalcemia of malignancy	0.00153					FDPS,FDFT1,GGPS1	3
Infectious Diseases, Organismal Injury and Abnormalities	multidrug-resistant tuberculosis	Multidrug-resistant tuberculosis	0.00153					FDPS,FDFT1,GGPS1	3
Infectious Diseases, Inflammatory Disease, Inflammatory Response, Organismal Injury and Abnormalities, Respiratory Disease	Pneumocystosis jiroveci pneumonia	Pneumocystosis jiroveci pneumonia	0.00153					IKBKG,DHPS,TYMS	3
Connective Tissue Disorders, Inflammatory Disease, Inflammatory Response, Organismal Injury and Abnormalities, Skeletal and Muscular Disorders	primary osteoarthritis	Primary osteoarthritis	0.00153					FDPS,FDFT1,GGPS1	3
Endocrine System Development and Function, Molecular Transport, Small Molecule Biochemistry	secretion	Secretion of thyroid hormone	0.00153					GNAQ,GNA11,SLC16A2	3
Cancer, Hematological Disease, Immunological Disease, Organismal Injury and Abnormalities	DEK-NUP214 negative NPM1 mutation positive acute myeloid leukemia	DEK-NUP214 negative NPM1 mutation positive acute myeloid leukemia	0.00164					POLA1,RARA,POLD1,RXRA	4
Cancer, Hematological Disease, Immunological Disease, Organismal Injury and Abnormalities	NPM1 mutation positive RPN1-EVI1 negative acute myeloid leukemia	NPM1 mutation positive RPN1-EVI1 negative acute myeloid leukemia	0.00164					POLA1,RARA,POLD1,RXRA	4
Cancer, Hematological Disease, Immunological Disease, Organismal Injury and Abnormalities	CD30 positive anaplastic large cell lymphoma	Anaplastic large cell lymphoma	0.00165					TUBB2A,STAT3,XPO1,POLA1,HMGB1,CLU,TYMS,POLD1,RXRA,MAP2K3	10
Cardiovascular Disease, Developmental Disorder, Hereditary Disorder, Organismal Injury and Abnormalities	familial ventricular septal defect	Familial ventricular septal defect	0.00185					TBX20,ZFPM2,RARA,SOX11,NKX2-5,RXRA,DVL2,SOX4	8
Cardiovascular Disease, Developmental Disorder, Organismal Injury and Abnormalities	hypoplasia	Hypoplasia of heart ventricle	0.00185		1.855		1.47	GNAQ,UBP1,GNA11,ZFPM2,MED1,NKX2-5,RXRA,MEN1	8
Cell Cycle, Cell Morphology, Cellular Assembly and Organization, Cellular Function and Maintenance, DNA Replication, Recombination, and Repair	duplication	Duplication of centrosome	0.00196		-0.164		-0.096	CHMP1A,STAT3,XPO1,CCP110,CEP131,CDK4,DYNC1LI1,KIFC1,ROCK2,NPM1	10
Cell Morphology, Neurological Disease, Organismal Injury and Abnormalities	abnormal morphology	Abnormal morphology of hair cells	0.00255					SOX11,DVL2,HES1,SOX4,COBL,ERCC6	6
Cardiovascular Disease, Developmental Disorder, Organismal Injury and Abnormalities	congenital heart disease with extracardiac congenital anomalies	Congenital heart disease with extracardiac congenital anomalies	0.00255					WBP11,SMG9,B3GAT3,PRKACA,SMARCC1,NADSYN1	6
Inflammatory Response, Organismal Injury and Abnormalities, Tissue Development	inflammation	Inflammation of soft tissue	0.00255	Decreased	-2.236		-2.298	STAT3,F2RL1,ADIPOR1,APP,MAPK8,MANF	6
DNA Replication, Recombination, and Repair	excision repair	Excision repair of DNA	0.0027		0		0.282	DNA2,RARA,HMGB1,XRCC1,DDB1,HNRNPU,POLD1,RAD23A,PCNA,PNKP,ERCC6	11
Cancer, Hematological Disease, Immunological Disease, Organismal Injury and Abnormalities	CBFB-MYH11 negative NPM1 mutation positive acute myeloid leukemia	CBFB-MYH11 negative NPM1 mutation positive acute myeloid leukemia	0.00278					POLA1,RARA,POLD1,RXRA	4
Cell Cycle, Nervous System Development and Function	cell cycle progression	Cell cycle progression of neurons	0.00278		0.975		1.043	CDK4,APP,SRPK2,YWHAB	4
Cardiovascular System Development and Function, Embryonic Development, Organ Development, Organismal Development, Tissue Development	development	Development of atrioventricular valve	0.00278					TBX20,ZFPM2,NAGLU,SOX4	4
Organismal Injury and Abnormalities	injury	Injury of epithelial tissue	0.00278		0.152		0.183	STAT3,APP,MAP2K3,FAAH	4
Cell Death and Survival, Nervous System Development and Function, Organismal Injury and Abnormalities	survival	Survival of ganglion cells	0.00278					RARA,BAX,PRKACA,MANF	4
Cardiovascular System Development and Function, Cellular Development, Cellular Growth and Proliferation, Embryonic Development, Organ Development, Organismal Development, Skeletal and Muscular System Development and Function, Tissue Development	proliferation	Proliferation of cardiomyocytes	0.00279		-0.893		-0.775	CRTC2,CDK4,RARA,DHX36,NKX2-5,GAS2L3,GNAQ,TBX20,ZFPM2,PRKCA,ARID2,AGRN,RXRA	13
Cancer, Hematological Disease, Immunological Disease, Organismal Injury and Abnormalities	adult acute myeloid leukemia	Adult acute myeloid leukemia	0.0028					NDUFB9,NDUFS2,POLA1,RARA,POLD1,NDUFA5,NDUFV1,IDH2	8
Neurological Disease, Organismal Injury and Abnormalities	mild cognitive impairment	Mild cognitive impairment	0.00284					ATP7A,BIRC6,HMGCR,APP,BAX,ROCK2,PCNA	7
Connective Tissue Disorders, Dermatological Diseases and Conditions, Inflammatory Disease, Inflammatory Response, Organismal Injury and Abnormalities, Skeletal and Muscular Disorders	psoriatic arthritis	Psoriatic arthritis	0.00317					STAT3,POLA1,NUP62,APAF1,HMGCR,GPC4,USP11,POLD1,RAPH1,ZMYND8	10
Cardiovascular Disease, Developmental Disorder, Hereditary Disorder, Organismal Injury and Abnormalities	familial congenital heart disease	Familial congenital heart disease	0.00325		-0.024		-0.357	RARA,CALM1 (includes others),SMG9,NKX2-5,SMARCC1,CCP110,WBP11,TBX20,ZFPM2,SOX11,B3GAT3,RXRA,DVL2,SOX4,NADSYN1	15
Organismal Injury and Abnormalities	chronic pain	Chronic pain	0.00334					F2RL1,FDPS,HMGCR,FDFT1,GGPS1,CA13	6
Cellular Development, Nervous System Development and Function, Tissue Development	differentiation	Differentiation of neuroepithelial cells	0.00334					STAT3,AFDN,SOX11,GAP43,MAPK8,SOX4	6
Cardiovascular Disease, Developmental Disorder, Hereditary Disorder, Organismal Injury and Abnormalities, Respiratory Disease	persistent truncus arteriosus	Persistent truncus arteriosus	0.00334		0.019		-0.315	CCP110,RARA,SOX11,RXRA,DVL2,SOX4	6
Amino Acid Metabolism, Molecular Transport, Small Molecule Biochemistry	uptake	Uptake of L-amino acid	0.00334		-0.112		0.044	GLUL,GAP43,PTP4A2,SLC1A5,APP,SLC3A2	6
Cell Cycle	cycling	Cycling of centrosome	0.00346		1.049		1.25	NUP188,CEP131,CDK4,NUP62,DYNC1LI1,PCLAF,ROCK2,CHMP1A,STAT3,XPO1,CCP110,WBP11,PCNT,KIFC1,NPM1,CETN2,CEP135	17
Cardiovascular Disease, Developmental Disorder, Organismal Injury and Abnormalities	atrioventricular septal defect	Atrioventricular septal defect	0.00353					SLC19A1,ZFPM2,PDS5B,NKX2-5,RXRA	5
Cardiovascular Disease, Developmental Disorder, Hereditary Disorder, Organismal Injury and Abnormalities	double outlet right ventricle	Double outlet right ventricle	0.00355					ZFPM2,RARA,SOX11,NKX2-5,RXRA,DVL2,SOX4	7
Hair and Skin Development and Function, Tissue Development	accumulation	Accumulation of epithelial cell lines	0.00362					PRKCA,CLU,TPX2	3
Ophthalmic Disease, Organismal Injury and Abnormalities	aphakia	Aphakia	0.00362					RARA,SOX11,SOX4	3
Cellular Movement	beat	Beat of cilia	0.00362					HYDIN,IFT88,CAMSAP3	3
Cell Cycle, Gene Expression	binding	Binding of retinoic acid response element	0.00362					RARA,RXRA,NCOR1	3
Cell-To-Cell Signaling and Interaction, Cellular Growth and Proliferation, Hematological System Development and Function	induction	Induction of helper T lymphocytes	0.00362					MED1,SLC1A5,ROCK2	3
Developmental Disorder, Organismal Injury and Abnormalities, Renal and Urological Disease	renal osteodystrophy	Renal osteodystrophy	0.00362					FDPS,FDFT1,GGPS1	3
Neurological Disease, Organismal Injury and Abnormalities	spinal cord compression	Spinal cord compression	0.00362					FDPS,FDFT1,GGPS1	3
Small Molecule Biochemistry	uptake	Uptake of hormone	0.00362					SLC16A2,FAAH,SLC3A2	3
Cancer, Gastrointestinal Disease, Hepatic System Disease, Organismal Injury and Abnormalities	growth	Growth of liver tumor	0.00399		1.373		1.127	MTCH2,FAM136A,F2RL1,HMGCR,HEATR3,STAT3,ATP7A,ARID2,RASA1,NCOR1,TPX2,EIF4EBP1,IDH2	13
Gastrointestinal Disease, Organismal Injury and Abnormalities	periodontal disease	Periodontal disease	0.00403					HSPA1A/HSPA1B,HPS6,FDPS,HMGCR,PCNA,NXT1,TUBB2A,STAT3,ATP6V1B2,COMMD7,HMGB1,BAX,PRKACA,EIF4A3	14
Cancer, Hematological Disease, Immunological Disease, Organismal Injury and Abnormalities	NPM1 mutation positive de novo acute myeloid leukemia	NPM1 mutation positive de novo acute myeloid leukemia	0.00437					POLA1,RARA,POLD1,RXRA	4
Auditory and Vestibular System Development and Function, Cell Morphology, Cellular Assembly and Organization	orientation	Orientation of stereocilia bundles	0.00437					WLS,SMURF2,DVL2,COBL	4
Cellular Assembly and Organization	remodeling	Remodeling of actin filaments	0.00437		-0.068		0.206	RAB3IP,EPS8,APP,EPN1	4
Dermatological Diseases and Conditions, Organismal Injury and Abnormalities	skin nevus	Skin nevus	0.00437					GNAQ,GNA11,NEK9,FASN	4
Cell-To-Cell Signaling and Interaction, Cellular Compromise	stress response	Stress response of sarcoma cell lines	0.00437		0		0	SESN2,SLC1A5,SIRT2,EIF4EBP1	4
Cardiovascular System Development and Function, Embryonic Development, Organ Development, Organ Morphology, Organismal Development, Tissue Development	morphogenesis	Morphogenesis of heart ventricle	0.00439					TBX20,ZFPM2,SOX11,NKX2-5,NAGLU,HES1,SOX4	7
Developmental Disorder, Hereditary Disorder, Neurological Disease, Organismal Injury and Abnormalities	autosomal recessive neurodevelopmental syndrome	Autosomal recessive neurodevelopmental syndrome	0.00443					PLAA,PLCB1,NUP188,DHX37,DHPS,EXOC8,SLC1A4,NCAPG2,CNPY3,CAD,BLTP1,VARS1,SYNJ1,WDR45B,EXOC7	15
Cell Cycle, Cell Morphology	formation	Formation of mitotic spindle	0.00457		0.221		0.104	CEP97,HSPA1A/HSPA1B,PAFAH1B1,INO80,DYNC1LI1,HNRNPU,NEK9,SENP6,MEN1,MAP9,CHMP1A,DNAJA2,KIFC1,NCOR1,RINT1,TPX2,NEK6	17
Connective Tissue Disorders, Inflammatory Response, Organismal Injury and Abnormalities, Tissue Development	inflammation	Inflammation of adipose tissue	0.00483	Decreased	-2.236		-2.281	STAT3,F2RL1,ADIPOR1,MAPK8,MANF	5
Amino Acid Metabolism, Molecular Transport, Small Molecule Biochemistry	uptake	Uptake of acidic amino acid	0.00483		1.488		1.557	SLC19A1,GLUL,GAP43,PTP4A2,APP	5
Organismal Survival	survival	Survival of organism	0.00491		0.69		0.958	HSPA1A/HSPA1B,EHMT1,XRCC1,TYMS,MEN1,MSRA,PNKP,FAAH,IKBKG,GNAQ,STAT3,HMGB1,STX17,FAU,MAGI3,RBBP6,STXBP5,SLC19A1,METTL16,IFT88,GAP43,MED1,ALDH6A1,APP,ST13,HMGXB4,RALBP1,CLPTM1L,UHRF1,AGRN,BAX,SOX4,IDH2,PGAM5,PKP3,SAMHD1,GLUL,F2RL1,RARA,ATG16L1,FASN,FXN,TAP1,CNPY3,TBK1,EIF4E2,GRAMD1A,MAPK8,XRCC4,NPM1,EIF4EBP1,MDK,CUL4B,RPS6KB2,SESN2,GLDC,VPS35,SENP6,EPN1,ATXN2,MAP9,PRKCA,CTBP2,NEFM,PRKACA,ZCRB1,NCOA…	68
Cardiovascular System Development and Function, Embryonic Development, Organ Development, Organ Morphology, Organismal Development, Tissue Development	morphogenesis	Morphogenesis of heart septum	0.00536					TBX20,ZFPM2,SOX11,IFT88,NKX2-5,HES1,SOX4	7
Developmental Disorder, Organismal Injury and Abnormalities	abnormal morphology	Abnormal morphology of branchial arch mesenchyme	0.00548					SOX11,SOX4	2
Amino Acid Metabolism, Endocrine System Development and Function, Molecular Transport, Small Molecule Biochemistry	abnormal quantity	Abnormal quantity of L-triiodothyronine	0.00548					SLC16A2,GPD2	2
Cardiovascular System Development and Function, Organ Morphology, Organismal Development	abnormal size	Abnormal size of heart	0.00548					GNAQ,GNA11	2
Lipid Metabolism, Molecular Transport, Small Molecule Biochemistry	accumulation	Accumulation of farnesyl pyrophosphate	0.00548					HMGCR,FDFT1	2
Cardiovascular Disease, Organismal Injury and Abnormalities	advanced atherosclerosis	Advanced atherosclerosis	0.00548					GCLC,GCLM	2
Cell Death and Survival, Embryonic Development	apoptosis	Apoptosis of mesenchymal progenitor cells	0.00548					SOX11,SOX4	2
Cancer, Cell Death and Survival, Organismal Injury and Abnormalities, Tumor Morphology	apoptosis	Apoptosis of rhabdomyosarcoma cells	0.00548					SOX11,SOX4	2
Cell Cycle	cell division	Cell division of neuronal progenitor cells	0.00548					PAFAH1B1,HES1	2
Cell Morphology, Cellular Movement, Embryonic Development	cell spreading	Cell spreading of trophoblast cells	0.00548					ARPC3,FAAH	2
Cell-To-Cell Signaling and Interaction, Cellular Assembly and Organization, Hematological System Development and Function, Immune Cell Trafficking	cell-cell contact	Cell-cell contact of dendritic cells	0.00548					ALCAM,NPTX1	2
Cardiovascular Disease, Developmental Disorder, Organismal Injury and Abnormalities	congenital heart block	Congenital heart block	0.00548					NKX2-5,TRIM21	2
Cancer, Cell-To-Cell Signaling and Interaction, Inflammatory Response, Organismal Injury and Abnormalities, Tumor Morphology	cytotoxic reaction	Cytotoxic reaction of cancer cells	0.00548					CD59,RALBP1	2
Cellular Development, Cellular Growth and Proliferation, Hematological System Development and Function, Hematopoiesis, Lymphoid Tissue Structure and Development, Tissue Development	development	Development of plasmacytoid dendritic cells	0.00548					CBFB,STAT3	2
Cellular Development, Skeletal and Muscular System Development and Function, Tissue Development	differentiation	Differentiation of myoepithelial cells	0.00548					MRTFA,WLS	2
Cellular Development, Nervous System Development and Function, Tissue Development	differentiation	Differentiation of noradrenergic neurons	0.00548					SOX11,SOX4	2
Cell-To-Cell Signaling and Interaction, Cellular Assembly and Organization, Cellular Development, Cellular Function and Maintenance, Cellular Growth and Proliferation, Nervous System Development and Function, Organismal Development, Tissue Development	differentiation	Differentiation of synapse	0.00548					AGRN,CLSTN3	2
Developmental Disorder, Hereditary Disorder, Neurological Disease, Organismal Injury and Abnormalities	early infantile epileptic encephalopathy type 12	Early infantile epileptic encephalopathy type 12	0.00548					PLCB1,PNKP	2
Cancer, Gastrointestinal Disease, Organismal Injury and Abnormalities	colon adenocarcinoma	Early stage colon adenocarcinoma	0.00548					SPAG5,SAMHD1	2
Cancer, Connective Tissue Disorders, Ophthalmic Disease, Organismal Injury and Abnormalities, Skeletal and Muscular Disorders	epithelioid melanoma	Epithelioid melanoma in uveal tract	0.00548					GNAQ,GNA11	2
Lipid Metabolism, Small Molecule Biochemistry, Vitamin and Mineral Metabolism	formation	Formation of farnesyl pyrophosphate	0.00548					FDPS,GGPS1	2
Gastrointestinal Disease, Hereditary Disorder, Organismal Injury and Abnormalities	Goldberg-Shprintzen megacolon syndrome	Goldberg-Shprintzen megacolon syndrome	0.00548					NEK9,KIFBP	2
Auditory Disease, Connective Tissue Disorders, Developmental Disorder, Organismal Injury and Abnormalities, Skeletal and Muscular Disorders	hypoplasia	Hypoplasia of malleus	0.00548					GNAQ,GNA11	2
Nucleic Acid Metabolism, Small Molecule Biochemistry	incorporation	Incorporation of adenine	0.00548					SLC19A1,PCNA	2
Inflammatory Disease, Neurological Disease, Organismal Injury and Abnormalities	inflammatory disorder	Inflammatory disorder of cerebellum	0.00548					PITPNA,APP	2
Neurological Disease, Organismal Injury and Abnormalities	injury	Injury of spinal cord	0.00548					CLU,FDPS	2
Endocrine System Disorders, Metabolic Disease, Organismal Injury and Abnormalities	insulin resistance	Insulin resistance of muscle cell lines	0.00548					CCDC88A,DEGS1	2
Cell Morphology, Hematological Disease, Organismal Injury and Abnormalities	lack	Lack of megakaryocytes	0.00548					IKBKG,MED1	2
Cellular Movement, Nervous System Development and Function	mistargeting	Mistargeting of axons	0.00548					ALCAM,FAF1	2
Cardiovascular Disease, Organismal Injury and Abnormalities	mitral valve prolapse	Mitral valve prolapse	0.00548					HSPA1A/HSPA1B,TRIM21	2
Developmental Disorder, Hereditary Disorder, Neurological Disease, Organismal Injury and Abnormalities, Psychological Disorders	neurodevelopmental disorder with seizures and brain atrophy	Neurodevelopmental disorder with seizures and brain atrophy	0.00548					EXOC8,EXOC7	2
Cardiovascular Disease, Organismal Injury and Abnormalities	occlusion	Occlusion of capillary vessel	0.00548					CD59,APP	2
Cell Death and Survival, Connective Tissue Disorders, Hematological Disease, Organismal Injury and Abnormalities	paroxysmal nocturnal hemoglobinuria type 1	Paroxysmal nocturnal hemoglobinuria type 1	0.00548					PIGA,PIGT	2
Cellular Function and Maintenance, Cellular Growth and Proliferation	production	Production of hair cells	0.00548					SOX11,SOX4	2
Cancer, Cellular Development, Cellular Growth and Proliferation, Organismal Injury and Abnormalities, Tumor Morphology	proliferation	Proliferation of rhabdomyosarcoma cells	0.00548					SOX11,SOX4	2
Auditory and Vestibular System Development and Function, Cellular Growth and Proliferation, Embryonic Development, Organ Development, Organismal Development, Tissue Development	proliferation	Proliferation of utricular supporting cells	0.00548					SOX11,SOX4	2
Lipid Metabolism, Molecular Transport, Small Molecule Biochemistry	release	Release of diacylglycerol	0.00548					GNAQ,GNA11	2
Amino Acid Metabolism, Drug Metabolism, Endocrine System Development and Function, Molecular Transport, Small Molecule Biochemistry	secretion	Secretion of levothyroxine	0.00548					GNAQ,GNA11	2
Cell Cycle	senescence	Senescence of liver cell lines	0.00548					ACLY,FASN	2
Nervous System Development and Function	spreading depression	Spreading depression of cerebral cortex	0.00548					CLU,APP	2
Cancer, Endocrine System Disorders, Gastrointestinal Disease, Organismal Injury and Abnormalities	tumorigenesis	Tumorigenesis of islet cells	0.00548					BAX,MEN1	2
DNA Replication, Recombination, and Repair	excision repair	Excision repair	0.00558		0		0.3	DNA2,RARA,XRCC1,DDB1,HNRNPU,POLD1,PCNA,PNKP,HMGB1,RAD23A,NPM1,CETN2,ERCC6	13
Developmental Disorder, Hereditary Disorder, Organismal Injury and Abnormalities	familial congenital malformation	Familial congenital malformation	0.006		-0.008		-0.455	DNA2,POLA1,FDPS,NKX2-5,SMURF2,DPAGT1,SLC25A19,RECQL4,NUP88,CHMP1A,TBX20,ATP6V1B2,HMGB1,EMC2,ASCC1,KIFBP,PCK2,IFT88,BORCS6,ATP7A,CLU,AGRN,BAX,HES1,SCARF2,FLNB,SAMHD1,CBFB,RARA,CALM1 (includes others),HMGCR,NEK9,PFKFB2,POLD1,PCNA,RPL6,ATP6V0A2,AGK,TUBB2A,IFT172,PCNT,XRCC4,SYNJ1,EIF4EBP1,RCOR1,PLAA,RPS6KB2,PREPL,SLC1A4,ERAL1,TPM3,FREM2,PRKCA,SUZ12,KNL1,SNAP29,RPL10,POMT2,CEP135,PAFAH1B1,EHMT1,TYMS,P…	130
Cancer, Hematological Disease, Immunological Disease, Organismal Injury and Abnormalities	adult acute leukemia	Adult acute leukemia	0.00603					TUBB2A,NDUFB9,NDUFS2,POLA1,RARA,TYMS,PPAT,POLD1,NDUFA5,NDUFV1,IDH2	11
DNA Replication, Recombination, and Repair	DNA damage response	DNA damage response of cells	0.0064		-0.781		-0.848	MORC2,SAMHD1,YARS1,USP11,POLD1,PCLAF,MEN1,PCNA,PNKP,IKBKG,PLRG1,DDX11,UBE2T,TONSL,RAD23A,RBBP6,TIGAR,WDR48,RPS6KB2,DDB1,RIF1,SIRT2,USP10,SMARCA1,UHRF1,SFPQ,BAX,SPINDOC,ZMYND8,ERCC6	30
Cell-To-Cell Signaling and Interaction, Hematological System Development and Function, Immune Cell Trafficking	adhesion	Adhesion of antigen presenting cells	0.00643		1.114		1.191	MRTFA,ALCAM,PAFAH1B1,APP,CTSZ	5
Amino Acid Metabolism, Drug Metabolism, Endocrine System Development and Function, Molecular Transport, Small Molecule Biochemistry	concentration	Concentration of levothyroxine	0.00643		1.96		2.028	SLC16A2,NCOR1,MAPK8,FAAH,GPD2	5
Cancer, Hematological Disease, Immunological Disease, Organismal Injury and Abnormalities	type M3 acute myeloid leukemia	Newly diagnosed type M3 acute myeloid leukemia	0.00643					POLA1,RARA,PPAT,POLD1,RXRA	5
Cell-To-Cell Signaling and Interaction	response	Response of carcinoma cell lines	0.00643					CD59,STAT3,POLA1,XRCC1,EIF4EBP1	5
Dermatological Diseases and Conditions, Inflammatory Disease, Organismal Injury and Abnormalities	acne vulgaris	Acne vulgaris	0.00647					DHPS,RARA,RXRA,CA13	4
Cellular Compromise, Neurological Disease, Organismal Injury and Abnormalities	injury	Injury of neurons	0.00647					F2RL1,CLU,APP,BAX	4
Drug Metabolism, Molecular Transport, Small Molecule Biochemistry	quantity	Quantity of glutathione in liver	0.00647		0.152		0.208	GCLC,MED1,RXRA,CERS2	4
Connective Tissue Disorders, Organismal Injury and Abnormalities, Skeletal and Muscular Disorders	osteoporosis	Osteoporosis	0.00647					STAT3,FDPS,HMGCR,UBAP2,MAP2K3,BAX,RASA1,FDFT1,GGPS1,CA13	10
Drug Metabolism, Lipid Metabolism, Small Molecule Biochemistry	synthesis	Synthesis of prostaglandin E2	0.00647		-1.299		-1.101	PLAA,PTGES2,AKR1B1,F2RL1,PRKCA,CLU,FASN,APP,MAPK8,EIF4EBP1	10
Infectious Diseases, Organismal Injury and Abnormalities	replication	Replication of Influenza A virus	0.00665		0.373		0.869	F2RL1,FDPS,NEK9,TRIM21,TAP1,AKTIP,POLR2L,ATP6V1B2,CAD,PRPF8,FAU,MAP2K3,EIF4A3,XRCC4,DLG2,FSCN1,CLSTN3,DDX42,GCLC,EEF1A1,CDK4,DHX36,PIK3R4,USE1,XPO1,UHRF1,SFPQ,PRKACA,DDX41	29
Cancer, Gastrointestinal Disease, Organismal Injury and Abnormalities	KRAS mutation negative adenocarcinoma of the rectum	Advanced KRAS mutation negative adenocarcinoma of the rectum	0.00683					POLA1,TYMS,POLD1	3
Behavior	aversive behavior	Aversive behavior	0.00683					HMGB1,IFT88,FXR2	3
Cancer, Gastrointestinal Disease, Organismal Injury and Abnormalities	BRAF V600E mutation positive rectal adenocarcinoma	BRAF V600E mutation positive rectal adenocarcinoma	0.00683					POLA1,TYMS,POLD1	3
Cancer, Gastrointestinal Disease, Organismal Injury and Abnormalities	BRAF mutation negative KRAS mutation negative NRAS mutation negative rectal adenocarcinoma	BRAF mutation negative KRAS mutation negative NRAS mutation negative rectal adenocarcinoma	0.00683					POLA1,TYMS,POLD1	3
Cell Cycle, Nervous System Development and Function	cell cycle progression	Cell cycle progression of cortical neurons	0.00683					APP,SRPK2,YWHAB	3
Cancer, Gastrointestinal Disease, Organismal Injury and Abnormalities	metastatic colorectal adenocarcinoma	Chemotherapy refractory metastatic colorectal adenocarcinoma	0.00683					POLA1,TYMS,POLD1	3
Cardiovascular Disease, Developmental Disorder, Organismal Injury and Abnormalities	complete atrioventricular septal defect	Complete atrioventricular septal defect	0.00683					ZFPM2,PDS5B,RXRA	3
Endocrine System Development and Function, Lipid Metabolism, Molecular Transport, Small Molecule Biochemistry	concentration	Concentration of anandamide	0.00683					GNAQ,GNA11,FAAH	3
Gastrointestinal Disease, Hepatic System Disease, Organismal Injury and Abnormalities	decompensated cirrhosis of liver	Decompensated cirrhosis of liver	0.00683					ADK,POLA1,POLD1	3
Hematological System Development and Function, Tissue Morphology	deposition	Deposition of blood platelets	0.00683					HPS6,HMGCR,PDIA6	3
Cellular Development, Embryonic Development, Nervous System Development and Function, Organ Development, Organismal Development, Tissue Development, Visual System Development and Function	differentiation	Differentiation of eye photoreceptor cells	0.00683					STAT3,NAGLU,HES1	3
Cancer, Connective Tissue Disorders, Organismal Injury and Abnormalities, Skeletal and Muscular Disorders	giant cell tumor of bone	Giant cell tumor of bone	0.00683					FDPS,FDFT1,GGPS1	3
Cancer, Dermatological Diseases and Conditions, Organismal Injury and Abnormalities	hyperplasia	Hyperplasia of squamous epithelium	0.00683					IKBKG,F2RL1,RXRA	3
Metabolic Disease, Organismal Injury and Abnormalities, Renal and Urological Disease	ketoaciduria	Ketoaciduria	0.00683					CDK4,SLC25A19,PCBD1	3
Organismal Injury and Abnormalities, Respiratory Disease	malignant pleural effusion	Malignant pleural effusion	0.00683					FDPS,FDFT1,GGPS1	3
Amino Acid Metabolism, Small Molecule Biochemistry	metabolism	Metabolism of aromatic amino acid	0.00683					ATP7A,SLC16A2,PCBD1	3
Cancer, Gastrointestinal Disease, Organismal Injury and Abnormalities	BRAF V600E mutation positive colon adenocarcinoma	Metastatic BRAF V600E mutation positive colon adenocarcinoma	0.00683					POLA1,TYMS,POLD1	3
Cancer, Gastrointestinal Disease, Organismal Injury and Abnormalities	BRAF mutation negative KRAS mutation negative NRAS mutation negative colon adenocarcinoma	Metastatic BRAF mutation negative KRAS mutation negative NRAS mutation negative colon adenocarcinoma	0.00683					POLA1,TYMS,POLD1	3
Cardiovascular System Development and Function	perfusion	Perfusion of organ	0.00683					IKBKG,MAML1,FAAH	3
Cellular Growth and Proliferation, Tissue Development	proliferation	Proliferation of sustentacular cells	0.00683					SOX11,BAX,SOX4	3
Cellular Development, Nervous System Development and Function, Tissue Development	differentiation	Differentiation of astrocytes	0.00685		-1.718		-1.689	STAT3,GAP43,QKI,BAX,NAGLU,HES1,FXR2,CUL4B	8
Cardiovascular Disease, Developmental Disorder, Organismal Injury and Abnormalities	hypoplasia	Hypoplasia of trabeculae carne	0.00686		1.664		1.326	GNAQ,UBP1,GNA11,MED1,RXRA,MEN1	6
Organismal Injury and Abnormalities	discomfort	Discomfort	0.00704					AKR1B1,F2RL1,TYMS,FDPS,HMGCR,NPTX1,FDFT1,ACAA1,CA13,TUBB2A,SLC25A6,HMGB1,CLU,STX8,MAPK8,GGPS1,SCARF2	17
Infectious Diseases, Organismal Injury and Abnormalities	replication	Replication of vesicular stomatitis virus	0.00737		0.132		-0.006	USP14,PRKCA,TRIM38,PCBP2,BAX,BANF1,TAP1,ZC3H11A,EIF4EBP1,TBK1	10
Gastrointestinal Disease, Hepatic System Disease, Metabolic Disease, Organismal Injury and Abnormalities	hepatic steatosis	Hepatic steatosis	0.00777		0.838		0.659	GNA11,PAFAH1B1,HNRNPU,FDPS,HMGCR,PITPNA,FASN,AGK,IKBKG,STAT3,MAPK8,EIF4A3,ADK,ACAA2,GLDC,ELOVL5,FDFT1,SIRT2,ATXN2,PDHA1,MANF,CLU,CTBP2,MAPK13,TRIM38,ACLY,BAX,CAND1,RIC8B,DNAJC7,ACBD5,TERF2IP,GPD2	33
Hereditary Disorder, Neurological Disease, Organismal Injury and Abnormalities	autosomal recessive neurological disorder	Autosomal recessive neurological disorder	0.00829					NUP188,YARS1,XRCC1,DPAGT1,SLC25A19,GMPPB,PNKP,NUP88,CHMP1A,CAD,BLTP1,MTO1,ASCC1,NUBPL,NT5C2,EXOC7,EMC1,CCDC8,CLPB,EXOC8,APP,NAGLU,ACBD6,ANK3,TRMT1,PPP6R2,CLU,PRMT7,EPS8,AGRN,RNASEH2C,WDR45B,ACBD5,AP4M1,ATP5MK,MORC2,SAMHD1,CD59,GLUL,DHX37,WBP2,NUP62,HMGCR,NEK9,WDR73,FASN,FXN,NCAPG2,CNPY3,TUBB2A,COL12A1,IFT172,NARS2,PDE6D,INPP4A,SYNJ1,EARS2,DEGS1,PLAA,PLCB1,ADK,DHPS,PREPL,SMG9,SLC1A4,ERAL1,NDUFV1,L…	82
Embryonic Development, Organ Development, Organismal Development, Tissue Development	development	Development of organ in embryo	0.00836					ZFPM2,ARID2,RBBP6,EPN1,WDR48	5
Cancer, Organismal Injury and Abnormalities, Reproductive System Disease	recurrent prostate cancer	Recurrent prostate cancer	0.00836					TUBB2A,FDPS,HMGCR,FDFT1,GGPS1	5
Cardiovascular Disease, Developmental Disorder, Organismal Injury and Abnormalities	capillary malformation	Capillary malformation	0.00914					STAMBP,GNAQ,GNA11,RASA1	4
Cancer, Cellular Development, Organismal Injury and Abnormalities, Tumor Morphology	differentiation	Differentiation of acute myeloblastic leukemia cells	0.00914		-0.283		-0.421	GSE1,HMGB1,RXRA,IDH2	4
Endocrine System Disorders, Metabolic Disease, Organismal Injury and Abnormalities	insulin resistance	Insulin resistance of cells	0.00914					CCDC88A,STAT3,GGPS1,DEGS1	4
Amino Acid Metabolism, Small Molecule Biochemistry	translocation	Translocation of amino acids	0.00914		-0.689		-0.416	SLC1A5,SLC16A2,SLC1A4,SLC3A2	4
Cardiovascular Disease, Organismal Injury and Abnormalities	abnormal morphology	Abnormal morphology of cardiac valve	0.00928					CDK4,ZFPM2,RARA,SOX11,NKX2-5,RXRA,SOX4	7
Cardiovascular Disease, Developmental Disorder, Organismal Injury and Abnormalities	conotruncal heart malformations	Conotruncal heart malformations	0.00933		-0.024		-0.357	CCP110,ZFPM2,RARA,SOX11,NKX2-5,RXRA,DVL2,SOX4	8
Developmental Disorder, Metabolic Disease, Organismal Injury and Abnormalities	syndromic developmental and metabolic disorder	Syndromic developmental and metabolic disorder	0.00938					DNA2,FDPS,POLD1,SMURF2,SLC25A19,GMPPB,ROCK2,RECQL4,AGK,COL12A1,AP3D1,B3GAT3,EMC2,GGPS1,NADSYN1,PCK2,RPS6KB2,HPS6,FDFT1,P4HA1,TIMM21,ATP7A,POMT2,ERCC6	24
Cancer, Organismal Injury and Abnormalities, Reproductive System Disease	early stage breast adenocarcinoma	Early stage breast adenocarcinoma	0.0103					TUBB2A,CDK4,TYMS,FDPS,FDFT1,GGPS1	6
Cell Death and Survival, Cellular Compromise	fragmentation	Fragmentation of nucleus	0.0103					GNAQ,CLU,APP,BAX,SNAP29,NPM1	6
Infectious Diseases, Organismal Injury and Abnormalities	infection	Viral Infection	0.0103		-0.615		0.379	HSPA1A/HSPA1B,POLA1,XRCC1,FDPS,PDIA6,HID1,DMBT1,PARP9,TRIM21,MED16,CHMP1A,GNAQ,PLRG1,ATP6V1B2,HMGB1,RAD23A,GEMIN2,NUBPL,DLG2,EEF1A1,USP14,AP2B1,ST13,CLU,SFPQ,CALCOCO1,PCBP2,BAX,HES1,CTSZ,SAMHD1,NUP62,RARA,CALM1 (includes others),HNRNPU,HMGCR,NEK9,POLD1,FASN,ATAD3B,TAP1,ZC3H11A,TBK1,SLC3A2,TUBB2A,EIF4E2,PRPF8,PPP4C,QKI,MAP2K3,NCOR1,XRCC4,NPM1,SYNJ1,EIF4EBP1,CLSTN3,RPS6KB2,ADK,DHX36,ELOVL5,SAMM50,E…	150
Cellular Assembly and Organization, Cellular Function and Maintenance	maintenance	Maintenance of telomeres	0.0106		1.067		1.214	DNA2,HSPA1A/HSPA1B,INO80,POLA1,DHX36,POLD4,RIF1,RECQL4,SMG6,ACD,INO80E,TERF2IP	12
Cardiovascular System Development and Function, Embryonic Development, Organ Development, Organ Morphology, Organismal Development, Tissue Development	morphogenesis	Morphogenesis of cardiac valve	0.0107					TBX20,ZFPM2,NKX2-5,NAGLU,SOX4	5
Nervous System Development and Function	neuroprotection	Neuroprotection of brain	0.0107		-0.04		0.072	STAT3,APP,BAX,SIRT2,ANK3	5
Amino Acid Metabolism	quantity	Quantity of aromatic amino acid	0.011		1.491		1.468	GLUL,SLC16A2,NCOR1,MAPK8,L2HGDH,FAAH,GPD2	7
Dermatological Diseases and Conditions, Organismal Injury and Abnormalities	abnormal morphology	Abnormal morphology of interdigital web	0.0113					APAF1,RARA,BAX	3
Cell Morphology, Hematological Disease, Organismal Injury and Abnormalities	abnormal morphology	Abnormal morphology of megakaryocytes	0.0113					IKBKG,MED1,ANO6	3
Neurological Disease, Organismal Injury and Abnormalities	abnormal morphology	Abnormal morphology of superior cervical ganglion	0.0113					PDS5B,MAGED1,BAX	3
Connective Tissue Development and Function, Skeletal and Muscular System Development and Function	bone mineral density	Bone mineral density of trabecular bone	0.0113					SLC16A2,NCOA2,PRKAB2	3
Cell Morphology, Cellular Movement, Embryonic Development	cell spreading	Cell spreading of embryonic cells	0.0113					ARPC3,TLN1,FAAH	3
Cell Death and Survival	cytolysis	Cytolysis of red blood cells	0.0113					CD59,APP,BAX	3
Cardiovascular System Development and Function	density	Density of vasculature	0.0113					EMC1,STAT3,MAPK8	3
Organismal Development	development	Development of multicellular organism	0.0113					HYDIN,APAF1,MED1	3
Cellular Assembly and Organization	docking	Docking of autophagosomal membrane	0.0113					CALM1 (includes others),STX17,SNAP29	3
Cancer, Hematological Disease, Immunological Disease, Organismal Injury and Abnormalities	FLT3-ITD mutation negative acute myeloid leukemia	FLT3-ITD mutation negative acute myeloid leukemia	0.0113					POLA1,POLD1,NPM1	3
Cell-To-Cell Signaling and Interaction, Cellular Growth and Proliferation, Hematological System Development and Function	induction	Induction of CD4+ T-lymphocytes	0.0113					MED1,SLC1A5,ROCK2	3
Lipid Metabolism, Nucleic Acid Metabolism, Small Molecule Biochemistry	metabolism	Metabolism of acetyl-coenzyme A	0.0113					ACAA2,ACLY,FASN	3
Cell Morphology	modification	Modification of neurons	0.0113					PAFAH1B1,GAP43,APP	3
Cardiovascular System Development and Function, Embryonic Development, Organ Development, Organ Morphology, Organismal Development, Tissue Development	morphogenesis	Morphogenesis of atrioventricular valve	0.0113					ZFPM2,NAGLU,SOX4	3
Endocrine System Development and Function, Organ Morphology, Organismal Development	morphology	Morphology of thyroid gland	0.0113					IKBKG,SLC16A2,NCOR1	3
Nervous System Development and Function	neuroprotection	Neuroprotection of hippocampus	0.0113					STAT3,APP,BAX	3
Nervous System Development and Function, Tissue Morphology	quantity	Quantity of bipolar cells	0.0113					PAFAH1B1,APP,HES1	3
Cancer, Gastrointestinal Disease, Organismal Injury and Abnormalities	metastatic KRAS mutation negative colorectal adenocarcinoma	Refractory metastatic KRAS mutation negative colorectal adenocarcinoma	0.0113					POLA1,TYMS,POLD1	3
Cancer, Gastrointestinal Disease, Organismal Injury and Abnormalities	metastatic rectal adenocarcinoma	Refractory metastatic rectal adenocarcinoma	0.0113					POLA1,TYMS,POLD1	3
Cell-To-Cell Signaling and Interaction	response	Response of lung cancer cell lines	0.0113					CD59,STAT3,EIF4EBP1	3
Cell-To-Cell Signaling and Interaction, Cellular Compromise	stress response	Stress response of bone cancer cell lines	0.0113					SESN2,SLC1A5,SIRT2	3
Gastrointestinal Disease, Organismal Injury and Abnormalities	tracheoesophageal fistula	Tracheoesophageal fistula	0.0113					FREM2,RARA,SOX4	3
Amino Acid Metabolism, Molecular Transport, Small Molecule Biochemistry	uptake	Uptake of aromatic amino acid	0.0113					SLC1A5,SLC16A2,SLC3A2	3
Cardiovascular Disease, Developmental Disorder, Organismal Injury and Abnormalities	hypoplasia	Hypoplasia of heart	0.0116	Increased	2.041		1.633	GNAQ,UBP1,GNA11,TBX20,ZFPM2,MED1,NKX2-5,RXRA,MEN1	9
Cellular Development, Cellular Growth and Proliferation, Embryonic Development, Nervous System Development and Function, Organ Development, Organismal Development, Tissue Development	proliferation	Proliferation of neural precursor cells	0.0119		0.447		0.486	NDUFS2,SOX11,CLU,IFT88,GAP43,SMARCA1,SLC16A2,HLTF,LIMS1,HES1,MDK	11
Cancer, Hematological Disease, Immunological Disease, Organismal Injury and Abnormalities	acute myeloid leukemia	Newly diagnosed acute myeloid leukemia	0.0124					POLA1,RARA,PRKCA,PPAT,POLD1,RXRA,NPM1,IDH2	8
Cancer, Connective Tissue Disorders, Organismal Injury and Abnormalities, Skeletal and Muscular Disorders	cartilage tumor	Cartilage tumor	0.0124					HMGB1,IFT88,PRKACA,IDH2	4
Molecular Transport	export	Export of heavy metal	0.0124					SLC30A1,ATP7A,CLU,APP	4
Connective Tissue Disorders, Developmental Disorder, Neurological Disease, Organismal Injury and Abnormalities, Skeletal and Muscular Disorders	microcephaly with neurodevelopmental impairment	Microcephaly with neurodevelopmental impairment	0.0124					PLAA,EXOC8,SLC1A4,VARS1	4
Cardiovascular Disease, Developmental Disorder, Organismal Injury and Abnormalities	perimembranous ventricular septal defect	Perimembranous ventricular septal defect	0.0124		1.067		0.792	RARA,PDS5B,NKX2-5,SOX4	4
Cardiovascular Disease, Developmental Disorder, Organismal Injury and Abnormalities	atrial septal defect	Atrial septal defect	0.0125		1.131		0.856	SLC19A1,TBX20,ZFPM2,PDS5B,NKX2-5,RXRA	6
Cancer, Organismal Injury and Abnormalities, Reproductive System Disease	postmenopausal breast adenocarcinoma	Postmenopausal breast adenocarcinoma	0.0125					TUBB2A,CDK4,TYMS,FDPS,FDFT1,GGPS1	6
DNA Replication, Recombination, and Repair, Hereditary Disorder, Organismal Injury and Abnormalities	telomere syndrome	Telomere syndrome	0.0125					POLA1,TYMS,ACD,INPP4A,ARFRP1,TERF2IP	6
Cardiovascular Disease, Developmental Disorder, Organismal Injury and Abnormalities	congenital anomaly of cardiovascular system	Congenital anomaly of cardiovascular system	0.0127		1.196		0.735	GNA11,RARA,CALM1 (includes others),HMGCR,NKX2-5,TRIM21,SMARCC1,TUBB2A,STAMBP,GNAQ,WBP11,TBX20,ZFPM2,PDS5B,B3GAT3,RXRA,DVL2,NADSYN1,SLC19A1,CDK4,SMG9,FREM2,CCP110,SOX11,RASA1,PRKACA,HES1,SOX4,IDH2	29
Cellular Growth and Proliferation, Tissue Development	proliferation	Proliferation of neural cells	0.0128		1.379		1.768	PAFAH1B1,CLASP2,BASP1,ROCK2,GNAQ,STAT3,HMGB1,DVL2,GEMIN2,KIFBP,ALCAM,IFT88,ELMO2,GAP43,SLC16A2,APP,HLTF,MANF,ANK3,CLU,SMARCA1,BAX,LIMS1,HES1,SOX4,IDH2,AFDN,HMGCR,PTP4A2,UFL1,RAPH1,FXR2,AKTIP,QKI,MAPK8,NPM1,EIF4EBP1,MDK,COBL,RPS6KB2,KATNA1,DHPS,CDK4,NPTX1,SIRT2,EPN1,CERS2,NDUFS2,PRKCA,SOX11,CORO1B,MAML1,RASA1,PRKACA,COTL1,SRGAP2	56
Connective Tissue Disorders, Organismal Injury and Abnormalities, Skeletal and Muscular Disorders, Tissue Morphology	fracture	Fracture of bone	0.0134					STAT3,FDPS,FDFT1,GGPS1,ASCC1	5
Connective Tissue Disorders, Organismal Injury and Abnormalities, Skeletal and Muscular Disorders	osteolysis	Osteolysis	0.0134					FDPS,RASA1,BANF1,FDFT1,GGPS1	5
Cellular Assembly and Organization	stabilization	Stabilization of cellular membrane	0.0134		-0.277		-0.043	TPM3,CLASP2,TLN1,CLU,ANK3	5
Endocrine System Development and Function, Molecular Transport, Small Molecule Biochemistry	secretion	Secretion of hormone	0.0134		0		0.185	PCK2,CD59,GNAQ,GNA11,CDK4,SOX11,PITPNA,SLC16A2,MAPK8,DIMT1	10
Hereditary Disorder, Neurological Disease, Organismal Injury and Abnormalities	familial neurological disorder	Familial neurological disorder	0.0141					DNA2,HSPA1A/HSPA1B,POLA1,ALAS1,XRCC1,PARP9,DPAGT1,SLC25A19,NDUFA5,MEN1,NUP88,CHMP1A,ATP6V1B2,MTO1,MRPL39,GEMIN2,ASCC1,NUBPL,ATP5F1C,KIFBP,NT5C2,SLC16A2,ATP7A,LGALS8,PPP6R2,CLU,SMARCA1,AGRN,BAX,UQCRB,ZMYND8,IDH2,WDR45B,AP4M1,ATP5MK,SAMHD1,FAM136A,NDUFB9,WBP2,NUP62,HNRNPU,HMGCR,NEK9,POLD1,FASN,FXN,PCNA,CNPY3,TBK1,RPL6,TUBB2A,IFT172,FAR1,SLC1A5,NPM1,SYNJ1,EIF4EBP1,DHX30,RCOR1,PLAA,ADK,PREPL,VPS35,PT…	170
Hair and Skin Development and Function	pallor	Pallor	0.0142					SLC19A1,CBFB,CDK4,APP,TBK1,ZFPM2,BIRC6,PDS5B,RXRA,NCOR1,MAPK8,CUL4B	12
Amino Acid Metabolism, Molecular Transport, Small Molecule Biochemistry	uptake	Uptake of amino acids	0.0142		0.383		0.528	SLC19A1,GLUL,GAP43,PTP4A2,SLC1A5,SLC16A2,APP,SLC3A2	8
DNA Replication, Recombination, and Repair	DNA damage response	DNA damage response of tumor cell lines	0.0149		-1.3		-1.373	YARS1,DDB1,SMARCA1,USP11,POLD1,ZMYND8	6
Cancer, Organismal Injury and Abnormalities, Reproductive System Disease	breast cancer	Stage II breast cancer	0.015					TUBB2A,TYMS,FDPS,EPS8,BAX,FDFT1,GGPS1	7
Connective Tissue Disorders, Organismal Injury and Abnormalities, Respiratory Disease, Skeletal and Muscular Disorders	abnormal morphology	Abnormal morphology of cricoid cartilage	0.0156					RARA,RXRA	2
Connective Tissue Disorders, Developmental Disorder, Gastrointestinal Disease, Organismal Injury and Abnormalities, Skeletal and Muscular Disorders	abnormal morphology	Abnormal morphology of lip	0.0156					RARA,PDS5B	2
Cellular Assembly and Organization, Cellular Function and Maintenance	accumulation	Accumulation of microtubules	0.0156					KATNA1,PAFAH1B1	2
Digestive System Development and Function, Gastrointestinal Disease, Hepatic System Development and Function, Hepatic System Disease, Infectious Diseases, Inflammatory Disease, Inflammatory Response, Organ Development, Organismal Injury and Abnormalities	chronic hepatitis B	Active stage chronic hepatitis B	0.0156					POLA1,POLD1	2
Cancer, Hematological Disease, Immunological Disease, Organismal Injury and Abnormalities	acute myeloid leukemia with cuplike nuclei	Acute myeloid leukemia with cuplike nuclei	0.0156					NPM1,IDH2	2
Cell-To-Cell Signaling and Interaction, Hematological System Development and Function	aggregation	Aggregation of red blood cells	0.0156					CLU,DMBT1	2
DNA Replication, Recombination, and Repair, Dermatological Diseases and Conditions, Developmental Disorder, Hereditary Disorder, Organismal Injury and Abnormalities	autosomal dominant dyskeratosis congenita	Autosomal dominant dyskeratosis congenita	0.0156					ACD,INPP4A	2
Hereditary Disorder, Neurological Disease, Organismal Injury and Abnormalities	autosomal recessive spastic quadriplegia	Autosomal recessive spastic quadriplegia	0.0156					SLC1A4,WDR45B	2
Cell Cycle, Gene Expression	binding	Binding of Pit-1 binding site	0.0156					RARA,RXRA	2
Dermatological Diseases and Conditions, Organismal Injury and Abnormalities	blue nevus of skin	Blue nevus of skin	0.0156					GNAQ,GNA11	2
Cell Morphology, Cellular Movement, Embryonic Development	cell spreading	Cell spreading of embryonic stem cells	0.0156					TLN1,FAAH	2
DNA Replication, Recombination, and Repair, Nucleic Acid Metabolism, Small Molecule Biochemistry	cleavage	Cleavage of GDP	0.0156					RASA1,MEN1	2
Gastrointestinal Disease, Hepatic System Disease, Organismal Injury and Abnormalities	compensated cirrhosis	Compensated cirrhosis	0.0156					ADK,PCNA	2
Cell Death and Survival, Cellular Compromise	cytotoxicity	Cytotoxicity of ovarian cancer cell lines	0.0156					PRKCA,XRCC1	2
DNA Replication, Recombination, and Repair	DNA damage response	DNA damage response of fibroblasts	0.0156					PLRG1,SIRT2	2
Cell-To-Cell Signaling and Interaction	degradation	Degradation of synapse	0.0156					STAT3,APP	2
Cellular Development, Cellular Growth and Proliferation, Embryonic Development, Nervous System Development and Function, Organ Development, Organismal Development, Tissue Development, Visual System Development and Function	development	Development of retinal ganglion cells	0.0156					SOX11,SOX4	2
Cellular Development, Cellular Growth and Proliferation, Hematological System Development and Function, Hematopoiesis, Lymphoid Tissue Structure and Development, Tissue Development	differentiation	Differentiation of granulocyte progenitors	0.0156					CBFB,RARA	2
Cardiovascular System Development and Function, Cellular Development, Embryonic Development, Organismal Development, Tissue Development	differentiation	Differentiation of heart precursor cells	0.0156					DHX36,NKX2-5	2
Molecular Transport, RNA Trafficking	export	Export of U1 snRNA	0.0156					NXT1,XPO1	2
Cardiovascular Disease, Developmental Disorder, Hereditary Disorder, Organismal Injury and Abnormalities	familial hypoplastic left heart syndrome	Familial hypoplastic left heart syndrome	0.0156					TBX20,NKX2-5	2
Amino Acid Metabolism, Small Molecule Biochemistry	flux	Flux of acidic amino acid	0.0156					SLC19A1,SLC1A5	2
Cellular Assembly and Organization, Cellular Function and Maintenance, Organismal Development, Tissue Development	formation	Formation of kinetochore microtubule	0.0156					TPX2,NEK6	2
Connective Tissue Disorders, Developmental Disorder, Organismal Injury and Abnormalities, Skeletal and Muscular Disorders	hypoplasia	Hypoplasia of sternum	0.0156					SOX11,SOX4	2
Connective Tissue Disorders, Inflammatory Response, Organismal Injury and Abnormalities, Tissue Development	inflammation	Inflammation of visceral fat	0.0156					STAT3,F2RL1	2
Cardiovascular Disease, Organismal Injury and Abnormalities	injury	Injury of endothelial tissue	0.0156					APP,MAP2K3	2
Gastrointestinal Disease, Organismal Injury and Abnormalities	lack	Lack of sublingual duct	0.0156					RARA,RXRA	2
Cancer, Hematological Disease, Immunological Disease, Inflammatory Disease, Inflammatory Response, Neurological Disease, Organismal Injury and Abnormalities	lymphomatous meningitis	Lymphomatous meningitis	0.0156					POLA1,POLD1	2
Cancer, Hematological Disease, Immunological Disease, Neurological Disease, Organismal Injury and Abnormalities	meningeal leukemia	Meningeal leukemia	0.0156					POLA1,POLD1	2
Cancer, Neurological Disease, Organismal Injury and Abnormalities	meningeal melanocytoma	Meningeal melanocytoma	0.0156					GNAQ,GNA11	2
Carbohydrate Metabolism	metabolism	Metabolism of fructose-2,6-diphosphate	0.0156					PFKFB2,TIGAR	2
Cardiovascular System Development and Function, Embryonic Development, Organ Development, Organ Morphology, Organismal Development, Tissue Development	morphogenesis	Morphogenesis of mitral valve	0.0156					NAGLU,SOX4	2
Embryonic Development, Organismal Development, Tissue Morphology	morphology	Morphology of ectoderm	0.0156					AFDN,NCKAP1	2
Neurological Disease, Organismal Injury and Abnormalities	pathogenesis	Pathogenesis of brain	0.0156					HMGB1,APP	2
Cell Morphology, Cellular Assembly and Organization, Cellular Function and Maintenance	permeability	Permeability of plasma membrane	0.0156					APP,BAX	2
Cancer, Endocrine System Disorders, Organismal Injury and Abnormalities, Reproductive System Disease	premenopausal ovarian cancer	Premenopausal ovarian cancer	0.0156					NCOR1,NCOA2	2
Cellular Development, Cellular Growth and Proliferation, Endocrine System Development and Function, Organ Development	proliferation	Proliferation of thyrocytes	0.0156					GNAQ,GNA11	2
Hematological System Development and Function, Inflammatory Response, Tissue Morphology	quantity	Quantity of CD11b+ cells	0.0156					NCOA2,MDK	2
Cellular Assembly and Organization	quantity	Quantity of DNA double strand break site	0.0156					TONSL,DDX19B	2
Cellular Assembly and Organization, Nervous System Development and Function, Tissue Morphology	quantity	Quantity of dendritic branches	0.0156					PAFAH1B1,SOX11	2
Cell-To-Cell Signaling and Interaction, Cellular Movement, Hematological System Development and Function, Immune Cell Trafficking	recruitment	Recruitment of myeloid-derived suppressor cells	0.0156					STAT3,HMGB1	2
DNA Replication, Recombination, and Repair	replication	Replication of DNA lesion	0.0156					POLD1,PCNA	2
Dermatological Diseases and Conditions, Developmental Disorder, Hereditary Disorder, Metabolic Disease, Organismal Injury and Abnormalities	rothmund-thomson syndrome	Rothmund-thomson syndrome	0.0156					DNA2,RECQL4	2
Molecular Transport	secretion	Secretion of Vldl-Triglyceride	0.0156					PAFAH1B1,ACLY	2
Cardiovascular Disease, Dermatological Diseases and Conditions, Developmental Disorder, Neurological Disease, Organismal Injury and Abnormalities	Sturge-Weber syndrome	Sturge-Weber syndrome	0.0156					GNAQ,HES1	2
Dermatological Diseases and Conditions, Organismal Injury and Abnormalities	sun-damaged skin disorder	Sun-damaged skin disorder	0.0156					RARA,RXRA	2
Digestive System Development and Function, Organ Morphology, Organismal Development	thickness	Thickness of intestine	0.0156					STAT3,F2RL1	2
Small Molecule Biochemistry	toxicity	Toxicity of methotrexate	0.0156					SLC19A1,TYMS	2
Cardiovascular System Development and Function	trabeculation	Trabeculation of heart ventricle	0.0156					TBX20,QKI	2
Cardiovascular Disease, Organismal Injury and Abnormalities	vascular injury	Vascular injury	0.0156					CLU,APP	2
Connective Tissue Disorders, Organismal Injury and Abnormalities, Skeletal and Muscular Disorders	abnormal morphology	Abnormal morphology of xiphoid process	0.0164					RARA,SOX11,DVL2,SOX4	4
Cardiovascular Disease, Organismal Injury and Abnormalities	atrial ventricular block	Atrial ventricular block	0.0164					SP4,NKX2-5,RXRA,TRIM21	4
Cancer, Cell Death and Survival, Organismal Injury and Abnormalities, Tumor Morphology	cell death	Cell death of neuroblastoma cells	0.0164		0.147		0.293	CLU,APP,BAX,ATXN2	4
Organismal Injury and Abnormalities	clinical decompensation	Clinical decompensation	0.0164					ADK,POLA1,POLD1,CA13	4
Embryonic Development, Organismal Development, Tissue Development	development	Development of heart tube	0.0164					TBX20,MED1,NKX2-5,NCKAP1	4
Cancer, Organismal Injury and Abnormalities	solid tumor	Early stage solid tumor	0.0165					SPAG5,SAMHD1,EEF1A1,CDK4,POLA1,RARA,TYMS,FDPS,POLD1,FDFT1,EPB41L4B,TUBB2A,AGO1,EPS8,BAX,GGPS1	16
Cellular Assembly and Organization	accumulation	Accumulation of filaments	0.0165		0.625		0.714	KATNA1,PAFAH1B1,HMGB1,NEFM,APP	5
Cancer, Hematological Disease, Immunological Disease, Organismal Injury and Abnormalities	acute bilineal leukemia	Acute bilineal leukemia	0.0165					TUBB2A,POLA1,TYMS,PPAT,POLD1	5
Cancer, Hematological Disease, Immunological Disease, Organismal Injury and Abnormalities	CD20 positive B-cell acute lymphocytic leukemia	CD20 positive B-cell acute lymphocytic leukemia	0.0165					TUBB2A,POLA1,TYMS,PPAT,POLD1	5
Cancer, Hematological Disease, Immunological Disease, Organismal Injury and Abnormalities	CD20 positive precursor B-cell acute lymphoblastic leukemia	CD20 positive precursor B-cell acute lymphoblastic leukemia	0.0165					TUBB2A,POLA1,TYMS,PPAT,POLD1	5
Cancer, Hematological Disease, Immunological Disease, Organismal Injury and Abnormalities	CD22 positive B-lymphoblastic leukemia/lymphoma	CD22 positive B-lymphoblastic leukemia/lymphoma	0.0165					TUBB2A,POLA1,TYMS,PPAT,POLD1	5
Cancer, Hematological Disease, Immunological Disease, Organismal Injury and Abnormalities	disseminated lymphoblastic B-cell lymphoma	Disseminated lymphoblastic B-cell lymphoma	0.0165					TUBB2A,POLA1,TYMS,PPAT,POLD1	5
DNA Replication, Recombination, and Repair, Dermatological Diseases and Conditions, Developmental Disorder, Hereditary Disorder, Organismal Injury and Abnormalities	dyskeratosis congenita	Dyskeratosis congenita	0.0165					POLA1,TYMS,ACD,INPP4A,ARFRP1	5
Hematological Disease, Organismal Injury and Abnormalities	hemoglobinuria	Hemoglobinuria	0.0165					CD59,PIGA,RPL9,PIGT,RBM5	5
Cancer, Hematological Disease, Immunological Disease, Organismal Injury and Abnormalities	intrachromosomal amplification of chromosome 21 acute lymphoblastic leukemia	Intrachromosomal amplification of chromosome 21 acute lymphoblastic leukemia	0.0165					TUBB2A,POLA1,TYMS,PPAT,POLD1	5
Cancer, Hematological Disease, Immunological Disease, Organismal Injury and Abnormalities	KMT2A rearrangement negative B-cell childhood acute lymphoblastic leukemia	KMT2A rearrangement negative B-cell childhood acute lymphoblastic leukemia	0.0165					TUBB2A,POLA1,TYMS,PPAT,POLD1	5
Cancer, Hematological Disease, Immunological Disease, Organismal Injury and Abnormalities	KMT2A rearrangement positive acute unclassified leukemia	KMT2A rearrangement positive acute unclassified leukemia	0.0165					TUBB2A,POLA1,TYMS,PPAT,POLD1	5
Cardiovascular System Development and Function, Embryonic Development, Organ Development, Organ Morphology, Organismal Development, Tissue Development	morphogenesis	Morphogenesis of ventricular septum	0.0165					ZFPM2,SOX11,NKX2-5,HES1,SOX4	5
Cancer, Organismal Injury and Abnormalities, Reproductive System Disease	breast cancer	Stage IIIC breast cancer	0.0165					TUBB2A,TYMS,FDPS,FDFT1,GGPS1	5
Gastrointestinal Disease, Hepatic System Disease, Metabolic Disease, Organismal Injury and Abnormalities	nonalcoholic fatty liver disease	Nonalcoholic fatty liver disease	0.0165					GLDC,HNRNPU,FDPS,HMGCR,FASN,FDFT1,SIRT2,AGK,MAPK13,TRIM38,ACLY,CAND1,EIF4A3,RIC8B,ACBD5	15
Cancer, Gastrointestinal Disease, Hepatic System Disease, Organismal Injury and Abnormalities	growth	Growth of cholangiocarcinoma	0.0167		0.928		0.58	HEATR3,MTCH2,FAM136A,STAT3,ATP7A,ARID2,RASA1,NCOR1,IDH2	9
Cellular Development	maturation	Maturation of cells	0.0171		-0.458		-0.253	CBFB,HSPA1A/HSPA1B,AKR1B1,F2RL1,TUSC2,ROCK2,HEATR3,STAT3,HMGB1,TUT7,RXRA,SNRPG,TLE5,ARPC3,MED1,VPS35,NUDC,APP,MAGED1,EPHA7,SIRT2,GPAT4,PICALM,SWAP70,CLU,BAX,HES1,NCOA2	28
Cancer, Cell Death and Survival, Organismal Injury and Abnormalities, Tumor Morphology	apoptosis	Apoptosis of neuroblastoma cells	0.0171					CLU,BAX,ATXN2	3
Connective Tissue Disorders, Organismal Injury and Abnormalities, Skeletal and Muscular Disorders	bone resorption disorder	Bone resorption disorder	0.0171					FDPS,FDFT1,GGPS1	3
Dermatological Diseases and Conditions, Immunological Disease, Inflammatory Disease, Organismal Injury and Abnormalities	cutaneous lupus erythematosus	Cutaneous lupus erythematosus	0.0171					SAMHD1,HMGB1,TRIM21	3
Cellular Development	differentiation	Differentiation of pancreatic cells	0.0171					CLU,HES1,MEN1	3
Cellular Development, Nervous System Development and Function, Tissue Development	differentiation	Differentiation of radial glial cells	0.0171					STAT3,AFDN,GAP43	3
Amino Acid Metabolism, Small Molecule Biochemistry	flux	Flux of amino acids	0.0171					SLC19A1,SLC1A5,SLC16A2	3
Cell Cycle	G1 phase	G1 phase of neuroblastoma cell lines	0.0171					CDK4,PCLAF,DEGS1	3
Connective Tissue Disorders, Organismal Injury and Abnormalities, Skeletal and Muscular Disorders, Tissue Morphology	hip fracture	Hip fracture	0.0171					FDPS,FDFT1,GGPS1	3
Endocrine System Disorders, Organismal Injury and Abnormalities	hyperparathyroidism	Hyperparathyroidism	0.0171					FDPS,HMGCR,MEN1	3
Cell Morphology, Organismal Injury and Abnormalities	hypertrophy	Hypertrophy of central nervous system cells	0.0171					STAT3,PAFAH1B1,APP	3
Carbohydrate Metabolism, Small Molecule Biochemistry	incorporation	Incorporation of D-glucose	0.0171					ACLY,FASN,NT5C2	3
Developmental Disorder, Organismal Injury and Abnormalities	lack	Lack of limb bud	0.0171					SOX11,RASA1,SOX4	3
Cell Signaling, Vitamin and Mineral Metabolism	loading	Loading of Ca2+	0.0171					PRKCA,BAX,DLG2	3
Cancer, Gastrointestinal Disease, Organismal Injury and Abnormalities	RAS mutation negative colon adenocarcinoma	Metastatic RAS mutation negative colon adenocarcinoma	0.0171					POLA1,TYMS,POLD1	3
Cellular Movement, Embryonic Development	migration	Migration of embryonic stem cells	0.0171					HMGB1,FAAH,SLC3A2	3
Metabolic Disease, Neurological Disease, Organismal Injury and Abnormalities, Psychological Disorders	moderate to severe Alzheimer disease	Moderate to severe Alzheimer disease	0.0171					CLU,APP,MAPK8	3
Cancer, Hematological Disease, Immunological Disease, Organismal Injury and Abnormalities	non-M3 acute myeloid leukemia	Recurrent non-M3 acute myeloid leukemia	0.0171					XPO1,POLA1,POLD1	3
Cancer, Hematological Disease, Immunological Disease, Organismal Injury and Abnormalities	non-M3 acute myeloid leukemia	Refractory non-M3 acute myeloid leukemia	0.0171					XPO1,POLA1,POLD1	3
Infectious Diseases, Organismal Injury and Abnormalities	replication	Replication of Vesicular stomatitis Indiana virus	0.0171					GNAQ,PPP4C,PCBP2	3
Cardiovascular Disease, Organismal Injury and Abnormalities	tricuspid valve disorder	Tricuspid valve disorder	0.0171					ZFPM2,NKX2-5,RXRA	3
Embryonic Development, Organismal Development	growth	Arrest in growth of embryo	0.0171					GCLC,F2RL1,AFDN,TLN1,XRCC1,SLC25A19,FXN,EPN1,TBX20,DDX11,SOX11,WLS,UHRF1,RASA1,LIMS1,SOX4,POMT2,ARPP19	18
Cellular Assembly and Organization, Cellular Function and Maintenance	formation	Formation of ribosome	0.0173					XPO1,GLUL,DHX37,RBIS,DHX29,NPM1,CUL4B	7
Cancer, Endocrine System Disorders, Gastrointestinal Disease, Organismal Injury and Abnormalities	gastrointestinal carcinoid tumor	Gastrointestinal carcinoid tumor	0.0173					DHX37,INO80,KNL1,CLU,TYMS,ARHGAP19,NCOA2	7
Cell-To-Cell Signaling and Interaction, Hematological System Development and Function	interaction	Interaction of antigen presenting cells	0.0173		1.163		1.297	MRTFA,ALCAM,PAFAH1B1,HMGB1,NPTX1,APP,CTSZ	7
Connective Tissue Disorders, Developmental Disorder, Organismal Injury and Abnormalities, Skeletal and Muscular Disorders	congenital anomaly of spine	Congenital anomaly of spine	0.0177					WBP11,F2RL1,TYMS,SMURF2,PRKACA,NADSYN1	6
Cardiovascular System Development and Function, Embryonic Development, Organismal Development, Tissue Development	morphogenesis	Morphogenesis of outflow tract	0.0177					TBX20,ZFPM2,SOX11,NKX2-5,DVL2,HES1	6
Cancer, Organismal Injury and Abnormalities, Reproductive System Disease	post menopausal hormone receptor positive breast cancer	Post menopausal hormone receptor positive breast cancer	0.0177					TUBB2A,CDK4,TYMS,FDPS,FDFT1,GGPS1	6
Cellular Response to Therapeutics	sensitivity	Sensitivity of colorectal cancer cell lines	0.0177		1.026		0.835	SAMHD1,SESN2,POLA1,MAGI3,SOX4,IDH2	6
Cell Morphology, Cellular Function and Maintenance	macroautophagy	Macroautophagy	0.0178		-0.816		-0.627	PLAA,TRIM13,UBXN6,SESN2,ATG16L1,VPS35,EXOC8,ROCK2,TBK1,IKBKG,MAPK8,PRKACA,EXOC7,PGAM5	14
Cancer, Hematological Disease, Immunological Disease, Organismal Injury and Abnormalities	mature B-cell lymphoma	Mature B-cell lymphoma	0.0191					GNA11,POLA1,ALAS1,DCP1B,XRCC1,TYMS,ORC5,TRIM21,GMPPB,ROCK2,RECQL4,IKBKG,STAT3,ATP6V1B2,HMGB1,RXRA,GEMIN2,DDX42,SPAG5,EEF1A1,USP14,RCC2,ST13,P4HA1,PREB,DIMT1,XPO1,PPP6R2,BIRC6,SMARCA1,BAX,CALD1,ZMYM2,SAMHD1,HNRNPU,POLD1,FASN,ATAD3B,PCNA,AGK,TUBB2A,PDS5B,STEAP3,XRCC4,EIF4EBP1,TTI1,FSCN1,RPN2,VAPB,DDB1,ATP5F1D,CERS2,MAP9,PRKCA,SOX11,SWAP70,CTBP2,ACLY,KIFC1,ANXA4,SRPK2,BTAF1,DIABLO	63
Embryonic Development, Organismal Development, Tissue Development	closure	Closure of embryonic tissue	0.0192					APAF1,RARA,SMURF2,MEN1,ROCK2,AKTIP,IFT172,UHRF1,FZD6,MAPK8,PRKACA,DVL2,NCKAP1,COBL	14
Developmental Disorder, Organismal Injury and Abnormalities, Skeletal and Muscular Disorders	congenital anomaly of limb	Congenital anomaly of limb	0.0195		0.651		0.363	FLNB,RARA,HNRNPU,BORCS6,FDFT1,RECQL4,GNAQ,FREM2,CCP110,IFT172,WBP11,HMGB1,GPC4,PRMT7,B3GAT3,PRKACA,KRT16,SOX4,NADSYN1,SCARF2	20
Cancer, Organismal Injury and Abnormalities, Renal and Urological Disease	metastatic renal cancer	Metastatic renal cancer	0.0199					TUBB2A,STAT3,TYMS,FDPS,HMGCR,FDFT1,GGPS1	7
Cancer, Organismal Injury and Abnormalities, Reproductive System Disease	breast cancer	Nonmetastatic breast cancer	0.0199					TUBB2A,SLC25A6,CDK4,TYMS,FDPS,FDFT1,GGPS1	7
Cancer, Hematological Disease, Immunological Disease, Organismal Injury and Abnormalities	11q23 mutation negative acute lymphoblastic leukemia	11q23 mutation negative acute lymphoblastic leukemia	0.0201					TUBB2A,POLA1,TYMS,PPAT,POLD1	5
Cancer, Gastrointestinal Disease, Hepatic System Disease, Organismal Injury and Abnormalities	hepatocellular carcinoma	Child-Pugh class A hepatocellular carcinoma	0.0201					POLA1,TYMS,HMGCR,POLD1,CA13	5
Cardiovascular System Development and Function, Organ Morphology, Skeletal and Muscular System Development and Function, Tissue Morphology	quantity	Quantity of cardiomyocytes	0.0201		-0.447		-0.26	CDK4,HMGB1,CLU,NKX2-5,GAS2L3	5
Cancer, Organismal Injury and Abnormalities, Reproductive System Disease	breast cancer	Stage IIIB breast cancer	0.0201					TUBB2A,TYMS,FDPS,FDFT1,GGPS1	5
Developmental Disorder, Organismal Injury and Abnormalities	overgrowth syndrome	Overgrowth syndrome	0.0204					TUBB2A,GNAQ,GNA11,SUZ12,GPC4,APP,SLC1A4,RASA1,HES1,IDH2	10
Organismal Development	growth	Growth of organism	0.0207		0.04		0.456	YARS1,PAFAH1B1,EHMT1,RASAL2,XRCC1,NKX2-5,ZFP42,SLC25A19,CCNB2,PNKP,IKBKG,STAT3,TBX20,AGO1,HMGB1,RBBP6,WDR48,TLE5,TLN1,IFT88,GAP43,MED1,SLC16A2,APP,HLTF,CLU,SMARCA1,UHRF1,PCBP2,BAX,LIMS1,HES1,SOX4,F2RL1,RARA,AFDN,PTP4A2,FXN,TAP1,STAMBP,POLR2L,DDX11,FAR1,WLS,QKI,MAP2K3,NCOR1,MAPK8,RINT1,SYNJ1,EIF4EBP1,MDK,DEGS1,ARPP19,GCLC,CDK4,FDFT1,EPN1,ATXN2,SLC25A6,NDUFS2,SOX11,RASA1,PRKACA,POMT2,GPD2,ERCC6	67
Cancer, Cellular Development, Organismal Injury and Abnormalities, Tumor Morphology	differentiation	Differentiation of malignant tumor	0.0207		-0.243		-0.323	GSE1,HMGB1,RXRA,BAX,DVL2,IDH2	6
Connective Tissue Development and Function, Tissue Morphology	quantity	Quantity of adipocytes	0.0207	Increased	2.433		2.351	CBFB,MRTFA,GNAQ,ROCK2,NCOA2,EIF4EBP1	6
Cellular Movement, Embryonic Development	cell movement	Cell movement of embryonic stem cells	0.0211		0.132		0.37	HMGB1,TLN1,FAAH,SLC3A2	4
Cancer, Organismal Injury and Abnormalities	growth	Growth of sarcoma	0.0211		-0.75		-0.603	STAT3,RARA,RXRA,NPM1	4
Cancer, Organismal Injury and Abnormalities	tumor	Early stage tumor	0.0214					SPAG5,SAMHD1,EEF1A1,CDK4,POLA1,RARA,TYMS,FDPS,POLD1,FDFT1,EPB41L4B,TUBB2A,AGO1,EPS8,RXRA,BAX,GGPS1	17
Embryonic Development, Organismal Development	growth	Growth of embryo	0.0214		-0.539		-0.244	F2RL1,PAFAH1B1,AFDN,XRCC1,PTP4A2,NKX2-5,ZFP42,SLC25A19,FXN,STAT3,TBX20,AGO1,HMGB1,DDX11,WLS,QKI,MAPK8,RINT1,MDK,ARPP19,GCLC,TLN1,IFT88,GAP43,MED1,SLC16A2,APP,HLTF,EPN1,NDUFS2,SOX11,CLU,SMARCA1,UHRF1,RASA1,PRKACA,LIMS1,HES1,SOX4,POMT2	40
Hematological Disease, Immunological Disease, Organismal Injury and Abnormalities	abnormal neutrophil count	Abnormal neutrophil count	0.0221					POLA1,RARA,XRCC1,TYMS,PPAT,HMGCR,CLPB,POLD1,TUBB2A,STAT3,PRKCA,RXRA	12
Cardiovascular Disease, Developmental Disorder, Organismal Injury and Abnormalities	congenital heart disease	Congenital heart disease	0.023		1.196		0.726	GNA11,RARA,CALM1 (includes others),HMGCR,NKX2-5,TRIM21,SMARCC1,TUBB2A,GNAQ,WBP11,TBX20,ZFPM2,PDS5B,B3GAT3,RXRA,DVL2,NADSYN1,SLC19A1,CDK4,SMG9,FREM2,CCP110,SOX11,PRKACA,SOX4	25
Cancer, Gastrointestinal Disease, Hepatic System Disease, Organismal Injury and Abnormalities	growth	Growth of liver cholangiocarcinoma	0.0234		1.4		1.01	HEATR3,MTCH2,FAM136A,ATP7A,ARID2,RASA1,NCOR1,IDH2	8
Lipid Metabolism, Small Molecule Biochemistry	synthesis	Synthesis of fatty acid	0.0239		-1.304		-1.049	PLAA,AKR1B1,F2RL1,FASN,APP,MGST2,ELOVL5,SIRT2,PDHA1,FAAH,PTGES2,HMGB1,PRKCA,CLU,FAR1,QKI,ACLY,RXRA,MAPK8,COTL1,EIF4EBP1,DEGS1	22
Cellular Development	differentiation	Differentiation of neuroblastoma cell lines	0.0241					STAT3,CDK4,APP,NPM1,SRGAP2,ERCC6	6
Cancer, Hematological Disease, Immunological Disease, Organismal Injury and Abnormalities	T-cell non-Hodgkin lymphoma	Stage I-IV T-cell non-Hodgkin lymphoma	0.0241					TUBB2A,POLA1,TYMS,PPAT,POLD1,RXRA	6
Cellular Development	differentiation	Differentiation of stem cells	0.0242		-1.727		-1.575	MTCH2,CCAR1,CBFB,AFF4,HNRNPU,NKX2-5,UFL1,ZFP42,MEN1,STAT3,AGO1,HMGB1,SMYD5,MAPK8,NUDT21,DHPS,TLN1,MED1,CLPB,APP,ST13,PRKCA,SUZ12,SOX11,HES1	25
Cancer, Hematological Disease, Immunological Disease, Organismal Injury and Abnormalities	ALK fusion negative large cell lymphoma	ALK fusion negative large cell lymphoma	0.0242					TUBB2A,XPO1,POLA1,TYMS,POLD1	5
Cancer, Hematological Disease, Immunological Disease, Organismal Injury and Abnormalities	adult B-cell acute lymphoblastic leukemia	Adult B-cell acute lymphoblastic leukemia	0.0242					TUBB2A,POLA1,TYMS,PPAT,POLD1	5
Cell Death and Survival, Organismal Injury and Abnormalities	cell death	Cell death of ganglion cells	0.0242		0.2		0.169	BAX,STX8,MAPK8,PRKACA,NPM1	5
Cancer, Organismal Injury and Abnormalities, Reproductive System Disease	breast cancer	Stage IIIA breast cancer	0.0242					TUBB2A,TYMS,FDPS,FDFT1,GGPS1	5
Cancer, Hematological Disease, Immunological Disease, Organismal Injury and Abnormalities	type M0 acute myeloid leukemia	Type M0 acute myeloid leukemia	0.0242					POLA1,PPAT,POLD1,NPM1,IDH2	5
Connective Tissue Disorders, Organismal Injury and Abnormalities	abnormal morphology	Abnormal morphology of abdominal fat pad	0.0243					PITPNA,ATXN2,TERF2IP	3
Cancer, Organismal Injury and Abnormalities	RAS mutation positive malignant tumor	Advanced RAS mutation positive malignant tumor	0.0243					POLA1,TYMS,POLD1	3
Cell Death and Survival, Organismal Injury and Abnormalities	apoptosis	Apoptosis of dorsal root ganglion cells	0.0243					BAX,STX8,NPM1	3
Developmental Disorder, Organismal Injury and Abnormalities	congenital hamartosis	Congenital hamartosis	0.0243					GNAQ,HES1,IDH2	3
Cancer, Cell-To-Cell Signaling and Interaction, Inflammatory Response	cytotoxic reaction	Cytotoxic reaction of carcinoma cell lines	0.0243					POLA1,XRCC1,EIF4EBP1	3
Embryonic Development, Tissue Morphology	fusion	Fusion of sternebrae	0.0243					CCP110,SOX11,SOX4	3
Embryonic Development, Organismal Development, Skeletal and Muscular System Development and Function	growth	Growth of limb	0.0243					SLC16A2,APP,NCOR1	3
Developmental Disorder, Neurological Disease, Organismal Injury and Abnormalities	intellectual disability and short stature	Intellectual disability and short stature	0.0243					POLA1,PRMT7,CUL4B	3
Cell Death and Survival, Cell Morphology, Nervous System Development and Function, Neurological Disease, Organismal Injury and Abnormalities	loss	Loss of hair cells	0.0243					SOX11,SOX4,ERCC6	3
Cancer, Gastrointestinal Disease, Organismal Injury and Abnormalities	metastatic refractory colorectal adenocarcinoma	Metastatic refractory colorectal adenocarcinoma	0.0243					POLA1,TYMS,POLD1	3
Cellular Movement, Hematological System Development and Function, Immune Cell Trafficking, Inflammatory Response, Nervous System Development and Function	migration	Migration of microglia	0.0243					F2RL1,APP,MDK	3
Cell Signaling	muscarinic acetylcholine receptor, phospholipase C activating pathway	Muscarinic acetylcholine receptor, phospholipase C activating pathway	0.0243					PLCB1,GNAQ,GNA11	3
Organismal Injury and Abnormalities	pigmented nevus	Pigmented nevus	0.0243					GNAQ,GNA11,FASN	3
Organ Morphology, Tissue Development	regeneration	Regeneration of heart	0.0243					HMGB1,DHX36,AGRN	3
Cellular Assembly and Organization, Nervous System Development and Function	remodeling	Remodeling of neurites	0.0243					SP4,GNAQ,APP	3
Cellular Movement	translocation	Translocation of bacteria	0.0243					IKBKG,F2RL1,HMGB1	3
Cancer, Gastrointestinal Disease, Organismal Injury and Abnormalities	BRAF mutation negative RAS mutation negative colorectal cancer	Unresectable BRAF mutation negative RAS mutation negative colorectal cancer	0.0243					POLA1,TYMS,POLD1	3
Cellular Development, Tissue Development	differentiation	Differentiation of central nervous system cells	0.0248		-1.4		-1.39	STAT3,TBX20,GAP43,QKI,BAX,NAGLU,HES1,FXR2,NCKAP1,CUL4B	10
Infectious Diseases, Organismal Injury and Abnormalities	tuberculosis	Tuberculosis	0.0248					PLCB1,DHPS,POLA1,TYMS,FDPS,HMGCR,POLD1,FDFT1,GGPS1,TAP1	10
Hematological Disease, Organismal Injury and Abnormalities, Respiratory Disease	hypoxia	Hypoxia	0.0259		-0.577		-0.726	RPS6KB2,GNAQ,STAT3,GNA11,F2RL1,CA13,USP10	7
Lipid Metabolism, Small Molecule Biochemistry	biosynthesis	Biosynthesis of polyunsaturated fatty acids	0.026		-1.9		-1.629	PLAA,AKR1B1,F2RL1,FASN,APP,MGST2,PTGES2,HMGB1,PRKCA,CLU,MAPK8,COTL1,EIF4EBP1,DEGS1	14
Developmental Disorder, Organismal Injury and Abnormalities, Skeletal and Muscular Disorders	congenital anomaly of digit	Congenital anomaly of digit	0.026		0.651		0.355	FLNB,RARA,HNRNPU,BORCS6,FDFT1,RECQL4,FREM2,CCP110,IFT172,HMGB1,GPC4,PRMT7,SOX4,SCARF2	14
Embryonic Development, Organismal Development, Tissue Development, Tissue Morphology	closure	Closure of neural tube	0.0262					APAF1,RARA,SMURF2,MEN1,ROCK2,AKTIP,IFT172,FZD6,UHRF1,PRKACA,DVL2,NCKAP1,COBL	13
Cardiovascular Disease, Organismal Injury and Abnormalities	abnormal morphology	Abnormal morphology of semilunar valve	0.0265					ZFPM2,RARA,SOX11,SOX4	4
Cell Cycle	cell cycle progression	Delay in cell cycle progression of tumor cell lines	0.0265					SAMHD1,POLD4,BAX,PCNA	4
Connective Tissue Disorders, Organismal Injury and Abnormalities, Skeletal and Muscular Disorders	formation	Formation of bone lesion	0.0265					FDPS,FDFT1,PRKACA,GGPS1	4
Cancer, Organismal Injury and Abnormalities, Reproductive System Disease	metastatic castration-recurrent prostate cancer	Metastatic castration-recurrent prostate cancer	0.0265					TUBB2A,FDPS,FDFT1,GGPS1	4
Cardiovascular Disease, Organismal Injury and Abnormalities	stenosis	Stenosis of cardiac valve	0.0265					STAT3,HMGCR,NKX2-5,RXRA	4
Cellular Movement	translocation	Translocation of cells	0.0265					IKBKG,F2RL1,HMGB1,CALD1	4
Hematological Disease, Immunological Disease, Organismal Injury and Abnormalities	neutropenia	Neutropenia	0.0272					TUBB2A,POLA1,RARA,XRCC1,TYMS,PPAT,HMGCR,CLPB,POLD1,RXRA	10
Nutritional Disease, Organismal Injury and Abnormalities	weight gain	Weight gain	0.0272		-0.707		-0.605	SP4,FLNB,AFF4,F2RL1,PREPL,ADIPOR1,FASN,EPN1,CA13,ATXN2,FAAH,STAT3,ATP6V1B2,QKI,MAPK8,EIF4EBP1,MDK,GPD2,ERCC6	19
Cancer, Organismal Injury and Abnormalities, Respiratory Disease	pulmonary metastasis	Pulmonary metastasis	0.0274		1.289		1.446	HSPA1A/HSPA1B,CDK4,RPN2,RASAL2,TYMS,HNRNPU,FDPS,FDFT1,STAT3,CLU,ARID2,MAPK13,GGPS1,EIF4EBP1,CTSZ	15
Gastrointestinal Disease, Hepatic System Disease, Metabolic Disease, Organismal Injury and Abnormalities	microvesicular hepatic steatosis	Microvesicular hepatic steatosis	0.0279					IKBKG,ADK,ACAA2,PITPNA,BAX,PDHA1	6
Cell Signaling, Molecular Transport, Small Molecule Biochemistry	release	Release of nitric oxide	0.0279		-0.584		-0.475	STAT3,HMGB1,PRKCA,HMGCR,ACLY,APP	6
Cancer, Hematological Disease, Immunological Disease, Organismal Injury and Abnormalities	type M7 acute myeloid leukemia	Type M7 acute myeloid leukemia	0.0279					MRTFA,POLA1,SUZ12,PPAT,POLD1,NPM1	6
Developmental Disorder, Organismal Injury and Abnormalities, Skeletal and Muscular Disorders	abnormal morphology	Abnormal morphology of notochord	0.0287					AFDN,SOX11,SMURF2,DVL2,SOX4	5
Neurological Disease, Organismal Injury and Abnormalities	abnormality	Abnormality of meninges	0.0287					POLA1,RARA,TYMS,POLD1,APP	5
Cellular Development, Cellular Growth and Proliferation, Nervous System Development and Function, Organismal Development, Tissue Development	development	Development of sensory neurons	0.0287					SOX11,IFT88,NAGLU,HES1,SOX4	5
Cancer, Hematological Disease, Immunological Disease, Organismal Injury and Abnormalities	mature B cell malignant tumor	Mature B cell malignant tumor	0.0291					GNA11,POLA1,ALAS1,XRCC1,FDPS,PDIA6,ORC5,TRIM21,CCNB2,RECQL4,ATP6V1B2,HMGB1,GEMIN2,NUBPL,SLC19A1,EEF1A1,USP14,RCC2,ST13,PPP6R2,BIRC6,SMARCA1,BAX,IDH2,SAMHD1,RARA,HNRNPU,POLD1,FASN,ATAD3B,PCNA,EMB,AGK,TUBB2A,PDS5B,XRCC4,EIF4EBP1,RPN2,EPN1,USP10,ATXN2,GSE1,PRKCA,ANXA4,WASHC4,BTAF1,NCOA2,MTCH2,DCP1B,EHMT1,TYMS,GMPPB,ROCK2,IKBKG,PTGES2,STAT3,RXRA,DDX42,SPAG5,FAF1,MED1,APP,P4HA1,PREB,DIMT1,XPO1,CALD1,D…	96
Cell-To-Cell Signaling and Interaction, Nervous System Development and Function	action potential	Action potential of cells	0.0293					GNAQ,GNA11,CALM1 (includes others),APP,ROCK2,STXBP5,CLSTN3,ANK3	8
Cardiovascular System Development and Function, Embryonic Development, Organismal Development, Tissue Development	development	Development of outflow tract	0.0293					MRTFA,IFT172,TBX20,ZFPM2,SOX11,NKX2-5,DVL2,HES1	8
Cancer, Organismal Injury and Abnormalities, Reproductive System Disease	early breast cancer	Early breast cancer	0.0293					TUBB2A,CDK4,TYMS,FDPS,EPS8,BAX,FDFT1,GGPS1	8
Organismal Injury and Abnormalities, Reproductive System Disease	abnormal morphology	Abnormal morphology of enlarged seminal vesicle	0.0297					TUSC2,ATXN2	2
Connective Tissue Disorders, Organismal Injury and Abnormalities, Skeletal and Muscular Disorders	abnormal morphology	Abnormal morphology of hyoid bone	0.0297					RARA,PDS5B	2
Endocrine System Disorders, Nervous System Development and Function, Neurological Disease, Organ Development, Organismal Injury and Abnormalities	abnormal morphology	Abnormal morphology of hypothalamus	0.0297					APAF1,NAGLU	2
Ophthalmic Disease, Organismal Injury and Abnormalities	abnormal morphology	Abnormal morphology of sclera	0.0297					RXRA,NAGLU	2
Cardiovascular Disease, Organismal Injury and Abnormalities	shape	Abnormal shape of heart	0.0297					NKX2-5,DVL2	2
Hematological System Development and Function, Hypersensitivity Response, Immune Cell Trafficking, Inflammatory Response, Tissue Development	accumulation	Accumulation of Th2 cells	0.0297					STAT3,MAPK8	2
Tissue Development	accumulation	Accumulation of kidney cell lines	0.0297					PRKCA,TPX2	2
Cellular Assembly and Organization	aggregation	Aggregation of intermediate filaments	0.0297					NEFM,KRT16	2
Neurological Disease, Organismal Injury and Abnormalities, Psychological Disorders	amnesia	Amnesia	0.0297					NDUFS2,APP	2
Cell Death and Survival	apoptosis	Apoptosis of multilineage progenitor cells	0.0297					PCLAF,HES1	2
Cell Cycle	G0 phase	Arrest in G0 phase of breast cancer cell lines	0.0297					USP14,RXRA	2
Cell Cycle	G1 phase	Arrest in G1 phase of neuroblastoma cell lines	0.0297					CDK4,DEGS1	2
Cell Cycle, Gene Expression	binding	Binding of glucocorticoid response element	0.0297					PRKACA,NCOA2	2
Cancer, Hematological Disease, Immunological Disease, Neurological Disease, Organismal Injury and Abnormalities	CD20 positive central nervous system lymphoma	CD20 positive central nervous system lymphoma	0.0297					POLA1,POLD1	2
Cardiovascular Disease, Neurological Disease, Organismal Injury and Abnormalities	cerebral vasospasm	Cerebral vasospasm	0.0297					DHPS,CA13	2
Developmental Disorder, Neurological Disease, Ophthalmic Disease, Organismal Injury and Abnormalities	coloboma of optic disc	Coloboma of optic disc	0.0297					RARA,RXRA	2
Lipid Metabolism, Small Molecule Biochemistry	composition	Composition of lipid	0.0297					GPAT4,CERS2	2
Cell-To-Cell Signaling and Interaction, Cellular Compromise, Neurological Disease, Organismal Injury and Abnormalities	damage	Damage of synapse	0.0297					PLAA,APP	2
Cancer, Hematological Disease, Immunological Disease, Organismal Injury and Abnormalities	de novo acute promyelocytic leukemia	De novo acute promyelocytic leukemia	0.0297					RARA,RXRA	2
Cellular Development	dedifferentiation	Dedifferentiation of vascular smooth muscle cells	0.0297					GNAQ,GNA11	2
Cardiovascular System Development and Function	density	Density of microvasculature	0.0297					STAT3,MAPK8	2
DNA Replication, Recombination, and Repair, Gene Expression	dephosphorylation	Dephosphorylation of DNA fragment	0.0297					XRCC1,PNKP	2
Cancer, Cardiovascular Disease, Organismal Injury and Abnormalities	development	Development of hemangiosarcoma	0.0297					CDK4,BAX	2
Cellular Development, Nervous System Development and Function, Tissue Development	differentiation	Differentiation of bipolar cells	0.0297					NAGLU,HES1	2
Cellular Development, Embryonic Development, Nervous System Development and Function, Organ Development, Organismal Development, Tissue Development, Visual System Development and Function	differentiation	Differentiation of retinal rods	0.0297					STAT3,HES1	2
Cellular Compromise, Neurological Disease, Organismal Injury and Abnormalities, Tissue Morphology	disorganization	Disorganization of photoreceptor outer segments	0.0297					RXRA,ARL2BP	2
Cellular Assembly and Organization, Cellular Compromise	disruption	Disruption of lipid bilayer	0.0297					APP,BAX	2
Cellular Assembly and Organization, Cellular Function and Maintenance	elongation	Elongation of Nucleus	0.0297					IFT88,NPM1	2
Endocrine System Disorders, Organismal Injury and Abnormalities, Reproductive System Disease	enlarged pituitary gland	Enlarged pituitary gland	0.0297					TLE5,MEN1	2
Cellular Development, Cellular Growth and Proliferation, Hematological System Development and Function, Lymphoid Tissue Structure and Development	expansion	Expansion of Th17 cells	0.0297					STAT3,HMGB1	2
Developmental Disorder, Hereditary Disorder, Neurological Disease, Organismal Injury and Abnormalities	fetal akinesia deformation sequence	Fetal akinesia deformation sequence	0.0297					NUP88,ASCC1	2
Infectious Diseases, Organismal Injury and Abnormalities	formation	Formation of HIV-1	0.0297					AP3D1,AP3M1	2
Developmental Disorder, Ophthalmic Disease, Organismal Injury and Abnormalities	Fuchs endothelial dystrophy	Fuchs endothelial dystrophy	0.0297					CLU,ROCK2	2
Connective Tissue Development and Function, Tissue Morphology	fusion	Fusion of cartilage tissue	0.0297					SOX11,SOX4	2
Cellular Assembly and Organization	fusion	Fusion of chromosome ends	0.0297					HSPA1A/HSPA1B,SMG6	2
Connective Tissue Development and Function, Organismal Functions, Tissue Morphology	healing	Healing of femur	0.0297					HMGB1,SOX11	2
Cancer, Dermatological Diseases and Conditions, Organismal Injury and Abnormalities	hyperplasia	Hyperplasia of keratinocytes	0.0297					IKBKG,RXRA	2
Cell Morphology, Organismal Injury and Abnormalities	hypertrophy	Hypertrophy of neurons	0.0297					PAFAH1B1,HES1	2
Developmental Disorder, Organismal Injury and Abnormalities, Reproductive System Disease	hypoplasia	Hypoplasia of placenta	0.0297					DDX11,NCOA2	2
Molecular Transport	import	Import of Cu2+	0.0297					ATP7A,STEAP3	2
Hematological Disease, Immunological Disease, Infectious Diseases, Organismal Injury and Abnormalities	infection	Infection of peritoneal macrophages	0.0297					SAMHD1,GNAQ	2
Cellular Growth and Proliferation, Hematological System Development and Function	inhibition	Inhibition of dendritic cells	0.0297					STAT3,HMGB1	2
Cellular Compromise, Neurological Disease, Organismal Injury and Abnormalities	injury	Injury of axons	0.0297					F2RL1,CLU	2
Cellular Compromise, Neurological Disease, Organismal Injury and Abnormalities, Psychological Disorders	injury	Injury of cerebral cortex cells	0.0297					APP,BAX	2
Developmental Disorder, Endocrine System Disorders, Hereditary Disorder, Organismal Injury and Abnormalities, Reproductive System Disease	isolated growth hormone deficiency type Ia	Isolated growth hormone deficiency type Ia	0.0297					DNA2,XRCC4	2
Cell Death and Survival	killing	Killing of antigen presenting cells	0.0297					APP,BAX	2
Cell Death and Survival	killing	Killing of fibroblasts	0.0297					HSPA1A/HSPA1B,MSRA	2
Cell Death and Survival	killing	Killing of mycobacteria	0.0297					FASN,TBK1	2
Cell Death and Survival	killing	Killing of phagocytes	0.0297					APP,BAX	2
Organismal Injury and Abnormalities	lack	Lack of Harderian gland	0.0297					RARA,RXRA	2
Cancer, Dermatological Diseases and Conditions, Hematological Disease, Immunological Disease, Organismal Injury and Abnormalities	Sézary syndrome	Limited Sézary syndrome	0.0297					RARA,RXRA	2
Cancer, Dermatological Diseases and Conditions, Hematological Disease, Immunological Disease, Inflammatory Disease, Inflammatory Response, Organismal Injury and Abnormalities	mycosis fungoides	Limited mycosis fungoides	0.0297					RARA,RXRA	2
Cell Death and Survival, Cell Morphology, Nervous System Development and Function, Neurological Disease, Organismal Injury and Abnormalities	loss	Loss of hippocampal neurons	0.0297					PLCB1,APP	2
Cellular Assembly and Organization	maintenance	Maintenance of myelin sheath	0.0297					EPB41L3,DEGS1	2
Cellular Assembly and Organization	membrane fusion	Membrane fusion of vesicles	0.0297					STX17,STXBP5	2
Amino Acid Metabolism, Small Molecule Biochemistry	metabolism	Metabolism of beta-alanine	0.0297					ALDH6A1,AASDH	2
Cell-To-Cell Signaling and Interaction, Drug Metabolism, Small Molecule Biochemistry	metabolism	Metabolism of norepinephrine	0.0297					AKR1B1,ATP7A	2
Nucleic Acid Metabolism, Small Molecule Biochemistry	metabolism	Metabolism of thymine	0.0297					GLDC,ALDH6A1	2
Cell Morphology, Embryonic Development, Organismal Development, Tissue Morphology	morphology	Morphology of embryonic stem cells	0.0297					TLN1,MAPK8	2
Dermatological Diseases and Conditions, Organismal Injury and Abnormalities	mottled facial hyperpigmentation	Mottled facial hyperpigmentation	0.0297					RARA,RXRA	2
Cancer, Dermatological Diseases and Conditions, Hematological Disease, Immunological Disease, Organismal Injury and Abnormalities	cutaneous large cell lymphoma	Multifocal cutaneous large cell lymphoma	0.0297					TYMS,RXRA	2
Cell-To-Cell Signaling and Interaction, Cellular Function and Maintenance, Inflammatory Response	phagocytosis	Phagocytosis of epithelial cell lines	0.0297					SWAP70,USE1	2
Cell-To-Cell Signaling and Interaction, Cellular Function and Maintenance, Inflammatory Response	phagocytosis	Phagocytosis of kidney cell lines	0.0297					SWAP70,USE1	2
DNA Replication, Recombination, and Repair	phosphorylation	Phosphorylation of DNA	0.0297					XRCC4,PNKP	2
Endocrine System Disorders, Organismal Injury and Abnormalities	primary hyperparathyroidism	Primary hyperparathyroidism	0.0297					FDPS,MEN1	2
Cancer, Endocrine System Disorders, Organismal Injury and Abnormalities, Reproductive System Disease	prolactinoma	Prolactinoma	0.0297					TYMS,MEN1	2
Dermatological Diseases and Conditions, Hair and Skin Development and Function, Organ Development, Organismal Injury and Abnormalities	proliferation	Proliferation of epidermis	0.0297					STAT3,MAPK13	2
Nervous System Development and Function, Tissue Morphology	quantity	Quantity of Cajal-Retzius neurons	0.0297					PAFAH1B1,APP	2
Lipid Metabolism, Molecular Transport, Small Molecule Biochemistry	quantity	Quantity of galactosylceramide	0.0297					QKI,CERS2	2
Cancer, Endocrine System Disorders, Organismal Injury and Abnormalities, Reproductive System Disease, Tissue Morphology	quantity	Quantity of pituitary gland tumor	0.0297					CDK4,MEN1	2
Cellular Response to Therapeutics	radioresistance	Radioresistance of hepatoma cell lines	0.0297					CDK4,HMGB1	2
Cell Signaling, Small Molecule Biochemistry, Vitamin and Mineral Metabolism	regulation	Regulation of Ca2+	0.0297					GNAQ,PRKCA	2
Cell Death and Survival	release	Release of CYTOCHROME C (family)	0.0297					BAX,MAPK8	2
Cellular Assembly and Organization, Cellular Function and Maintenance, Hematological System Development and Function	release	Release of alpha granules	0.0297					VAMP3,TWF2	2
Molecular Transport, Protein Synthesis	release	Release of protein	0.0297					HMGB1,BAX	2
Embryonic Development, Organismal Development, Tissue Development	septation	Septation of conotruncus	0.0297					RARA,RXRA	2
Cardiovascular Disease, Organismal Injury and Abnormalities	sinus bradycardia	Sinus bradycardia	0.0297					SP4,TRIM21	2
Cell Morphology, Cellular Assembly and Organization, Nervous System Development and Function, Tissue Morphology	size	Size of presynaptic terminals	0.0297					CLASP2,TAP1	2
Hereditary Disorder, Neurological Disease, Organismal Injury and Abnormalities	spinocerebellar ataxia type 2	Spinocerebellar ataxia type 2	0.0297					SLC1A4,ATXN2	2
Auditory and Vestibular System Development and Function, Cell Death and Survival	survival	Survival of cochlea cells	0.0297					PRKACA,ERCC6	2
Cell Death and Survival, Nervous System Development and Function, Organismal Injury and Abnormalities	survival	Survival of superior cervical ganglion neurons	0.0297					RARA,MANF	2
Cell-To-Cell Signaling and Interaction	synaptic strength	Synaptic strength of gap junctions	0.0297					AGRN,APP	2
Carbohydrate Metabolism	transmission	Transmission of carbohydrate	0.0297					HMGB1,PITPNA	2
Amino Acid Metabolism, Molecular Transport, Small Molecule Biochemistry	transport	Transport of L-serine	0.0297					SLC1A5,SLC1A4	2
Amino Acid Metabolism, Molecular Transport, Small Molecule Biochemistry	uptake	Uptake of L-triiodothyronine	0.0297					SLC16A2,SLC3A2	2
Amino Acid Metabolism, Drug Metabolism, Molecular Transport, Small Molecule Biochemistry	uptake	Uptake of levothyroxine	0.0297					SLC16A2,SLC3A2	2
Developmental Disorder, Neurological Disease, Organismal Injury and Abnormalities	midline brain anomaly	Midline brain anomaly	0.0304		1.184		0.69	APAF1,RARA,SMURF2,SLC25A19,EPHA7,MEN1,SMARCC1,PIGA,IFT172,MAPK8,PRKACA,DVL2,HES1	13
Hereditary Disorder, Neurological Disease, Organismal Injury and Abnormalities	familial central nervous system disease	Familial central nervous system disease	0.0304					HSPA1A/HSPA1B,POLA1,ALAS1,XRCC1,PARP9,SLC25A19,NDUFA5,MEN1,CHMP1A,ATP6V1B2,MRPL39,GEMIN2,ASCC1,NUBPL,ATP5F1C,KIFBP,NT5C2,SLC16A2,ATP7A,LGALS8,CLU,SMARCA1,BAX,UQCRB,ZMYND8,WDR45B,AP4M1,ATP5MK,SAMHD1,NDUFB9,NUP62,HNRNPU,HMGCR,FASN,FXN,PCNA,CNPY3,TBK1,TUBB2A,IFT172,FAR1,SLC1A5,NPM1,SYNJ1,EIF4EBP1,RCOR1,PLAA,ADK,PREPL,VPS35,PTPN3,SLC1A4,ELOVL5,COX5B,ATXN2,COX6C,TPM3,CCDC88A,NDUFS2,ARIH2,PRKCA,TFG,WAS…	141
Cell Death and Survival, Organismal Injury and Abnormalities	cell death	Neuronal cell death	0.0312		1.22		1.212	PAFAH1B1,SMURF2,ROCK2,FAAH,STAT3,PLRG1,ATP6V1B2,HMGB1,UQCRC1,ARPC3,AP2B1,APP,NAGLU,MANF,ATP7A,CLU,AGRN,BAX,STX8,LIMS1,SOX4,CD59,F2RL1,APAF1,RARA,HNRNPU,HMGCR,FXN,STAMBP,TCERG1,MAP2K3,MAPK8,INPP4A,XRCC4,NPM1,YWHAB,MDK,GCLC,CDK4,VAPB,NPTX1,MAGED1,EPHA7,SIRT2,ATXN2,PPP2R2A,CERS2,PRKCA,SOX11,PIGT,MAPK13,NEFM,RASA1,PRKACA,SRPK2,GCLM,RIC8B,DIABLO,ERCC6	59
Cellular Development, Tissue Development	differentiation	Differentiation of neural cells	0.0316		0.728		0.913	HSPA1A/HSPA1B,GLUL,APAF1,RARA,AFDN,NKX2-5,FXR2,STAT3,TBX20,NIF3L1,DDX6,QKI,NCOR1,MAPK8,MDK,CLSTN3,CUL4B,GAP43,MED1,APP,NAGLU,SIRT2,ANK3,PRKCA,SUZ12,SOX11,PIGT,SMARCA1,AGRN,BAX,HES1,SOX4,NCKAP1,ERCC6	34
Embryonic Development, Organismal Development, Tissue Morphology	size	Size of embryo	0.0316					MTCH2,MORC2,PAFAH1B1,RARA,AFDN,XRCC1,NKX2-5,SLC25A19,MEN1,FXN,STAT3,DDX11,NCOR1,RBBP6,CUL4B,UBP1,CDK4,TLN1,MED1,EPN1,PDHA1,PIGA,PICALM,SUZ12,SOX11,MAML1,RNASEH2C,RASA1,LIMS1,HES1,SOX4,POMT2	32
Cellular Development, Nervous System Development and Function, Tissue Development	differentiation	Differentiation of neurons	0.0318		-0.323		-0.23	HSPA1A/HSPA1B,APAF1,RARA,NKX2-5,FXR2,STAT3,TBX20,NIF3L1,DDX6,NCOR1,MAPK8,MDK,CLSTN3,GAP43,MED1,APP,NAGLU,PRKCA,SOX11,PIGT,SMARCA1,AGRN,HES1,SOX4,NCKAP1,ERCC6	26
Hereditary Disorder, Neurological Disease, Organismal Injury and Abnormalities	familial encephalopathy	Familial encephalopathy	0.0322					HSPA1A/HSPA1B,POLA1,ALAS1,XRCC1,PARP9,SLC25A19,NDUFA5,CHMP1A,ATP6V1B2,MRPL39,NUBPL,ATP5F1C,KIFBP,NT5C2,SLC16A2,ATP7A,LGALS8,CLU,SMARCA1,BAX,UQCRB,ZMYND8,WDR45B,AP4M1,ATP5MK,SAMHD1,NDUFB9,NUP62,HNRNPU,HMGCR,FASN,FXN,PCNA,CNPY3,TBK1,TUBB2A,IFT172,SLC1A5,NPM1,SYNJ1,EIF4EBP1,RCOR1,PLAA,ADK,PREPL,VPS35,PTPN3,SLC1A4,ELOVL5,COX5B,ATXN2,COX6C,TPM3,CCDC88A,NDUFS2,ARIH2,PRKCA,TFG,WASHC4,SNAP29,RPL10,CETN2,…	137
Cancer, Connective Tissue Disorders, Organismal Injury and Abnormalities	osteosarcomagenesis	Osteosarcoma	0.0325		0.75		0.637	CCAR1,CDK4,RARA,USP14,TYMS,FDPS,FASN,FDFT1,ROCK2,USP10,RECQL4,TUBB2A,CCDC88A,PCNT,DDX11,SOX11,ARID2,RXRA,BAX,PRKACA,GGPS1,NPM1,EXOC7	23
Dermatological Diseases and Conditions, Developmental Disorder, Hereditary Disorder, Organismal Injury and Abnormalities	genodermatosis	Genodermatosis	0.0326					DNA2,FREM2,POLA1,TYMS,ACD,INPP4A,ARFRP1,RECQL4	8
Developmental Disorder, Hereditary Disorder, Neurological Disease, Organismal Injury and Abnormalities	X-linked mental retardation	X-linked mental retardation	0.0326					GDI1,POLA1,HNRNPU,SLC16A2,APP,SLC1A4,PDHA1,ATP7A,SMARCA1,FAM50A,SYNJ1,RPL10,CUL4B	13
Cell-To-Cell Signaling and Interaction, Hair and Skin Development and Function	adhesion	Adhesion of keratinocytes	0.0327					STAT3,DSG1,ARHGAP19,KRT16	4
Cancer, Organismal Injury and Abnormalities	BRAF V600E mutation positive malignant solid tumor	Advanced BRAF V600E mutation positive malignant solid tumor	0.0327					POLA1,TYMS,POLD1,MAPK8	4
Cell Death and Survival, Organismal Injury and Abnormalities	apoptosis	Apoptosis of ganglion cells	0.0327		0.655		0.62	BAX,STX8,PRKACA,NPM1	4
Cellular Compromise, Neurological Disease, Organismal Injury and Abnormalities	damage	Damage of neurites	0.0327					F2RL1,CLU,VPS35,APP	4
Cell Morphology, Cellular Assembly and Organization	length	Length of filaments	0.0327					PAFAH1B1,GAP43,EPS8,MAP9	4
Cell Death and Survival, Cell Morphology, Endocrine System Disorders, Organismal Injury and Abnormalities, Reproductive System Disease	loss	Loss of germ cells	0.0327					DDB1,BAX,NCOA2,CUL4B	4
Cancer, Gastrointestinal Disease, Organismal Injury and Abnormalities	metastatic KRAS-mutation-positive colorectal cancer	Metastatic KRAS-mutation-positive colorectal cancer	0.0327					CDK4,POLA1,TYMS,POLD1	4
Cardiovascular System Development and Function, Embryonic Development, Organ Development, Organ Morphology, Organismal Development, Skeletal and Muscular System Development and Function, Tissue Development	morphogenesis	Morphogenesis of cardiac muscle	0.0327					TBX20,ZFPM2,NKX2-5,RXRA	4
Cellular Assembly and Organization	quantity	Quantity of chromosome components	0.0327		-1.114		-1.217	DNA2,TONSL,DDX19B,ERCC6	4
Cancer, Hematological Disease, Immunological Disease, Organismal Injury and Abnormalities	plasma cell dyscrasia	Plasma cell dyscrasia	0.0327					MTCH2,SAMHD1,POLA1,RARA,EHMT1,TYMS,FDPS,PDIA6,POLD1,FASN,ORC5,ROCK2,PCNA,RECQL4,IKBKG,TUBB2A,STAT3,DDX11,RXRA,GGPS1,GEMIN2,NUBPL,FSCN1,CUL4B,CDK4,VAPB,FAF1,MAGED1,FDFT1,EPN1,P4HA1,USP10,ATXN2,ATP5F1D,XPO1,PRKCA,CTBP2,ARID2,ANXA4,SRPK2,CALD1,DDX41,IDH2,DIABLO	44
Neurological Disease, Organismal Injury and Abnormalities	abnormal morphology	Abnormal morphology of thalamus	0.0328					APAF1,NCOR1,TAP1	3
Cellular Development, Connective Tissue Development and Function	adipogenesis	Adipogenesis of adipose cell lines	0.0328					VPS35,DDX6,SFPQ	3
Cell Death and Survival, Cellular Compromise, Organismal Injury and Abnormalities	apoptosis	Apoptosis of neurons in hippocampus	0.0328					STAMBP,PLRG1,APP	3
Cell Death and Survival, Hematological System Development and Function, Organismal Injury and Abnormalities	cell viability	Cell viability of neutrophils	0.0328					STAT3,BAX,PCNA	3
Cellular Assembly and Organization, Cellular Function and Maintenance	fluidity	Fluidity of cellular membrane	0.0328					FDPS,APP,CERS2	3
Cancer, Hematological Disease, Immunological Disease, Organismal Injury and Abnormalities	M0 childhood acute myeloid leukemia	M0 childhood acute myeloid leukemia	0.0328					POLA1,PPAT,POLD1	3
Cancer, Hematological Disease, Immunological Disease, Organismal Injury and Abnormalities	FLT3 internal tandem duplication positive acute myeloid leukemia	Newly diagnosed FLT3 internal tandem duplication positive acute myeloid leukemia	0.0328					POLA1,PRKCA,POLD1	3
Dermatological Diseases and Conditions, Organismal Injury and Abnormalities	parakeratosis	Parakeratosis	0.0328					IKBKG,PKP3,ERCC6	3
Cancer, Organismal Injury and Abnormalities, Tissue Morphology	quantity	Quantity of melanoma	0.0328					GNAQ,GNA11,CDK4	3
Cancer, Gastrointestinal Disease, Organismal Injury and Abnormalities	RAS mutation negative rectal adenocarcinoma	RAS mutation negative rectal adenocarcinoma	0.0328					POLA1,TYMS,POLD1	3
Gene Expression	replication	Replication of RNA	0.0328					STAT3,ZCRB1,NPM1	3
Behavior	scratching	Scratching	0.0328					PLCB1,STAT3,F2RL1	3
Cellular Compromise	injury	Injury of cells	0.033		-0.715		-0.744	STAT3,F2RL1,CLU,APP,BAX,MAPK8,FAAH	7
Cancer, Hematological Disease, Immunological Disease, Organismal Injury and Abnormalities	type M4 acute myeloid leukemia	Type M4 acute myeloid leukemia	0.033					POLA1,GLIPR2,PPAT,ARID2,POLD1,NPM1,IDH2	7
Cell Morphology, Cellular Assembly and Organization	morphology	Morphology of cytoskeleton	0.033					PAFAH1B1,GAP43,APP,EPN1,MAP9,CCP110,LGALS8,EPS8,KIFC1,TPX2,NEK6,MDK	12
Cancer, Hematological Disease, Immunological Disease, Organismal Injury and Abnormalities	plasma cell neoplasm	Plasma cell neoplasm	0.0331					MTCH2,SAMHD1,POLA1,RARA,EHMT1,TYMS,FDPS,PDIA6,POLD1,FASN,ORC5,ROCK2,CCNB2,PCNA,EMB,RECQL4,IKBKG,TUBB2A,STAT3,DDX11,RXRA,MAPK8,GGPS1,GEMIN2,NUBPL,FSCN1,CUL4B,CDK4,VAPB,FAF1,MAGED1,FDFT1,EPN1,P4HA1,USP10,ATXN2,ATP5F1D,XPO1,PRKCA,CTBP2,ARID2,ANXA4,SRPK2,CALD1,DDX41,IDH2,DIABLO	47
Cell-To-Cell Signaling and Interaction, Hematological System Development and Function, Immune Cell Trafficking, Inflammatory Response	binding	Binding of macrophages	0.0338		-0.254		-0.19	MRTFA,PAFAH1B1,HMGB1,APP,CTSZ	5
Cancer, Cellular Development, Organismal Injury and Abnormalities, Tumor Morphology	differentiation	Differentiation of cancer cells	0.0338		-0.651		-0.732	GSE1,HMGB1,RXRA,DVL2,IDH2	5
Cardiovascular Disease, Organismal Injury and Abnormalities	heart block	Heart block	0.0338					SP4,TUBB2A,NKX2-5,RXRA,TRIM21	5
Digestive System Development and Function, Gastrointestinal Disease, Hepatic System Development and Function, Hepatic System Disease, Infectious Diseases, Inflammatory Disease, Inflammatory Response, Organ Development, Organismal Injury and Abnormalities	infection	Infection by hepatitis B virus	0.0338					ADK,POLA1,RARA,POLD1,RXRA	5
Cell Morphology, Cellular Assembly and Organization, DNA Replication, Recombination, and Repair	morphology	Morphology of mitotic spindle	0.0338					CCP110,EPN1,TPX2,NEK6,MAP9	5
Carbohydrate Metabolism, Lipid Metabolism, Molecular Transport, Small Molecule Biochemistry	quantity	Quantity of phosphatidylinositol 4,5-diphosphate	0.0338		0.394		0.407	GNAQ,EEF1A1,APP,ROCK2,SYNJ1	5
Inflammatory Disease, Inflammatory Response, Organismal Injury and Abnormalities, Respiratory Disease	pneumonia	Pneumonia	0.0345					IKBKG,TUBB2A,DHPS,HMGB1,TYMS,FDPS,HMGCR,FDFT1,GGPS1	9
Cancer, Organismal Injury and Abnormalities	growth	Growth of adenocarcinoma	0.0354		0.626		0.385	HEATR3,MTCH2,FAM136A,STAT3,ATP7A,ARID2,RBM5,RASA1,NCOR1,IDH2	10
Cancer, Organismal Injury and Abnormalities, Reproductive System Disease	breast cancer	Stage III breast cancer	0.0354					TUBB2A,GIPC1,COMMD7,TYMS,FDPS,EPS8,BAX,FDFT1,GGPS1,PCNA	10
Developmental Disorder, Hereditary Disorder, Organismal Injury and Abnormalities, Skeletal and Muscular Disorders	familial congenital anomaly of limb	Familial congenital anomaly of limb	0.0355					FLNB,RARA,BORCS6,FDFT1,FREM2,IFT172,WBP11,HMGB1,GPC4,PRMT7,B3GAT3,KRT16,SOX4,NADSYN1,SCARF2	15
Cancer, Gastrointestinal Disease, Hepatic System Disease, Organismal Injury and Abnormalities	hepatitis B virus-related hepatocellular carcinoma	Hepatitis B virus-related hepatocellular carcinoma	0.0356					UQCRC1,CDK4,POLA1,HMGCR,POLD1,FASN,SMURF2,ACAA1,CYB5A,ARID2,ACLY,NPM1	12
Cancer, Hematological Disease, Immunological Disease, Organismal Injury and Abnormalities	secondary leukemia	Secondary leukemia	0.0357					TUBB2A,STAT3,POLA1,RARA,PRKCA,PRPF8,PPAT,POLD1,RXRA,NPM1,IDH2	11
Cancer, Organismal Injury and Abnormalities, Reproductive System Disease	mammary tumor	Stage I-III mammary tumor	0.0357					TUBB2A,GIPC1,CDK4,COMMD7,TYMS,FDPS,EPS8,BAX,FDFT1,GGPS1,PCNA	11
Organismal Injury and Abnormalities	hypertrophy	Hypertrophy of tissue	0.036		0.168		0.201	FLNB,PLCB1,CBFB,ADK,CDK4,PAFAH1B1,APAF1,SIRT2,ROCK2,TBK1,GAS2L3,GNAQ,STAT3,HMGB1,PRKCA,PRMT7,MAP2K3,MAPK8,HES1,MDK	20
DNA Replication, Recombination, and Repair, Nucleic Acid Metabolism, Small Molecule Biochemistry	nucleotide excision repair	Nucleotide excision repair	0.0361					DDB1,POLD1,RAD23A,PCNA,NPM1,CETN2,PNKP,ERCC6	8
Cell-To-Cell Signaling and Interaction, Hematological System Development and Function, Immune Cell Trafficking	binding	Binding of antigen presenting cells	0.0366		1.163		1.307	MRTFA,ALCAM,PAFAH1B1,HMGB1,APP,CTSZ	6
Cell-To-Cell Signaling and Interaction, Nervous System Development and Function	excitatory postsynaptic current	Excitatory postsynaptic current	0.0366					GDI1,PLCB1,CCDC88A,VAMP3,EPS8,APP	6
Hereditary Disorder, Metabolic Disease, Organismal Injury and Abnormalities	familial mitochondrial disorder	Familial mitochondrial disorder	0.0368					DNA2,ATP5MK,MORC2,TRMT5,NUP62,SLC25A19,FXN,PMPCB,AGK,NARS2,MTO1,EMC2,MRPL39,NUBPL,EARS2,PCK2,TMEM126B,CLPB,SFXN4,NDUFV1,ATP5F1D,PDHA1,TIMM21,NDUFS2,MRPL22,SUCLG2,UQCRB,IDH2	28
Organismal Injury and Abnormalities, Respiratory Disease	pulmonary disease	Chronic pulmonary disease	0.0376					ATP5MK,HSPA1A/HSPA1B,GCLC,SESN2,TYMS,HMGCR,BASP1,CA13,COX5B,ATP5F1D,COX6C,RXRA,UQCRB	13
Cellular Assembly and Organization	binding	Binding of chromatin	0.0378		1.406		1.454	NUP62,DDX11,CTBP2,UHRF1,PARP9,MEPCE,SPINDOC,BTAF1,CUL4B	9
Cellular Assembly and Organization, Cellular Function and Maintenance	organization	Organization of mitotic spindle	0.0378					SPAG5,DCTN6,NUP62,CLASP2,PCNT,NUDC,TPX2,NEK6,MAP9	9
Developmental Disorder, Neurological Disease, Organismal Injury and Abnormalities	syndromic neurodevelopmental disorder	Syndromic neurodevelopmental disorder	0.0384					NUP188,DHX37,HNRNPU,HMGCR,MEN1,GMPPB,NCAPG2,CNPY3,PNKP,RPL6,GNAQ,ATP6V1B2,CAD,TMEM165,BLTP1,SYNJ1,DHX30,EXOC7,PLAA,PLCB1,DHPS,EXOC8,SLC1A4,CA13,RASA1,VARS1,HES1,POMT2,WDR45B,MED15	30
Embryonic Development, Organismal Development	morphogenesis	Morphogenesis of embryo	0.0393					RARA,IFT88,MED1,NKX2-5,EPHA7,AKTIP,GNAQ,FREM2,PIGA,TBX20,ZFPM2,SOX11,ACD,BAX,DVL2,HES1,NCKAP1	17
Cardiovascular Disease, Organismal Injury and Abnormalities	abnormality	Abnormality of atrioventricular valve	0.0394					HSPA1A/HSPA1B,ZFPM2,NKX2-5,RXRA,TRIM21	5
Cancer, Hematological Disease, Immunological Disease, Organismal Injury and Abnormalities	CD20 negative acute lymphocytic leukemia	CD20 negative acute lymphocytic leukemia	0.0394					TUBB2A,POLA1,TYMS,PPAT,POLD1	5
Cancer, Hematological Disease, Immunological Disease, Organismal Injury and Abnormalities	CD20 negative lymphoblastic lymphoma	CD20 negative lymphoblastic lymphoma	0.0394					TUBB2A,POLA1,TYMS,PPAT,POLD1	5
Cancer, Hematological Disease, Immunological Disease, Organismal Injury and Abnormalities	CD4 positive T-cell lymphoma	CD4 positive T-cell lymphoma	0.0394					TUBB2A,POLA1,TYMS,PPAT,POLD1	5
Developmental Disorder, Organismal Injury and Abnormalities, Skeletal and Muscular Disorders	congenital muscle weakness	Congenital muscle weakness	0.0394					PREPL,AGRN,DPAGT1,GMPPB,POMT2	5
Cancer, Hematological Disease, Immunological Disease, Organismal Injury and Abnormalities	ETV6-RUNX1 positive B-lineage acute lymphoblastic leukemia	ETV6-RUNX1 positive B-lineage acute lymphoblastic leukemia	0.0394					TUBB2A,POLA1,TYMS,PPAT,POLD1	5
Lipid Metabolism, Nucleic Acid Metabolism, Small Molecule Biochemistry	metabolism	Metabolism of acyl-coenzyme A	0.0394					GPAT4,ACAA2,ACLY,FASN,SUCLG2	5
Cancer, Gastrointestinal Disease, Organismal Injury and Abnormalities	colorectal cancer	Stage II-III colorectal cancer	0.0394					POLA1,TYMS,POLD1,MAPK8,MAGI3	5
Cancer, Hematological Disease, Immunological Disease, Organismal Injury and Abnormalities	T-cell lymphoblastic lymphoma	Stage II-IV T-cell lymphoblastic lymphoma	0.0394					TUBB2A,POLA1,TYMS,PPAT,POLD1	5
Amino Acid Metabolism, Molecular Transport, Small Molecule Biochemistry	uptake	Uptake of glutamine family amino acid	0.0394		-1.125		-1.044	GLUL,GAP43,PTP4A2,SLC1A5,SLC3A2	5
Cancer, Connective Tissue Disorders, Organismal Injury and Abnormalities	connective tissue cancer	Connective tissue cancer	0.0396		1.053		0.999	CCAR1,RARA,RASAL2,TYMS,FDPS,FASN,ROCK2,RECQL4,TUBB2A,ATP6V1B2,PCNT,DDX11,RXRA,GGPS1,NPM1,EXOC7,CDK4,USP14,FDFT1,USP10,CCDC88A,SOX11,ARID2,BAX,PRKACA,IDH2	26
Cancer, Hematological Disease, Immunological Disease, Organismal Injury and Abnormalities	CD20 positive Burkitt lymphoma	CD20 positive Burkitt lymphoma	0.0397					TUBB2A,POLA1,TYMS,POLD1	4
Cell Death and Survival, Hematological System Development and Function, Organismal Injury and Abnormalities	cell viability	Cell viability of granulocytes	0.0397					STAT3,HMGB1,BAX,PCNA	4
Cancer, Hematological Disease, Immunological Disease, Organismal Injury and Abnormalities	CD20 positive primary mediastinal diffuse large B-cell lymphoma	High-risk CD20 positive primary mediastinal diffuse large B-cell lymphoma	0.0397					TUBB2A,POLA1,TYMS,POLD1	4
Connective Tissue Disorders, Dermatological Diseases and Conditions, Hematological Disease, Organismal Injury and Abnormalities	idiopathic thrombocytopenic purpura	Idiopathic thrombocytopenic purpura	0.0397					RARA,PPAT,RXRA,BAX	4
Inflammatory Disease, Inflammatory Response, Neurological Disease, Organismal Injury and Abnormalities	inflammation	Inflammation of meninges	0.0397					POLA1,TYMS,POLD1,APP	4
Embryonic Development, Nervous System Development and Function, Organismal Development, Tissue Development	neurogenesis	Neurogenesis of embryonic tissue	0.0397		1		1.07	APP,BAX,HES1,ERCC6	4
Cellular Assembly and Organization, Cellular Function and Maintenance	organization	Organization of cytoplasmic microtubule	0.0397					KATNA1,IFT172,IFT88,WDR73	4
Cell Death and Survival, Connective Tissue Disorders, Hematological Disease, Organismal Injury and Abnormalities	paroxysmal nocturnal hemoglobinuria	Paroxysmal nocturnal hemoglobinuria	0.0397					PIGA,RPL9,PIGT,RBM5	4
Lipid Metabolism, Molecular Transport, Small Molecule Biochemistry	quantity	Quantity of glycosylceramide	0.0397					RARA,QKI,FASN,CERS2	4
Cancer, Hematological Disease, Immunological Disease, Organismal Injury and Abnormalities	acute lymphocytic leukemia, type L3	Stage III acute lymphocytic leukemia, type L3	0.0397					TUBB2A,POLA1,TYMS,POLD1	4
Cancer, Hematological Disease, Immunological Disease, Organismal Injury and Abnormalities	primary mediastinal large B-cell lymphoma	Stage III primary mediastinal large B-cell lymphoma	0.0397					TUBB2A,POLA1,TYMS,POLD1	4
Cancer, Hematological Disease, Immunological Disease, Organismal Injury and Abnormalities	acute lymphocytic leukemia, type L3	Stage IV acute lymphocytic leukemia, type L3	0.0397					TUBB2A,POLA1,TYMS,POLD1	4
Cancer, Gastrointestinal Disease, Organismal Injury and Abnormalities	stage III colorectal adenocarcinoma	TNM stage M0 stage III colorectal adenocarcinoma	0.0397					POLA1,TYMS,POLD1,MAPK8	4
Cancer, Gastrointestinal Disease, Organismal Injury and Abnormalities	stage III colorectal adenocarcinoma	TNM stage N1-2 stage III colorectal adenocarcinoma	0.0397					POLA1,TYMS,POLD1,MAPK8	4
Organismal Injury and Abnormalities, Skeletal and Muscular Disorders	abnormality	Abnormality of digit	0.0398					FREM2,CCP110,ATP6V1B2,APAF1,RARA,FZD6,RXRA,KRT16	8
Cancer, Hematological Disease, Immunological Disease, Organismal Injury and Abnormalities	acute myeloid leukemia	Refractory acute myeloid leukemia	0.0398					EEF1A1,XPO1,POLA1,RARA,POLD1,RXRA,IDH2,RPL6	8
Cellular Development	differentiation	Differentiation of leukemia cell lines	0.0402		0.158		0.163	CBFB,RARA,TLN1,SIRT2,GSE1,STAT3,QKI,MAPK13,UHRF1,SFPQ,NCOR1,MAPK8,NCKAP1	13
Lipid Metabolism, Small Molecule Biochemistry	synthesis	Synthesis of eicosanoid	0.0402	Decreased	-2.012		-1.742	PLAA,AKR1B1,F2RL1,FASN,APP,MGST2,PTGES2,HMGB1,PRKCA,CLU,MAPK8,COTL1,EIF4EBP1	13
Organismal Injury and Abnormalities, Psychological Disorders	psychological disorder	Severe psychological disorder	0.041					TYMS,FASTKD5,NDUFA5,MSRA,HYDIN,STAT3,ATP6V1B2,CAD,MTO1,RXRA,DOP1A,MRPL39,ATP5F1C,DLG2,NT5C2,RPP21,INTS6,GAP43,APP,ACBD6,DIMT1,ANK3,CLU,SFPQ,GLUL,NUP62,HMGCR,FXR2,QKI,MAPK8,EIF4EBP1,SP4,ASCC2,DHPS,GLDC,VPS35,NPTX1,SLC1A4,NDUFV1,CA13,COX6C,FREM2,PRKCA,SWAP70,PACSIN3,NEFM,SRPK2,DIABLO	48
Hereditary Disorder, Neurological Disease, Organismal Injury and Abnormalities	autosomal recessive infantile epilepsy	Autosomal recessive infantile epilepsy	0.0415					PLCB1,CAD,ATXN2,CNPY3,SYNJ1,PNPO	6
Gastrointestinal Disease, Organismal Injury and Abnormalities	chronic periodontal disease	Chronic periodontal disease	0.0415					NXT1,HSPA1A/HSPA1B,COMMD7,HPS6,HMGCR,EIF4A3	6
Behavior	fear	Fear	0.0415		0		0.049	GNAQ,GNA11,FBXL20,NAGLU,MDK,FXR2	6
Cancer, Endocrine System Disorders, Gastrointestinal Disease, Organismal Injury and Abnormalities	intestinal carcinoid tumor	Intestinal carcinoid tumor	0.0415					DHX37,INO80,KNL1,CLU,ARHGAP19,NCOA2	6
Developmental Disorder, Organismal Injury and Abnormalities	lack	Lack of mesoderm	0.0415		0.816		0.476	MTCH2,STAT3,GCLC,DDX11,XRCC1,WLS	6
Cellular Function and Maintenance	paired-pulse facilitation	Paired-pulse facilitation	0.0415		0		-0.072	GDI1,EHMT1,FBXL20,APP,ROCK2,STXBP5	6
Cell-To-Cell Signaling and Interaction, Cellular Assembly and Organization, Nervous System Development and Function, Tissue Morphology	quantity	Quantity of synapse	0.0415		-1.009		-0.871	CLASP2,NPTX1,EPS8,AGRN,APP,BAX	6
Cancer, Organismal Injury and Abnormalities, Reproductive System Disease	breast cancer	Stage II-III breast cancer	0.0417					TUBB2A,GIPC1,CDK4,COMMD7,TYMS,FDPS,EPS8,BAX,FDFT1,GGPS1,PCNA	11
Cancer, Hematological Disease, Immunological Disease, Organismal Injury and Abnormalities	leukemia	Newly diagnosed leukemia	0.0418					TUBB2A,POLA1,RARA,PRKCA,TYMS,PPAT,POLD1,RXRA,NPM1,IDH2	10
Metabolic Disease, Organismal Injury and Abnormalities	mitochondrial disorder	Mitochondrial disorder	0.0424					DNA2,ATP5MK,MORC2,TRMT5,NUP62,SLC25A19,FXN,PMPCB,AGK,NARS2,MTO1,EMC2,MRPL39,NUBPL,EARS2,PCK2,SESN2,TMEM126B,CLPB,SFXN4,NDUFV1,ATP5F1D,PDHA1,TIMM21,NDUFS2,MRPL22,SUCLG2,UQCRB,IDH2	29
Auditory Disease, Organismal Injury and Abnormalities	abnormal morphology	Abnormal morphology of organ of Corti	0.0427					RARA,NAGLU,DVL2	3
Cell-To-Cell Signaling and Interaction, Hematological System Development and Function, Immune Cell Trafficking, Inflammatory Response	adhesion	Adhesion of macrophages	0.0427					MRTFA,PAFAH1B1,CTSZ	3
Cancer, Gastrointestinal Disease, Organismal Injury and Abnormalities	KRAS mutation negative NRAS mutation negative colorectal adenocarcinoma	Advanced KRAS mutation negative NRAS mutation negative colorectal adenocarcinoma	0.0427					POLA1,TYMS,POLD1	3
Cellular Assembly and Organization	aggregation	Aggregation of filaments	0.0427					NEFM,APP,KRT16	3
Cell Death and Survival, Organismal Injury and Abnormalities	apoptosis	Apoptosis of thymoma cell lines	0.0427					FAU,PRKACA,SMARCC1	3
Cancer, Neurological Disease, Organismal Injury and Abnormalities	brainstem astrocytoma	Brainstem astrocytoma	0.0427					EEF1A1,ASCC2,CUL4B	3
Cellular Assembly and Organization	density	Density of mitochondria	0.0427					MED1,RXRA,APP	3
Embryonic Development, Nervous System Development and Function, Organ Development, Organismal Development, Tissue Development	formation	Formation of subventricular zone	0.0427					APP,HES1,ANK3	3
Cancer, Neurological Disease, Organismal Injury and Abnormalities	leptomeningeal metastasis	Leptomeningeal metastasis	0.0427					POLA1,TYMS,POLD1	3
Amino Acid Metabolism, Small Molecule Biochemistry	metabolism	Metabolism of L-glutamic acid	0.0427					GLUL,GCLC,GCLM	3
Cell Morphology	modification	Modification of breast cancer cell lines	0.0427					MAP3K21,FASN,NPM1	3
Cell Death and Survival, Organismal Injury and Abnormalities	necroptosis	Necroptosis of fibroblasts	0.0427					IKBKG,BAX,TBK1	3
Cancer, Connective Tissue Disorders, Organismal Injury and Abnormalities, Skeletal and Muscular Disorders	osteochondroma	Osteochondroma	0.0427					HMGB1,PRKACA,IDH2	3
Developmental Disorder, Hereditary Disorder, Immunological Disease, Neurological Disease, Organismal Injury and Abnormalities, Skeletal and Muscular Disorders	recessive congenital myasthenic syndrome	Recessive congenital myasthenic syndrome	0.0427					PREPL,AGRN,DPAGT1	3
Cardiovascular System Development and Function	trabeculation	Trabeculation of heart	0.0427					TBX20,QKI,NKX2-5	3
Amino Acid Metabolism, Molecular Transport, Small Molecule Biochemistry	uptake	Uptake of L-glutamic acid	0.0427					GLUL,GAP43,PTP4A2	3
Cancer, Organismal Injury and Abnormalities	growth	Growth of solid tumor	0.0434		1.217		1.585	MTCH2,AKR1B1,CCDC25,MEN1,STAT3,MTO1,RXRA,DVL2,TIGAR,WDR48,USP14,METTL16,ATP7A,UHRF1,IDH2,FAM136A,GLUL,F2RL1,RARA,FBXL20,HNRNPU,HMGCR,PTP4A2,FASN,AGK,HEATR3,DDX11,QKI,RBM5,MAP2K3,NCOR1,NPM1,TPX2,EIF4EBP1,CDK4,GLDC,UBAP2,PTPN3,L2HGDH,TMTC3,PRKCA,DNAJA2,DUS2,ARID2,MAPK13,ACLY,SMIM26,RASA1,ZCRB1	49
Infectious Diseases, Organismal Injury and Abnormalities	infection	Infection by Retroviridae	0.0434		-0.137		0.747	CCAR1,CRTC2,POLA1,XRCC1,TYMS,INTS7,FDPS,PDIA6,HID1,PSMD6,PARP9,IKBKG,HMGB1,CAD,RXRA,RAD23A,TUBAL3,GEMIN2,UQCRC1,TLE5,INTS6,APP,HLTF,DIMT1,USE1,XPO1,CLU,EPS8,CALCOCO1,HES1,CTSZ,SAMHD1,TRMT5,NUP62,RARA,HNRNPU,HMGCR,NEK9,POLD1,TMEM181,TUBB2A,POLR2L,PRPF8,RBM5,GGPS1,ADK,DHPS,FDFT1,SAMM50,ATXN2,PPP2R2A,DNAJA2,SUCLG2,MED15,RPL10A,NCKAP1,GPD2	57
Cell Death and Survival, Organismal Injury and Abnormalities	necrosis	Necrosis	0.0435		-1.003		-1.51	HSPA1A/HSPA1B,AKR1B1,GNA11,POLA1,XRCC1,FDPS,ADIPOR1,NKX2-5,SMURF2,TRIM21,NUP88,GNAQ,TBX20,HMGB1,MTO1,RABGGTA,RBBP6,NT5C2,PCK2,EEF1A1,RALBP1,ATP7A,LGALS8,CLU,MAP3K21,BIRC6,SMARCA1,SFPQ,PCBP2,BAX,FLNB,NUP62,HMGCR,POLD1,TMEM109,FXN,TBK1,AGK,MAP2K3,PSMC1,RINT1,OGFOD1,TPX2,RABGGTB,RPS6KB2,ELOVL5,PPP2R2A,MAML1,PRKACA,NCOA2,NUP188,MTCH2,CCAR1,YARS1,CRTC2,PAFAH1B1,PSMD6,FAAH,IKBKG,STAT3,AGO1,ACD,FZD6,DVL…	207
Organismal Injury and Abnormalities, Respiratory Disease	chronic obstructive pulmonary disease	Chronic obstructive pulmonary disease	0.0441					ATP5MK,HSPA1A/HSPA1B,GCLC,SESN2,TYMS,HMGCR,BASP1,CA13,COX5B,ATP5F1D,COX6C,UQCRB	12
Connective Tissue Disorders, Developmental Disorder, Neurological Disease, Organismal Injury and Abnormalities, Skeletal and Muscular Disorders	exencephaly	Exencephaly	0.0441		1.581		1.106	APAF1,RARA,SMURF2,SLC25A19,MEN1,SMARCC1,PIGA,IFT172,MAPK8,PRKACA,DVL2,HES1	12
Organismal Injury and Abnormalities	edema	Edema	0.0449		-0.379		-0.799	CBFB,F2RL1,TYMS,NKX2-5,ROCK2,RAPH1,IKBKG,TUBB2A,PTGES2,MRTFA,IFT172,ZFPM2,HMGB1,FZD6,RXRA,NCOR1,CDK4,CA13,CCDC88A,SUZ12,SOX11,BIRC6,BAX,PRKACA,SOX4,ERCC6	26
Cancer, Gastrointestinal Disease, Organismal Injury and Abnormalities	BRAF mutation positive colorectal cancer	BRAF mutation positive colorectal cancer	0.0455					CDK4,POLA1,TYMS,POLD1,MAPK8	5
Cell Cycle	cell cycle progression	Delay in cell cycle progression	0.0455					SAMHD1,CDK4,POLD4,BAX,PCNA	5
Endocrine System Disorders, Gastrointestinal Disease, Metabolic Disease, Ophthalmic Disease, Organismal Injury and Abnormalities	diabetic retinopathy	Diabetic retinopathy	0.0455					AKR1B1,KTN1,HMGCR,APP,EPHA7	5
Organismal Functions	locomotor activity	Locomotor activity	0.0455					IKBKG,CDK4,APP,NAGLU,ERCC6	5
Cancer, Organismal Injury and Abnormalities, Reproductive System Disease	neoplasia	Neoplasia of mammary tumor cells	0.0455		-0.447		-0.567	CCDC88A,STAT3,SMYD5,SMURF2,PCNA	5
Cell-To-Cell Signaling and Interaction, Cellular Function and Maintenance, Nervous System Development and Function	paired-pulse facilitation	Paired-pulse facilitation of synapse	0.0455		-0.447		-0.543	GDI1,EHMT1,FBXL20,ROCK2,STXBP5	5
Endocrine System Disorders, Metabolic Disease, Organismal Injury and Abnormalities	insulin resistance	Insulin resistance	0.0456		0.474		0.329	CRTC2,F2RL1,HMGCR,ADIPOR1,FASN,TBK1,FAAH,IKBKG,MRTFA,STAT3,LNPEP,RPL9,HMGB1,MAPK8,GGPS1,EIF4EBP1,DEGS1,MRPL47,ADK,CA13,COX6C,CCDC88A,CLU,PRKAB2,TERF2IP	25
Nervous System Development and Function	development	Sensory system development	0.0456		-0.891		-0.657	APAF1,RARA,AFDN,ADIPOR1,AKTIP,STAT3,PDE6D,RXRA,MAPK8,DVL2,TLE5,HPS6,SMG9,IFT88,GAP43,MED1,APP,NAGLU,FREM2,RALBP1,ATP7A,SOX11,BAX,HES1,SOX4	25
Developmental Disorder, Hereditary Disorder, Neurological Disease, Organismal Injury and Abnormalities	autosomal recessive nonsyndromic mental retardation	Autosomal recessive nonsyndromic mental retardation	0.0459					ADK,FASN,NAGLU,ACBD6,INPP4A,L2HGDH,AP4M1	7
Cellular Development, Cellular Growth and Proliferation, Hematological System Development and Function, Hematopoiesis, Lymphoid Tissue Structure and Development, Tissue Development	monocytopoiesis	Monocytopoiesis	0.0459		0		0.081	STAT3,RARA,HMGB1,MED1,FASN,APP,RASA1	7
Lipid Metabolism, Small Molecule Biochemistry	synthesis	Synthesis of ceramide	0.0459					AGK,FASN,APP,BAX,NCOA2,CERS2,DEGS1	7
Dermatological Diseases and Conditions, Developmental Disorder, Organismal Injury and Abnormalities	congenital anomaly of skin	Congenital anomaly of skin	0.0459					DNA2,POLA1,RARA,TYMS,HMGCR,RECQL4,RPL6,ATP6V0A2,IKBKG,GNAQ,FREM2,COL12A1,ATP7A,PRKCA,ACD,RASA1,HES1,INPP4A,KRT16,EIF4EBP1,ARFRP1	21
Cardiovascular Disease, Organismal Injury and Abnormalities	abnormal morphology	Abnormal morphology of thin ventricular wall	0.0468					CDK4,ZFPM2,MED1,RXRA,MEN1,EPN1	6
Cell Cycle	G2 phase	G2 phase of colorectal cancer cell lines	0.0468					CCDC88A,DDB1,USP11,FASN,NPM1,IDH2	6
Cancer, Organismal Injury and Abnormalities, Reproductive System Disease	hormone receptor positive breast adenocarcinoma	Hormone receptor positive breast adenocarcinoma	0.0468					TUBB2A,CDK4,TYMS,FDPS,FDFT1,GGPS1	6
Amino Acid Metabolism, Small Molecule Biochemistry	metabolism	Metabolism of glutamine family amino acid	0.0468					GLUL,GCLC,CAD,PPAT,GCLM,NADSYN1	6
Hereditary Disorder, Organismal Injury and Abnormalities, Psychological Disorders	familial psychiatric disease	Familial psychiatric disease	0.0471					HSPA1A/HSPA1B,ALAS1,PARP9,BASP1,SLC25A19,NDUFA5,ROCK2,CHMP1A,ATP6V1B2,ATP5F1C,NT5C2,EXOC7,DDX42,WDR48,EMC1,UQCRC1,COX7A2L,GAP43,ALDH6A1,EXOC8,SLC16A2,APP,P4HA1,CCP110,CLU,RNASEH2C,BAX,UQCRB,ZMYND8,ACBD5,AP4M1,ATP5MK,SAMHD1,NDUFB9,NUP62,CAB39,HNRNPU,HMGCR,FXN,PCNA,TBK1,TCERG1,FAR1,DDX6,SLC1A5,NPM1,SYNJ1,DHX30,DEGS1,ARPP19,PLCB1,SGTB,DHPS,PREPL,VAPB,VPS35,PTPN3,SLC1A4,FDFT1,NDUFV1,CA13,ATP5ME,COX5B…	77
Infectious Diseases, Organismal Injury and Abnormalities	HIV infection	HIV infection	0.0471		-0.376		0.509	CCAR1,CRTC2,POLA1,XRCC1,TYMS,INTS7,FDPS,PDIA6,HID1,PSMD6,PARP9,IKBKG,HMGB1,CAD,RXRA,RAD23A,TUBAL3,GEMIN2,UQCRC1,TLE5,INTS6,APP,DIMT1,USE1,XPO1,CLU,EPS8,CALCOCO1,HES1,CTSZ,SAMHD1,TRMT5,NUP62,RARA,HNRNPU,HMGCR,NEK9,POLD1,TMEM181,TUBB2A,POLR2L,PRPF8,RBM5,GGPS1,ADK,DHPS,FDFT1,SAMM50,ATXN2,PPP2R2A,DNAJA2,SUCLG2,MED15,RPL10A,NCKAP1,GPD2	56
Connective Tissue Disorders, Organismal Injury and Abnormalities, Skeletal and Muscular Disorders	abnormal morphology	Abnormal morphology of viscerocranium	0.0472					FLNB,APAF1	2
Embryonic Development, Tissue Development	accumulation	Accumulation of embryonic cell lines	0.0472					PRKCA,TPX2	2
Cell Signaling	acetylcholine receptor signaling, muscarinic pathway	Acetylcholine receptor signaling, muscarinic pathway	0.0472					PLCB1,AGRN	2
Cell-To-Cell Signaling and Interaction	activation	Activation of lymphoma cell lines	0.0472					STAT3,MAPK8	2
Developmental Disorder, Neurological Disease, Organismal Injury and Abnormalities, Psychological Disorders	alcohol abuse	Alcohol abuse	0.0472					HMGCR,CA13	2
Cell Cycle	G1 phase	Arrest in G1 phase of hematopoietic cell lines	0.0472					CDK4,MAPK8	2
Cellular Development, Cellular Growth and Proliferation, Hair and Skin Development and Function, Organ Development, Tissue Development	growth	Arrest in growth of dermal cells	0.0472					CDK4,USP11	2
Connective Tissue Disorders, Inflammatory Disease, Inflammatory Response, Organismal Injury and Abnormalities, Skeletal and Muscular Disorders	arthritis	Arthritis of bone	0.0472					CLU,SLC1A4	2
Cellular Assembly and Organization	assembly	Assembly of GW body	0.0472					DDX6,ATXN2	2
Cell-To-Cell Signaling and Interaction, Cellular Assembly and Organization, Cellular Development, Cellular Function and Maintenance, Cellular Growth and Proliferation, Nervous System Development and Function, Organismal Development, Tissue Development	assembly	Assembly of excitatory synapses	0.0472					SRGAP2,CLSTN3	2
Cell-To-Cell Signaling and Interaction, Cellular Assembly and Organization, Cellular Development, Cellular Function and Maintenance, Cellular Growth and Proliferation, Nervous System Development and Function, Organismal Development, Tissue Development	assembly	Assembly of inhibitory synapse	0.0472					SRGAP2,CLSTN3	2
Behavior, Nervous System Development and Function	associative memory	Associative memory	0.0472					APP,BAX	2
Cell Cycle, Gene Expression	binding	Binding of PPAR response element	0.0472					RXRA,NCOA2	2
Cell Cycle, Gene Expression	binding	Binding of STAT binding site	0.0472					STAT3,APP	2
Nutritional Disease, Organismal Injury and Abnormalities, Psychological Disorders	binge eating disorder	Binge eating disorder	0.0472					FASN,CA13	2
Nucleic Acid Metabolism, Small Molecule Biochemistry	biosynthesis	Biosynthesis of dNTP	0.0472					ADK,TYMS	2
Connective Tissue Development and Function, Skeletal and Muscular System Development and Function	bone mineral density	Bone mineral density of cortical bone	0.0472					SLC16A2,NCOA2	2
Cellular Movement	cell movement	Cell movement of hepatocytes	0.0472					IFT88,MED1	2
Cardiovascular Disease, Neurological Disease, Organismal Injury and Abnormalities	cerebral microhemorrhage	Cerebral microhemorrhage	0.0472					HMGCR,APP	2
Developmental Disorder, Ophthalmic Disease, Organismal Injury and Abnormalities	coloboma	Coloboma of retina	0.0472					RARA,MAPK8	2
Infectious Diseases, Neurological Disease, Organismal Injury and Abnormalities, Psychological Disorders, Skeletal and Muscular Disorders	Creutzfeldt-Jakob disease	Creutzfeldt-Jakob disease	0.0472					CLU,APP	2
Cellular Compromise, Hypersensitivity Response, Inflammatory Response	degranulation	Degranulation of eosinophils	0.0472					F2RL1,HMGB1	2
Cell Cycle	cell cycle progression	Delay in cell cycle progression of lymphoblastoid cell lines	0.0472					BAX,PCNA	2
Cancer, Hematological Disease, Immunological Disease, Organismal Injury and Abnormalities	development	Development of histiocytic sarcoma	0.0472					TYMS,BAX	2
Cellular Development, Endocrine System Development and Function	differentiation	Differentiation of apud cells	0.0472					HES1,MEN1	2
Cellular Development, Cellular Growth and Proliferation, Connective Tissue Development and Function, Hematological System Development and Function, Hematopoiesis, Lymphoid Tissue Structure and Development, Tissue Development	differentiation	Differentiation of peripheral blood monocytes	0.0472					HMGB1,APP	2
Cancer, Organismal Injury and Abnormalities, Reproductive System Disease	estrogen receptor positive HER2 negative postmenopausal breast adenocarcinoma	Estrogen receptor positive HER2 negative postmenopausal breast adenocarcinoma	0.0472					CDK4,TYMS	2
Behavior	ethanol preference	Ethanol preference	0.0472					EPS8,FAAH	2
Cell-To-Cell Signaling and Interaction, Cellular Function and Maintenance, Drug Metabolism, Molecular Transport, Small Molecule Biochemistry	exocytosis	Exocytosis of norepinephrine	0.0472					VAMP4,SNAP29	2
Cellular Function and Maintenance, Protein Synthesis	expression	Expression of cytokine	0.0472					STAT3,MAP2K3	2
Cell-To-Cell Signaling and Interaction, Nervous System Development and Function	firing	Firing of brain cells	0.0472					APP,ATXN2	2
Immunological Disease, Inflammatory Disease, Organismal Injury and Abnormalities	formation	Formation of granuloma	0.0472					STAT3,BAX	2
Cell Morphology, Cellular Assembly and Organization, Neurological Disease, Organismal Development, Organismal Injury and Abnormalities, Tissue Development	formation	Formation of senile plaques	0.0472					CLU,APP	2
Cellular Development, Cellular Growth and Proliferation, Embryonic Development, Nervous System Development and Function, Organ Development, Organismal Development, Tissue Development	formation	Formation of spinal neuron	0.0472					FASN,APP	2
Cell Cycle	G1 phase	G1 phase of leukocyte cell lines	0.0472					RBM5,MAPK8	2
Cancer, Gastrointestinal Disease, Organismal Injury and Abnormalities	gastrointestinal tract cancer	Grade 2-4 gastrointestinal tract cancer	0.0472					TYMS,NPM1	2
Cancer, Connective Tissue Disorders, Organismal Injury and Abnormalities	growth	Growth of osteosarcoma	0.0472					RARA,RXRA	2
Cancer, Hematological Disease, Immunological Disease, Organismal Injury and Abnormalities	hyperplasia	Hyperplasia of T lymphocytes	0.0472					BAX,MAPK8	2
Cell Morphology, Organismal Injury and Abnormalities	hypertrophy	Hypertrophy of astrocytes	0.0472					STAT3,APP	2
Cardiovascular Disease, Hematological Disease, Organismal Injury and Abnormalities	hypochromic microcytic anemia	Hypochromic microcytic anemia	0.0472					PICALM,STEAP3	2
Developmental Disorder, Hereditary Disorder, Metabolic Disease, Neurological Disease, Organismal Injury and Abnormalities	intellectual disability and inborn errors of metabolism	Intellectual disability and inborn errors of metabolism	0.0472					PDHA1,ERCC6	2
Cell Morphology, Hematological System Development and Function, Inflammatory Response	M1 polarization	M1 polarization of microglia	0.0472					STAT3,HMGB1	2
Dermatological Diseases and Conditions, Organismal Injury and Abnormalities	melasma	Melasma	0.0472					RARA,RXRA	2
Small Molecule Biochemistry	metabolism	Metabolism of lactic acid	0.0472					MTCH2,PFKFB2	2
Cancer, Endocrine System Disorders, Organismal Injury and Abnormalities, Reproductive System Disease	estrogen receptor positive HER2 negative breast adenocarcinoma	Metastatic estrogen receptor positive HER2 negative breast adenocarcinoma	0.0472					CDK4,TYMS	2
Cellular Movement	migratory capacity	Migratory capacity of adenocarcinoma cell lines	0.0472					STAT3,VAMP3	2
Cellular Movement, Hematological System Development and Function	mobilization	Mobilization of myeloid cells	0.0472					STAT3,APP	2
Cancer, Hematological Disease, Immunological Disease, Organismal Injury and Abnormalities	secondary acute myeloid leukemia	Newly diagnosed secondary acute myeloid leukemia	0.0472					POLA1,POLD1	2
Cell Morphology, Cellular Assembly and Organization, Cellular Function and Maintenance	orientation	Orientation of microtubules	0.0472					STAT3,CAMSAP3	2
Connective Tissue Development and Function, Embryonic Development, Organismal Development, Skeletal and Muscular System Development and Function, Tissue Development	osteogenesis	Osteogenesis of bone	0.0472					STAT3,IFT88	2
Metabolic Disease, Organismal Injury and Abnormalities	oxidative phosphorylation disease	Oxidative phosphorylation disease	0.0472					MTO1,NUBPL	2
Developmental Disorder, Ophthalmic Disease, Organismal Injury and Abnormalities	persistent hyperplastic primary vitreous	Persistent hyperplastic primary vitreous	0.0472					RARA,RXRA	2
Cardiovascular Disease, Hematological Disease, Hereditary Disorder, Lipid Metabolism, Metabolic Disease, Organismal Injury and Abnormalities, Small Molecule Biochemistry	heterozygous familial hypercholesterolemia	Primary heterozygous familial hypercholesterolemia	0.0472					HMGCR,ACLY	2
Organismal Injury and Abnormalities, Renal and Urological Disease	glomerulopathy	Progressive glomerulopathy	0.0472					CLU,SMURF2	2
Cellular Growth and Proliferation, Digestive System Development and Function	proliferation	Proliferation of gastric cell lines	0.0472					ALCAM,MEN1	2
Cellular Development, Cellular Growth and Proliferation, Nervous System Development and Function, Tissue Development	proliferation	Proliferation of motor neurons	0.0472					STAT3,AKTIP	2
Ophthalmic Disease, Organismal Injury and Abnormalities	proliferative vitreoretinopathy	Proliferative vitreoretinopathy	0.0472					RARA,TYMS	2
Cancer, Organismal Injury and Abnormalities, Reproductive System Disease	estrogen receptor positive HER2 negative breast adenocarcinoma	Recurrent estrogen receptor positive HER2 negative breast adenocarcinoma	0.0472					CDK4,TYMS	2
Lipid Metabolism, Nucleic Acid Metabolism, Small Molecule Biochemistry	reduction	Reduction of acyl-coenzyme A	0.0472					FAR1,HMGCR	2
Drug Metabolism, Molecular Transport	release	Release of glutathione	0.0472					F2RL1,APP	2
Cell-To-Cell Signaling and Interaction, Hematological System Development and Function	response	Response of CD4+ T-lymphocytes	0.0472					CD59,STAT3	2
Embryonic Development, Organismal Development	segmentation	Segmentation of embryo	0.0472					ACD,DVL2	2
Lipid Metabolism, Small Molecule Biochemistry	stimulation	Stimulation of lipid	0.0472					RARA,HMGB1	2
Cancer, Hematological Disease, Immunological Disease, Organismal Injury and Abnormalities	transient leukemia	Transient leukemia	0.0472					POLA1,POLD1	2
Amino Acid Metabolism, Molecular Transport, Small Molecule Biochemistry	transport	Transport of L-proline	0.0472					SLC1A4,SLC3A2	2
Carbohydrate Metabolism, Drug Metabolism, Molecular Transport, Small Molecule Biochemistry	transport	Transport of doxorubicin	0.0472					RALBP1,ATP7A	2
Molecular Transport, Small Molecule Biochemistry	transport	Transport of thyroid hormone	0.0472					SLC16A2,SLC3A2	2
Amino Acid Metabolism, Molecular Transport, Small Molecule Biochemistry	uptake	Uptake of L-tryptophan	0.0472					SLC1A5,SLC3A2	2
Cancer, Hematological Disease, Immunological Disease, Organismal Injury and Abnormalities	Burkitt lymphoma	Stage III Burkitt lymphoma	0.0474					TUBB2A,POLA1,TYMS,POLD1	4
Cancer, Hematological Disease, Immunological Disease, Organismal Injury and Abnormalities	Burkitt lymphoma	Stage IV Burkitt lymphoma	0.0474					TUBB2A,POLA1,TYMS,POLD1	4
Lipid Metabolism, Small Molecule Biochemistry	metabolism	Metabolism of polyunsaturated fatty acids	0.048		-1.484		-1.202	PLAA,AKR1B1,F2RL1,FASN,APP,ELOVL5,MGST2,FAAH,PTGES2,HMGB1,PRKCA,CLU,MAPK8,COTL1,EIF4EBP1	15
Infectious Diseases, Organismal Injury and Abnormalities	replication	Replication of Flaviviridae	0.0482		0.506		0.583	AGO1,HMGB1,VAPB,DDB1,HMGCR,DDX6,FASN,SRPK2	8
Hereditary Disorder, Organismal Injury and Abnormalities, Skeletal and Muscular Disorders	myopathy	Autosomal recessive myopathy	0.0483					ATP5MK,MORC2,NUP62,HMGCR,NEK9,DPAGT1,SLC25A19,GMPPB,PNKP,AGK,CHMP1A,COL12A1,NARS2,MTO1,EMC2,ASCC1,NUBPL,EARS2,NT5C2,PLAA,PCK2,PREPL,CLPB,NDUFV1,TPM3,TIMM21,NDUFS2,PPP6R2,TFG,AGRN,SUCLG2,POMT2,AP4M1	33
Cancer, Hematological Disease, Immunological Disease, Organismal Injury and Abnormalities	lymphoma	Lymphoma	0.0483		0.246		0.001	DNA2,GNA11,POLA1,ALAS1,XRCC1,FDPS,SMURF2,ORC5,TRIM21,CCNB2,RECQL4,ATP6V1B2,HMGB1,GEMIN2,SLC19A1,EEF1A1,USP14,RCC2,ST13,PPP6R2,CLU,BIRC6,SMARCA1,AGRN,BAX,IDH2,SAMHD1,RARA,DHX29,HNRNPU,HMGCR,PTP4A2,POLD1,FASN,ATAD3B,PCNA,AGK,TUBB2A,PDS5B,MAP2K3,NCOR1,RINT1,XRCC4,NPM1,TPX2,EIF4EBP1,COBL,RPN2,CENPQ,USP10,GSE1,ARIH2,PRKCA,ANXA4,WASHC4,BTAF1,NCOA2,ZNF638,INO80,DCP1B,TYMS,PCLAF,BASP1,GMPPB,ROCK2,IKBKG,D…	122
Cancer, Organismal Injury and Abnormalities	ductal adenocarcinoma	Ductal adenocarcinoma	0.0487		1.119		0.935	DNA2,CEP131,CLASP2,EFCAB14,FDPS,CCDC25,DMBT1,PARP9,SMURF2,MEN1,PPL,RECQL4,MED16,HYDIN,GNAQ,GALE,PLRG1,ATP6V1B2,HMGB1,ZNF275,MRPL39,RABGGTA,RBBP6,SLC19A1,PCK2,EEF1A1,IFT88,ZDHHC17,GAS2L3,EPB41L3,ATP7A,MAP3K21,BIRC6,SMARCA1,AGRN,BAX,LIMS1,ZMYND8,IDH2,WDR45B,FLNB,CBFB,FAM136A,WBP2,NUP62,RARA,CALM1 (includes others),HNRNPU,HMGCR,NEK9,MOCS2,FASN,TAP1,ZC3H11A,PCNA,EMB,TBK1,FXR2,ATP6V0A2,TUBB2A,IFT172,P…	190
Cell Death and Survival, Neurological Disease, Organismal Injury and Abnormalities	apoptosis	Apoptosis of cortical neurons	0.049		-0.088		-0.067	GCLC,NPTX1,SMURF2,APP,MAP2K3,BAX,SRPK2,GCLM,YWHAB	9

## Sheet: Tox Functions
Tox Functions for My Projects->Andrea Gallio->2024-05-29_AndreaGallio 100424 - p<0.05->C v Sa NoOut
Categories	Functions	Diseases or Functions Annotation	p-Value	Predicted Activation State	Activation z-score	Notes	Bias-corrected z-score	Molecules	# Molecules
Cardiac Hypoplasia	hypoplasia	Hypoplasia of myocardium	0.000697		1.109		0.801	GNAQ,GNA11,ZFPM2,MED1,RXRA	5
Cardiac Proliferation	proliferation	Proliferation of heart cells	0.00101		-1.353		-1.201	CRTC2,CDK4,RARA,DHX36,ADIPOR1,NKX2-5,GAS2L3,GNAQ,STAT3,TBX20,ZFPM2,PRKCA,ARID2,AGRN,RXRA	15
Congenital Heart Anomaly	ventricular septal defect	Ventricular septal defect	0.00115		1.103		0.66	SLC19A1,GNA11,CDK4,RARA,NKX2-5,TUBB2A,GNAQ,CCP110,TBX20,ZFPM2,SOX11,PDS5B,RXRA,DVL2,SOX4	15
Congenital Heart Anomaly	familial ventricular septal defect	Familial ventricular septal defect	0.00185					TBX20,ZFPM2,RARA,SOX11,NKX2-5,RXRA,DVL2,SOX4	8
Cardiac Hypoplasia	hypoplasia	Hypoplasia of heart ventricle	0.00185		1.855		1.47	GNAQ,UBP1,GNA11,ZFPM2,MED1,NKX2-5,RXRA,MEN1	8
Congenital Heart Anomaly	congenital heart disease with extracardiac congenital anomalies	Congenital heart disease with extracardiac congenital anomalies	0.00255					WBP11,SMG9,B3GAT3,PRKACA,SMARCC1,NADSYN1	6
Cardiac Proliferation	proliferation	Proliferation of cardiomyocytes	0.00279		-0.893		-0.775	CRTC2,CDK4,RARA,DHX36,NKX2-5,GAS2L3,GNAQ,TBX20,ZFPM2,PRKCA,ARID2,AGRN,RXRA	13
Congenital Heart Anomaly	familial congenital heart disease	Familial congenital heart disease	0.00325		-0.024		-0.357	RARA,CALM1 (includes others),SMG9,NKX2-5,SMARCC1,CCP110,WBP11,TBX20,ZFPM2,SOX11,B3GAT3,RXRA,DVL2,SOX4,NADSYN1	15
Congenital Heart Anomaly	persistent truncus arteriosus	Persistent truncus arteriosus	0.00334		0.019		-0.315	CCP110,RARA,SOX11,RXRA,DVL2,SOX4	6
Congenital Heart Anomaly	atrioventricular septal defect	Atrioventricular septal defect	0.00353					SLC19A1,ZFPM2,PDS5B,NKX2-5,RXRA	5
Congenital Heart Anomaly	double outlet right ventricle	Double outlet right ventricle	0.00355					ZFPM2,RARA,SOX11,NKX2-5,RXRA,DVL2,SOX4	7
Liver Hyperplasia/Hyperproliferation	growth	Growth of liver tumor	0.00399		1.373		1.127	MTCH2,FAM136A,F2RL1,HMGCR,HEATR3,STAT3,ATP7A,ARID2,RASA1,NCOR1,TPX2,EIF4EBP1,IDH2	13
Congenital Heart Anomaly	congenital heart block	Congenital heart block	0.00548					NKX2-5,TRIM21	2
Glutathione Depletion In Liver	quantity	Quantity of glutathione in liver	0.00647		0.152		0.208	GCLC,MED1,RXRA,CERS2	4
Congenital Heart Anomaly	complete atrioventricular septal defect	Complete atrioventricular septal defect	0.00683					ZFPM2,PDS5B,RXRA	3
Liver Cirrhosis, Liver Fibrosis	decompensated cirrhosis of liver	Decompensated cirrhosis of liver	0.00683					ADK,POLA1,POLD1	3
Cardiac Hypoplasia	hypoplasia	Hypoplasia of trabeculae carne	0.00686		1.664		1.326	GNAQ,UBP1,GNA11,MED1,RXRA,MEN1	6
Liver Steatosis	hepatic steatosis	Hepatic steatosis	0.00777		0.838		0.659	GNA11,PAFAH1B1,HNRNPU,FDPS,HMGCR,PITPNA,FASN,AGK,IKBKG,STAT3,MAPK8,EIF4A3,ADK,ACAA2,GLDC,ELOVL5,FDFT1,SIRT2,ATXN2,PDHA1,MANF,CLU,CTBP2,MAPK13,TRIM38,ACLY,BAX,CAND1,RIC8B,DNAJC7,ACBD5,TERF2IP,GPD2	33
Congenital Heart Anomaly	conotruncal heart malformations	Conotruncal heart malformations	0.00933		-0.024		-0.357	CCP110,ZFPM2,RARA,SOX11,NKX2-5,RXRA,DVL2,SOX4	8
Congenital Heart Anomaly	perimembranous ventricular septal defect	Perimembranous ventricular septal defect	0.0124		1.067		0.792	RARA,PDS5B,NKX2-5,SOX4	4
Congenital Heart Anomaly	atrial septal defect	Atrial septal defect	0.0125		1.131		0.856	SLC19A1,TBX20,ZFPM2,PDS5B,NKX2-5,RXRA	6
Liver Inflammation/Hepatitis	chronic hepatitis B	Active stage chronic hepatitis B	0.0156					POLA1,POLD1	2
Liver Cirrhosis, Liver Fibrosis	compensated cirrhosis	Compensated cirrhosis	0.0156					ADK,PCNA	2
Congenital Heart Anomaly	familial hypoplastic left heart syndrome	Familial hypoplastic left heart syndrome	0.0156					TBX20,NKX2-5	2
Liver Steatosis	nonalcoholic fatty liver disease	Nonalcoholic fatty liver disease	0.0165					GLDC,HNRNPU,FDPS,HMGCR,FASN,FDFT1,SIRT2,AGK,MAPK13,TRIM38,ACLY,CAND1,EIF4A3,RIC8B,ACBD5	15
Hepatocellular carcinoma, Liver Hyperplasia/Hyperproliferation	hepatocellular carcinoma	Child-Pugh class A hepatocellular carcinoma	0.0201					POLA1,TYMS,HMGCR,POLD1,CA13	5
Congenital Heart Anomaly	congenital heart disease	Congenital heart disease	0.023		1.196		0.726	GNA11,RARA,CALM1 (includes others),HMGCR,NKX2-5,TRIM21,SMARCC1,TUBB2A,GNAQ,WBP11,TBX20,ZFPM2,PDS5B,B3GAT3,RXRA,DVL2,NADSYN1,SLC19A1,CDK4,SMG9,FREM2,CCP110,SOX11,PRKACA,SOX4	25
Liver Hyperplasia/Hyperproliferation	growth	Growth of liver cholangiocarcinoma	0.0234		1.4		1.01	HEATR3,MTCH2,FAM136A,ATP7A,ARID2,RASA1,NCOR1,IDH2	8
Cardiac Regeneration	regeneration	Regeneration of heart	0.0243					HMGB1,DHX36,AGRN	3
Cardiac Stenosis	stenosis	Stenosis of cardiac valve	0.0265					STAT3,HMGCR,NKX2-5,RXRA	4
Liver Steatosis	microvesicular hepatic steatosis	Microvesicular hepatic steatosis	0.0279					IKBKG,ADK,ACAA2,PITPNA,BAX,PDHA1	6
Bradycardia, Cardiac Arrythmia	sinus bradycardia	Sinus bradycardia	0.0297					SP4,TRIM21	2
Cardiac Damage	cardiovascular toxicity	Cardiovascular toxicity	0.0321					TUBB2A,POLA1,PPAT,HMGCR,POLD1,ACAA1	6
Liver Inflammation/Hepatitis	infection	Infection by hepatitis B virus	0.0338					ADK,POLA1,RARA,POLD1,RXRA	5
Hepatocellular carcinoma, Liver Hyperplasia/Hyperproliferation	hepatitis B virus-related hepatocellular carcinoma	Hepatitis B virus-related hepatocellular carcinoma	0.0356					UQCRC1,CDK4,POLA1,HMGCR,POLD1,FASN,SMURF2,ACAA1,CYB5A,ARID2,ACLY,NPM1	12
Glomerular Injury	glomerulopathy	Progressive glomerulopathy	0.0472					CLU,SMURF2	2
Congenital Heart Anomaly	congenital left heart disease	Congenital left heart disease	0.0538					TBX20,HMGCR,NKX2-5	3
Liver Damage	hepatic injury	Hepatic injury	0.0623		-0.109		-0.172	STAT3,ACAA2,GCLC,HMGB1,MED1,MAP2K3,CAND1,MAPK8,FAAH	9
Congenital Heart Anomaly	failure of heart looping	Failure of heart looping	0.0652		1		0.722	TBX20,SOX11,NKX2-5,SOX4	4
Liver Hyperplasia/Hyperproliferation	proliferation	Proliferation of liver cancer cells	0.0662					STAT3,F2RL1,EIF4EBP1	3
Dysfunction of liver	dysfunction	Dysfunction of liver	0.0673					FDFT1,CERS2	2
Cardiac Proliferation	proliferation	Proliferation of cardiac fibroblasts	0.0673					STAT3,ADIPOR1	2
Cardiac Infarction	susceptibility to myocardial infarction	Susceptibility to myocardial infarction	0.0673					GCLC,GCLM	2
Congenital Heart Anomaly	aortopulmonary septal defect	Aortopulmonary septal defect	0.0741					RXRA	1
Congenital Heart Anomaly	atresia	Atresia of tricuspid valve	0.0741					ZFPM2	1
Congenital Heart Anomaly	atrial septal defect 4	Atrial septal defect 4	0.0741					TBX20	1
Congenital Heart Anomaly	atrial septal defect 7 with atrioventricular conduction defects	Atrial septal defect 7 with atrioventricular conduction defects	0.0741					NKX2-5	1
Congenital Heart Anomaly	atrial septal defect 7 without atrioventricular conduction defects	Atrial septal defect 7 without atrioventricular conduction defects	0.0741					NKX2-5	1
Congenital Heart Anomaly	atrial septal defect with atrioventricular conduction defects	Atrial septal defect with atrioventricular conduction defects	0.0741					NKX2-5	1
Congenital Heart Anomaly	SMARCC1-associated developmental dysgenesis syndrome	Autosomal dominant SMARCC1-associated developmental dysgenesis syndrome	0.0741					SMARCC1	1
Cardiac Arrythmia, Tachycardia	catecholaminergic polymorphic ventricular tachycardia type 4	Catecholaminergic polymorphic ventricular tachycardia type 4	0.0741					CALM1 (includes others)	1
Liver Inflammation/Hepatitis, Liver Steatosis	choline-deficient amino acid-defined high fat diet-induced nonalcoholic steatohepatitis	Choline-deficient amino acid-defined high fat diet-induced nonalcoholic steatohepatitis	0.0741					HNRNPU	1
Renal Proliferation	contact growth inhibition	Contact growth inhibition of kidney cell lines	0.0741					STAT3	1
Renal Damage	contrast-induced acute kidney injury	Contrast-induced acute kidney injury	0.0741					HMGCR	1
Liver Hyperplasia/Hyperproliferation	growth	Growth of hepatocellular adenoma	0.0741					STAT3	1
Congenital Heart Anomaly	heart and brain malformation syndrome	Heart and brain malformation syndrome	0.0741					SMG9	1
Liver Damage	histopathological change	Histopathological change of liver	0.0741					APP	1
Biliary Hyperplasia	hyperplasia	Hyperplasia of bile duct cells	0.0741					IFT88	1
Cardiac Hypoplasia	hypoplasia	Hypoplasia of ventricular compact zone	0.0741					ZFPM2	1
Congenital Heart Anomaly	hypoplastic left heart syndrome type 2	Hypoplastic left heart syndrome type 2	0.0741					NKX2-5	1
Increased Levels of Albumin	secretion	Increased secretion of albumin	0.0741					APP	1
Liver Failure	infantile liver failure syndrome type 3	Infantile liver failure syndrome type 3	0.0741					RINT1	1
Hepatocellular carcinoma, Liver Hyperplasia/Hyperproliferation	growth	Initiation of growth of hepatocellular carcinoma	0.0741					HMGCR	1
Liver Damage	injury	Injury of hepatocytes	0.0741					FAAH	1
Liver Hyperplasia/Hyperproliferation	intrahepatic biliary tract adenocarcinoma	Intrahepatic biliary tract adenocarcinoma	0.0741					TYMS	1
Cardiac Arrythmia, Congenital Heart Anomaly	long QT syndrome type 14	Long QT syndrome type 14	0.0741					CALM1 (includes others)	1
Cardiac Arrythmia, Congenital Heart Anomaly	long QT syndrome type 15	Long QT syndrome type 15	0.0741					CALM1 (includes others)	1
Cardiac Arrythmia, Congenital Heart Anomaly	long QT syndrome type 16	Long QT syndrome type 16	0.0741					CALM1 (includes others)	1
Congenital Heart Anomaly	multiple joint dislocations, short stature, craniofacial dysmorphism, and congenital heart defects	Multiple joint dislocations, short stature, craniofacial dysmorphism, and congenital heart defects	0.0741					B3GAT3	1
Hepatocellular carcinoma, Liver Hyperplasia/Hyperproliferation	non diffuse hepatocellular carcinoma	Non diffuse hepatocellular carcinoma	0.0741					TYMS	1
Congenital Heart Anomaly	patent foramen ovale	Patent foramen ovale	0.0741					NKX2-5	1
Hepatocellular carcinoma, Liver Hyperplasia/Hyperproliferation	recurrence	Recurrence of hepatocellular carcinoma	0.0741					SOX4	1
Cardiac Regeneration	regeneration	Regeneration of cardiomyocytes	0.0741					HMGB1	1
Congenital Heart Anomaly	right hypoplastic heart syndrome	Right hypoplastic heart syndrome	0.0741					TBX20	1
Cardiac Stenosis	stenosis	Stenosis of pulmonary artery	0.0741					RXRA	1
Liver Inflammation/Hepatitis	T-cell hepatitis	T-cell hepatitis	0.0741					STAT3	1
Congenital Heart Anomaly	vertebral, cardiac, renal and limb defects syndrome 1	Vertebral, cardiac, renal and limb defects syndrome 1	0.0741					NADSYN1	1
Congenital Heart Anomaly	vertebral, cardiac, renal, and limb defects syndrome 3	Vertebral, cardiac, renal, and limb defects syndrome 3	0.0741					NADSYN1	1
Congenital Heart Anomaly	vertebral, cardiac, tracheoesophageal, renal and limb defects	Vertebral, cardiac, tracheoesophageal, renal and limb defects	0.0741					WBP11	1
Cardiac Damage	injury	Injury of heart	0.0752		-1.067		-1.04	STAT3,MAP2K3,BAX,MAPK8	4
Cardiac Damage	cardiotoxicity	Cardiotoxicity	0.0841					TUBB2A,POLA1,PPAT,POLD1,ACAA1	5
Cardiac Congestive Cardiac Failure, Heart Failure	congestive heart failure	Congestive heart failure	0.0872		-0.471		-0.734	CDK4,ZFPM2,HMGCR,NKX2-5,RXRA,CA13	6
Congenital Heart Anomaly	familial atrial septal defect	Familial atrial septal defect	0.0897					TBX20,NKX2-5	2
Liver Inflammation/Hepatitis	chronic hepatitis B	Chronic hepatitis B	0.0945					ADK,POLA1,POLD1	3
Cardiac Stenosis	stenosis	Stenosis of semilunar valve	0.0945					STAT3,HMGCR,NKX2-5	3
Liver Inflammation/Hepatitis	chronic hepatitis C	Chronic hepatitis C	0.0973					ADK,POLA1,HMGCR,POLD1	4
Cardiac Enlargement	hypertrophy	Hypertrophy of cardiac muscle	0.101		-0.271		-0.201	PLCB1,ADK,SIRT2,ROCK2,GAS2L3,GNAQ,STAT3,HMGB1,PRKCA,PRMT7,MAP2K3,MAPK8,MDK	13
Cardiac Enlargement	hypertrophy	Hypertrophy of cardiomyocytes	0.103		0.616		0.663	PLCB1,GNAQ,STAT3,HMGB1,PRMT7,MAP2K3,MAPK8,SIRT2,ROCK2,MDK,GAS2L3	11
Cardiac Damage	damage	Damage of heart	0.103		-0.555		-0.585	STAT3,NKX2-5,MAP2K3,BAX,MAPK8	5
Liver Hyperplasia/Hyperproliferation	hepatosplenic T-cell lymphoma	Hepatosplenic T-cell lymphoma	0.109					TUBB2A,STAT3,INO80,TYMS	4
Cardiac Dysfunction	diastolic dysfunction	Diastolic dysfunction	0.11					HMGCR,ACAA1,ROCK2	3
Biliary Hyperplasia	proliferation	Proliferation of cholangiocytes	0.114					MAPK8,LIMS1	2
Hepatocellular carcinoma, Liver Hyperplasia/Hyperproliferation	hepatitis C virus-related hepatocellular carcinoma	Hepatitis C virus-related hepatocellular carcinoma	0.122					UQCRC1,ARID2,LAP3,NPM1	4
Renal Damage	acute kidney injury	Acute kidney injury	0.124					STAT3,CLU,HMGCR,NAGLU,CA13	5
Congenital Heart Anomaly	single ventricle defect	Single ventricle defect	0.127					TUBB2A,GNAQ,GNA11	3
Liver Necrosis/Cell Death	cell death	Cell death of hepatocytes	0.128	Decreased	-2.199		-2.24	MTCH2,HNRNPU,MED1,FASN,CERS2,FAAH,IKBKG,STAT3,HMGB1,MAML1,BAX,MAPK8,LIMS1	13
Liver Cholestasis	intrahepatic cholestasis	Intrahepatic cholestasis	0.135					SLC25A6,HMGCR,MGST2,MAPK8,ATXN2	5
Cardiac Dysfunction, Congenital Heart Anomaly	bicuspid aortic valve	Bicuspid aortic valve	0.14					HMGCR,NKX2-5	2
Liver Damage	damage	Damage of liver cells	0.14					STAT3,FAAH	2
Renal Degeneration	degeneration	Degeneration of kidney	0.14					CLU,MDK	2
Liver Inflammation/Hepatitis	acute hepatitis C	Acute hepatitis C	0.143					ADK	1
Liver Steatosis	alcoholic fatty liver disease	Alcoholic fatty liver disease	0.143					STAT3	1
Liver Hyperplasia/Hyperproliferation	beta-catenin activating mutation positive hepatocellular adenoma	Beta-catenin activating mutation positive hepatocellular adenoma	0.143					GLUL	1
Congenital Heart Anomaly	cardioacrofacial dysplasia	Cardioacrofacial dysplasia	0.143					PRKACA	1
Liver Inflammation/Hepatitis	chronic hepatitis C genotype 1	Chronic hepatitis C genotype 1	0.143					ADK	1
Liver Inflammation/Hepatitis	chronic infection	Chronic infection by Hepatitis C virus genotype 1	0.143					ADK	1
Liver Inflammation/Hepatitis	hepatitis C	Chronic phase hepatitis C	0.143					ADK	1
Degeneration of liver	degeneration	Degeneration of liver cells	0.143					TBK1	1
Renal Degeneration	degeneration	Degeneration of renal tubule	0.143					MDK	1
Hepatocellular carcinoma, Liver Hyperplasia/Hyperproliferation	hepatocellular carcinoma	Early stage hepatocellular carcinoma	0.143					SPAG5	1
Liver Fibrosis	fibrosis	Fibrosis of liver portal space	0.143					IFT88	1
Glomerular Injury, Renal Fibrosis	fibrosis	Fibrosis of renal glomerulus	0.143					CLU	1
Nephrosis	Galloway Mowat syndrome 1	Galloway Mowat syndrome 1	0.143					WDR73	1
Liver Enlargement	hypertrophy	Hypertrophy of liver	0.143					MED1	1
Liver Hyperplasia/Hyperproliferation	metastatic malignant colorectal neoplasm to the liver	Metastatic malignant colorectal neoplasm to the liver	0.143					TYMS	1
Cardiac Arrythmia	paroxysmal atrial fibrillation	Paroxysmal atrial fibrillation	0.143					HMGCR	1
Cardiac Dilation, Cardiac Enlargement	dilated cardiomyopathy	Progressive dilated cardiomyopathy	0.143					DHX36	1
Cardiac Proliferation	proliferation	Proliferation of adventitial fibroblasts	0.143					ADIPOR1	1
Hepatocellular Peroxisome Proliferation	proliferation	Proliferation of peroxisomes in liver	0.143					RXRA	1
Cardiac Regeneration	regeneration	Regeneration of myocardium	0.143					HMGB1	1
Liver Inflammation/Hepatitis	chronic hepatitis C	Relapsed chronic hepatitis C	0.143					ADK	1
Liver Hyperplasia/Hyperproliferation	liver metastasis	Resectable liver metastasis	0.143					TYMS	1
Liver Steatosis	hepatic steatosis	Severe hepatic steatosis	0.143					HMGCR	1
Cardiac Arteriopathy	spontaneous coronary artery dissection	Spontaneous coronary artery dissection	0.143					HMGCR	1
Cardiac Arrythmia, Tachycardia	spontaneous ventricular tachycardia	Spontaneous ventricular tachycardia	0.143					SP4	1
Cardiac Stenosis	stenosis	Stenosis of mitral valve	0.143					RXRA	1
Glomerular Injury, Renal Thrombosis	thrombosis	Thrombosis of glomerular capillary	0.143					TUSC2	1
Renal Inflammation, Renal Nephritis	tubular nephritis	Tubular nephritis	0.143					MDK	1
Congenital Heart Anomaly	ventricular septal defect type 3	Ventricular septal defect type 3	0.143					NKX2-5	1
Liver Inflammation/Hepatitis	chronic hepatitis	Chronic hepatitis	0.152					ADK,STAT3,POLA1,PPAT,HMGCR,POLD1	6
Heart Failure	failure	Failure of heart	0.157		-0.679		-0.97	CDK4,DHX36,PTPA,PPAT,HMGCR,NKX2-5,CA13,IKBKG,TUBB2A,GNAQ,ZFPM2,HMGB1,PRKCA,DDX11,RXRA,MAPK8,LIMS1	17
Renal Necrosis/Cell Death	cell viability	Cell viability of kidney cell lines	0.157		1.667		1.593	EMC1,RPS6KB2,USP14,HNRNPU,SMIM26,APP,BAX,EMC2,IDH2,EMC7	10
Renal Damage	injury	Injury of kidney	0.16					CD59,STAT3,F2RL1,TLN1,CLU,HMGCR,MAP2K3,NAGLU,CA13	9
Liver Cholestasis	cholestasis	Cholestasis	0.163					IKBKG,SLC25A6,HMGCR,MGST2,MAPK8,ATXN2	6
Liver Hyperplasia/Hyperproliferation	liver cholangiocarcinoma	Liver cholangiocarcinoma	0.163		1.671		1.274	MTCH2,FAM136A,AFDN,TYMS,HEATR3,TUBB2A,ATP7A,ARID2,RASA1,NCOR1,MAPK8,IDH2	12
Liver Inflammation/Hepatitis	acute hepatitis	Acute hepatitis	0.166					ADK,NAGLU	2
Congenital Heart Anomaly	congenital heart disease	Autosomal dominant congenital heart disease	0.166					CALM1 (includes others),SMARCC1	2
Cardiac Enlargement	hypertrophy	Hypertrophy of ventricular myocytes	0.181					PLCB1,GNAQ,PRMT7	3
Cardiac Necrosis/Cell Death	apoptosis	Apoptosis of cardiomyocytes	0.193		0.19		0.084	APAF1,ATG16L1,NKX2-5,FASN,IKBKG,GNAQ,STAT3,PLRG1,TBX20,MAP2K3,MAPK8,MDK,TIGAR	13
Hepatocellular carcinoma, Liver Hyperplasia/Hyperproliferation	hepatocellular carcinoma	BCLC stage B hepatocellular carcinoma	0.194					RARA,CA13	2
Increased Levels of Albumin	quantity	Increased Levels of Albumin	0.194					STAT3,APP	2
Hepatocellular carcinoma, Liver Hyperplasia/Hyperproliferation	hepatocellular carcinoma	Hepatocellular carcinoma	0.196		-0.612		-0.682	HSPA1A/HSPA1B,POLA1,PTPA,FDPS,SMURF2,HMGB1,MTO1,UBE2T,PCK2,EEF1A1,USP14,ELMO2,SLC16A2,EPB41L3,BIRC6,SMARCA1,LIMS1,IDH2,SCARF2,GARRE1,WBP2,TOM1L1,RARA,HNRNPU,HMGCR,PFKFB2,PTP4A2,POLD1,FASN,EPB41L4B,FXN,TAP1,TUBB2A,SMYD5,MAP2K3,NCOR1,RINT1,XRCC4,NPM1,TPX2,SYNJ1,RCOR1,ADK,RPN2,SUPT20H,SENP6,PTPN3,SLC1A4,TPM3,CCDC88A,FREM2,CYB5A,PRKACA,CEP135,ZNF638,RASAL2,TYMS,PCLAF,IKBKG,STAT3,TUT7,CCDC9,RXRA,DVL2,…	103
Liver Inflammation/Hepatitis	inflammation	Inflammation of liver	0.204		0.116		0.031	ADK,POLA1,PAFAH1B1,RARA,HNRNPU,PPAT,FDPS,HMGCR,POLD1,FASN,NAGLU,AGK,IKBKG,STAT3,ARIH2,HMGB1,TRIM38,RXRA,MAPK8,EIF4A3	20
Renal Damage	damage	Damage of kidney	0.205		-1.067		-1.087	CD59,STAT3,F2RL1,TLN1,CLU,HMGCR,MAP2K3,NAGLU,CA13,MDK	10
Kidney Failure	acute tubular necrosis	Acute tubular necrosis	0.206					STAT3	1
Cardiac Arrythmia, Tachycardia	catecholaminergic polymorphic ventricular tachycardia	Autosomal dominant catecholaminergic polymorphic ventricular tachycardia	0.206					CALM1 (includes others)	1
Hepatocellular carcinoma, Liver Hyperplasia/Hyperproliferation	advanced hepatocellular carcinoma	Child-Pugh class B advanced hepatocellular carcinoma	0.206					TYMS	1
Liver Damage	chronic hepatic injury	Chronic hepatic injury	0.206					STAT3	1
Liver Inflammation/Hepatitis	chronic hepatitis C virus genotype 4	Chronic hepatitis C virus genotype 4	0.206					ADK	1
Cardiac Damage, Cardiac Dilation, Cardiac Enlargement	doxorubicin induced cardiomyopathy	Doxorubicin induced cardiomyopathy	0.206					HMGCR	1
Liver Inflammation/Hepatitis	infection	Infection by Hepatitis C virus genotype 4	0.206					ADK	1
Cardiac Inflammation	inflammatory cardiomyopathy	Inflammatory cardiomyopathy	0.206					PPAT	1
Liver Hyperplasia/Hyperproliferation	inflammatory hepatocellular adenoma	Inflammatory hepatocellular adenoma	0.206					STAT3	1
Glomerular Injury, Renal Fibrosis	renal fibrosis	Progressive renal fibrosis	0.206					SMURF2	1
Renal Inflammation, Renal Nephritis	pyelonephritis	Pyelonephritis	0.206					TYMS	1
Cardiac Necrosis/Cell Death	quantity	Quantity of apoptotic cardiomyocytes	0.206					STAT3	1
Cardiac Dysfunction, Heart Failure	systolic heart failure	Systolic heart failure	0.206					HMGCR	1
Liver Hyperplasia/Hyperproliferation	liver metastasis	Unresectable liver metastasis	0.206					TYMS	1
Cardiac Arteriopathy	variant angina	Variant angina	0.206					HMGCR	1
Liver Damage	damage	Liver Damage	0.207		0.479		0.431	ACAA2,GCLC,MED1,APP,CERS2,FAAH,STAT3,HMGB1,MAP2K3,BAX,CAND1,MAPK8	12
Liver Hyperplasia/Hyperproliferation	quantity	Quantity of liver tumor	0.208					IKBKG,RXRA,MAPK8,EIF4EBP1,RECQL4,IDH2	6
Increased Levels of Alkaline Phosphatase	activation	Increased activation of alkaline phosphatase	0.21		-0.254		0.017	IFT88,APP,HES1,MEN1	4
Liver Regeneration	regeneration	Liver Regeneration	0.211	Decreased	-2.183		-1.983	IKBKG,STAT3,MED1,MAPK8,PCNA	5
Liver Proliferation	proliferation	Proliferation of hepatocytes	0.214		-0.426		-0.327	RARA,IFT88,DDB1,MED1,RXRA,NCOR1,MAPK8,LIMS1,MDK,CERS2	10
Cardiac Inflammation	inflammation	Inflammation of heart	0.22					ARIH2,HMGB1,CLU	3
Hepatocellular carcinoma, Liver Hyperplasia/Hyperproliferation	recurrent hepatocellular carcinoma	Recurrent hepatocellular carcinoma	0.222					ADK,HMGCR	2
Congenital Heart Anomaly	tetralogy of Fallot	Tetralogy of Fallot	0.222					ZFPM2,NKX2-5	2
Cardiac Inflammation	myocarditis	Myocarditis	0.241					TUBB2A,CLU,PPAT	3
Renal Proliferation	proliferation	Proliferation of mesangial cells	0.241					STAT3,AKR1B1,ROCK2	3
Liver Necrosis/Cell Death	cell death	Cell death of liver	0.249		-1.7		-1.821	MTCH2,HNRNPU,MED1,FASN,APP,CERS2,TBK1,FAAH,MANF,IKBKG,STAT3,HMGB1,MAML1,RXRA,BAX,MAPK8,LIMS1	17
Renal Damage, Renal Tubule Injury	injury	Injury of renal tubule	0.25					CD59,F2RL1	2
Cardiac Stenosis	stenosis	Stenosis of aortic valve	0.25					HMGCR,NKX2-5	2
Liver Inflammation/Hepatitis, Liver Steatosis	steatohepatitis	Steatohepatitis	0.258		-1.131		-1.215	AGK,IKBKG,HNRNPU,FDPS,MAPK8,EIF4A3	6
Renal Necrosis/Cell Death	apoptosis	Apoptosis of renal tubular epithelial cells	0.265					CLU	1
Cardiac Arrythmia, Congenital Heart Anomaly	congenital long QT syndrome	Autosomal dominant congenital long QT syndrome	0.265					CALM1 (includes others)	1
Heart Failure	cardiorenal syndrome	Cardiorenal syndrome	0.265					CA13	1
Hepatocellular carcinoma, Liver Hyperplasia/Hyperproliferation	differentiated hepatocellular carcinoma	Differentiated hepatocellular carcinoma	0.265					GLUL	1
Liver Hyperplasia/Hyperproliferation	hyperplasia	Hyperplasia of hepatocytes	0.265					CERS2	1
Pulmonary Hypertension	hypoxia-induced pulmonary hypertension	Hypoxia-induced pulmonary hypertension	0.265					STAT3	1
Liver Hyperplasia/Hyperproliferation	liver metastasis	Inoperable liver metastasis	0.265					TYMS	1
Liver Proliferation	proliferation	Proliferation of oval cells	0.265					IFT88	1
Renal Proliferation	proliferation	Proliferation of podocytes	0.265					STAT3	1
Cardiac Damage	reperfusion injury	Reperfusion injury of heart	0.265					MAPK8	1
Cardiac Stenosis	stenosis	Stenosis of pulmonary valve	0.265					STAT3	1
Cardiac Enlargement	hypertrophy	Hypertrophy of heart	0.269		-0.03		-0.06	PLCB1,ADK,GNA11,F2RL1,TLN1,HMGCR,NKX2-5,FASN,SIRT2,ROCK2,GAS2L3,MRTFA,GNAQ,STAT3,HMGB1,PRKCA,PRMT7,MAP2K3,MAPK8,NCOA2,EIF4EBP1,MDK	22
Liver Necrosis/Cell Death	cell death	Cell death of liver cells	0.273		-1.693		-1.746	MTCH2,HNRNPU,MED1,FASN,CERS2,TBK1,FAAH,IKBKG,STAT3,HMGB1,MAML1,BAX,MAPK8,LIMS1	14
Liver Necrosis/Cell Death	apoptosis	Apoptosis of liver	0.275		-1.689		-1.781	IKBKG,MTCH2,STAT3,HMGB1,MAML1,APP,BAX,MAPK8,LIMS1,CERS2,TBK1	11
Hepatocellular carcinoma, Liver Hyperplasia/Hyperproliferation	hepatocellular carcinoma	BCLC stage C hepatocellular carcinoma	0.278					RARA,TYMS	2
Liver Steatosis	macrovesicular hepatic steatosis	Macrovesicular hepatic steatosis	0.278					IKBKG,STAT3	2
Cardiac Necrosis/Cell Death	cell death	Cell death of cardiomyocytes	0.281		-0.167		-0.278	APAF1,ATG16L1,NKX2-5,FASN,MANF,IKBKG,GNAQ,STAT3,PLRG1,TBX20,MAP2K3,MAPK8,MDK,TIGAR	14
Liver Necrosis/Cell Death	necrosis	Necrosis of liver	0.288		-1.683		-1.802	MTCH2,HNRNPU,MED1,FASN,CERS2,TBK1,FAAH,MANF,IKBKG,STAT3,HMGB1,MAML1,RXRA,BAX,MAPK8,LIMS1	16
Cardiac Infarction	acute myocardial infarction	Acute myocardial infarction	0.293					TUBB2A,HMGCR,APP,IDH2	4
Renal Damage, Renal Tubule Injury	damage	Damage of renal tubule	0.302					CD59,F2RL1,MDK	3
Liver Cholestasis	progressive familial intrahepatic cholestasis type 1	Progressive familial intrahepatic cholestasis type 1	0.302					SLC25A6,HMGCR,MGST2	3
Liver Proliferation	proliferation	Proliferation of liver cells	0.302		-0.684		-0.558	F2RL1,RARA,IFT88,DDB1,MED1,RXRA,NCOR1,MAPK8,LIMS1,MDK,CERS2	11
Cardiac Infarction	non-ST elevation myocardial infarction	Non-ST elevation myocardial infarction	0.307					TUBB2A,HMGCR	2
Hepatocellular carcinoma, Liver Hyperplasia/Hyperproliferation	quantity	Quantity of hepatocellular carcinoma	0.31					IKBKG,RXRA,MAPK8,IDH2	4
Cardiac Infarction	myocardial infarction	Myocardial infarction	0.317					TUBB2A,GCLC,SESN2,CLU,HMGCR,APP,ROCK2,CA13,GCLM,IDH2	10
Cardiac Infarction	acute ST-elevation myocardial infarction	Acute ST-elevation myocardial infarction	0.32					HMGCR	1
Hepatocellular carcinoma, Liver Hyperplasia/Hyperproliferation	advanced hepatocellular carcinoma	BCLC stage C advanced hepatocellular carcinoma	0.32					TYMS	1
Hepatocellular carcinoma, Liver Hyperplasia/Hyperproliferation	metastatic hepatocellular carcinoma	Child-Pugh class A metastatic hepatocellular carcinoma	0.32					TYMS	1
Glomerular Injury	cortical renal glomerulopathies	Cortical renal glomerulopathies	0.32					CLU	1
Renal Damage, Renal Tubule Injury	damage	Damage of tubulointerstitium	0.32					MDK	1
Liver Hyperbilirubinemia	hyperbilirubinemia	Hyperbilirubinemia	0.32					IDH2	1
Liver Inflammation/Hepatitis	viral hepatitis	Viral hepatitis	0.32					ADK,POLA1,RARA,HMGB1,HMGCR,POLD1,RXRA	7
Hepatocellular carcinoma, Liver Hyperplasia/Hyperproliferation	hepatitis B surface antigen-negative hepatitis C virus negative hepatocellular carcinoma	Hepatitis B surface antigen-negative hepatitis C virus negative hepatocellular carcinoma	0.323					TPM3,CYB5A,NPM1	3
Cardiac Infarction	ST-elevation myocardial infarction	ST-elevation myocardial infarction	0.323					TUBB2A,HMGCR,ROCK2	3
Liver Hyperplasia/Hyperproliferation	liver hyperplasia	Liver hyperplasia	0.335					IFT88,CERS2	2
Liver Necrosis/Cell Death	apoptosis	Apoptosis of liver cells	0.337		-1.689		-1.773	IKBKG,MTCH2,STAT3,HMGB1,MAML1,BAX,MAPK8,LIMS1,CERS2,TBK1	10
Liver Inflammation/Hepatitis	chronic autoimmune hepatitis	Chronic autoimmune hepatitis	0.362					STAT3,PPAT	2
Hepatocellular carcinoma, Liver Hyperplasia/Hyperproliferation	growth	Growth of hepatocellular carcinoma	0.362					HMGCR,TPX2	2
Renal Enlargement	hypertrophy	Hypertrophy of renal glomerulus	0.362					RARA,MAPK8	2
Liver Proliferation	quantity	Quantity of hepatocytes	0.362					BIRC6,MDK	2
Heart Failure	acute decompensated heart failure	Acute decompensated heart failure	0.37					CA13	1
Cardiac Arrythmia, Tachycardia	catecholaminergic polymorphic ventricular tachycardia type 1	Catecholaminergic polymorphic ventricular tachycardia type 1	0.37					CALM1 (includes others)	1
Heart Failure	chronic heart failure	Chronic heart failure	0.37					CA13	1
Hepatocellular carcinoma, Liver Hyperplasia/Hyperproliferation	combined hepatocellular carcinoma and cholangiocarcinoma	Combined hepatocellular carcinoma and cholangiocarcinoma	0.37					IDH2	1
Cardiac Enlargement	hypertrophy	Hypertrophy of myocardium	0.37					STAT3	1
Renal Damage	ischemia/reperfusion-induced acute kidney injury	Ischemia/reperfusion-induced acute kidney injury	0.37					STAT3	1
Cardiac Arrythmia, Congenital Heart Anomaly	long QT syndrome 1	Long QT syndrome 1	0.37					CALM1 (includes others)	1
Cardiac Infarction	nonfatal myocardial infarction	Nonfatal myocardial infarction	0.37					HMGCR	1
Liver Regeneration	regeneration	Regeneration of hepatocytes	0.37					MAPK8	1
Liver Inflammation/Hepatitis, Liver Steatosis	nonalcoholic steatohepatitis	Nonalcoholic steatohepatitis	0.379					AGK,HNRNPU,FDPS,EIF4A3	4
Kidney Failure	kidney graft failure	Kidney graft failure	0.39					PPAT,HMGCR	2
Hepatocellular carcinoma, Liver Hyperplasia/Hyperproliferation	metastatic hepatocellular carcinoma	Metastatic hepatocellular carcinoma	0.39					TYMS,ARID2	2
Renal Damage	renal ischemia-reperfusion injury	Renal ischemia-reperfusion injury	0.39					STAT3,TLN1	2
Liver Hyperplasia/Hyperproliferation	small cell undifferentiated hepatoblastoma	Small cell undifferentiated hepatoblastoma	0.39					TUBB2A,TYMS	2
Liver Inflammation/Hepatitis	infection	Infection by Hepatitis C virus	0.401					ADK,POLA1,HMGB1,HMGCR,POLD1	5
Liver Hyperplasia/Hyperproliferation	liver tumor	Liver tumor	0.405		0.149		-0.011	DNA2,HSPA1A/HSPA1B,POLA1,GKAP1,FDPS,SMURF2,DPAGT1,ZFP42,NDUFA5,TRIM21,CCNB2,UBXN1,HYDIN,GNAQ,TBX20,HMGB1,MTO1,UBE2T,RBBP6,SLC19A1,PCK2,EEF1A1,SLC16A2,BRK1,POLR3D,EPB41L3,ATP7A,LGALS8,CLU,MAP3K21,BIRC6,SMARCA1,SORBS1,SFPQ,PCBP2,BAX,ZMYND8,GARRE1,FLNB,WBP2,DHX29,HMGCR,PTP4A2,EEF1E1,POLD1,EPB41L4B,FXN,TAP1,ZC3H11A,TBK1,FXR2,AGK,CAMSAP3,TEX264,MAP2K3,PSMC1,NCOR1,RINT1,TPX2,UBE2R2,DHX30,RABGGTB,GPKOW,…	302
Cardiac Necrosis/Cell Death	cell death	Cell death of ventricular myocytes	0.416					GNAQ,MANF	2
Increased Levels of Potassium	excretion	Increased excretion of K+	0.417					AKR1B1	1
Increased Levels of Albumin	localization	Increased localization of albumin	0.417					STAT3	1
Increased Levels of LDH	release	Increased release of LDH	0.417					APP	1
Congenital Heart Anomaly	interrupted aortic arch	Interrupted aortic arch	0.417					NKX2-5	1
Cardiac Enlargement	pressure overload hypertrophy	Pressure overload hypertrophy	0.417					STAT3	1
Cardiac Pulmonary Embolism	pulmonary embolism	Pulmonary embolism	0.417					HMGCR	1
Glutathione Depletion In Liver, Liver Fibrosis	quantity	Quantity of reactive oxygen species in liver	0.417					CERS2	1
Liver Fibrosis	fibrosis	Fibrosis of liver	0.423		1.732		1.673	ADK,GCLC,POLA1,IFT88,FDPS,HMGCR,POLD1,NAGLU,PCNA,AGK,IKBKG,STAT3,TRIM38,GCLM	14
Liver Hyperplasia/Hyperproliferation	liver carcinoma	Liver carcinoma	0.423		0.533		0.287	DNA2,HSPA1A/HSPA1B,POLA1,GKAP1,FDPS,SMURF2,DPAGT1,TRIM21,CCNB2,UBXN1,HYDIN,GNAQ,TBX20,HMGB1,MTO1,UBE2T,RBBP6,PCK2,EEF1A1,SLC16A2,POLR3D,EPB41L3,ATP7A,LGALS8,MAP3K21,BIRC6,SMARCA1,SORBS1,SFPQ,PCBP2,BAX,ZMYND8,GARRE1,FLNB,WBP2,HMGCR,PTP4A2,EEF1E1,POLD1,EPB41L4B,FXN,TAP1,ZC3H11A,TBK1,FXR2,AGK,CAMSAP3,TEX264,MAP2K3,PSMC1,NCOR1,RINT1,TPX2,DHX30,RABGGTB,GPKOW,ADK,ASCC2,TMEM68,PREPL,TGOLN2,DHX36,SUPT20H…	261
Liver Necrosis/Cell Death	apoptosis	Apoptosis of hepatocytes	0.442	Decreased	-2.022		-2.074	IKBKG,MTCH2,STAT3,HMGB1,BAX,MAPK8,LIMS1,CERS2	8
Glomerular Injury, Renal Necrosis/Cell Death	apoptosis	Apoptosis of podocytes	0.443					GNAQ,SESN2	2
Hepatocellular carcinoma, Liver Hyperplasia/Hyperproliferation	development	Development of hepatocellular carcinoma	0.443		-0.555		-0.673	IKBKG,STAT3,MAPK8,RINT1,LIMS1,SIRT2,CERS2	7
Liver Hyperplasia/Hyperproliferation	cancer	Liver cancer	0.444		0.247		0.068	DNA2,HSPA1A/HSPA1B,POLA1,GKAP1,FDPS,SMURF2,DPAGT1,TRIM21,CCNB2,UBXN1,HYDIN,GNAQ,TBX20,HMGB1,MTO1,UBE2T,RBBP6,PCK2,EEF1A1,SLC16A2,POLR3D,EPB41L3,ATP7A,LGALS8,CLU,MAP3K21,BIRC6,SMARCA1,SORBS1,SFPQ,PCBP2,BAX,ZMYND8,GARRE1,FLNB,WBP2,DHX29,HMGCR,PTP4A2,EEF1E1,POLD1,EPB41L4B,FXN,TAP1,ZC3H11A,TBK1,FXR2,AGK,CAMSAP3,TEX264,MAP2K3,PSMC1,NCOR1,RINT1,TPX2,DHX30,RABGGTB,GPKOW,ADK,ASCC2,TMEM68,PREPL,TGOLN2,DHX…	268
Heart Failure	cardiac death	Cardiac death	0.46					HMGCR	1
Cardiac Damage, Cardiac Degeneration	degeneration	Degeneration of cardiomyocytes	0.46					NKX2-5	1
Heart Failure	ischemic heart failure	Ischemic heart failure	0.46					PTPA	1
Hepatocellular carcinoma, Liver Hyperplasia/Hyperproliferation	progression	Progression of hepatocellular carcinoma	0.46					STAT3	1
Liver Hyperplasia/Hyperproliferation	liver metastasis	Progressive liver metastasis	0.46					TYMS	1
Renal Hydronephrosis	hydronephrosis	Hydronephrosis	0.466					ALCAM,RARA,CLU	3
Liver Hyperplasia/Hyperproliferation	liver adenoma	Hepatocellular adenoma	0.468					STAT3,GLUL	2
Glomerular Injury, Renal Fibrosis	fibrosis	Fibrosis of kidney	0.476		-1.172		-1.178	STAT3,F2RL1,CLU,SMURF2,MANF	5
Liver Cirrhosis, Liver Fibrosis	cirrhosis	Cirrhosis of liver	0.485					ADK,POLA1,HMGCR,POLD1,GCLM,PCNA	6
Increased Levels of Red Blood Cells	quantity	Increased Levels of Red Blood Cells	0.49		0.391		0.699	CD59,CDK4,PICALM,NCOR1,TUSC2	5
Cardiac Dilation, Cardiac Enlargement	dilated cardiomyopathy	Autosomal dominant dilated cardiomyopathy	0.493					TBX20,NKX2-5	2
Liver Hyperplasia/Hyperproliferation	primary liver cancer	Primary liver cancer	0.493					TYMS,FASN	2
Hepatocellular carcinoma, Liver Hyperplasia/Hyperproliferation	hepatocellular carcinoma	Unresectable hepatocellular carcinoma	0.493					TYMS,CA13	2
Kidney Failure	end stage renal disease	End stage renal disease	0.497					ADK,FDPS,HMGCR,SMURF2	4
Cardiac Arteriopathy	abnormal morphology	Abnormal morphology of coronary artery	0.5					SOX4	1
Liver Necrosis/Cell Death	cell death	Cell death of hepatic stellate cells	0.5					FAAH	1
Glomerular Injury, Renal Hyperplasia/Hyperproliferation	hyperplasia	Hyperplasia of mesangial cells	0.5					CLU	1
Kidney Failure	failure	Failure of kidney	0.51					ADK,STAT3,PPAT,FDPS,HMGCR,SMURF2,MDK,ERCC6	8
Liver Hemorrhaging	bleeding	Bleeding of liver	0.517					IKBKG,TBK1	2
Glomerular Injury, Renal Necrosis/Cell Death	apoptosis	Apoptosis of glomerular cells	0.524					GNAQ,SESN2,ROCK2	3
Kidney Failure	chronic allograft nephropathy	Chronic allograft nephropathy	0.537					HMGCR	1
Liver Hematopoiesis	hematopoiesis	Hematopoiesis of liver	0.537					CBFB	1
Renal Enlargement	hypertrophy	Hypertrophy of mesangial cells	0.537					MAPK8	1
Liver Fibrosis	migration	Migration of hepatic stellate cells	0.537					HMGB1	1
Congenital Heart Anomaly	transposition	Transposition of great vessels	0.537					DVL2	1
Increased Levels of Hematocrit	hematocrit	Increased Levels of Hematocrit	0.56					CD59,STEAP3,NCOR1	3
Cardiac Arrythmia, Tachycardia	ventricular tachycardia	Ventricular tachycardia	0.562					SP4,CALM1 (includes others)	2
Glomerular Injury	abnormal morphology	Abnormal morphology of glomerular capillary	0.571					CLU	1
Cardiac Inflammation	acute myocarditis	Acute myocarditis	0.571					TUBB2A	1
Biliary Hyperplasia	development	Development of cholangiocarcinoma	0.571					MAPK8	1
Renal Dysplasia	dysplasia	Dysplasia of kidney	0.571					CLU	1
Liver Hyperplasia/Hyperproliferation	metastatic intrahepatic cholangiocarcinoma	Progressive metastatic intrahepatic cholangiocarcinoma	0.571					TYMS	1
Glomerular Injury	focal segmental glomerulosclerosis	Focal segmental glomerulosclerosis	0.584					CLU,SMURF2	2
Cardiac Arteriopathy	chronic coronary artery disease	Chronic coronary artery disease	0.603					TUBB2A	1
Liver Damage	hepatotoxicity	Hepatotoxicity	0.603					STAT3	1
Cardiac Arteriopathy	multi vessel coronary artery disease	Multi vessel coronary artery disease	0.603					TUBB2A	1
Cardiac Enlargement	right ventricular dilatation	Right ventricular dilatation	0.603					RXRA	1
Glomerular Injury	abnormal morphology	Abnormal morphology of mesangial matrix	1					CLU	1
Glomerular Injury	abnormal morphology	Abnormal morphology of podocytes	1					NAGLU	1
Glomerular Injury	abnormal morphology	Abnormal morphology of renal glomerulus	1					CLU,NAGLU,TUSC2	3
Liver Fibrosis	activation	Activation of hepatic stellate cells	1					AGK	1
Liver Failure	acute liver failure	Acute liver failure	1					RINT1	1
Renal Hypoplasia	agenesis	Agenesis of kidney	1					RARA	1
Kidney Failure	allogeneic kidney transplant rejection	Allogeneic kidney transplant rejection	1					PPAT	1
Liver Hyperplasia/Hyperproliferation	hepatosplenic T-cell lymphoma	Ann Arbor stage I-IV hepatosplenic T-cell lymphoma	1					TUBB2A	1
Renal Necrosis/Cell Death	apoptosis	Apoptosis of kidney cell lines	1		-0.837		-0.758	GNAQ,EEF1A1,STAT3,HSPA1A/HSPA1B,PRKCA,APP,BAX,MAPK8,CUL4B	9
Renal Necrosis/Cell Death	apoptosis	Apoptosis of kidney cells	1					GNAQ,SESN2,CLU,ROCK2	4
Liver Necrosis/Cell Death	apoptosis	Apoptosis of liver cell lines	1					STAT3	1
Glomerular Injury, Renal Necrosis/Cell Death	apoptosis	Apoptosis of mesangial cells	1					ROCK2	1
Cardiac Necrosis/Cell Death	apoptosis	Apoptosis of ventricular myocytes	1					GNAQ	1
Cardiac Arrythmia	arrhythmia	Arrhythmia	1					SP4,TUBB2A,TBX20,HMGB1,CALM1 (includes others),HMGCR,NKX2-5,TRIM21,P4HA1	9
Cardiac Arrythmia	atrial fibrillation	Atrial fibrillation	1					TUBB2A,HMGCR,P4HA1	3
Cardiac Arrythmia	atrial flutter	Atrial flutter	1					TUBB2A	1
Glomerular Injury, Renal Inflammation, Renal Nephritis	autoimmune glomerulonephritis	Autoimmune glomerulonephritis	1					CLU,PPAT	2
Cardiac Dysfunction	calcification	Calcification of aortic valve	1					CBFB,CALM1 (includes others),HNRNPU,PPP2R2A,OMD,TUBB2A,COL12A1,CLU,GNG12,BANF1,TUBAL3,NPM1	12
Renal Necrosis/Cell Death	cell death	Cell death of kidney cell lines	1		-0.016		0.074	PLCB1,EEF1A1,HSPA1A/HSPA1B,APP,FDFT1,SIRT2,IKBKG,GNAQ,STAT3,PRKCA,BAX,MAPK8,CUL4B	13
Renal Necrosis/Cell Death	cell death	Cell death of kidney cells	1		0.454		0.546	PLCB1,EEF1A1,HSPA1A/HSPA1B,SESN2,APP,FDFT1,SIRT2,ROCK2,IKBKG,GNAQ,STAT3,PRKCA,CLU,BAX,MAPK8,CUL4B	16
Renal Proliferation	cell proliferation	Cell proliferation of kidney cell lines	1		0.816		0.93	STAT3,SLC30A1,F2RL1,LGALS8,CCDC8,RXRA,SFPQ,EIF4EBP1,PKP3	9
Cardiac Necrosis/Cell Death	cell viability	Cell viability of cardiomyocytes	1					ADIPOR1	1
Cardiac Arteriopathy	coronary artery disease	Coronary artery disease	1					ZMYM2,TUBB2A,SMG6,SORBS1,HMGCR,FAM107B,EIF4A3,MSRA	8
Liver Hyperplasia/Hyperproliferation	development	Development of liver tumor	1		-0.501		-0.618	DNA2,IKBKG,STAT3,MAPK8,RINT1,LIMS1,SIRT2,CERS2	8
Cardiac Dilation, Cardiac Enlargement	dilated cardiomyopathy	Dilated cardiomyopathy	1		-0.142		-0.37	AFF4,TLN1,DHX36,HMGCR,NKX2-5,FASN,GAS2L3,ANK3,IKBKG,GNAQ,TBX20,ZFPM2,PRKCA,RXRA,LIMS1	15
Cardiac Dilation	dilation	Dilation of left ventricle	1					GNAQ	1
Cardiac Arteriopathy	disorder of coronary artery	Disorder of coronary artery	1					ZMYM2,TUBB2A,SMG6,SORBS1,HMGCR,FAM107B,ACAA1,EIF4A3,MSRA,CA13,SOX4	11
Cardiac Dysfunction	dysfunction	Dysfunction of heart	1		0.152		0.048	CBFB,CALM1 (includes others),HNRNPU,HMGCR,NKX2-5,PPP2R2A,OMD,TUBB2A,GNAQ,COL12A1,PRKCA,CLU,RXRA,GNG12,BANF1,TUBAL3,NPM1,MDK	18
Cardiac Enlargement	enlargement	Enlargement of heart	1		-0.257		-0.387	AFF4,GNA11,F2RL1,HMGCR,NKX2-5,FASN,ROCK2,IKBKG,MRTFA,GNAQ,STAT3,LNPEP,TBX20,ZFPM2,HMGB1,RXRA,MAP2K3,MAPK8,EIF4EBP1,MDK,PLCB1,ADK,TLN1,DHX36,SIRT2,GAS2L3,ANK3,PRKCA,PRMT7,LIMS1,NCOA2	31
Cardiac Enlargement	enlargement	Enlargement of heart ventricle	1		0.882		0.75	PLCB1,GNAQ,PRKCA,HMGCR,PRMT7,RXRA,MDK	7
Cardiac Enlargement	enlargement	Enlargement of left ventricle	1					PRKCA,MDK	2
Nephrosis	familial nephrotic syndrome	Familial nephrotic syndrome	1					IFT172,WDR73	2
Cardiac Fibrosis	fibrosis	Fibrosis of heart	1	Increased	2.138		2.036	STAT3,TLN1,STEAP3,PRMT7,MAPK8,LIMS1,SIRT2,GAS2L3	8
Glomerular Injury, Renal Inflammation, Renal Nephritis	glomerulonephritis	Glomerulonephritis	1		1.067		0.926	F2RL1,CLU,PPAT,RXRA,SMURF2,BAX,TUSC2	7
Liver Hyperplasia/Hyperproliferation	hepatoblastoma	Hepatoblastoma	1					TUBB2A,TYMS,RECQL4	3
Liver Enlargement	hepatomegaly	Hepatomegaly	1					MED1,RXRA,FDFT1	3
Cardiac Arrythmia	hereditary Wolff-Parkinson-White syndrome	Hereditary Wolff-Parkinson-White syndrome	1					TBX20	1
Cardiac Dysfunction, Cardiac Enlargement	hypertrophy	Hypertrophy of left ventricle	1					MDK	1
Renal Hypoplasia	hypoplasia	Hypoplasia of kidney	1					RARA,BAX	2
Glomerular Injury, Renal Inflammation, Renal Nephritis	IgA nephropathy	IgA nephropathy	1					PPAT	1
Increased Levels of Creatinine	quantity	Increased Levels of Creatinine	1					AKR1B1	1
Cardiac Arrythmia	inherited arrhythmia syndrome	Inherited arrhythmia syndrome	1					TBX20,CALM1 (includes others)	2
Glomerular Injury, Kidney Failure, Renal Fibrosis	interstitial fibrosis	Interstitial fibrosis of kidney	1					SMURF2	1
Hepatocellular carcinoma, Liver Hyperplasia/Hyperproliferation	invasion	Invasion of hepatocellular carcinoma	1					HMGB1	1
Cardiac Dilation, Cardiac Dysfunction, Cardiac Enlargement	left ventricular dilation	Left ventricular dilation	1					PRKCA	1
Cardiac Dysfunction	left ventricular dysfunction	Left ventricular dysfunction	1					CBFB,CALM1 (includes others),HNRNPU,HMGCR,NKX2-5,PPP2R2A,OMD,TUBB2A,COL12A1,PRKCA,CLU,RXRA,GNG12,BANF1,TUBAL3,NPM1,MDK	17
Liver Hypoplasia	hypoplasia	Liver Hypoplasia	1					CDK4,ARIH2	2
Liver Hyperplasia/Hyperproliferation	liver metastasis	Liver metastasis	1					RASAL2,TYMS,EIF4EBP1	3
Liver Hyperplasia/Hyperproliferation	liver cholangiocarcinoma	Locally advanced liver cholangiocarcinoma	1					TUBB2A	1
Cardiac Arrythmia	long-QT syndrome	Long-QT syndrome	1					CALM1 (includes others),NKX2-5	2
Glomerular Injury, Renal Inflammation, Renal Nephritis	lupus nephritis	Lupus nephritis	1					PPAT,SMURF2	2
Glomerular Injury, Renal Inflammation, Renal Nephritis	membranous glomerulonephritis	Membranous glomerulonephritis	1					CLU	1
Liver Hyperplasia/Hyperproliferation	liver cancer	Metastatic liver cancer	1					TUBB2A,TYMS,ARID2	3
Liver Hyperplasia/Hyperproliferation	liver cholangiocarcinoma	Metastatic liver cholangiocarcinoma	1					TUBB2A,TYMS	2
Nephrosis	minimal change nephrotic syndrome	Minimal change nephrotic syndrome	1					CLU	1
Renal Necrosis/Cell Death	necrosis	Necrosis of renal tubule	1					CLU,TUSC2	2
Renal Inflammation, Renal Nephritis	nephritis	Nephritis	1		0.555		0.369	F2RL1,CLU,TYMS,PPAT,RXRA,SMURF2,BAX,TUSC2,MDK	9
Nephrosis	nephronophthisis	Nephronophthisis	1					IFT172	1
Nephrosis	nephrosis	Nephrosis	1					IFT172,CLU,WDR73,CA13	4
Cardiac Inflammation	pericarditis	Pericarditis	1					TUBB2A	1
Liver Cirrhosis, Liver Fibrosis	primary biliary cirrhosis	Primary biliary cirrhosis	1					HMGCR	1
Cardiac Dilation, Cardiac Enlargement	primary dilated cardiomyopathy	Primary dilated cardiomyopathy	1					AFF4,TBX20,NKX2-5	3
Hepatocellular carcinoma, Liver Hyperplasia/Hyperproliferation	hepatocellular carcinoma	Primary hepatocellular carcinoma	1					FASN	1
Liver Fibrosis, Liver Proliferation	proliferation	Proliferation of hepatic stellate cells	1					F2RL1	1
Renal Damage, Renal Tubule Injury	proximal tubular toxicity	Proximal tubular toxicity	1					FASN,ACAA1	2
Pulmonary Hypertension	pulmonary hypertension	Pulmonary Hypertension	1					MRTFA,STAT3,CA13	3
Cardiac Arrythmia	supraventricular arrhythmia	Supraventricular arrhythmia	1					SP4,TUBB2A,HMGCR,TRIM21,P4HA1	5
Cardiac Arrythmia	syndromic arrhythmia	Syndromic arrhythmia	1					TBX20,CALM1 (includes others),NKX2-5	3
Liver Hyperplasia/Hyperproliferation	liver cholangiocarcinoma	Unresectable liver cholangiocarcinoma	1					TUBB2A,TYMS	2
Cardiac Enlargement	ventricular hypertrophy	Ventricular hypertrophy	1		0.882		0.764	PLCB1,GNAQ,HMGCR,PRMT7,MDK	5
Cardiac Dysfunction	ventricular remodeling	Ventricular remodeling	1					TUBB2A	1

## Sheet: Regulator Effects
Regulator Effects for My Projects->Andrea Gallio->2024-05-29_AndreaGallio 100424 - p<0.05->C v Sa NoOut
Consistency Score	Node Total	Regulator Total	Regulators	Target Total	Target Molecules in Dataset	Disease & Function Total	Diseases & Functions	Known Regulator-Disease/Function Relationships
1.155	5	1	CYTOKINE (family)	3	APP,MAPK8,STAT3	1	Inflammation of soft tissue	0% (0/1)

## Sheet: Networks
Networks for My Projects->Andrea Gallio->2024-05-29_AndreaGallio 100424 - p<0.05->C v Sa NoOut
ID	Analysis	Molecules in Network	Score	Focus Molecules	Top Diseases and Functions
1	C v Sa NoOut	ARID2,ATPase,B3GAT3,CARHSP1,CHMP1A,CK1,CLGN,CSNK1G3,DPY19L1,FAM241B,HEATR3,HMGXB4,HOOK2,KATNA1,L2HGDH,LNPEP,MORC2,NAGLU,NCAPG2,NEK6,NEK9,NIF3L1,PNMA1,POMT2,PTGES2,RRP36,RUNX1:CBFB:SWI/SNF,SDF2L1,SGTB,SLC1A4,STAMBP,TOR1B,TPX2,ZDHHC17,histone H3	54	31	Cell Cycle, Cell Morphology, Cellular Assembly and Organization
2	C v Sa NoOut	ANKRD28,ARFRP1,ATP7A,BLOC1S4,CCDC93,Cleavage and Polyadenylation,EEF1E1,GOLGA5,GPAT4,GPD2,GSE1,HP1,KIFBP,MTCH2,MTO1,NUDT21,OSBPL11,OSBPL9,PLEKHG1,RAB6:GTP:RIC1:RGP1:GARP complex:COG complex:AcM-ARFRP1:GTP:SYS1:MyrG-ARL1:GTP:Golgin dimers:STX6:STX16:VTI1A:VAMP4:early endosome-to-TGN cargo,RCOR1,RHOH effectors,RHOH:GTP:RHOH effectors,SEPTIN10,SIRT2,TRPC4AP,VPS35,WASHC3,WASHC4,WBP2,YIF1A,ZBTB9,ZMYM2…	49	29	Cell Morphology, Cardiovascular Disease, Cellular Assembly and Organization
3	C v Sa NoOut	60S ribosome,AMPK,ATAD3B,C11orf98,CAD,CCNB2,CLPTM1L,CSTF3,DHX36,DNA damage response,DUB,ERCC6,FAR1,FSCN1,FXR2,GEMIN2,MEN1,NKX2-5,NT5C2,OGFOD1,P4HA1,PABPN1,PITHD1,PNKP,PRKAB2,QKI,Spliced mRNA:CBC:EJC:TREX,Spliced mRNP,TC-NER incision,USP10,USP11,WIZ,XRCC1,XRCC4,intronless pre-mRNA cleavage	44	27	DNA Replication, Recombination, and Repair, Gene Expression, Cardiovascular System Development and Function
4	C v Sa NoOut	ARPC3,Adaptor protein 2,BASP1,CFAP97,CK2,Clathrin,DENND11,DNAJA2,DVL2,EMC1,EMC2,EMC7,IKBKG,NEFM,PDE6D,PDIA5,PGAM5,PI(4)P:AP-2:ITSNs:EPS15:REPS1:SGIP1:NECAPs:AAK1:CLASP proteins:cargo:F-BAR proteins:BAR domain proteins:ARP2/3 complex:WASL:f-actin:HIP dimers:DNM:GDP:SYNJs:auxilin b,PI(4)P:AP-2:ITSNs:EPS15:REPS1:SGIP1:NECAPs:CLASP proteins:cargo:F-BAR proteins:BAR domain proteins:ARP2/3 complex:WASL…	41	26	Auditory and Vestibular System Development and Function, Cell Morphology, Cellular Assembly and Organization
5	C v Sa NoOut	AFDN,ALP,ANK3,CBP/p300,CNOT4,CREB,DDX6,DNAJC7,EFCAB14,EIF4E2,FGF,GAP43,GRAMD1A,GTF3C4,GTPase,HES1,MAGED1,MAML1,MEK,NAV1,PPP2C,RARA,RARA,B:RXRA at HOXB4 bivalent chromatin,RHOC:GTP:RHOC effectors,ROCK2,RPS6KB2,RSK,SECISBP2L,SLC16A2,SOX4,SRGAP2,TLE5,YWHAB,ZMYM1,ZNF638	39	25	Cellular Growth and Proliferation, Tissue Development, Cellular Development
6	C v Sa NoOut	550kDa,815kDa,980kDa,ACAA2,ACBD6,AP4M1,APP,ARMC1,ARPP19,Adaptor,CCDC25,CLSTN3,FAM20C:FAM20C substrates,GALE,GORAB,Intermediate 2,METTL16,MOB1B,NARS2,NDUFA5,Neurofilament,PNPO,PPP6R2,PREPL,Platelet alpha granule contents,RAB11,RHOG endoplasmic reticulum effectors,RHOG:GTP:RHOG endoplasmic reticulum effectors,SH3BGRL3,TEPSIN,TEX264,TMA7,TMEM126B,WDR45B,ZSCAN5A	37	24	Hereditary Disorder, Neurological Disease, Organismal Injury and Abnormalities
7	C v Sa NoOut	BORCS6,C1Q (family),CALCOCO1,CCDC18,CEP131,CEP135,Centrosome,Centrosome:AURKA,EIPR1,ERK,EXOC7,EXOC8,GDI1,GGC-RALA:GTP:MYO1C:Exocyst,Nldepleted centrosome,OMD,PCBD1,PTP4A2,RAB3IP,RABGGTA,RABGGTB,RINT1,RNA polymerase iii,RPS6KA,SH2D4A,SNAP29,SPAG5,SSNA1,ST13,STX17,USE1,basal body:transition zone proteins:RAB3IP:RAB11A:GTP:Golgi-derived vesicle,cNAP-1 depleted centrosome,exocyst complex:RAB8A:GTP:RA…	35	23	Developmental Disorder, Hereditary Disorder, Neurological Disease
8	C v Sa NoOut	ARIH2,Ag-substrate:E3:E2:Ub,BIRC6,Basal body,CACYBP,CCDC8,CLASP2,DHX29,DHX37,E3 ligases in proteasomal degradation,E3:K48-iquitinated substrate,E3:Ub:substrate,FBXL20,GPATCH4,Kinetochore:CDC42:GTP:DIAPH2-2,Kinetochore:Mad1:MAD2,NPM1,NUDC:EML4 homotrimer:Microtubule-bound kinetochore,PAFAH1B1,RBBP6,RCC2,REXO4,RPL10A,RPL23A,RPL6,SMG1:UPF1:EJC:Translated mRNP,SMG9,SMURF2,Sister Centromere:Kinetochor…	35	23	Post-Translational Modification, Cellular Assembly and Organization, Cellular Function and Maintenance
9	C v Sa NoOut	48S ribosome,AGO1,ATG16L1,CDC2,CDK4,CTBP2,DNAAF10,EARS2,FASN,FSH,IDH2,MAPK13,MHC II,NGF,NUBP2,P-TEFb,PDHA1,PI3K class I,PIK3R4,POLR3D,PPP4C,RECQL4,RIF1,RNA polymerase II,RNASEH2C,SFPQ,SMYD5,TXNL4B,UBP1,USP14,XPO1,activin (family),histone H2A,histone H4,ubiquitin	35	23	Infectious Diseases, Organismal Injury and Abnormalities, Cell Cycle
10	C v Sa NoOut	ATP synthase,ATP5F1C,ATP5F1D,ATP5ME,ATP5MK,ATPase:ADP:Pi,ATPase:ATP,AURK,CERS2,CMC1,COBLL1,COX5B,COX6C,CYB5A,Cytochrome bc1,Cytochrome c oxidase:CO,DHPS,DIMT1,F1Fo ATP synthase,GLIPR2,GMPPB,Immunoglobulin,Mitochondrial ETC 1,Oxphos,PPAT,SESN2,SUCLG2,TIGAR,TIMM21,TSR3,UQCRB,ZNF275,adenosine-tetraphosphatase,cytochrome-c oxidase,succinate dehydrogenase	32	22	Metabolic Disease, Organismal Injury and Abnormalities, Respiratory Disease
11	C v Sa NoOut	ACAA1,AKR1B1,ALDH6A1,ATXN2,Alternative Splicing Factors,Ap1,CDIN1,DCP1B,DDT,DDX41,ERLEC1,FAM32A,FAM50A,FDPS,GADD45,GCLC,GCLM,GLDC,LDL,MYO1D,NBDY,PLRG1,ROCK,SAA,SCARF2,SPATS2,SRSF11,Spliceosomal C*,Spliceosomal P,UHRF1,aldose reductase,collagenase,growth hormone,histone H1,pro-inflammatory cytokine	32	22	Cardiovascular Disease, Organismal Injury and Abnormalities, Nucleic Acid Metabolism
12	C v Sa NoOut	28S ribosomal subunit,28S ribosomal subunit:MTIF3,28S ribosomal subunit:MTIF3:MTIF2:GTP:mRNA:fMet-tRNA,39S ribosomal subunit,55S ribosome:MRRF:GFM2:GTP,55S ribosome:mRNA:fMet-tRNA,55S ribosome:mRNA:fMet-tRNA:aminoacyl-tRNA:TUFM:GTP,55S ribosome:mRNA:peptidyl-tRNA:MTRF1L:GTP,55S ribosome:mRNA:tRNA:MRRF,55S ribosome:mRNA:tRNA:peptidyl-tRNA:GFM1:GTP,60S ribosomal,60s ribosomal complex lacking L13a s…	30	21	Gene Expression, Cellular Assembly and Organization, Cellular Function and Maintenance
13	C v Sa NoOut	315kDa subcomplex,7S NGF,AGK,ANGEL2,ANT,CD3 (family),CLPB,COX7A2L,Complex I,Cytochrome c oxidase core,DIABLO,Dynein,FAM136A,GAS2L3,GPATCH8,JNK,MAC,MAGI3,MAP3K21,MLK,Mitochondrial respiratory transport chain,NDUFS2,NUBPL,PAK,PIGT,PMPCB,PRKD,SAMM50,SFXN4,SLC25A19,TIMM8B,TMEM165,VDAC,alpha tubulin,beta tubulin	26	19	Hereditary Disorder, Metabolic Disease, Organismal Injury and Abnormalities
14	C v Sa NoOut	ADK,ADP:Calcium Bound Myosin Actin,AKT,AKTIP,AP3M1,ASCC1,ASCC2,ATP:Calcium Bound Myosin Actin,CCDC9,CCT/TRiC:substrate,CDK4/6,CIAP,Calcium Bound Myosin Actin,DNA-PK,DNAJ,GKAP1,INPP4A,IRS,Inactive Myosin Actin Contractile,MANF,MonoUb:K164-PCNA:RPA:RFC:USP1:WDR48:Damaged DNA Template,N-cadherin,PITPNA,PKI,Platelet releasate cytosolic proteins,RAPH1,SMIM26,SORBS1,TLN1,TMTC3,WDR48,ZFPM2,ZMYND8,fascin…	24	18	Carbohydrate Metabolism, Lipid Metabolism, Small Molecule Biochemistry
15	C v Sa NoOut	80S:aminoacyl tRNA:mRNA:eEF1A:GTP,ACLY,AIF1L,APAF1,CAB39,CALD1,CAND1,COTL1,CTSZ,CaMKII,Calcineurin (complex),EEF1A1,Ficolin-rich granule lumen proteins,G-actin (family),GPBP1,GSK3,HMGB1,IKK (complex),LIMS1,NADPH oxidase,NFAT (complex),PDAP1,PDGF (complex),PDGF-BB,PRDX4,PSMD6,RBM45,SDHAF2,SDHAF4,Secretory granule lumen proteins,TNF receptor,alpha actinin,calpain,phosphatase,tropomyosin	24	18	DNA Replication, Recombination, and Repair, Energy Production, Nucleic Acid Metabolism
16	C v Sa NoOut	ANO6,AP2 clathrin:L1:KIF4:microtubule,CAMSAP3,CD59,CMTM6,COPII cargo:receptors:SAR1B:GTP:SEC23:SEC24:SEC16A:SEC16B:TFG hexamer,COPII cargo:receptors:SAR1B:GTP:SEC23:SEC24:SEC16A:SEC16B:TFG hexamer:SEC13:SEC31:SEC23IP:v-SNARES,Cytoplasmic dynein,DCTN6,DEGS1,Dynein:Dynactin:microtubule,Dynein:Dynactin:microtubules:PAFAH1B1,FAAH,Kinesins:Dynactin:microtubule,MLEC,Misfolded Proteins:HDAC6:Microtubule…	23	17	Cell Morphology, Cellular Development, Cellular Growth and Proliferation
17	C v Sa NoOut	18SE pre-40S particle,ATAC B,ATAC C,CCAR1,DDX42,GPKOW,HNRNPU,Intron Lariat Spliceosome (ILS),LTV1,PCBP2,PRMT7,PRPF8,RBIS,RBM5,RNR,RPP40,SF3A3,SF3B5,SNRPG,Spliceosomal A Reactome,Spliceosomal B Reactome,Spliceosomal Bact,Spliceosomal C Reactome,Spliceosomal E,Spliceosomal Pre-B,TCERG1,U12 snRNP Reactome,U2 snRNP Reactome,WBP11,ZCRB1,interferon alpha,snRNP,snRNP-IgG IC,spliced mRNA:EJC:CBC complex:…	23	17	RNA Post-Transcriptional Modification, Infectious Diseases, Organismal Injury and Abnormalities
18	C v Sa NoOut	ALKBH4,AMDHD2,CA13,CAP2,CARHSP1,CREBL2,CTNNB1,DDT,DUS2,ELMOD2,FPGS,HDHD2,LAP3,LDAH,LH,LIMD2,MFSD10,NDUFB9,NPEPL1,PANK3,POGLUT3,PRKN,RAPSN,RPP21,Rpl32,Rps27/Rps27rt,SIRT1,SMYD5,SRPK2,TBX20,TEX15,TMEM68,TRIM67,UAP1L1,UQCRC1	23	17	Cellular Development, Cellular Growth and Proliferation, Embryonic Development
19	C v Sa NoOut	ADRM1:26S proteasome:USP14,ANXA4,COMMD7,COPS7A,CPLA2,CRL4 E3 ubiquitin ligase:CAND1,CRL4 E3 ubiquitin ligase:COMMDs:CCDC22,CUL4B,DCAF10,DDB1,DERL1,Deglycosylation,ERCC8:DDB1:CUL4:RBX1:COP9 Signalosome,FAF1,GIPC1,Hyperphosphorylated RNA Pol II:Damaged DNA template:nascent mRNA hybrid:TFIIH:ERCC6:ERCC8:DDB1:CUL4:RBX1,MAPK,NEDD8-AcM-UBE2M:CRL4 E3 ubiquitin ligase:COMMDs:CCDC22:DCUND1,2,4,5,NEDD8-CRL…	21	16	Cellular Function and Maintenance, Protein Degradation, Protein Synthesis
20	C v Sa NoOut	ACBD5,AP3D1,BSDC1,C11orf65,C15orf40,C9orf40,CALM1 (includes others),CALML3,COBL,DOP1A,DYNC1LI1,ELOVL5,FLNB,GLUL,Integrin alpha L beta 2,MBOAT1,MIGA2,NINJ2,NUDT3,RESF1,RMDN2,SCN3B,SLC1A5,SLC25A6,SLC38A7,SLC3A2,SPTBN4,STBD1,THSD7A,TIMM17A,TMEM115,TMEM181,TMEM243,VAMP1,VAPB	21	16	Amino Acid Metabolism, Molecular Transport, Small Molecule Biochemistry
21	C v Sa NoOut	3' end cleaved, ligated exon containing,6:NPC,ABHD17B,ADRB,BANF1,DDX19B,EIF4A3,GPC4,H/K/NRAS,JAK1/2,MDK,NPC:NXF1,2:NXT1:EJC:CBC:mRNA,NPTX1,NUP188,NUP42,NUP62,NUP88,NXF1,2:NXT1::polyadenylated, capped mRNA:CBC:EJC:TREX:SRSF proteins,NXT1,Na+,K+ -ATPase,Nuclear Pore Complex (NPC),PARP9,PI3K (complex),PIC anchored to the NPC,RANBP2:RANGAP1-SUMO1:UBE2I:Nuclear Pore Complex (NPC),SPCS2,ZC3H11A,cytochr…	19	15	Molecular Transport, Cancer, Cell Death and Survival
22	C v Sa NoOut	AHR/ARNT/aryl hydrocarbon,AP-2:cargo,AP2 alpha,AP2B1,ARHGAP19,CLASP proteins:cargo,EPN1,ERK1/2,FXN,GGPS1,GST (complex),HTT aggregate,IKZF5,MGST2,PACSIN3,PI(4)P:AP-2:ITSNs:EPS15:REPS1:SGIP1:NECAPs:AAK1:CLASP proteins:cargo:F-BAR proteins:BAR domain proteins:ARP2/3 complex:WASL:f-actin:HIP dimers:DNM:GDP:SYNJs:auxilin,PI(4)P:AP-2:clathrin:ITSNs:EPS15:REPS1:SGIP1:NECAPs:AAK1:CLASP proteins:cargo:F-B…	17	14	Cellular Assembly and Organization, Cellular Movement, Nervous System Development and Function
23	C v Sa NoOut	AGO1,2:miRNA:chromatin:RNA pol II,ATAC A,BTAF1,CNPY3,EMB,ENY2,EPB41L3,EPS8,Early elongation complex with hyperphosphorylated Pol II CTD,GNPDA2,Holo RNA polymerase II,Hyperphosphorylated RNA Pol II:Damaged DNA template:nascent mRNA hybrid:TFIIH:ERCC6,IL1R,KAT2A,B complexes,MAP9,MET channel:Tip link:USH1C:USH1G:MYO7A:cytoskeleton (IHC),MET channel:Tip link:USH1C:USH1G:MYO7A:cytoskeleton (OHC),POLR2…	17	14	Cell Signaling, Post-Translational Modification, Protein Synthesis
24	C v Sa NoOut	ALCAM,DMBT1,FREM2,HDL,HLA-DR,IFN,IFN alpha/beta,IFN beta,IFN gamma,IFN type 1,IFNG induced TRIMs,IFNG-regulated genes with GAS promoter elements,IL1,IL12 (complex),IL12 (family),IL23,IgA,IgM,LGALS8,MAP2K3,MHC class II (complex),MMP,NFkB (family),NKRF,SAMHD1,SLC30A1,SOX11,TBK1,TLR,TNF (family),TRIM13,TRIM21,TRIM38,TRIM68,chemokine	17	14	Inflammatory Response, Post-Translational Modification, Cell-To-Cell Signaling and Interaction
25	C v Sa NoOut	80S Ribosome:mRNA:peptidyl-tRNA with elongating peptide,80S:Met-tRNAi:mRNA:SECISBP2:Sec,80S:Met-tRNAi:mRNA:SECISBP2:Sec-tRNA(Sec):EEFSEC:GTP,80S:Met-tRNAi:mRNA:eIF5B:GTP,ARMH3,BLTP1,CCDC86,CG,EGLN,EIF4EBP1,FAU,GCN1:80S ribosome:mRNA,HMGCR,IMPACT:GCN1:80S ribosome:mRNA,INTS6,INTS7,MTORC1,Me-Q185-ETF1 dimer:eRF3:GDP:80S Ribosome:mRNA:peptidyl-tRNA,Me-Q185-ETF1 dimer:eRF3:GTP:80S Ribosome:mRNA:pepti…	17	14	RNA Post-Transcriptional Modification, Cellular Development, Cellular Growth and Proliferation

## Sheet: Tox Lists
Tox Lists for My Projects->Andrea Gallio->2024-05-29_AndreaGallio 100424 - p<0.05->C v Sa NoOut
Ingenuity Toxicity Lists	-log(p-value)	Ratio	Molecules
Increases Cardiac Proliferation	2.78	0.217	STAT3,GNAQ,TBX20,ZFPM2,PRKCA,RARA,DHX36,AGRN,RXRA,GAS2L3
PPARα/RXRα Activation	2.46	0.152	PLCB1,GNA11,MED1,ADIPOR1,FASN,ACAA1,IKBKG,GNAQ,PRKCA,RXRA,MAP2K3,NCOR1,MAPK8,CAND1,PRKACA,PRKAB2,GPD2
FXR/RXR Activation	1.93	0.176	PCK2,RARA,HMGB1,RXRA,FASN,MGST2,MAPK8,GCLM,PRKAB2
Increases Cardiac Dilation	1.7	0.227	GNAQ,TBX20,PRKCA,RXRA,FASN
VDR/RXR Activation	1.68	0.2	PRKCA,MED1,RXRA,NCOR1,HES1,NCOA2
p53 Signaling	1.65	0.152	CDK4,APAF1,MED1,PIK3R4,FASN,MAPK8,ST13,BAX,PCNA,TIGAR
TR/RXR Activation	1.63	0.158	RPS6KB2,MED1,PIK3R4,RXRA,FASN,SLC16A2,NCOR1,PCNA,NCOA2
LXR/RXR Activation	1.62	0.194	CLU,HMGCR,RXRA,FASN,NCOR1,FDFT1
Aryl Hydrocarbon Receptor Signaling	1.55	0.136	POLA1,CDK4,APAF1,RARA,MED1,ALDH6A1,RXRA,FASN,MGST2,MAPK8,BAX,NCOA2
Mitochondrial Dysfunction	1.51	0.11	NDUFB9,CALM1 (includes others),NDUFA5,MGST2,MAPK8,ATP5F1C,UQCRC1,COX7A2L,PIK3R4,APP,SAMM50,NDUFV1,ATP5ME,COX5B,ATP5F1D,PDHA1,COX6C,NDUFS2,CYB5A,BAX,PRKACA,IDH2,UQCRB,PRKAB2,GPD2
Increases Permeability Transition of Mitochondria and Mitochondrial Membrane	1.33	0.4	APP,BAX
Increases Liver Damage	1.28	0.162	STAT3,HMGB1,MED1,MAP2K3,MAPK8,FAAH
Cholesterol Biosynthesis	1.02	0.2	HMGCR,FDPS,FDFT1
Long-term Renal Injury Anti-oxidative Response Panel (Rat)	0.855	0.222	GCLC,GCLM
Hormone Receptor Regulated Cholesterol Metabolism	0.846	0.5	RXRA
PXR/RXR Activation	0.826	0.143	PCK2,ALAS1,RXRA,PRKACA
Increases Heart Failure	0.779	0.2	ZFPM2,PRKCA
Oxidative Stress	0.712	0.129	STAT3,GCLC,PRDX4,GCLM
Acute Renal Failure Panel (Rat)	0.619	0.13	HSPA1A/HSPA1B,SLC30A1,CLU
Liver Necrosis/Cell Death	0.604	0.089	MTCH2,MED1,HNRNPU,FASN,APP,CERS2,TBK1,MANF,FAAH,IKBKG,STAT3,HMGB1,MAML1,RXRA,MAPK8,BAX,LIMS1
Renal Safety Biomarker Panel (PSTC)	0.577	0.25	CLU
Mechanism of Gene Regulation by Peroxisome Proliferators via PPARα	0.528	0.0984	IKBKG,HSPA1A/HSPA1B,PRKCA,MED1,RXRA,NCOR1
Liver Proliferation	0.526	0.0889	F2RL1,RARA,IFT88,BIRC6,MED1,DDB1,RXRA,NCOR1,MAPK8,LIMS1,CERS2,MDK
Cardiac Necrosis/Cell Death	0.511	0.0862	ATG16L1,APAF1,NKX2-5,ADIPOR1,FASN,MANF,IKBKG,STAT3,PLRG1,GNAQ,TBX20,MAP2K3,MAPK8,MDK,TIGAR
TGF-β Signaling	0.507	0.1	MAPK13,NKX2-5,MAP2K3,SMURF2,MAPK8
Primary Glomerulonephritis Biomarker Panel (Human)	0.495	0.2	TYMS
Genes Upregulated in Response to Proteinuria-induced Oxidative Stress in Renal Proximal Tubule Cells (Human)	0.495	0.2	POLD1
Pro-Apoptosis	0.49	0.111	APAF1,BAX,DIABLO
LPS/IL-1 Mediated Inhibition of RXR Function	0.479	0.0921	XPO1,ALAS1,RARA,ALDH6A1,RXRA,MGST2,MAPK8
Decreases Depolarization of Mitochondria and Mitochondrial Membrane	0.463	0.107	HSPA1A/HSPA1B,APAF1,EIF4EBP1
Xenobiotic Metabolism Signaling	0.462	0.085	GCLC,PTPA,MED1,PIK3R4,ALDH6A1,MGST2,PPP2R2A,PRKCA,MAPK13,RXRA,MAP2K3,MAPK8,DNAJC7
Hepatic Cholestasis	0.448	0.0897	IKBKG,PRKCA,CALM1 (includes others),RARA,RXRA,MAPK8,PRKACA
Decreases Transmembrane Potential of Mitochondria and Mitochondrial Membrane	0.448	0.0897	SLC25A6,APAF1,MAPK13,APP,MAPK8,BAX,DIABLO
Increases Liver Hyperplasia/Hyperproliferation	0.413	0.0849	STAT3,F2RL1,RASAL2,HMGB1,HMGCR,MAPK8,MEN1,EIF4EBP1,TPX2
Increases Cardiac Dysfunction	0.391	0.0968	GNAQ,ROCK2,MDK
Cardiac Hypertrophy	0.383	0.0805	PLCB1,ADK,HMGCR,SIRT2,ROCK2,GAS2L3,STAT3,GNAQ,PRKCA,HMGB1,PRMT7,MAP2K3,MAPK8,MDK
Persistent Renal Ischemia-Reperfusion Injury (Mouse)	0.38	0.143	CLU
Increases Renal Damage	0.35	0.0909	F2RL1,MAP2K3,MDK
Decreases Respiration of Mitochondria	0.337	0.125	MAPK8
Swelling of Mitochondria	0.337	0.125	BAX
Glutathione Depletion - Phase II Reactions	0.337	0.125	MGST2
CAR/RXR Activation	0.301	0.111	RXRA
Nongenotoxic Hepatocarcinogenicity Biomarker Panel	0.301	0.111	TAP1
RAR Activation	0.288	0.0751	PLCB1,GNA11,RARA,MED1,PIK3R4,HLTF,SMARCC1,GNAQ,PRKCA,ARID2,MAPK13,PDE6D,RXRA,NCOR1,MAPK8,PRKACA
Biogenesis of Mitochondria	0.199	0.0769	FXN
Hypoxia-Inducible Factor Signaling	0	0.0182	PRKCA
NF-κB Signaling	0	0.0556	IKBKG,PIK3R4,MAPK8,PRKACA,TBK1
NRF2-mediated Oxidative Stress Response	0	0.0709	GCLC,DNAJA2,PRKCA,USP14,PIK3R4,MAP2K3,MGST2,MAPK8,GCLM,DNAJC7
Cell Cycle: G1/S Checkpoint Regulation	0	0.0238	CDK4
Cell Cycle: G2/M DNA Damage Checkpoint Regulation	0	0.0476	CCNB2,YWHAB
Hepatic Fibrosis	0	0.0625	ADK,POLA1,IFT88,HMGCR,POLD1,GCLM,PCNA
Fatty Acid Metabolism	0	0.037	ACAA2,ACAA1
Anti-Apoptosis	0	0.0556	BIRC6
Increases Renal Proliferation	0	0.0532	STAT3,SLC30A1,LGALS8,ROCK2,PKP3
Increases Liver Steatosis	0	0.0411	FDPS,MAPK13,MAPK8
Increases Liver Hepatitis	0	0.0714	STAT3,HMGB1,FDPS,MAPK8
Renal Necrosis/Cell Death	0	0.0685	HSPA1A/HSPA1B,HNRNPU,TUSC2,ROCK2,IKBKG,STAT3,GNAQ,EMC2,MAPK8,CUL4B,EMC1,PLCB1,RPS6KB2,EEF1A1,SESN2,USP14,APP,FDFT1,SIRT2,PRKCA,CLU,SMIM26,BAX,IDH2,EMC7
Cardiac Fibrosis	0	0.051	STAT3,TLN1,STEAP3,PRMT7,MAPK8,SIRT2,LIMS1,GAS2L3
Increases Glomerular Injury	0	0.0469	STAT3,F2RL1,SMURF2
Increases Transmembrane Potential of Mitochondria and Mitochondrial Membrane	0	0.0714	BAX,FXN

## Sheet: Analysis Ready Molecules
Analysis Ready Molecules for My Projects->Andrea Gallio->2024-05-29_AndreaGallio 100424 - p<0.05->C v Sa NoOut
ID	Symbol	Expr Log Ratio	Expr p-value	Expr False Discovery Rate (q-value)
Q4L235	AASDH	-0.341328	0.00965852	0.520273
Q5VST6	ABHD17B	-0.140082	0.0026611	0.479346
P09110	ACAA1	-0.0303836	0.0431212	0.603335
P42765	ACAA2	0.0738843	0.0457521	0.609277
Q5T8D3	ACBD5	-0.0735443	0.0459121	0.609277
Q9BR61	ACBD6	0.239163	0.0132351	0.537136
Q96AP0	ACD	0.438422	0.0095413	0.520273
P53396	ACLY	0.043173	0.0378613	0.5975
Q6DHV7	ADAL	-0.183342	0.0226322	0.555577
Q96A54	ADIPOR1	0.333548	0.0368081	0.5975
A0A5F9ZHJ1	ADK	-0.482306	0.0238683	0.556527
P55196	AFDN	-0.177544	0.00832099	0.511399
Q9UHB7	AFF4	-0.103969	0.0235076	0.555577
Q53H12	AGK	-0.133284	0.036791	0.5975
Q9UL18	AGO1	0.0304256	0.0187058	0.548037
O00468	AGRN	0.141529	0.0192317	0.548037
Q9BQI0	AIF1L	0.139161	0.0412437	0.603335
P15121	AKR1B1	-0.122039	0.0304514	0.583227
Q9H8T0	AKTIP	-0.197812	0.0293758	0.580228
P13196	ALAS1	-2.35359	0.000292396	0.479346
Q13740	ALCAM	0.0511894	0.00687622	0.511399
G3V4Z4	ALDH6A1	-0.0721656	0.0165845	0.537136
Q5VTE6	ANGEL2	-0.171212	0.0473001	0.609277
B1AQT1	ANK3	-0.367342	0.00821194	0.511399
O15084	ANKRD28	-0.0647694	0.016498	0.537136
Q4KMQ2	ANO6	-0.0809275	0.0390278	0.603132
P09525	ANXA4	-0.124158	0.0337024	0.594751
P63010	AP2B1	0.078552	0.0390152	0.603132
A0A8V8TQW4	AP3D1	-0.0431111	0.0080851	0.511399
Q9Y2T2	AP3M1	-0.0657827	0.0442185	0.603335
O00189	AP4M1	0.100651	0.00488569	0.500053
O14727	APAF1	-0.0920038	0.0203421	0.555577
P05067	APP	0.0193152	0.0494509	0.609277
Q13795	ARFRP1	0.14555	0.00684791	0.511399
Q14CB8	ARHGAP19	-0.0954261	0.00330089	0.486925
Q68CP9	ARID2	0.0752641	0.0024785	0.479346
O95376	ARIH2	-0.102528	0.0235456	0.555577
Q9Y2Y0	ARL2BP	-0.02473	0.0485601	0.609277
Q9NVT9	ARMC1	-0.159794	0.000512077	0.479346
Q5T2E6	ARMH3	0.0629597	0.0264146	0.579731
O15145	ARPC3	0.191656	0.0225403	0.555577
P56211	ARPP19	-0.116509	0.0331889	0.594751
A0A5F9ZHP1	ASCC1	-0.11905	0.0111031	0.536818
Q9H1I8	ASCC2	-0.123675	0.0269125	0.579731
Q5T9A4	ATAD3B	-0.104048	0.00562637	0.511399
Q676U5	ATG16L1	-0.0643385	0.0417593	0.603335
Q2TAZ0	ATG2A	0.131116	0.00473745	0.500053
P36542	ATP5F1C	-0.122823	0.0472693	0.609277
P30049	ATP5F1D	0.140618	0.0191181	0.548037
P56385	ATP5ME	0.157953	0.0220623	0.555577
Q96IX5	ATP5MK	0.254917	0.0218721	0.555577
Q9Y487	ATP6V0A2	-0.0404344	0.0233956	0.555577
P21281	ATP6V1B2	-0.0800163	0.0417238	0.603335
Q9Y5K8	ATP6V1D	-0.0231294	0.0393377	0.603335
Q04656	ATP7A	-0.0673611	0.02748	0.579731
F8W0B5	ATXN2	0.236151	0.0316861	0.583512
O94766	B3GAT3	0.0853989	0.0300128	0.583214
O75531	BANF1	0.119125	0.00165832	0.479346
P80723	BASP1	-0.107655	0.0445863	0.604793
Q07812	BAX	-0.199106	0.0154191	0.537136
Q9NR09	BIRC6	0.112388	0.0419082	0.603335
Q9NUP1	BLOC1S4	-0.25083	0.0030023	0.486925
Q2LD37	BLTP1	0.442199	0.0320491	0.586327
Q96GS4	BORCS6	-0.02104	0.0259445	0.577774
Q8WY22	BRI3BP	-0.079949	0.0174755	0.543623
Q8WUW1	BRK1	0.0570905	0.0229862	0.555577
O14981	BTAF1	-0.090045	0.00783206	0.511399
E9PRG8	C11orf98	0.193781	0.00888994	0.511399
Q8WUR7	C15orf40	0.135755	0.0221711	0.555577
Q8N1Q1	CA13	-0.0889547	0.00865393	0.511399
Q9Y376	CAB39	-0.119395	0.0181068	0.544536
Q9HB71	CACYBP	0.0537683	0.00802258	0.511399
P27708	CAD	0.0410972	0.00503539	0.508769
Q9P1Z2	CALCOCO1	-0.389792	0.0414691	0.603335
E9PGZ1	CALD1	-0.258262	0.0180394	0.544536
P0DP25	CALM1 (includes others)	-0.0967815	0.0299455	0.583214
Q9P1Y5	CAMSAP3	0.0675036	0.004016	0.486925
Q86VP6	CAND1	-0.0652717	0.028154	0.579731
Q9Y2V2	CARHSP1	-0.227142	0.0470363	0.609277
J3KTD8	CBFB	-0.156475	0.0129696	0.536818
Q8IX12	CCAR1	-0.108966	0.0497582	0.609277
Q5T9S5	CCDC18	-0.0866549	0.0193747	0.548037
Q86WR0	CCDC25	-0.079414	0.0351502	0.594751
A0A8V8TMN3	CCDC8	-0.140267	0.0084311	0.511399
Q9H6F5	CCDC86	0.0703486	0.00389239	0.486925
Q3V6T2	CCDC88A	-0.0792085	0.0304897	0.583227
Q9Y3X0	CCDC9	0.143399	0.0276172	0.579731
Q567U6	CCDC93	-0.12948	0.0275293	0.579731
O95067	CCNB2	0.0660702	0.0366276	0.5975
O43303	CCP110	-0.130524	0.024029	0.556978
P13987	CD59	0.0228995	0.0407711	0.603335
Q9Y2V0	CDIN1	0.339127	0.0125245	0.536818
P11802	CDK4	0.164377	0.00115433	0.479346
Q9Y232	CDYL	0.11467	0.0292035	0.579731
A0A8C8KX99	CENPI	0.0833805	0.00711189	0.511399
Q7L2Z9	CENPQ	0.178211	0.0490777	0.609277
Q9UPN4	CEP131	0.112474	0.0146152	0.537136
Q66GS9	CEP135	-0.101415	0.0345531	0.594751
Q8IW35	CEP97	-0.167069	0.00397876	0.486925
Q96G23	CERS2	0.16339	0.0264636	0.579731
P41208	CETN2	0.038592	0.0219962	0.555577
Q9P2B7	CFAP97	0.20325	0.00657171	0.511399
Q9HD42	CHMP1A	0.176086	0.0141114	0.537136
E7ENG2	CLASP2	-0.436796	0.0318777	0.585614
O14967	CLGN	0.0371161	0.0126132	0.536818
Q9H078	CLPB	0.0649281	0.00927735	0.518545
G5E9Z2	CLPTM1L	-0.137639	0.039779	0.603335
Q9BQT9	CLSTN3	-0.178907	0.0237426	0.556527
P10909	CLU	0.106354	0.00485429	0.500053
Q7Z7K0	CMC1	-0.14689	0.0323006	0.589262
Q9NX76	CMTM6	0.0903799	0.0297731	0.583214
O95628	CNOT4	0.110778	0.0461019	0.609277
Q9BT09	CNPY3	-0.22129	0.0145163	0.537136
O75128	COBL	-0.198948	0.0225626	0.555577
Q53SF7	COBLL1	-0.0917769	0.0429892	0.603335
Q99715	COL12A1	0.135056	0.00478908	0.500053
Q86VX2	COMMD7	-0.274693	0.0153897	0.537136
Q9UBW8	COPS7A	-0.163434	0.035473	0.596083
Q9BR76	CORO1B	0.0852241	0.0459781	0.609277
Q14019	COTL1	-0.0952393	0.0327438	0.590512
P10606	COX5B	0.230064	0.0122189	0.536818
P09669	COX6C	0.268016	0.00141618	0.479346
O14548	COX7A2L	0.369273	0.0151957	0.537136
Q53ET0	CRTC2	-0.0492172	0.0290004	0.579731
Q9Y6M4	CSNK1G3	-0.0692891	0.0380592	0.5975
Q12996	CSTF3	-0.1426	0.0219618	0.555577
P56545	CTBP2	0.0142404	0.0462086	0.609277
Q9UBR2	CTSZ	0.150877	0.033806	0.594751
Q13620	CUL4B	-0.0726201	0.0267577	0.579731
P00167	CYB5A	0.13255	0.0314437	0.583512
Q5QP82	DCAF10	0.143083	0.010029	0.525395
Q8IZD4	DCP1B	0.0504302	0.00670843	0.511399
O00399	DCTN6	0.107942	0.00962145	0.520273
Q16531	DDB1	0.0442038	0.0152058	0.537136
P30046	DDT	-0.171243	0.0395997	0.603335
B4DMS8	DDX11	0.260256	0.0316563	0.583512
Q9UMR2	DDX19B	-0.299201	0.0338937	0.594751
Q9UJV9	DDX41	0.0650251	0.00279786	0.479346
Q86XP3	DDX42	0.0773271	0.0353183	0.594751
P26196	DDX6	-0.0745492	0.0338084	0.594751
O15121	DEGS1	0.187904	0.00321875	0.486925
A4D1U4	DENND11	-0.15862	0.00483265	0.500053
Q9BUN8	DERL1	-0.240402	0.00433159	0.490496
P49366	DHPS	0.191643	0.0350919	0.594751
Q7Z478	DHX29	-0.0864703	0.0374269	0.5975
Q7L2E3	DHX30	0.135913	0.0159597	0.537136
Q9H2U1	DHX36	0.0530278	0.0131687	0.537136
Q8IY37	DHX37	0.0695716	0.0103759	0.525395
Q9NR28	DIABLO	-0.198227	0.00768545	0.511399
Q9UNQ2	DIMT1	0.206509	0.0496009	0.609277
A0A994J7X6	DLG2	0.196326	0.0208642	0.555577
Q9UGM3	DMBT1	-0.389143	0.00317242	0.486925
P51530	DNA2	0.174788	0.018241	0.544536
Q96MX6	DNAAF10	-0.098965	0.0168709	0.537136
O60884	DNAJA2	-0.0461508	0.0234052	0.555577
Q99615	DNAJC7	0.114451	0.0380314	0.5975
Q5JWR5	DOP1A	-0.268166	0.00434995	0.490496
Q9H3H5	DPAGT1	-0.278731	0.0138173	0.537136
A0A1B0GW05	DPY19L1	-0.26404	0.0122306	0.536818
Q02413	DSG1	-0.357667	0.0243408	0.562551
Q9NX74	DUS2	-0.0997494	0.00353925	0.486925
O14641	DVL2	0.147614	0.0357187	0.597252
Q9Y6G9	DYNC1LI1	-0.0810097	0.0419404	0.603335
Q5JPH6	EARS2	-0.0513504	0.00606884	0.511399
P68104	EEF1A1	0.0458464	0.0229878	0.555577
P0DPD8	EEF1AKMT4-ECE2	0.176706	0.0412605	0.603335
O43324	EEF1E1	-0.259022	0.00418122	0.490496
A0A804H3B5	EFCAB14	0.0730992	0.0432208	0.603335
Q9H9B1	EHMT1	0.0476504	0.0251986	0.572306
P38919	EIF4A3	0.0632703	0.0352667	0.594751
O60573	EIF4E2	-0.0966235	0.00687278	0.511399
Q13541	EIF4EBP1	-0.396567	0.0113321	0.536818
Q53HC9	EIPR1	-0.103948	0.0425559	0.603335
Q96JJ3	ELMO2	-0.0441461	0.0151586	0.537136
Q8IZ81	ELMOD2	-0.11483	0.00313474	0.486925
Q9NYP7	ELOVL5	-0.368515	0.0428591	0.603335
Q6PCB8	EMB	0.224445	0.0100016	0.525395
Q8N766	EMC1	-0.0824205	7.21369e-05	0.284256
Q15006	EMC2	-0.0787782	0.0022737	0.479346
Q9NPA0	EMC7	-0.117172	0.0177118	0.544536
Q8TC92	ENOX1	0.220189	0.0150405	0.537136
Q9NPA8	ENY2	0.27369	0.00914573	0.515095
A0A0A0MRA8	EPB41L3	0.138963	0.0477187	0.609277
Q9H329	EPB41L4B	0.232447	0.048356	0.609277
Q15375	EPHA7	0.0308674	0.0371781	0.5975
Q9Y6I3	EPN1	0.144503	0.0418989	0.603335
Q12929	EPS8	-0.0830529	0.0263689	0.579731
O75616	ERAL1	0.0411948	0.0436471	0.603335
Q03468	ERCC6	0.0793648	0.0486565	0.609277
Q96DZ1	ERLEC1	-0.156726	0.0212022	0.555577
Q9UPT5	EXOC7	-0.140626	0.0128069	0.536818
Q8IYI6	EXOC8	-0.148654	0.0259525	0.577774
P55085	F2RL1	-0.302606	0.0223709	0.555577
O00519	FAAH	0.218899	0.0301636	0.583214
Q9UNN5	FAF1	-0.100257	0.00278559	0.479346
Q9H098	FAM107B	-0.168588	0.0453662	0.609277
Q96EK7	FAM120B	-0.0787785	0.0125392	0.536818
Q96C01	FAM136A	-0.0333094	0.0345685	0.594751
Q3ZCQ3	FAM174B	0.176431	0.0159419	0.537136
Q96D05	FAM241B	-0.103368	0.0408049	0.603335
Q9Y421	FAM32A	0.123751	0.0128947	0.536818
Q14320	FAM50A	0.0566149	0.037931	0.5975
Q8WVX9	FAR1	0.378166	0.00829306	0.511399
P49327	FASN	0.119523	0.0105113	0.525395
Q7L8L6	FASTKD5	0.0681263	0.00804533	0.511399
P62861	FAU	0.1174	0.0150658	0.537136
Q96IG2	FBXL20	-0.262288	0.0155847	0.537136
P37268	FDFT1	-0.170923	0.0283096	0.579731
P14324	FDPS	0.0552341	0.00162958	0.479346
A0A804HK76	FLNB	0.0948954	0.0344554	0.594751
O95466	FMNL1	-0.180901	0.00634737	0.511399
Q5SZK8	FREM2	-0.157391	0.0332333	0.594751
Q16658	FSCN1	-0.0836481	0.0167241	0.537136
Q16595	FXN	0.337613	0.0172456	0.543623
A0A994J7P9	FXR2	-0.117831	0.0276362	0.579731
O60353	FZD6	-0.248787	0.0287173	0.579731
Q14376	GALE	0.0831185	0.034049	0.594751
P17677	GAP43	-0.243848	0.0438813	0.603335
O15063	GARRE1	-0.0981043	0.0157664	0.537136
Q86XJ1	GAS2L3	-0.366339	0.0399549	0.603335
P48506	GCLC	-0.0799544	0.0268229	0.579731
P48507	GCLM	0.110191	0.0166123	0.537136
P31150	GDI1	-0.0739042	0.0470027	0.609277
O14893	GEMIN2	-0.106964	0.00882185	0.511399
O95749	GGPS1	-0.0556823	0.0203812	0.555577
O14908	GIPC1	0.0757038	0.00390558	0.486925
Q5VSY0	GKAP1	-0.103381	0.00619581	0.511399
P23378	GLDC	-0.109549	0.0228544	0.555577
Q9H4G4	GLIPR2	0.131164	0.0250069	0.569594
P15104	GLUL	0.494132	0.00809075	0.511399
Q9Y5P6	GMPPB	0.190816	0.0290173	0.579731
P29992	GNA11	-0.0940726	0.0366469	0.5975
P50148	GNAQ	-0.0490166	0.044114	0.603335
Q9UBI6	GNG12	-0.171498	0.0463844	0.609277
Q8TDQ7	GNPDA2	-0.175281	0.00630038	0.511399
Q8TBA6	GOLGA5	-0.128818	0.0441605	0.603335
Q5T7V8	GORAB	0.401556	0.0187496	0.548037
Q86UL3	GPAT4	-0.202532	0.0104465	0.525395
Q5T3I0	GPATCH4	0.130872	0.038569	0.603132
Q9UKJ3	GPATCH8	0.0253459	0.0021526	0.479346
Q86WP2	GPBP1	0.231322	0.0133349	0.537136
O75487	GPC4	-0.205033	0.0167268	0.537136
P43304	GPD2	-0.058914	0.00956839	0.520273
Q92917	GPKOW	0.152857	0.0388848	0.603132
Q96CP6	GRAMD1A	0.224948	0.00101818	0.479346
Q14687	GSE1	-0.0690857	0.0139426	0.537136
Q9UKN8	GTF3C4	-0.0451632	0.0371427	0.5975
Q7Z4Q2	HEATR3	-0.110621	0.0142143	0.537136
Q14469	HES1	0.321117	0.0286334	0.579731
Q8IV36	HID1	0.193164	0.0123304	0.536818
Q14527	HLTF	-0.0830785	0.0151252	0.537136
P09429	HMGB1	-0.0335128	0.0115161	0.536818
P04035	HMGCR	0.125635	0.00882567	0.511399
Q9UGU5	HMGXB4	0.0489986	0.042918	0.603335
Q00839	HNRNPU	0.0719859	0.0061415	0.511399
Q96ED9	HOOK2	0.248832	0.021381	0.555577
Q86YV9	HPS6	0.0438004	0.0266553	0.579731
Q58FF6	HSP90AB4P	-0.784273	0.044144	0.603335
P0DMV9	HSPA1A/HSPA1B	0.215866	0.0396353	0.603335
Q4G0P3	HYDIN	-0.538356	0.0483643	0.609277
P48735	IDH2	-0.103598	0.0286904	0.579731
Q9UG01	IFT172	-0.0548194	0.0374612	0.5975
Q86WT1	IFT70A	-0.303677	0.0465402	0.609277
Q13099	IFT88	-0.184796	0.0421148	0.603335
Q9Y6K9	IKBKG	0.0290899	0.00251535	0.479346
Q9H5V7	IKZF5	-0.139762	0.048919	0.609277
Q9ULG1	INO80	-0.168634	0.0238085	0.556527
Q8NBZ0	INO80E	0.0534191	0.00781488	0.511399
Q96PE3	INPP4A	-0.111322	0.0392627	0.603335
Q9UL03	INTS6	-0.144931	0.0111995	0.536818
Q9NVH2	INTS7	-0.0987563	0.0148295	0.537136
O75449	KATNA1	0.143176	0.0124775	0.536818
Q96EK5	KIFBP	0.0797973	0.00665935	0.511399
Q9BW19	KIFC1	-0.150728	0.0406515	0.603335
Q8NG31	KNL1	-0.0700256	0.0419493	0.603335
P08779	KRT16	-0.280475	0.0364015	0.5975
P48668	KRT6C	0.245946	0.0312141	0.583512
Q86UP2	KTN1	-0.0157395	0.0346722	0.594751
Q9H9P8	L2HGDH	-0.0902115	0.0444023	0.603335
P28838	LAP3	0.0335848	0.0194014	0.548037
Q9H6V9	LDAH	-0.128403	0.0157698	0.537136
Q5T3P9	LGALS8	-0.197246	0.028863	0.579731
Q9BT23	LIMD2	0.326064	0.0165005	0.537136
F8WE10	LIMS1	-0.275688	0.0434644	0.603335
Q9UIQ6	LNPEP	-0.250288	0.0420737	0.603335
Q96GA3	LTV1	0.179637	0.0401242	0.603335
Q9NQ29	LUC7L	0.134922	0.0296263	0.583214
Q9Y5V3	MAGED1	0.143939	0.0225742	0.555577
Q5TCQ9	MAGI3	0.0954444	0.0143125	0.537136
Q92585	MAML1	0.177088	0.0270464	0.579731
P55145	MANF	0.241645	0.045731	0.609277
P46734	MAP2K3	-0.0448449	0.0182159	0.544536
Q5TCX8	MAP3K21	-0.431403	0.0262746	0.579731
Q49MG5	MAP9	-0.119432	0.0402715	0.603335
O15264	MAPK13	0.276618	0.000884687	0.479346
P45983	MAPK8	-0.091451	0.0416961	0.603335
P21741	MDK	0.12867	0.0458573	0.609277
Q15648	MED1	-0.0466602	0.0418537	0.603335
Q96RN5	MED15	0.108091	0.0326855	0.590512
Q9Y2X0	MED16	-0.0924276	0.0374338	0.5975
O00255	MEN1	-0.16549	0.00183513	0.479346
Q7L2J0	MEPCE	-0.166315	0.0185384	0.548037
A6NJ78	METTL15	-0.0904936	0.028163	0.579731
Q86W50	METTL16	-0.0415229	0.00560026	0.511399
Q99735	MGST2	-0.455402	0.0427448	0.603335
Q14165	MLEC	0.0427406	0.0278672	0.579731
Q7L9L4	MOB1B	-0.0951446	0.0054736	0.511399
O96007	MOCS2	0.123523	0.0418767	0.603335
Q9Y6X9	MORC2	-0.128543	0.00826854	0.511399
Q9P015	MRPL15	0.0468103	0.00588388	0.511399
Q5T653	MRPL2	-0.184655	0.00754166	0.511399
Q9NWU5	MRPL22	0.106725	0.00377868	0.486925
Q9NYK5	MRPL39	0.0201555	0.0155215	0.537136
Q9HD33	MRPL47	0.0565122	0.0315761	0.583512
Q7Z7F7	MRPL55	0.11192	0.00204576	0.479346
Q9NVS2	MRPS18A	-0.0552695	0.0102191	0.525395
Q9BYN8	MRPS26	-0.0545282	0.020061	0.555577
Q969V6	MRTFA	-0.0688132	0.0196716	0.553684
Q9UJ68	MSRA	0.0929145	0.0119184	0.536818
Q9Y6C9	MTCH2	-0.0836799	0.044396	0.603335
Q9Y2Z2	MTO1	-0.32601	0.0388471	0.603132
Q9P0P8	MTRES1	-0.255803	0.000822869	0.479346
O94832	MYO1D	-0.0862855	0.0341458	0.594751
Q6IA69	NADSYN1	-0.0608573	0.00915027	0.515095
P54802	NAGLU	-0.123127	0.00873877	0.511399
Q96I59	NARS2	-0.0539172	0.0431375	0.603335
Q8N6N6	NATD1	-0.221785	0.00372099	0.486925
Q8NEY1	NAV1	0.148012	0.0467614	0.609277
A0A0U1RRE5	NBDY	-0.0708758	0.0436545	0.603335
Q86XI2	NCAPG2	-0.0602568	0.00970437	0.520273
Q9Y2A7	NCKAP1	-0.152772	0.0280373	0.579731
Q15596	NCOA2	0.146493	0.0359239	0.597252
O75376	NCOR1	0.177173	0.0435979	0.603335
Q16718	NDUFA5	0.142829	0.023109	0.555577
Q9Y6M9	NDUFB9	0.0878361	0.043581	0.603335
O75306	NDUFS2	0.0620595	0.0109177	0.534426
P49821	NDUFV1	0.0996504	0.000697763	0.479346
P07197	NEFM	0.172389	0.0482597	0.609277
Q5TBH1	NEK6	0.214429	0.0378485	0.5975
Q8TD19	NEK9	-0.149791	0.00272641	0.479346
Q9GZT8	NIF3L1	-0.0961655	0.0226748	0.555577
O15226	NKRF	-0.108986	0.0274405	0.579731
P52952	NKX2-5	-0.0584291	0.00186809	0.479346
Q8NDH3	NPEPL1	0.202433	0.0161635	0.537136
A0A7I2V5J8	NPM1	-0.603753	0.0218967	0.555577
Q15818	NPTX1	0.0716935	0.0290645	0.579731
A0A6Q8PHP0	NT5C2	-0.226469	0.0417934	0.603335
Q9Y5Y2	NUBP2	0.140124	0.0493267	0.609277
Q8TB37	NUBPL	0.0851651	0.039629	0.603335
Q9Y266	NUDC	0.0215847	0.0449805	0.609092
O43809	NUDT21	-0.064648	0.0221596	0.555577
Q5SRE5	NUP188	0.0259113	0.00116501	0.479346
O15504	NUP42	0.147315	0.0490326	0.609277
P37198	NUP62	0.10556	0.0453495	0.609277
Q99567	NUP88	0.062606	0.043994	0.603335
Q9UKK6	NXT1	-0.099766	0.0204248	0.555577
Q8N543	OGFOD1	-0.211699	0.0219465	0.555577
Q99983	OMD	-0.338699	0.0468029	0.609277
O43913	ORC5	-0.0790935	0.0288793	0.579731
Q9BXB4	OSBPL11	-0.0897704	0.0181535	0.544536
E9PNR1	OSBPL9	-0.0517248	0.0390302	0.603132
P13674	P4HA1	-0.0572928	0.0379844	0.5975
Q86U42	PABPN1	0.12664	0.0136128	0.537136
Q9UKS6	PACSIN3	0.193941	0.0190636	0.548037
P43034	PAFAH1B1	-0.115737	0.0434712	0.603335
Q8IXQ6	PARP9	0.318054	0.0407851	0.603335
P61457	PCBD1	0.159844	0.0278158	0.579731
Q15366	PCBP2	0.0589495	0.0472302	0.609277
Q16822	PCK2	0.0323064	0.0069034	0.511399
Q15004	PCLAF	0.343284	0.0282338	0.579731
P12004	PCNA	-0.0611832	0.0246832	0.565489
O95613	PCNT	0.1219	0.0208498	0.555577
Q13442	PDAP1	-0.109607	0.0184293	0.548037
O43924	PDE6D	-0.100178	0.00850821	0.511399
P08559	PDHA1	0.21693	0.0440799	0.603335
Q14554	PDIA5	-0.128468	0.0311599	0.583512
Q15084	PDIA6	-0.0531036	0.0273576	0.579731
Q9NTI5	PDS5B	-0.0507029	0.0352752	0.594751
O60825	PFKFB2	-0.234993	0.00243316	0.479346
A0A994J4Y8	PGAM5	-0.0545173	0.0130447	0.536818
Q13492	PICALM	-0.0780478	0.019384	0.548037
P37287	PIGA	-0.182165	1.75735e-05	0.138497
Q969N2	PIGT	-0.0657254	0.0427402	0.603335
Q99570	PIK3R4	-0.0886091	0.0311699	0.583512
Q9GZP4	PITHD1	-0.269251	0.0239988	0.556978
Q00169	PITPNA	-0.0687942	0.0153408	0.537136
Q9C010	PKIB	-0.346889	0.0299569	0.583214
Q9Y446	PKP3	0.182451	0.00581976	0.511399
Q9Y263	PLAA	-0.0681676	0.045553	0.609277
Q9NQ66	PLCB1	-0.23962	0.0284495	0.579731
Q9ULL1	PLEKHG1	-0.119954	0.0369593	0.5975
O43660	PLRG1	-0.0826198	0.0342359	0.594751
O75439	PMPCB	0.125277	0.00224165	0.479346
Q96T60	PNKP	0.129382	0.0372517	0.5975
Q8ND90	PNMA1	0.306379	0.0293242	0.580228
Q9NVS9	PNPO	0.0991887	0.0114919	0.536818
Q7Z4H8	POGLUT3	0.0444736	0.0027235	0.479346
P09884	POLA1	0.116371	0.00526975	0.511399
P28340	POLD1	0.171838	0.00666053	0.511399
Q9HCU8	POLD4	-0.135245	0.0011172	0.479346
P30876	POLR2B	0.0728269	0.0453126	0.609277
P62875	POLR2L	0.134496	0.0310869	0.583512
P05423	POLR3D	0.0956458	0.0277999	0.579731
Q9UKY4	POMT2	-0.24387	0.0326401	0.590512
Q06203	PPAT	-0.0501394	0.0101936	0.525395
O60437	PPL	-0.181954	0.00887123	0.511399
P63151	PPP2R2A	-0.165744	0.0467015	0.609277
P60510	PPP4C	-0.0716466	0.0498323	0.609277
O75170	PPP6R2	-0.0584368	0.0118342	0.536818
Q13162	PRDX4	-0.178439	0.00228371	0.479346
Q9HCU5	PREB	-0.103654	0.0224029	0.555577
Q4J6C6	PREPL	-0.1363	0.0359447	0.597252
O43741	PRKAB2	-0.121564	0.0464401	0.609277
P17612	PRKACA	-0.0891828	0.0453397	0.609277
P17252	PRKCA	-0.121079	0.0327161	0.590512
Q9NVM4	PRMT7	0.232246	0.0130173	0.536818
Q6P2P2	PRMT9	-0.162812	0.0347905	0.594751
Q6P2Q9	PRPF8	0.0478462	0.0135983	0.537136
P62191	PSMC1	0.0373507	0.0363083	0.5975
Q15008	PSMD6	-0.0993681	0.0315316	0.583512
Q9H7Z7	PTGES2	-0.0530872	0.0378468	0.5975
Q12974	PTP4A2	0.160206	0.0149668	0.537136
Q15257	PTPA	-0.0391843	0.00435665	0.490496
P26045	PTPN3	0.0341329	0.0287008	0.579731
Q96PU8	QKI	0.0591117	0.0179781	0.544536
Q96QF0	RAB3IP	-0.0597449	0.0128696	0.536818
Q92696	RABGGTA	0.0626304	0.0129682	0.536818
P53611	RABGGTB	-0.157278	0.0259153	0.577774
P54725	RAD23A	-0.0984707	0.0474488	0.609277
Q15311	RALBP1	0.0636355	0.0232867	0.555577
Q70E73	RAPH1	-0.12961	0.0304758	0.583227
A8MUP8	RARA	-0.480506	0.0316893	0.583512
P20936	RASA1	-0.0461268	0.0311623	0.583512
Q9UJF2	RASAL2	0.037106	0.0126423	0.536818
Q7Z6E9	RBBP6	-0.0719863	0.0169708	0.537136
Q8N0T1	RBIS	0.202787	0.00487422	0.500053
Q8IUH3	RBM45	0.112465	0.0148776	0.537136
P52756	RBM5	0.111527	0.0236368	0.556065
Q9P258	RCC2	-0.0727841	0.00677691	0.511399
Q9UKL0	RCOR1	-0.111743	0.00342613	0.486925
O94761	RECQL4	0.322373	0.0290563	0.579731
Q9GZR2	REXO4	0.112011	0.0162089	0.537136
P40937	RFC5	-0.0777987	0.0036344	0.486925
O00287	RFXAP	0.0950683	0.00859284	0.511399
Q9NVN3	RIC8B	-0.122436	0.0286192	0.579731
Q5UIP0	RIF1	0.101385	0.0255658	0.575668
Q6NUQ1	RINT1	-0.138514	0.00258164	0.479346
Q8TDP1	RNASEH2C	0.242448	0.00447593	0.496828
O75116	ROCK2	-0.0765925	0.0256552	0.576036
F8W7C6	RPL10	-0.246658	0.0396905	0.603335
P62906	RPL10A	0.130549	0.0482432	0.609277
P50914	RPL14	0.0562756	0.0389959	0.603132
P62750	RPL23A	0.146903	0.0320653	0.586327
Q02878	RPL6	0.260718	0.0480776	0.609277
P32969	RPL9	-0.0530226	0.0326853	0.590512
A0A994J5J1	RPN2	-0.24342	0.0198113	0.555249
Q9H633	RPP21	0.401779	0.00593122	0.511399
O75818	RPP40	-0.10674	0.00561894	0.511399
Q9UBS0	RPS6KB2	0.0594409	0.00910125	0.515095
Q96EU6	RRP36	0.312354	0.00200419	0.479346
P19793	RXRA	0.118087	0.016929	0.537136
Q9Y3Z3	SAMHD1	-0.0987318	0.0191853	0.548037
Q9Y512	SAMM50	-0.0953887	0.00176769	0.479346
Q96GP6	SCARF2	-0.173036	0.034499	0.594751
Q6P3W7	SCYL2	-0.0827729	0.0442435	0.603335
Q9HCN8	SDF2L1	0.0471227	0.0215598	0.555577
F5GYJ5	SDHAF2	-0.397233	0.0120712	0.536818
Q5VUM1	SDHAF4	-0.450949	0.0219171	0.555577
Q93073	SECISBP2L	-0.151204	0.0141466	0.537136
Q9GZR1	SENP6	0.175684	0.00239942	0.479346
Q9P0V9	SEPTIN10	-0.155328	0.00827355	0.511399
P58004	SESN2	-0.176756	0.00802937	0.511399
Q12874	SF3A3	0.0872742	0.0179757	0.544536
Q9BWJ5	SF3B5	0.237594	0.00234126	0.479346
P23246	SFPQ	0.0748865	0.0161462	0.537136
Q6P4A7	SFXN4	-0.178356	0.0380082	0.5975
Q96EQ0	SGTB	-0.0795682	0.00243156	0.479346
Q9H788	SH2D4A	0.131296	0.0169598	0.537136
Q9H299	SH3BGRL3	0.147193	0.0268767	0.579731
Q8IXJ6	SIRT2	-0.174762	0.00744521	0.511399
P36021	SLC16A2	0.554179	0.0378683	0.5975
P41440	SLC19A1	0.161238	0.00655348	0.511399
P43007	SLC1A4	-0.0980789	0.00270627	0.479346
Q15758	SLC1A5	-0.24591	0.0119178	0.536818
Q9HC21	SLC25A19	-0.115667	0.00966613	0.520273
P12236	SLC25A6	0.0940153	0.0363344	0.5975
Q9Y6M5	SLC30A1	-0.28057	0.00373678	0.486925
Q96K37	SLC35E1	-0.265215	0.00674683	0.511399
P08195	SLC3A2	-0.040077	0.0212397	0.555577
B7ZLQ5	SMARCA1	0.0488248	0.0190363	0.548037
Q92922	SMARCC1	-0.0673584	0.0232307	0.555577
Q86US8	SMG6	0.0563459	0.0201755	0.555577
Q9H0W8	SMG9	-0.112373	0.0296938	0.583214
A0A096LP01	SMIM26	0.510959	0.00322356	0.486925
Q9HAU4	SMURF2	0.114848	0.000439198	0.479346
Q6GMV2	SMYD5	-0.218093	0.0041132	0.490496
O95721	SNAP29	0.175872	0.0277332	0.579731
P62308	SNRPG	0.117214	0.0373051	0.5975
Q9BX66	SORBS1	0.3278	0.049967	0.609277
P35716	SOX11	-0.181792	0.0226786	0.555577
Q06945	SOX4	0.250388	0.0011091	0.479346
A0A3B3IRW4	SP4	-0.375822	0.0439952	0.603335
Q96R06	SPAG5	0.0900751	0.0150199	0.537136
Q86XZ4	SPATS2	-0.104333	0.0128656	0.536818
Q15005	SPCS2	-0.139843	0.00553483	0.511399
Q9BUA3	SPINDOC	0.143906	0.0464091	0.609277
Q8N9Q2	SREK1IP1	0.203971	0.0443755	0.603335
O75044	SRGAP2	-0.0813567	0.0144024	0.537136
P78362	SRPK2	-0.133561	0.00202766	0.479346
Q05519	SRSF11	-0.344638	0.000937909	0.479346
Q9BWG4	SSBP4	0.383638	0.0105999	0.525395
O43805	SSNA1	0.168428	0.03869	0.603132
P50502	ST13	0.121414	0.022791	0.555577
O95630	STAMBP	-0.0746328	0.0270029	0.579731
P40763	STAT3	-0.117645	0.0339594	0.594751
O95210	STBD1	-0.124285	0.00779504	0.511399
Q658P3	STEAP3	-0.0496119	0.0174631	0.543623
P56962	STX17	-0.207887	0.0314132	0.583512
K7EQB1	STX8	-0.316465	0.0119459	0.536818
Q5T5C0	STXBP5	-0.169553	0.0210619	0.555577
Q96I99	SUCLG2	-0.0714443	0.0332004	0.594751
Q8NEM7	SUPT20H	0.110568	0.0178537	0.544536
Q15022	SUZ12	-0.0633355	0.00867271	0.511399
Q9UH65	SWAP70	-0.0673989	0.00767783	0.511399
O43426	SYNJ1	-0.12138	0.0406095	0.603335
Q9Y6J9	TAF6L	0.0610048	0.0178131	0.544536
Q03518	TAP1	-0.163874	0.0203115	0.555577
C9JW56	TBC1D2B	-0.145416	0.00808104	0.511399
A0A494C167	TBK1	-0.0955718	0.024515	0.564108
Q9UMR3	TBX20	-0.245301	0.0272933	0.579731
Q96EI5	TCEAL4	0.128217	0.0140883	0.537136
O14776	TCERG1	0.0260516	0.0302671	0.583214
A0A1B0GV70	TEPSIN	0.156542	0.0442735	0.603335
Q9NYB0	TERF2IP	-0.0749552	0.0425129	0.603335
Q9Y6I9	TEX264	-0.0899512	0.0234753	0.555577
Q92734	TFG	-0.120677	0.0425859	0.603335
O43493	TGOLN2	-0.0625015	0.046857	0.609277
Q9NQ88	TIGAR	-0.160416	0.0351675	0.594751
Q9BVV7	TIMM21	-0.0334033	0.0130782	0.536818
Q9Y5J9	TIMM8B	0.0875556	0.0289258	0.579731
Q08117	TLE5	-0.130134	0.0423002	0.603335
Q9Y490	TLN1	0.0540587	0.0471387	0.609277
Q9Y2S6	TMA7	0.372613	0.0291833	0.579731
Q9BVC6	TMEM109	-0.0833595	0.000773339	0.479346
Q8IUX1	TMEM126B	-0.14978	0.00626022	0.511399
Q9HC07	TMEM165	-0.146037	0.0191779	0.548037
Q9P2C4	TMEM181	-0.1589	0.0356774	0.597252
Q96SK2	TMEM209	-0.131182	0.048687	0.609277
Q96MH6	TMEM68	-0.388458	0.0349686	0.594751
Q6ZXV5	TMTC3	-0.0892338	0.010695	0.526795
I3L3T4	TOM1L1	-0.473901	0.0228618	0.555577
Q96HA7	TONSL	0.197769	0.0466277	0.609277
O14657	TOR1B	-0.151937	0.0313772	0.583512
J3KN67	TPM3	-0.0766299	0.0174199	0.543623
[truncated: 71 more rows]
