# Supplementary material for: An extended network for regulation of heme homeostasis in cells
Source: Proc Natl Acad Sci U S A. 2025 Sep 30;122(40):e2508237122. doi: 10.1073/pnas.2508237122 (PMC12519212; doi:10.1073/pnas.2508237122)
Supplement: Supplementary file 4 — Dataset S03 (XLSX) [file pnas.2508237122.sd03.xlsx]

## Sheet: Analysis Details
© 2000-2024 QIAGEN. All rights reserved.
Analysis Details for My Projects->Andrea Gallio->2024-05-29_AndreaGallio 100424 - p<0.05->C v H All
Workspace	My Projects
Project	Andrea Gallio
Analysis	C v H All
Date	Wed May 29 03:46:09 PDT 2024
Analysis ID	41581704
Analysis Settings
Cutoff before duplicate resolution	true
Resolve duplicate on	Expression logfoldchange
Color using	Expression logfoldchange
Cutoff for Expression logfoldchange	--
Cutoff for Expression pvalue	0.05
Cutoff for Expression qvalue	--
Reference set	User Dataset
Relationship to include	Direct and Indirect
Includes Endogenous Chemicals	Yes
Optional Analyses
Filter Summary
Consider only molecules and/or relationships where
(confidence = Experimentally Observed) AND
(mol. types = biologic drug OR canonical pathway OR chemical - endogenous mammalian OR chemical - endogenous non-mammalian OR chemical - kinase inhibitor OR chemical - other OR chemical - protease inhibitor OR chemical drug OR chemical reagent OR chemical toxicant OR complex OR cytokine OR disease OR enzyme OR function OR fusion gene/product OR G-protein coupled receptor OR group OR growth factor…

## Sheet: Canonical Pathways
Canonical Pathways for My Projects->Andrea Gallio->2024-05-29_AndreaGallio 100424 - p<0.05->C v H All
Ingenuity Canonical Pathways	-log(p-value)	zScore	Ratio	Molecules
The citric acid (TCA) cycle and respiratory electron transport	3.26	2.52982	0.208	BSG,DLD,IDH3A,L2HGDH,MPC2,PDHA1,PDHB,PDHX,RXRA,SLC16A1
Cristae formation	3.02	1.88982	0.259	ATP5F1B,ATP5F1D,ATP5ME,ATP5MG,IMMT,MTX2,TMEM11
Striated Muscle Contraction	2.81	1.34164	0.333	ACTC1,TMOD1,TMOD2,TPM1,TPM3
VDR/RXR Activation	2.73	-0.447214	0.233	HES1,NCOA2,NCOR1,NCOR2,PRKCE,PRKCZ,RXRA
FXR/RXR Activation	2.46	-0.333333	0.176	CASP8,FOXA1,GSTA4,GSTP1,HMOX1,PCK2,RXRA,SCARB1,SLC4A2
1D-myo-inositol Hexakisphosphate Biosynthesis V (from Ins(1,3,4)P3)	2.42		1	IPMK,ITPK1
Acetyl-CoA Biosynthesis I (Pyruvate Dehydrogenase Complex)	2.4		0.5	DLD,PDHA1,PDHB
Aryl Hydrocarbon Receptor Signaling	2.22	1.13389	0.14	ALDH16A1,ALDH1B1,CCND1,FAS,GSTA4,GSTP1,NCOA2,NCOR2,NFIA,NQO2,RXRA,TGM2
Mechanisms of Viral Exit from Host Cells	2.19		0.189	ACTC1,ACTG1,PRKCE,PRKCZ,SH3GLB2,VPS25,VPS28
TR/RXR Activation	2.13	1	0.158	CCND1,ENO1,KLF9,NCOA2,NCOR1,NCOR2,NRF1,RXRA,SCARB1
Eukaryotic Translation Initiation	2.01	1.06904	0.123	EIF1AX,EIF4A1,EIF4E,EIF4EBP1,EIF4H,PABPC1,RPL10A,RPL14,RPL18,RPL37A,RPL6,RPS27,RPS29,RPS7
Aspirin ADME	1.97		0.667	BSG,SLC16A1
Glycoaminoglycan-protein Linkage Region Biosynthesis	1.97		0.667	B3GALT6,B3GAT3
DHCR24 Signaling Pathway	1.73	1	0.136	DHCR24,HMOX1,KRAS,MAPT,PRKCE,PRKCZ,RBP4,RXRA,SCARB1
Cell Cycle Regulation by BTG Family Proteins	1.72		0.192	CCND1,E2F4,HOXB9,PPP2R1B,PRMT1
FasL/ CD95L signaling	1.68		0.5	CASP8,FAS
Phosphatidylethanolamine Biosynthesis II	1.68		0.5	ETNK1,PCYT2
Glyoxylate metabolism and glycine degradation	1.67	2	0.222	DLD,PDHA1,PDHB,PDHX
Signaling by Retinoic Acid	1.65	2.23607	0.185	DLD,PDHA1,PDHB,PDHX,RXRA
EIF2 Signaling	1.63	0.333333	0.102	ACTC1,CCND1,EIF1AX,EIF2AK1,EIF4A1,EIF4E,KRAS,PABPC1,PPP1CA,PTBP1,RPL10A,RPL14,RPL18,RPL37A,RPL6,RPS27,RPS29,RPS7
Electron transport, ATP synthesis, and heat production by uncoupling proteins	1.6	3.4641	0.115	ATP5F1B,ATP5F1D,ATP5ME,ATP5MG,ECSIT,MT-ND3,NDUFB1,NDUFB10,NDUFB9,NDUFV1,NUBPL,SCO1
Phase I - Functionalization of compounds	1.59	2.23607	0.179	ADH5,ALDH1B1,NCOA2,NQO2,RXRA
Glutathione Redox Reactions I	1.58		0.273	GPX4,GPX8,GSTP1
L1CAM interactions	1.46	0	0.118	ACTG1,ANK1,ANK3,EZR,HSPA8,LAMA5,LAMB1,NRP2,SPTAN1,TUBB6
Transport of bile salts and organic acids, metal ions and amine compounds	1.44	1	0.19	BSG,EMB,SLC16A1,SLC47A1
Xenobiotic Metabolism PXR Signaling Pathway	1.43	0	0.116	ALDH16A1,ALDH1B1,GSTA4,GSTP1,NCOR1,NCOR2,PPP1CA,PRKCE,PRKCZ,RXRA
Mitochondrial biogenesis	1.42	1.88982	0.135	ALAS1,ATP5F1B,HCFC1,NCOA2,NCOR1,NRF1,RXRA
Crosstalk between Dendritic Cells and Natural Killer Cells	1.37		0.182	ACTC1,ACTG1,FAS,MICB
Heme signaling	1.36	0.447214	0.156	HMOX1,NCOA2,NCOR1,RXRA,SIRT1
Estrogen Receptor Signaling	1.36	1.21268	0.0895	ADCY9,ATP5F1B,ATP5F1D,CCND1,EIF4E,EIF4EBP1,FOXA1,HES1,KRAS,LIMK2,MED4,MT-ND3,NCOA2,NCOR1,NCOR2,NDUFB1,NDUFB10,NDUFB9,NDUFV1,NRF1,PLCB1,PRKCE,PRKCZ
Senescence Pathway	1.34	3	0.0955	CCND1,CDC26,DHCR24,DLD,E2F4,EIF4E,EIF4EBP1,IKBKB,KRAS,PDHA1,PDHB,PDHX,PPP1CA,PPP2R1B,PRKCZ,SIRT1,SMAD5
Iron uptake and transport	1.31	0.447214	0.152	FTH1,HMOX1,IREB2,STEAP3,TFRC
Xenobiotic Metabolism AHR Signaling Pathway	1.3	0.816497	0.136	ALDH16A1,ALDH1B1,GSTA4,GSTP1,NCOA2,NQO2
1D-myo-inositol Hexakisphosphate Biosynthesis II (Mammalian)	1.3		0.214	INPP5A,IPMK,ITPK1
Mitochondrial Dysfunction	1.3	-3.57771	0.0909	APH1A,ATP5F1B,ATP5F1D,ATP5ME,ATP5MG,DLD,GPX4,GPX8,GSTP1,MAPT,MT-ND3,NDUFB1,NDUFB10,NDUFB9,NDUFV1,NRF1,PDHA1,PDHB,PDHX,SIRT1
ABRA Signaling Pathway	1.26	0	0.133	ACTC1,ACTG1,LIMK2,PPP1CA,TPM1,TPM3
HIF1α Signaling	1.24	0.301511	0.102	APEX1,EIF4E,EIF4EBP1,HMOX1,HSPA8,KRAS,P4HTM,PKM,PRKCE,PRKCZ,RAN,STUB1
Transcriptional activity of SMAD2/SMAD3:SMAD4 heterotrimer	1.22	0.447214	0.143	E2F4,MEN1,NCOR1,NCOR2,SMURF2
Isoleucine Degradation I	1.22		0.2	ACAA2,BCAT1,DLD
MSP-RON Signaling Pathway	1.22		0.2	ACTC1,ACTG1,PRKCZ
Noradrenaline and Adrenaline Degradation	1.22		0.2	ADH5,ALDH1B1,COMT
Adenine and Adenosine Salvage VI	1.21		1	ADK
D-mannose Degradation	1.21		1	MPI
L-DOPA Degradation	1.21		1	COMT
Oxidative Phosphorylation	1.2	3	0.11	ATP5F1B,ATP5F1D,ATP5ME,ATP5MG,MT-ND3,NDUFB1,NDUFB10,NDUFB9,NDUFV1
Acyl-CoA Hydrolysis	1.19		0.286	ACOT8,PPT1
Ketolysis	1.19		0.286	ACAA2,OXCT1
Signaling by BMP	1.19		0.286	SMAD5,SMURF2
Bile acid and bile salt metabolism	1.15		0.188	ACOT8,NCOA2,RXRA
RHO GTPases Activate Formins	1.15	2.3094	0.0984	ACTG1,CDC20,CENPQ,CLASP2,DIAPH3,FMNL2,MAD1L1,PPP2R1B,RANGAP1,RPS27,TUBB6,ZWINT
Death Receptor Signaling	1.14	2.64575	0.117	ACTC1,ACTG1,CASP6,CASP8,FAS,IKBKB,SPTAN1
NR1H2 and NR1H3-mediated signaling	1.14	1	0.154	MOV10,NCOR1,NCOR2,RXRA
RHO GTPases activate IQGAPs	1.14	1	0.154	ACTG1,IQGAP3,MEN1,TUBB6
Cytoprotection by HMOX1	1.14	1.63299	0.125	HMOX1,NCOA2,NCOR1,NCOR2,RXRA,SCO1
Macrophage Classical Activation Signaling Pathway	1.14	-1.63299	0.125	DLD,IKBKB,PDHA1,PDHB,PDHX,PKM
Signaling by TGF-beta Receptor Complex	1.13	2.23607	0.135	PARD3,PPP1CA,PRKCZ,SMURF2,STUB1
Transport of inorganic cations/anions and amino acids/oligopeptides	1.13	0.447214	0.135	SLC12A7,SLC4A2,SLC4A7,SLC7A1,SLC7A6
MTOR signalling	1.1	0	0.148	EEF2K,EIF4E,EIF4EBP1,LAMTOR5
Sensory processing of sound by outer hair cells of the cochlea	1.1	2	0.148	ACTG1,EPB41L3,EZR,SPTAN1
Agranulocyte Adhesion and Diapedesis	1.09		0.132	ACTC1,ACTG1,CDH5,EZR,MYH10
Circadian Clock	1.09	0.447214	0.132	NCOA2,NCOR1,PPP1CA,RXRA,SIRT1
Insulin Secretion Signaling Pathway	1.08	1.60357	0.0921	ADCY9,BET1L,DLD,EIF4A1,EIF4E,EIF4EBP1,PABPC1,PDHA1,PDHB,PDHX,PLCB1,PRKCE,PRKCZ,SPCS1
Caspase activation via Death Receptors in the presence of ligand	1.08		0.25	CASP8,FAS
Glycolysis I	1.08		0.176	ENO1,GAPDH,PKM
Tumoricidal Function of Hepatic Natural Killer Cells	1.08		0.176	CASP6,CASP8,FAS
Eukaryotic Translation Termination	1.07	1	0.103	N6AMT1,RPL10A,RPL14,RPL18,RPL37A,RPL6,RPS27,RPS29,RPS7
Chaperone Mediated Autophagy Signaling Pathway	1.06	-0.83205	0.0929	CCND1,EIF4A1,EIF4H,GPX4,HSPA8,IKBKB,LAMP2,MAPT,NCOR1,NCOR2,PSME1,STUB1,USP19
LPS/IL-1 Mediated Inhibition of RXR Function	1.06		0.107	ALAS1,ALDH16A1,ALDH1B1,ECSIT,GSTA4,GSTP1,RXRA,SCARB1
TP53 Regulates Transcription of Cell Death Genes	1.05	2	0.143	CASP6,FAS,STEAP3,TRIAP1
NRF2-mediated Oxidative Stress Response	1.04	0.707107	0.0922	ACTC1,ACTG1,CLPP,FTH1,GSTA4,GSTP1,HMOX1,KRAS,NQO2,PRDX1,PRKCE,PRKCZ,SCARB1
UFMylation Signaling Pathway	1.02	1.34164	0.125	CCND1,EIF4A1,EIF4E,GPX4,PABPC1
Granulocyte Adhesion and Diapedesis	1.02		0.167	CDH5,EZR,SDC2
Hepatic Cholestasis	1.01	0.707107	0.104	ADCY9,IKBKB,PRKCE,PRKCZ,RXRA,SIRT1,SLC4A2,STK11
Interleukin-4 and Interleukin-13 signaling	1	-1	0.138	CCND1,HMOX1,HSPA8,LAMA5
Ubiquinol-10 Biosynthesis (Eukaryotic)	0.993		0.222	COQ3,DDT
Regulation of lipid metabolism by PPARalpha	0.982	2.23607	0.103	ALAS1,CDK19,MED4,NCOA2,NCOR1,NCOR2,NRF1,RXRA
Serotonin Degradation	0.97		0.158	ADH5,ALDH1B1,B3GAT3
Xenobiotic Metabolism General Signaling Pathway	0.958	0	0.101	GSTA4,GSTP1,HMOX1,KRAS,NQO2,PRKCE,PRKCZ,RXRA
Nonsense-Mediated Decay (NMD)	0.94	0.632456	0.0943	PABPC1,RPL10A,RPL14,RPL18,RPL37A,RPL6,RPS27,RPS29,RPS7,SMG8
Docosahexaenoic Acid (DHA) Signaling	0.928	-0.904534	0.0917	ADCY9,APH1A,CASP8,CCND1,FAS,HMOX1,PLCB1,PRKCE,PRKCZ,RXRA,STXBP5
Citrulline-Nitric Oxide Cycle	0.925		0.5	ASL
Dolichol and Dolichyl Phosphate Biosynthesis	0.925		0.5	DHDDS
Eumelanin Biosynthesis	0.925		0.5	DDT
L-serine Degradation	0.925		0.5	SDSL
N-acetylglucosamine Degradation I	0.925		0.5	GNPDA1
NR1D1 (REV-ERBA) represses gene expression	0.925		0.5	NCOR1
LXR/RXR Activation	0.923		0.129	NCOR1,NCOR2,RBP4,RXRA
Binding and Uptake of Ligands by Scavenger Receptors	0.918		0.15	FTH1,HYOU1,SCARB1
Transcriptional regulation of granulopoiesis	0.918		0.15	DEK,KMT2A,RXRA
tRNA Splicing	0.918		0.15	APEX1,ENPP1,TRPT1
Transcriptional regulation of white adipocyte differentiation	0.87	2.44949	0.105	CDK19,MED4,NCOA2,NCOR1,NCOR2,RXRA
Pancreatic Secretion Signaling Pathway	0.87	1.1547	0.0876	ADCY9,ARHGEF16,BET1L,EIF4EBP1,PAK4,PLCB1,PPP1CA,PRKCE,PRKCZ,SLC4A2,SLC4A7,STXBP5
Cytotoxic T Lymphocyte-mediated Apoptosis of Target Cells	0.87		0.143	CASP6,CASP8,FAS
Transcriptional regulation by the AP-2 (TFAP2) family of transcription factors	0.87		0.143	DEK,KCTD1,NPM1
Xenobiotic Metabolism CAR Signaling Pathway	0.868	0	0.0964	ALDH16A1,ALDH1B1,GSTA4,GSTP1,PPP2R1B,PRKCE,PRKCZ,RXRA
CDK5 Signaling	0.865	-1.13389	0.1	ADCY9,KRAS,LAMA5,LAMB1,MAPT,PPP1CA,PPP2R1B
Iron homeostasis signaling pathway	0.865		0.1	FTH1,FXN,HMOX1,IREB2,SMAD5,STEAP3,TFRC
Coronavirus Pathogenesis Pathway	0.857	-0.301511	0.0887	CASP8,CCDC22,CCND1,E2F4,EIF4E,HDAC9,IKBKB,NPM1,RPS27,RPS29,RPS7
Granzyme A Signaling	0.844	-2.44949	0.103	APEX1,MT-ND3,NDUFB1,NDUFB10,NDUFB9,NDUFV1
Glutathione-mediated Detoxification	0.844		0.182	GSTA4,GSTP1
eNOS Signaling	0.842	0.816497	0.0986	ADCY9,CASP8,HSPA8,PRKCE,PRKCZ,SLC7A1,STUB1
Signaling by NOTCH1	0.826	0.447214	0.109	APH1A,HDAC9,HES1,NCOR1,NCOR2
White Adipose Tissue Browning Pathway	0.826	1	0.109	ADCY9,NRF1,RXRA,SIRT1,SLC16A1
RHO GTPase cycle	0.824	2.74563	0.076	ABR,ACTC1,ACTG1,ARHGAP29,ARHGAP35,ARHGEF16,CAVIN1,DIAPH3,DSG2,FMNL2,GARRE1,HINT2,IQGAP3,NISCH,PAK4,PKP4,SLC4A7,SPTAN1,STARD13,STBD1,STEAP3,TFRC,TIAM1,TPM3,TRA2B,WIPF2
HEY1 Signaling Pathway	0.819	0	0.102	APH1A,E2F4,NCOR1,NCOR2,SIRT1,SMAD5
Agrin Interactions at Neuromuscular Junction	0.798	2	0.106	ACTC1,ACTG1,KRAS,LAMB1,PAK4
Apoptotic execution phase	0.798	1.34164	0.106	CASP6,CASP8,DSG2,MAPT,SPTAN1
Xenobiotic Metabolism Signaling	0.791		0.0845	ALDH16A1,ALDH1B1,GSTA4,GSTP1,HMOX1,KRAS,NCOR2,NQO2,PPP2R1B,PRKCE,PRKCZ,RXRA
RIPK1-mediated regulated necrosis	0.784		0.13	CASP8,FAS,STUB1
Glycosaminoglycan metabolism	0.783	-1	0.114	B3GALT6,B3GAT3,OMD,SDC2
Sensory processing of sound by inner hair cells of the cochlea	0.783	2	0.114	ACTG1,EPB41L3,EZR,SPTAN1
TNFR1 Signaling	0.783	2	0.114	CASP6,CASP8,IKBKB,PAK4
Regulation of RUNX1 Expression and Activity	0.782		0.167	CCND1,MOV10
Sumoylation Pathway	0.777	0	0.0946	FAS,RAN,RANGAP1,SIRT1,SLC19A1,STUB1,UBA2
Transcriptional regulation by RUNX3	0.777	2.64575	0.0946	CCND1,HES1,KRAS,PSMC4,PSME1,SMURF2,TEAD1
Acetylcholine Receptor Signaling Pathway	0.767	-0.707107	0.0909	ADCY9,APH1A,CASP6,CASP8,HMOX1,PLCB1,PRKCE,PRKCZ
Eukaryotic Translation Elongation	0.767	0.707107	0.0909	RPL10A,RPL14,RPL18,RPL37A,RPL6,RPS27,RPS29,RPS7
Fatty Acid β-oxidation III (Unsaturated, Odd Number)	0.762		0.333	ECI2
Formaldehyde Oxidation II (Glutathione-dependent)	0.762		0.333	ADH5
Galactose catabolism	0.762		0.333	GALT
Glycine Cleavage Complex	0.762		0.333	DLD
N-acetylglucosamine Degradation II	0.762		0.333	GNPDA1
NAD Biosynthesis from 2-amino-3-carboxymuconate Semialdehyde	0.762		0.333	QPRT
NAD biosynthesis II (from tryptophan)	0.762		0.333	QPRT
NADH Repair	0.762		0.333	GAPDH
SUMOylation of nuclear envelope proteins	0.762		0.333	RANGAP1
Threonine catabolism	0.762		0.333	SDSL
mRNA Editing	0.762		0.333	APOBEC3B
Stearate Biosynthesis I (Animals)	0.752		0.111	ACOT8,DHCR24,PPT1,SIRT1
Detoxification of Reactive Oxygen Species	0.745		0.125	GPX8,GSTP1,PRDX1
Apoptosis Signaling	0.736	1.13389	0.0921	CASP6,CASP8,FAS,IKBKB,KRAS,PRKCE,SPTAN1
Endothelin-1 Signaling	0.729	0	0.0889	ADCY9,CASP6,CASP8,HMOX1,KRAS,PLCB1,PRKCE,PRKCZ
IL-10 Signaling	0.726	-0.816497	0.0952	CCND1,HMOX1,IKBKB,PBX1,PKM,SIRT1
Dopamine Degradation	0.726		0.154	ALDH1B1,COMT
EGR2 and SOX10-mediated initiation of Schwann cell myelination	0.726		0.154	LAMB1,TEAD1
Estrogen-mediated S-phase Entry	0.726		0.154	CCND1,E2F4
Metabolism of porphyrins	0.726		0.154	ALAS1,HMOX1
NFE2L2 regulating anti-oxidant/detoxification enzymes	0.726		0.154	HMOX1,PRDX1
SUMOylation of transcription cofactors	0.722	1	0.108	NCOA2,NCOR2,NPM1,PIAS3
Sertoli Cell-Sertoli Cell Junction Signaling	0.715	3.31662	0.0827	ACTC1,ACTG1,CDH5,CLINT1,KRAS,LAMA5,LAMB1,PAK4,SPTAN1,TJAP1,TUBB6
Mitochondrial translation	0.712	2.12132	0.0879	MRPL11,MRPL22,MRPL52,MRPL55,MRPL9,MRPS16,MRPS18B,MTRF1L
SRP-dependent cotranslational protein targeting to membrane	0.711	1	0.0857	RPL10A,RPL14,RPL18,RPL37A,RPL6,RPS27,RPS29,RPS7,SPCS1
Degradation of the extracellular matrix	0.708		0.12	BSG,LAMA5,LAMB1
Glucose metabolism	0.704	0	0.0938	GNPDA1,NUP62,PCK2,PKM,PPP2R1B,TPR
Dilated Cardiomyopathy Signaling Pathway	0.697	0	0.0897	ACTC1,ACTG1,ADCY9,DSG2,MYH10,PRKCE,TPM1
UVB-Induced MAPK Signaling	0.694	0	0.105	EIF4E,EIF4EBP1,PRKCE,PRKCZ
RAC Signaling	0.694	1.34164	0.087	ANK1,IQGAP3,KRAS,LIMK2,PAK4,PARD3,PRKCZ,TIAM1
Response of EIF2AK4 (GCN2) to amino acid deficiency	0.694	0.707107	0.087	RPL10A,RPL14,RPL18,RPL37A,RPL6,RPS27,RPS29,RPS7
Virus Entry via Endocytic Pathways	0.694	1.88982	0.087	ACTC1,ACTG1,AP5B1,AP5Z1,KRAS,PRKCE,PRKCZ,TFRC
Small Cell Lung Cancer Signaling	0.683		0.0923	CCND1,E2F4,HDAC9,IKBKB,PIAS3,RXRA
p53 Signaling	0.683	0.447214	0.0923	CASP6,CCND1,FAS,HDAC9,JMY,SIRT1
Mitotic Metaphase and Anaphase	0.683	2	0.0769	CDC20,CDC26,CDCA5,CENPQ,CLASP2,MAD1L1,NUP62,PPP2R1B,PSMC4,PSME1,RAN,RANGAP1,RPS27,TUBB6,VRK1,ZWINT
Colanic Acid Building Blocks Biosynthesis	0.676		0.143	GALT,MPI
Metabolism of cofactors	0.676		0.143	COQ3,COQ5
Miscellaneous transport and binding events	0.676		0.143	LRRC8A,LRRC8E
Notch Signaling	0.676		0.143	APH1A,HES1
SUMOylation of intracellular receptors	0.676		0.143	PIAS3,RXRA
TWEAK Signaling	0.674		0.115	CASP6,CASP8,IKBKB
Formation of WDR5-containing histone-modifying complexes	0.667	-1	0.103	BOD1L1,HCFC1,KMT2A,MEN1
Transcriptional Regulation by MECP2	0.667		0.103	DGCR8,MOV10,NCOR1,NCOR2
Fcγ Receptor-mediated Phagocytosis in Macrophages and Monocytes	0.663	0.816497	0.0909	ACTC1,ACTG1,EZR,HMOX1,PRKCE,PRKCZ
Selenoamino acid metabolism	0.66	0.707107	0.0851	RPL10A,RPL14,RPL18,RPL37A,RPL6,RPS27,RPS29,RPS7
Parkinson's Signaling Pathway	0.653	-1.89737	0.0813	ACTC1,ACTG1,ALDH16A1,ALDH1B1,MT-ND3,NDUFB1,NDUFB10,NDUFB9,NDUFV1,TUBB6
Integration of energy metabolism	0.65	-0.447214	0.0943	ADCY9,PLCB1,PPP2R1B,STK11,TKT
2-ketoglutarate Dehydrogenase Complex	0.65		0.25	DLD
Arginine Biosynthesis IV	0.65		0.25	ASL
Branched-chain α-keto acid Dehydrogenase Complex	0.65		0.25	DLD
Heme Degradation	0.65		0.25	HMOX1
Inositol Pyrophosphates Biosynthesis	0.65		0.25	IPMK
Metabolism of Angiotensinogen to Angiotensins	0.65		0.25	ENPEP
Molybdenum Cofactor Biosynthesis	0.65		0.25	MOCS2
Neurotransmitter clearance	0.65		0.25	COMT
Pentose Phosphate Pathway (Non-oxidative Branch)	0.65		0.25	TKT
Tetrapyrrole Biosynthesis II	0.65		0.25	ALAS1
Cell surface interactions at the vascular wall	0.643	0.816497	0.0896	BSG,KRAS,PICK1,SDC2,SLC16A1,SLC7A6
HIPPO signaling	0.643	0	0.0896	FRMD6,PARD3,PPP1CA,PPP2R1B,SMAD5,TEAD1
RHOA Signaling	0.642	1.63299	0.0864	ACTC1,ACTG1,ARHGAP35,EZR,LIMK2,NRP2,SEPTIN3
TNF signaling	0.641	2	0.1	CASP8,IKBKB,SHARPIN,STUB1
PXR/RXR Activation	0.641		0.111	ALAS1,PCK2,RXRA
Signaling by NOTCH3	0.641		0.111	APH1A,HES1,PBX1
Smooth Muscle Contraction	0.641		0.111	LMOD1,TPM1,TPM3
BMAL1:CLOCK,NPAS2 activates circadian gene expression	0.631		0.133	NCOA2,RXRA
Chondroitin Sulfate Biosynthesis	0.631		0.133	B3GALT6,B3GAT3
D-myo-inositol (1,3,4)-trisphosphate Biosynthesis	0.631		0.133	INPP5A,IPMK
RORA activates gene expression	0.631		0.133	NCOA2,RXRA
mTOR Signaling	0.627	0	0.0779	EIF4A1,EIF4E,EIF4EBP1,HMOX1,KRAS,PPP2R1B,PRKCE,PRKCZ,RPS27,RPS29,RPS7,STK11
Regulation of eIF4 and p70S6K Signaling	0.619		0.0786	EIF1AX,EIF4A1,EIF4E,EIF4EBP1,KRAS,PABPC1,PPP2R1B,PRKCZ,RPS27,RPS29,RPS7
PPAR Signaling	0.607	-1.34164	0.0909	IKBKB,KRAS,NCOR1,NCOR2,RXRA
CDC42 Signaling	0.592	1	0.0833	DIAPH3,EXOC1,IQGAP3,LIMK2,PAK4,PARD3,PRKCZ
Apelin Adipocyte Signaling Pathway	0.592	0	0.0952	ADCY9,GPX4,GPX8,GSTP1
Branched-chain amino acid catabolism	0.59		0.125	BCAT1,DLD
Chaperone Mediated Autophagy	0.59		0.125	HSPA8,LAMP2
Dermatan Sulfate Biosynthesis	0.59		0.125	B3GALT6,B3GAT3
MyD88 cascade initiated on plasma membrane	0.59		0.125	ECSIT,IKBKB
MyD88 dependent cascade initiated on endosome	0.59		0.125	ECSIT,IKBKB
RAN Signaling	0.59		0.125	RAN,RANGAP1
Vitamin-C Transport	0.59		0.125	LRRC8A,LRRC8E
EPH-Ephrin signaling	0.588	0	0.0857	ACTG1,APH1A,LIMK2,MYH10,SDC2,TIAM1
Signaling by ERBB4	0.582		0.103	APH1A,KRAS,NCOR1
Triacylglycerol Biosynthesis	0.582		0.103	AGPAT4,LPCAT2,SIRT1
2-oxobutanoate Degradation I	0.566		0.2	DLD
Airway Pathology in Chronic Obstructive Pulmonary Disease	0.566		0.2	RBP4
Galactose Degradation I (Leloir Pathway)	0.566		0.2	GALT
Glycine Betaine Degradation	0.566		0.2	SDSL
Ketone body metabolism	0.566		0.2	OXCT1
Thyroid Hormone Metabolism II (via Conjugation and/or Degradation)	0.566		0.2	B3GAT3
Urea Cycle	0.566		0.2	ASL
Tight Junction Signaling	0.563		0.0783	ACTC1,ACTG1,BET1L,MYH10,PARD3,PPP2R1B,PRKCZ,SPTAN1,TIAM1
Gustation Pathway	0.555		0.1	ADCY9,LRRC8A,LRRC8E
Transcriptional Regulation by VENTX	0.555		0.1	CCND1,CDC26,MOV10
SNARE Signaling Pathway	0.554	0	0.0833	ADCY9,BET1L,HSPA8,MYH10,RAB27A,STXBP5
Ethanol Degradation II	0.552		0.118	ADH5,ALDH1B1
Gluconeogenesis I	0.552		0.118	ENO1,GAPDH
Nucleotide salvage	0.552		0.118	ADK,GMPR2
RAS processing	0.552		0.118	GOLGA7,KRAS
Signaling by NOTCH2	0.552		0.118	APH1A,HES1
Signaling by NTRK2 (TRKB)	0.552		0.118	KRAS,TIAM1
Epithelial Adherens Junction Signaling	0.55	1.66667	0.0776	ARHGAP35,FRMD6,KRAS,LIMK2,MYH10,PAK4,PPP2R1B,STK11,TIAM1
Clathrin-mediated Endocytosis Signaling	0.548		0.0763	ACTC1,ACTG1,AP5B1,AP5Z1,CD2AP,HSPA8,RAB5B,RBP4,SH3GLB2,TFRC
Dopamine Receptor Signaling	0.547		0.0909	ADCY9,COMT,PPP1CA,PPP2R1B
Extra-nuclear estrogen signaling	0.547	2	0.0909	CCND1,KRAS,PRKCZ,PRMT1
Peroxisomal protein import	0.547	0	0.0909	ACOT8,ECI2,NUDT19,PEX14
Actin Cytoskeleton Signaling	0.546	2.11058	0.0753	ACTC1,ACTG1,ARHGAP35,DIAPH3,EZR,IQGAP3,KRAS,LIMK2,MYH10,PAK4,TIAM1
COPI-mediated anterograde transport	0.545	0.377964	0.0805	ANK1,ANK3,BET1L,CD59,DCTN2,SPTAN1,TUBB6
Ferroptosis Signaling Pathway	0.545	0.377964	0.0805	FTH1,GPX4,HMOX1,IREB2,KRAS,STEAP3,TFRC
RUNX1 regulates megakaryocyte differentiation and platelet function	0.529		0.0968	KMT2A,MOV10,PRMT1
RAB geranylgeranylation	0.526	1	0.0889	PTP4A2,RAB27A,RAB34,RAB5B
SUMOylation of DNA replication proteins	0.526	2	0.0889	NUP62,PIAS3,RANGAP1,TPR
Insulin processing	0.517		0.111	EXOC1,RAB27A
Nephrin family interactions	0.517		0.111	CD2AP,SPTAN1
RHO GTPases Activate ROCKs	0.517		0.111	LIMK2,MYH10
TCA Cycle II (Eukaryotic)	0.517		0.111	DLD,IDH3A
Valine Degradation I	0.517		0.111	BCAT1,DLD
Adrenergic Receptor Signaling Pathway (Enhanced)	0.513	0.447214	0.0833	ADCY9,COMT,PLCB1,PRKCE,PRKCZ
Processing of Capped Intron-Containing Pre-mRNA	0.507	2.06474	0.0699	BUD31,CCDC12,EIF4E,GPATCH1,GPKOW,HNRNPH2,HSPA8,IK,LSM8,NUP62,PCBP2,PTBP1,SF1,SF3A3,SRSF11,SRSF4,TPR,TRA2B,ZMAT2
Bladder Cancer Signaling	0.506		0.087	CCND1,E2F4,HDAC9,KRAS
Cell junction organization	0.506	2	0.087	ACTG1,CDH5,PARD3,PVR
DDX58/IFIH1-mediated induction of interferon-alpha/beta	0.506	1	0.087	CASP8,IKBKB,PCBP2,SIKE1
Role of CHK Proteins in Cell Cycle Checkpoint Control	0.506		0.087	E2F4,PPP2R1B,RAD1,SLC19A1
GDP-mannose Biosynthesis	0.5		0.167	MPI
Nicotine Degradation II	0.5		0.167	B3GAT3
Nicotine Degradation III	0.5		0.167	B3GAT3
Pentose phosphate pathway	0.5		0.167	TKT
Salvage Pathways of Pyrimidine Deoxyribonucleotides	0.5		0.167	APOBEC3B
Surfactant metabolism	0.5		0.167	LMCD1
Synthesis, secretion, and deacylation of Ghrelin	0.5		0.167	SPCS1
TRAIL signaling	0.5		0.167	CASP8
Transcriptional regulation of pluripotent stem cells	0.5		0.167	PBX1
WNT ligand biogenesis and trafficking	0.5		0.167	SNX3
WNK Renal Signaling Pathway	0.496	0.447214	0.082	LRRC8A,LRRC8E,PRKCE,PRKCZ,SLC12A7
Huntington's Disease Signaling	0.493	-1.63299	0.0708	ATP5F1B,ATP5F1D,BET1L,CASP6,CASP8,HDAC9,HSPA8,NCOR1,NCOR2,PLCB1,PRKCE,PRKCZ,PSMC4,PSME1,TGM2
Circadian Rhythm Signaling	0.489		0.0744	ADCY9,CIRBP,EIF4E,EIF4EBP1,KRAS,PLCB1,PRKCE,PRKCZ,SIRT1
Dopamine-DARPP32 Feedback in cAMP Signaling	0.488	-0.816497	0.0769	ADCY9,PAWR,PLCB1,PPP1CA,PPP2R1B,PRKCE,PRKCZ
GPCR-Mediated Nutrient Sensing in Enteroendocrine Cells	0.487	0	0.0851	ADCY9,PLCB1,PRKCE,PRKCZ
Semaphorin interactions	0.487	-1	0.0851	ARHGAP35,LIMK2,MYH10,PLXNA2
VEGF Family Ligand-Receptor Interactions	0.487		0.0851	KRAS,NRP2,PRKCE,PRKCZ
Mitochondrial Fatty Acid Beta-Oxidation	0.486		0.105	ACAA2,ACBD6
Retinoid metabolism and transport	0.486		0.105	RBP4,SDC2
Superpathway of D-myo-inositol (1,4,5)-trisphosphate Metabolism	0.486		0.105	INPP5A,IPMK
Synaptogenesis Signaling Pathway	0.484	0	0.0719	ADCY9,BET1L,CDH5,CLASP2,EIF4EBP1,HSPA8,KRAS,MAPT,PRKCE,RAB5B,STXBP5,TIAM1
DNA damage-induced 14-3-3σ Signaling	0.481		0.0909	CASP6,CASP8,RAD1
Factors Promoting Cardiogenesis in Vertebrates	0.479	0.447214	0.0806	CCND1,PLCB1,PRKCE,PRKCZ,SMAD5
ERBB4 Signaling	0.468		0.0833	APH1A,KRAS,PRKCE,PRKCZ
Leukocyte Extravasation Signaling	0.462	1.13389	0.0753	ACTC1,ACTG1,ARHGAP35,CDH5,EZR,PRKCE,PRKCZ
NLR signaling pathways	0.459		0.0882	CASP8,HMOX1,IKBKB
Resolution of Abasic Sites (AP sites)	0.459		0.0882	APEX1,PARG,POLD3
Signaling by PTK6	0.459		0.0882	ARHGAP35,CCND1,KRAS
CDP-diacylglycerol Biosynthesis I	0.456		0.1	AGPAT4,LPCAT2
MyD88:MAL(TIRAP) cascade initiated on plasma membrane	0.456		0.1	ECSIT,IKBKB
Phospholipases	0.456		0.1	HMOX1,PLCB1
Toll Like Receptor 3 (TLR3) Cascade	0.456		0.1	CASP8,IKBKB
Cellular Effects of Sildenafil (Viagra)	0.455	1.1547	0.0706	ACTC1,ACTG1,ADCY9,CASP8,FAS,KRAS,MYH10,PPP1CA,PPP2R1B,PRKCE,SIRT1,SMAD5
Caveolar-mediated Endocytosis Signaling	0.451		0.0816	ACTC1,ACTG1,CAVIN1,RAB5B
Macropinocytosis Signaling	0.451	1	0.0816	KRAS,PRKCE,PRKCZ,RAB34
Spliceosomal Cycle	0.451	1	0.0816	GPKOW,HSPA8,SF1,SF3A3
GP6 Signaling Pathway	0.448	-0.447214	0.0781	COL25A1,LAMA5,LAMB1,PRKCE,PRKCZ
p75 NTR receptor-mediated signalling	0.448	1.34164	0.0781	ABR,APH1A,ARHGEF16,IKBKB,TIAM1
CCR3 Signaling in Eosinophils	0.448	0.447214	0.0759	KRAS,LIMK2,PAK4,PLCB1,PRKCE,PRKCZ
Formation of axial mesoderm	0.446		0.143	FOXA1
Inflammasome pathway	0.446		0.143	CASP8
Lipophagy	0.446		0.143	HSPA8
Lysine catabolism	0.446		0.143	DLD
NFE2L2 regulates pentose phosphate pathway genes	0.446		0.143	TKT
YAP1- and WWTR1 (TAZ)-stimulated gene expression	0.446		0.143	TEAD1
MYC Mediated Apoptosis Signaling	0.438		0.0857	CASP8,FAS,IKBKB
TBC/RABGAPs	0.438		0.0857	GABARAP,RAB5B,TBC1D14
p70S6K Signaling	0.437	-0.377964	0.0737	EEF2K,KRAS,MAPT,PLCB1,PPP2R1B,PRKCE,PRKCZ
DNA Methylation and Transcriptional Repression Signaling	0.433		0.0769	CDK19,E2F4,FOXA1,TCF20,TEAD1
Transcriptional Regulatory Network in Embryonic Stem Cells	0.433	-0.447214	0.0769	ALKBH5,ESRRB,KRAS,SMAD5,SMARCAD1
RHOGDI Signaling	0.433	-1.41421	0.0714	ACTC1,ACTG1,ARHGAP35,ARHGEF16,CDH5,EZR,LIMK2,MYH10,PAK4
MyD88-independent TLR4 cascade	0.429		0.0952	CASP8,IKBKB
Signaling by Rho Family GTPases	0.423	2.33333	0.0696	ACTC1,ACTG1,ARHGEF16,CDH5,DIAPH3,EZR,LIMK2,PAK4,PARD3,PRKCZ,SEPTIN3
Tumor Microenvironment Pathway	0.419	1.34164	0.0758	CCND1,FAS,KRAS,SLC16A1,TIAM1
TP53 Regulates Transcription of Cell Cycle Genes	0.418		0.0833	E2F4,NPM1,PRMT1
NUR77 Signaling in T Lymphocytes	0.417	1	0.0784	HDAC9,PRKCE,PRKCZ,RXRA
Neutrophil Extracellular Trap Signaling Pathway	0.416	0.83205	0.0684	ATP5F1B,ATP5F1D,CASP6,CASP8,COL25A1,MT-ND3,NDUFB1,NDUFB10,NDUFB9,NDUFV1,PLCB1,PRKCE,PRKCZ
14-3-3-mediated Signaling	0.414	0	0.0722	KRAS,MAPT,PLCB1,PRKCE,PRKCZ,STK11,TUBB6
BAG2 Signaling Pathway	0.405	-1	0.0746	HSPA8,MAPT,PSMC4,PSME1,STUB1
Gap Junction Signaling	0.405	2.11058	0.0688	ACTC1,ACTG1,ADCY9,CCND1,HSPA8,KRAS,PLCB1,PRKCE,PRKCZ,SMAD5,TUBB6
G alpha (z) signalling events	0.404		0.0909	ADCY9,PRKCE
Neurexins and neuroligins	0.404		0.0909	EPB41L3,SHARPIN
Phosphatidylglycerol Biosynthesis II (Non-plastidic)	0.404		0.0909	AGPAT4,LPCAT2
Hematoma Resolution Signaling Pathway	0.402	1.13389	0.0714	FTH1,HMOX1,MT-ND3,NDUFB1,NDUFB10,NDUFB9,NDUFV1
Autoimmune Thyroid Disease Signaling	0.401		0.125	FAS
Calcium Transport I	0.401		0.125	ATP2C1
Cardiomyocyte Differentiation via BMP Receptors	0.401		0.125	SMAD5
Choline Biosynthesis III	0.401		0.125	HMOX1
DNA Damage Reversal	0.401		0.125	ALKBH5
GABA synthesis, release, reuptake and degradation	0.401		0.125	HSPA8
Graft-versus-Host Disease Signaling	0.401		0.125	FAS
Heme Biosynthesis II	0.401		0.125	ALAS1
Ketogenesis	0.401		0.125	ACAA2
Leucine Degradation I	0.401		0.125	BCAT1
Melatonin Degradation I	0.401		0.125	B3GAT3
Pentose Phosphate Pathway	0.401		0.125	TKT
Receptor-type tyrosine-protein phosphatases	0.401		0.125	PPFIBP1
Response of EIF2AK1 (HRI) to heme deficiency	0.401		0.125	EIF2AK1
Signaling by ERBB2	0.4		0.0811	KRAS,PRKCE,STUB1
Chronic Myeloid Leukemia Signaling	0.397	-0.301511	0.0683	CCND1,E2F4,FAS,HDAC9,HES1,IKBKB,KRAS,PCBP2,PLCB1,RAN,SIRT1
Microautophagy Signaling Pathway	0.397	1.13389	0.0702	COL25A1,HSPA8,LAMP2,PSMC4,PSME1,STX17,VPS25,VPS28
Non-Small Cell Lung Cancer Signaling	0.391		0.0735	CCND1,E2F4,HDAC9,KRAS,RXRA
Mitotic Prometaphase	0.386	2.3094	0.0674	CDC20,CDCA5,CENPQ,CLASP2,DCTN2,EML4,MAD1L1,PPP2R1B,RANGAP1,RPS27,TUBB6,ZWINT
Glioma Signaling	0.385		0.0714	CCND1,E2F4,HDAC9,KRAS,PRKCE,PRKCZ
Osteoarthritis Pathway	0.385	1.63299	0.0714	CASP6,CASP8,HES1,RBP4,SIRT1,SMAD5
XBP1(S) activates chaperone genes	0.382		0.0789	FKBP14,HYOU1,TPP1
Role of RIG1-like Receptors in Antiviral Innate Immunity	0.38		0.087	CASP8,IKBKB
Glycerophospholipid biosynthesis	0.372	1	0.0741	AGPAT4,ETNK1,LPCAT2,PCYT2
Amyloid Processing	0.365		0.0769	APH1A,MAPT,PRKCE
Serotonin Receptor Signaling	0.362	0.83205	0.066	ADCY9,ARFGEF2,EIF4EBP1,HMOX1,KRAS,MAPT,PAK4,PLCB1,PRKCE,PRKCZ,RAB27A,TEAD1,TGM2
Activated PKN1 stimulates transcription of AR regulated genes KLK2 and KLK3	0.362		0.111	NCOA2
Allograft Rejection Signaling	0.362		0.111	FAS
FOXO-mediated transcription of cell death genes	0.362		0.111	STK11
Incretin synthesis, secretion, and inactivation	0.362		0.111	SPCS1
Processing and activation of SUMO	0.362		0.111	UBA2
SUMOylation of immune response proteins	0.362		0.111	PIAS3
Superpathway of Citrulline Metabolism	0.362		0.111	ASL
Superpathway of Melatonin Degradation	0.362		0.111	B3GAT3
UDP-N-acetyl-D-galactosamine Biosynthesis II	0.362		0.111	GNPDA1
Cellular response to heat stress	0.362	0	0.0698	BAG5,HSPA8,NUP62,RPS19BP1,SIRT1,TPR
Kinetochore Metaphase Signaling Pathway	0.362	0.447214	0.0698	CDC20,CDC26,CENPQ,MAD1L1,PPP1CA,ZWINT
Asparagine N-linked glycosylation	0.358		0.0833	DHDDS,MPI
Fatty Acid β-oxidation I	0.358		0.0833	ACAA2,ECI2
Heparan Sulfate Biosynthesis	0.358		0.0833	B3GALT6,B3GAT3
Retinoic acid Mediated Apoptosis Signaling	0.358		0.0833	CASP8,RXRA
Deadenylation-dependent mRNA decay	0.357	1	0.0727	DCP1B,EIF4A1,EIF4E,PABPC1
NF-κB Activation by Viruses	0.357	1	0.0727	IKBKB,KRAS,PRKCE,PRKCZ
PEDF Signaling	0.357	2	0.0727	CASP8,FAS,IKBKB,KRAS
Sphingosine-1-phosphate Signaling	0.357	-2	0.0727	ADCY9,CASP6,CASP8,PLCB1
Telomerase Signaling	0.354		0.0704	HDAC9,KRAS,PPP2R1B,TERF1,TPP1
trans-Golgi Network Vesicle Budding	0.354	-0.447214	0.0704	CLINT1,FTH1,HSPA8,TFRC,TPD52L1
Phagosome Maturation	0.35		0.068	BET1L,DYNLRB1,LAMP2,PRDX1,RAB5B,TUBB6,VPS28
IL-8 Signaling	0.349	0	0.0672	CCND1,EIF4EBP1,HMOX1,IKBKB,KRAS,LIMK2,PRKCE,PRKCZ
Role of PKR in Interferon Induction and Antiviral Response	0.342	2.23607	0.0694	CASP8,FAS,HSPA8,IKBKB,NPM1
Cardiac β-adrenergic Signaling	0.341	1.34164	0.0682	ADCY9,APEX1,ENPP1,PKIB,PPP1CA,PPP2R1B
Energy dependent regulation of mTOR by LKB1-AMPK	0.338		0.08	LAMTOR5,STK11
Superpathway of Cholesterol Biosynthesis	0.338		0.08	ACAA2,DHCR24
Superpathway of Methionine Degradation	0.338		0.08	DLD,PRMT1
CGAS-STING Signaling Pathway	0.333		0.0732	ENPP1,IKBKB,LRRC8A
UVC-Induced MAPK Signaling	0.333		0.0732	KRAS,PRKCE,PRKCZ
Signaling by MET	0.331	0	0.0702	KRAS,LAMA5,LAMB1,RANBP10
Hedgehog 'off' state	0.33	1.34164	0.0674	ADCY9,IFT52,MKS1,PSMC4,PSME1,TUBB6
Apelin Liver Signaling Pathway	0.328		0.1	FAS
Histamine Degradation	0.328		0.1	ALDH1B1
Inhibition of Matrix Metalloproteases	0.328		0.1	SDC2
Semaphorin Neuronal Repulsive Signaling Pathway	0.32	0	0.0667	LIMK2,MAPT,NRP2,PAK4,PLXNA2,STK11
Immunoregulatory interactions between a Lymphoid and a non-Lymphoid cell	0.319		0.0769	MICB,PVR
nNOS Signaling in Neurons	0.319		0.0769	PRKCE,PRKCZ
S100 Family Signaling Pathway	0.318	0.904534	0.0643	ATP5F1B,ATP5F1D,BSG,EZR,IKBKB,PLCB1,PRKCE,PRKCZ,SMAD5,TPM1,TPM3
Cell Cycle: G1/S Checkpoint Regulation	0.318		0.0714	CCND1,E2F4,HDAC9
Metabolism of water-soluble vitamins and cofactors	0.318		0.0714	ENPP1,MOCS2,PNPO
Cyclins and Cell Cycle Regulation	0.318		0.069	CCND1,E2F4,HDAC9,PPP2R1B
Opioid Signalling	0.318	0	0.069	ADCY9,PLCB1,PPP1CA,PPP2R1B
Remodeling of Epithelial Adherens Junctions	0.318		0.069	ACTC1,ACTG1,RAB5B,TUBB6
Regulation of TP53 Activity through Phosphorylation	0.309	0.447214	0.0667	ATRIP,RAD1,STK11,TAF15,TPX2
MicroRNA Biogenesis Signaling Pathway	0.307	2.33333	0.0643	DGCR8,HMOX1,HSPA8,KRAS,NUP62,QKI,RAN,SMAD5,TPR
Beta-catenin independent WNT signaling	0.306	0	0.0678	KRAS,MOV10,PLCB1,SMURF2
Semaphorin Signaling in Neurons	0.304		0.0698	LIMK2,PAK4,PLXNA2
Gap junction trafficking and regulation	0.301		0.0741	ACTG1,TUBB6
Late endosomal microautophagy	0.301		0.0741	HSPA8,VPS28
Nucleosome assembly	0.301		0.0741	CENPQ,NPM1
Phase II - Conjugation of compounds	0.301		0.0741	COMT,N6AMT1
Role of JAK family kinases in IL-6-type Cytokine Signaling	0.301		0.0741	CCND1,PIAS3
Role of OCT4 in Mammalian Embryonic Stem Cell Pluripotency	0.301		0.0741	CASP6,FOXA1
Carnitine metabolism	0.299		0.0909	RXRA
Complement System	0.299		0.0909	CD59
Fatty Acid α-oxidation	0.299		0.0909	ALDH1B1
Mevalonate Pathway I	0.299		0.0909	ACAA2
Protein methylation	0.299		0.0909	HSPA8
Putrescine Degradation III	0.299		0.0909	ALDH1B1
RHO GTPases Activate NADPH Oxidases	0.299		0.0909	PRKCZ
SIRT1 negatively regulates rRNA expression	0.299		0.0909	SIRT1
rRNA processing	0.299		0.0909	MT-ND3
Calcium Signaling	0.292		0.0645	ACTC1,ATP2C1,HDAC9,MYH10,TPM1,TPM3
HSP90 chaperone cycle for steroid hormone receptors in the presence of ligand	0.29		0.0682	DCTN2,HSPA8,TUBB6
Pancreatic Adenocarcinoma Signaling	0.288		0.0649	CCND1,E2F4,HDAC9,HMOX1,KRAS
Prostate Cancer Signaling	0.288	0.447214	0.0649	CCND1,E2F4,GSTP1,HDAC9,KRAS
Synaptic Long Term Potentiation	0.288	-0.447214	0.0649	KRAS,PLCB1,PPP1CA,PRKCE,PRKCZ
Signaling by NOTCH4	0.284	1	0.0656	APH1A,HES1,PSMC4,PSME1
Endosomal Sorting Complex Required For Transport (ESCRT)	0.284		0.0714	VPS25,VPS28
Neuroprotective Role of THOP1 in Alzheimer's Disease	0.284		0.0714	MAPT,TPP1
IL-12 Signaling and Production in Macrophages	0.283	0.816497	0.0638	IKBKB,PRKCE,PRKCZ,RBP4,RXRA,SIRT1
Autism Signaling Pathway	0.282	1.88982	0.063	ALDH16A1,ALDH1B1,DLD,EIF4E,EIF4EBP1,KRAS,L2HGDH,RXRA
Renin-Angiotensin Signaling	0.279	1	0.0641	ADCY9,KRAS,PAK4,PRKCE,PRKCZ
Wound Healing Signaling Pathway	0.279	2.23607	0.0641	COL25A1,IKBKB,KRAS,LAMA5,LAMB1
MSP-RON Signaling in Macrophages Pathway	0.278		0.0667	IKBKB,KRAS,PRKCZ
Phospholipase C Signaling	0.278	0.377964	0.0625	ADCY9,ARHGEF16,HDAC9,HMOX1,KRAS,PLCB1,PRKCE,PRKCZ,TGM2
Generic Transcription Pathway	0.275	0.707107	0.0625	ESRRB,HDAC9,MED4,NCOR1,NCOR2,RXRA,ZNF544,ZNF552
Arachidonic acid metabolism	0.274		0.0833	GPX4
Cholesterol Biosynthesis I	0.274		0.0833	DHCR24
Cholesterol Biosynthesis II (via 24,25-dihydrolanosterol)	0.274		0.0833	DHCR24
Cholesterol Biosynthesis III (via Desmosterol)	0.274		0.0833	DHCR24
Mitochondrial iron-sulfur cluster biogenesis	0.274		0.0833	FXN
Regulation of cholesterol biosynthesis by SREBP (SREBF)	0.274		0.0833	RAN
Tryptophan Degradation X (Mammalian, via Tryptamine)	0.274		0.0833	ALDH1B1
Activation of NMDA receptors and postsynaptic events	0.273	0	0.0645	KRAS,MAPT,PPM1E,TUBB6
PPARα/RXRα Activation	0.271	-0.816497	0.0625	ADCY9,IKBKB,KRAS,NCOR1,NCOR2,PLCB1,RXRA
Sirtuin Signaling Pathway	0.271	-1.50756	0.0616	APEX1,ATP5F1B,ATP5F1D,GABARAP,MT-ND3,NDUFB1,NDUFB10,NDUFB9,NDUFV1,PCK2,PDHA1,SIRT1,STK11
Synaptic Long Term Depression	0.269	0.447214	0.0633	KRAS,PLCB1,PPP2R1B,PRKCE,PRKCZ
FAT10 Cancer Signaling Pathway	0.268		0.069	HOXB9,IKBKB
Post-translational protein phosphorylation	0.265		0.0652	LAMB1,MEN1,SDC2
Thrombopoietin Signaling	0.265		0.0652	KRAS,PRKCE,PRKCZ
LPS-stimulated MAPK Signaling	0.263	1	0.0635	IKBKB,KRAS,PRKCE,PRKCZ
Neuroinflammation Signaling Pathway	0.258	0	0.0619	APH1A,CASP8,FAS,HMOX1,IKBKB,MAPT
CCR5 Signaling in Macrophages	0.254		0.0638	FAS,PRKCE,PRKCZ
Induction of Apoptosis by HIV1	0.254		0.0638	CASP8,FAS,IKBKB
DAG and IP3 signaling	0.254		0.0667	ADCY9,PRKCE
TAK1-dependent IKK and NF-kappa-B activation	0.254		0.0667	CASP8,IKBKB
ISG15 antiviral mechanism	0.253	2	0.0625	EIF4A1,EIF4E,NUP62,TPR
D-myo-inositol (1,4,5)-trisphosphate Degradation	0.251		0.0769	INPP5A
Telomere Extension by Telomerase	0.251		0.0769	TERF1
ESR-mediated signaling	0.251	0.447214	0.0617	CCND1,FOXA1,MOV10,NCOA2,PRMT1
S Phase	0.251	2.23607	0.0617	CCND1,CDCA5,E2F4,PSMC4,PSME1
ISGylation Signaling Pathway	0.243		0.0625	CCND1,DTX3L,KRAS
ERBB Signaling	0.243	1	0.0615	KRAS,PAK4,PRKCE,PRKCZ
Pathogen Induced Cytokine Storm Signaling Pathway	0.243	0	0.0615	CASP8,COL25A1,FTH1,RAB27A
Calcium-induced T Lymphocyte Apoptosis	0.24		0.0645	PRKCE,PRKCZ
Altered T Cell and B Cell Signaling in Rheumatoid Arthritis	0.23		0.0714	FAS
Ethanol Degradation IV	0.23		0.0714	ALDH1B1
Gastrin-CREB signalling pathway via PKC and MAPK	0.23		0.0714	KRAS
Glutaryl-CoA Degradation	0.23		0.0714	ACAA2
Granzyme B Signaling	0.23		0.0714	CASP8
Methionine Degradation I (to Homocysteine)	0.23		0.0714	PRMT1
Oxidative Ethanol Degradation III	0.23		0.0714	ALDH1B1
Regulation of TP53 Activity through Methylation	0.23		0.0714	JMY
SUMOylation of transcription factors	0.23		0.0714	PIAS3
Signaling by NTRK3 (TRKC)	0.23		0.0714	KRAS
Tryptophan Degradation III (Eukaryotic)	0.23		0.0714	ACAA2
Activation of IRF by Cytosolic Pattern Recognition Receptors	0.227		0.0625	IKBKB,SIKE1
GPCR-Mediated Integration of Enteroendocrine Signaling Exemplified by an L Cell	0.227		0.0625	ADCY9,PLCB1
Toll-like Receptor Signaling	0.227		0.0625	ECSIT,IKBKB
Transcriptional regulation by RUNX2	0.227		0.0625	CCND1,HES1
Activation of kainate receptors upon glutamate binding	0.212		0.0667	PLCB1
Collagen chain trimerization	0.212		0.0667	COL25A1
Complement cascade	0.212		0.0667	CD59
Cysteine Biosynthesis III (mammalia)	0.212		0.0667	PRMT1
GABA receptor activation	0.212		0.0667	ADCY9
Mismatch Repair	0.212		0.0667	POLD3
Regulation of beta-cell development	0.212		0.0667	HES1
Signaling by Type 1 Insulin-like Growth Factor 1 Receptor (IGF1R)	0.212		0.0667	KRAS
Superpathway of Geranylgeranyldiphosphate Biosynthesis I (via Mevalonate)	0.212		0.0667	ACAA2
Triglyceride metabolism	0.212		0.0667	PPP1CA
Effects of PIP2 hydrolysis	0.196		0.0625	PRKCE
FOXO-mediated transcription	0.196		0.0625	SIRT1
Peroxisomal lipid metabolism	0.196		0.0625	ACOT8
TNFR2 Signaling	0.196		0.0625	IKBKB
3-phosphoinositide Biosynthesis	0		0.0462	ENPP1,IPMK,ITPK1,PAWR,PPP1CA,PPP2R1B
3-phosphoinositide Degradation	0		0.0407	ENPP1,ITPK1,PAWR,PPP1CA,PPP2R1B
4-1BB Signaling in T Lymphocytes	0		0.0417	IKBKB
ABC-family proteins mediated transport	0		0.0441	DERL2,PSMC4,PSME1
AMPK Signaling	0	0.377964	0.0559	CCND1,EEF2K,EIF4EBP1,PCK2,PPM1E,PPP2R1B,RAB27A,SIRT1,STK11
ATM Signaling	0		0.0137	PPP2R1B
Actin Nucleation by ARP-WASP Complex	0		0.0175	KRAS
Activation of anterior HOX genes in hindbrain during early embryogenesis	0		0.0612	NCOR1,PBX1,RXRA
Activation of gene expression by SREBF (SREBP)	0		0.0556	NCOA2,RXRA
Activin Inhibin Signaling Pathway	0		0.0435	IKBKB,LIMK2,SMAD5
Acute Myeloid Leukemia Signaling	0		0.0492	CCND1,EIF4EBP1,KRAS
Acute Phase Response Signaling	0		0.0581	ECSIT,HMOX1,IKBKB,KRAS,RBP4
Adipogenesis pathway	0		0.0429	HDAC9,SIRT1,SMAD5
Adrenomedullin signaling pathway	0	1	0.0396	ADCY9,KRAS,PLCB1,RXRA
Aggrephagy	0		0.0312	TUBB6
Aldosterone Signaling in Epithelial Cells	0	0	0.0476	HSPA8,KRAS,PLCB1,PRKCE,PRKCZ
Amino acids regulate mTORC1	0		0.0238	LAMTOR5
Amyloid fiber formation	0		0.0323	APH1A
Amyotrophic Lateral Sclerosis Signaling	0		0.0217	RAB5B
Androgen Signaling	0	-1	0.0431	CCND1,NCOA2,PRKCE,PRKCZ,TAF15
Angiopoietin Signaling	0		0.0612	IKBKB,KRAS,PAK4
Antioxidant Action of Vitamin C	0		0.0612	HMOX1,IKBKB,PLCB1
Antiproliferative Role of Somatostatin Receptor 2	0		0.0233	KRAS
Antiproliferative Role of TOB in T Cell Signaling	0		0.0556	PABPC1
Apelin Cardiomyocyte Signaling Pathway	0		0.0545	PLCB1,PRKCE,PRKCZ
Apelin Endothelial Signaling Pathway	0	-0.447214	0.0575	ADCY9,KRAS,PLCB1,PRKCE,PRKCZ
Apelin Muscle Signaling Pathway	0		0.0333	NRF1
April Mediated Signaling	0		0.0357	IKBKB
Assembly and cell surface presentation of NMDA receptors	0		0.0357	TUBB6
Assembly of RNA Polymerase II Complex	0		0.0208	TAF15
Atherosclerosis Signaling	0		0.0345	RBP4
Autophagy	0	-1.34164	0.0395	GABARAP,LAMP2,PPP2R1B,SIRT1,STK11,STX17
Axonal Guidance Signaling	0		0.0498	CHMP1A,EIF4E,KRAS,LIMK2,NRP2,PAK4,PLCB1,PLXNA2,PRKCE,PRKCZ,SDC2,TUBB6
B Cell Activating Factor Signaling	0		0.0357	IKBKB
B Cell Receptor Signaling	0		0.0168	IKBKB,KRAS
B-WICH complex positively regulates rRNA expression	0		0.0286	DEK
BBSome Signaling Pathway	0		0.0275	IFT52,IFT70A,RAB5B
BER (Base Excision Repair) Pathway	0		0.05	APEX1,SLC19A1
BEX2 Signaling Pathway	0		0.0408	CCND1,PPP2R1B
BMP signaling pathway	0		0.0377	KRAS,SMAD5
Breast Cancer Regulation by Stathmin1	0	0	0.0588	ARHGEF16,CCND1,E2F4,KRAS,PLCB1,PPP1CA,PPP2R1B,PRKCE,PRKCZ,TUBB6
C-type lectin receptors (CLRs)	0	2.23607	0.0538	CASP8,IKBKB,KRAS,PSMC4,PSME1
CD27 Signaling in Lymphocytes	0		0.0541	CASP8,IKBKB
CD28 Signaling in T Helper Cells	0		0.0145	IKBKB
CD40 Signaling	0		0.0244	IKBKB
CDX Gastrointestinal Cancer Signaling Pathway	0		0.0377	CCND1,IKBKB
CLEAR Signaling Pathway	0	-0.301511	0.0595	GABARAP,IKBKB,KRAS,LAMTOR5,PPP2R1B,PRKCE,PRKCZ,RXRA,STK11,STUB1,TPP1
CNTF Signaling	0		0.0244	KRAS
COPII-mediated vesicle transport	0		0.0357	CD59,STX17
CREB Signaling in Neurons	0	0.447214	0.0362	ADCY9,KRAS,PLCB1,PRKCE,PRKCZ
CSDE1 Signaling Pathway	0		0.0513	PABPC1,PTBP1
CTLA4 Signaling in Cytotoxic T Lymphocytes	0		0.0288	HMOX1,KRAS,PPP2R1B
CXCR4 Signaling	0	0	0.0571	ADCY9,KRAS,PAK4,PLCB1,PRKCE,PRKCZ
Cachexia Signaling Pathway	0	1.89737	0.0581	ADCY9,CASP6,CASP8,HSPA8,IKBKB,PRKCE,PRKCZ,PSMC4,PSME1,SIRT1
Cancer Drug Resistance by Drug Efflux	0		0.0278	KRAS
Carboxyterminal post-translational modifications of tubulin	0		0.05	TUBB6
Cardiac Hypertrophy Signaling	0	1	0.029	ADCY9,EIF4E,KRAS,PLCB1
Cardiac Hypertrophy Signaling (Enhanced)	0	2.11058	0.0577	ADCY9,APEX1,DIAPH3,EIF4E,EIF4EBP1,ENPP1,HDAC9,IKBKB,KRAS,PLCB1,PRKCE,PRKCZ
Cargo concentration in the ER	0		0.0455	CD59
Cargo recognition for clathrin-mediated endocytosis	0		0.0294	COPS7A,TFRC
Cell Cycle Checkpoints	0	1.38675	0.0568	ATRIP,CDC20,CDC26,CENPQ,CLASP2,MAD1L1,PPP2R1B,PSMC4,PSME1,RAD1,RANGAP1,RPS27,ZWINT
Cell Cycle Control of Chromosomal Replication	0		0.02	CDK19
Cellular response to hypoxia	0		0.0364	PSMC4,PSME1
Ceramide Signaling	0		0.0536	KRAS,PPP2R1B,PRKCZ
Chemokine Signaling	0		0.06	KRAS,LIMK2,PLCB1
Cholecystokinin/Gastrin-mediated Signaling	0	0	0.0541	KRAS,PLCB1,PRKCE,PRKCZ
Cholesterol biosynthesis	0		0.0455	DHCR24
Cilium Assembly	0	0.377964	0.0435	DCTN2,DYNLRB1,EXOC1,IFT52,IFT70A,MKS1,TUBB6
Class I MHC mediated antigen processing and presentation	0	2.3094	0.0476	CDC20,CDC26,DTX3L,FBXW4,HECTD3,IKBKB,PSMC4,PSME1,SMURF2,STUB1,UBE2E2,UBE3D
Class I peroxisomal membrane protein import	0		0.0556	PEX14
Clathrin-mediated endocytosis	0	0	0.043	ACTG1,HSPA8,RAB5B,TFRC
Cohesin Chromatin Regulation Pathway	0	0	0.0432	CDC26,CDCA5,CDK19,MED4,PPP2R1B,TERF1
Collagen biosynthesis and modifying enzymes	0		0.0345	COL25A1
Collagen degradation	0		0.0476	COL25A1
Colorectal Cancer Metastasis Signaling	0	2	0.0315	ADCY9,CCND1,E2F4,KRAS
Coronavirus Replication Pathway	0		0.0333	TUBB6
Corticotropin Releasing Hormone Signaling	0		0.0448	ADCY9,PRKCE,PRKCZ
Costimulation by the CD28 family	0		0.0294	PPP2R1B
Cytosolic sensors of pathogen-associated DNA	0		0.0323	IKBKB
D-myo-inositol (1,4,5)-Trisphosphate Biosynthesis	0		0.0588	PLCB1
D-myo-inositol (1,4,5,6)-Tetrakisphosphate Biosynthesis	0	0	0.0531	ENPP1,IPMK,ITPK1,PAWR,PPP1CA,PPP2R1B
D-myo-inositol (3,4,5,6)-tetrakisphosphate Biosynthesis	0	0	0.0531	ENPP1,IPMK,ITPK1,PAWR,PPP1CA,PPP2R1B
D-myo-inositol-5-phosphate Metabolism	0	-1	0.0488	ENPP1,ITPK1,PAWR,PLCB1,PPP1CA,PPP2R1B
DAP12 interactions	0		0.0455	KRAS
DNA Damage Bypass	0		0.05	POLD3,USP10
DNA Damage/Telomere Stress Induced Senescence	0		0.0294	TERF1
DNA Replication Pre-Initiation	0		0.0375	CDC26,PSMC4,PSME1
Degradation of beta-catenin by the destruction complex	0		0.0429	PPP2R1B,PSMC4,PSME1
Dendritic Cell Maturation	0		0.0323	IKBKB,PLCB1
Deubiquitination	0	2.12132	0.0428	CDC20,HCFC1,PSMC4,PSME1,SMURF2,SNX3,USP10,USP19
E3 ubiquitin ligases ubiquitinate target proteins	0		0.0513	PEX14,SELENOS
ERB2-ERBB3 Signaling	0		0.0476	CCND1,KRAS
ERK/MAPK Signaling	0	1.13389	0.0547	EIF4E,EIF4EBP1,KRAS,PAK4,PPP1CA,PPP2R1B,PRKCE
ERK5 Signaling	0		0.0213	KRAS
Eicosanoid Signaling	0	0.816497	0.0448	ADCY9,CCND1,KRAS,PLCB1,PRKCE,PRKCZ
Endocannabinoid Cancer Inhibition Pathway	0	0	0.0465	ADCY9,CASP6,CASP8,CCND1
Endocannabinoid Developing Neuron Pathway	0		0.0357	ADCY9,CCND1,KRAS
Endocannabinoid Neuronal Synapse Pathway	0		0.0328	ADCY9,PLCB1
Endometrial Cancer Signaling	0		0.0426	CCND1,KRAS
Ephrin A Signaling	0		0.0349	APH1A,ARHGAP35,ARHGEF16
Ephrin Receptor Signaling	0	0	0.0333	KRAS,LIMK2,PAK4,SDC2
Erythropoietin Signaling Pathway	0	1	0.0533	CCND1,KRAS,PRKCE,PRKCZ
Estrogen-Dependent Breast Cancer Signaling	0		0.0417	CCND1,KRAS
Extracellular matrix organization	0		0.0435	LAMA5,LAMB1
FAK Signaling	0	1.34164	0.0318	ARHGAP35,CCND1,CDH5,KRAS,PAK4
FAT10 Signaling Pathway	0		0.0435	PSMC4,PSME1
FLT3 Signaling	0		0.0476	KRAS
FLT3 Signaling in Hematopoietic Progenitor Cells	0		0.0517	EIF4E,EIF4EBP1,KRAS
Factors involved in megakaryocyte development and platelet production	0		0.0179	ITPK1
Fanconi Anemia Pathway	0		0.0417	ATRIP
Fc Epsilon RI Signaling	0		0.0429	KRAS,PRKCE,PRKCZ
Fc epsilon receptor (FCERI) signaling	0	2	0.0392	IKBKB,KRAS,PSMC4,PSME1
Fcgamma receptor (FCGR) dependent phagocytosis	0		0.0435	ACTG1,PRKCE,WIPF2
FcγRIIB Signaling in B Lymphocytes	0		0.0256	KRAS
Folate Signaling Pathway	0		0.027	SLC19A1
G Beta Gamma Signaling	0		0.04	KRAS,PRKCE,PRKCZ
G Protein Signaling Mediated by Tubby	0		0.025	PLCB1
G alpha (12/13) signalling events	0		0.0612	ABR,ARHGEF16,TIAM1
G alpha (i) signalling events	0		0.0333	ADCY9
G alpha (q) signalling events	0		0.0357	PLCB1
G alpha (s) signalling events	0		0.04	ADCY9
G-Protein Coupled Receptor Signaling	0	0.707107	0.0448	ADCY9,APEX1,CCND1,ENPP1,IKBKB,KRAS,PAK4,PLCB1,PRKCE
G-protein beta:gamma signalling	0		0.0526	PLCB1
GABA Receptor Signaling	0		0.0465	ADCY9,GABARAP
GABAergic Receptor Signaling Pathway (Enhanced)	0		0.0233	ADCY9
GADD45 Signaling	0		0.0294	CCND1
GDNF Family Ligand-Receptor Interactions	0		0.02	KRAS
GM-CSF Signaling	0		0.0426	CCND1,KRAS
GNRH Signaling	0	0.816497	0.0566	ADCY9,KRAS,PAK4,PLCB1,PRKCE,PRKCZ
GPER1 signaling	0		0.037	ADCY9
GPVI-mediated activation cascade	0		0.0435	PRKCZ
Gene Silencing by RNA	0		0.0469	NUP62,RAN,TPR
Gene and protein expression by JAK-STAT signaling after IL-12 stimulation	0		0.0323	CNN2
Germ Cell-Sertoli Cell Junction Signaling	0		0.0598	ACTC1,ACTG1,CLINT1,KRAS,LIMK2,PAK4,TUBB6
Glioblastoma Multiforme Signaling	0		0.0455	CCND1,E2F4,KRAS,PLCB1
Glioma Invasiveness Signaling	0		0.0238	KRAS
Glucocorticoid Receptor Signaling	0		0.0537	ATP5F1B,ATP5F1D,HSPA8,IKBKB,KRAS,MT-ND3,NCOA2,NCOR1,NCOR2,NDUFB1,NDUFB10,NDUFB9,NDUFV1,PCK2,RXRA,TAF15
Glutamate Receptor Signaling	0		0.0455	PICK1
Glutamate binding, activation of AMPA receptors and synaptic plasticity	0		0.0556	PICK1
Glutaminergic Receptor Signaling Pathway (Enhanced)	0	0	0.0588	ADCY9,BET1L,EIF4E,HMOX1,IKBKB,PLCB1,PRKCE,PRKCZ
Growth Hormone Signaling	0		0.05	PRKCE,PRKCZ
Gα12/13 Signaling	0		0.0423	CDH5,IKBKB,KRAS
Gαi Signaling	0		0.037	ADCY9,KRAS
Gαq Signaling	0	-0.447214	0.0521	HMOX1,IKBKB,PLCB1,PRKCE,PRKCZ
Gαs Signaling	0		0.0208	ADCY9
HDR through Homologous Recombination (HRR) or Single Strand Annealing (SSA)	0	0	0.0465	ATRIP,POLD3,RAD1,XRCC3
HER-2 Signaling in Breast Cancer	0	1.13389	0.0577	CASP6,CCND1,IKBKB,KRAS,NUP62,PARD3,PRKCE,PRKCZ,TPR
HGF Signaling	0	1	0.0482	CCND1,KRAS,PRKCE,PRKCZ
HMGB1 Signaling	0		0.0154	KRAS
HOTAIR Regulatory Pathway	0		0.0411	FOXA1,KMT2A,LAMTOR5
Hedgehog 'on' state	0		0.0508	PSMC4,PSME1,SMURF2
Hedgehog ligand biogenesis	0		0.0612	DERL2,PSMC4,PSME1
Hepatic Fibrosis / Hepatic Stellate Cell Activation	0		0.0566	COL25A1,FAS,MYH10
Hepatic Fibrosis Signaling Pathway	0	0.707107	0.043	CCND1,FTH1,IKBKB,KLF9,KRAS,PRKCE,PRKCZ,TFRC
Hereditary Breast Cancer Signaling	0	1	0.043	CCND1,KRAS,NPM1,SLC19A1
Histone Modification Signaling Pathway	0	-0.377964	0.0359	KMT2A,L3MBTL3,NSD1,PRMT1,SIRT1,TGM2,VRK1
Human Embryonic Stem Cell Pluripotency	0	1.34164	0.0602	ESRRB,KRAS,PRKCE,PRKCZ,SMAD5
Hypoxia Signaling in the Cardiovascular System	0		0.0189	UBE2E2
ICOS-ICOSL Signaling in T Helper Cells	0		0.037	IKBKB,PLEKHA1
ID1 Signaling Pathway	0	0.447214	0.0526	CCND1,CDC20,KRAS,SMAD5,TGM2
IGF-1 Signaling	0		0.0263	KRAS,PRKCZ
IL-1 Signaling	0		0.0492	ADCY9,ECSIT,IKBKB
IL-15 Production	0		0.0185	PRKCZ
IL-15 Signaling	0		0.0204	KRAS
IL-17 Signaling	0		0.0204	KRAS
IL-17A Signaling in Airway Cells	0		0.027	IKBKB
IL-17A Signaling in Fibroblasts	0		0.0278	IKBKB
IL-2 Signaling	0		0.0244	KRAS
IL-3 Signaling	0		0.0517	KRAS,PRKCE,PRKCZ
IL-33 Signaling Pathway	0		0.039	CASP6,CASP8,IKBKB
IL-4 Signaling	0	0.447214	0.0602	COL25A1,EIF4EBP1,FAS,KRAS,TGM2
IL-6 Signaling	0		0.029	IKBKB,KRAS
IL-7 Signaling Pathway	0		0.0233	CCND1
ILK Signaling	0	2.23607	0.04	ACTC1,ACTG1,CCND1,MYH10,PPP2R1B
Immunogenic Cell Death Signaling Pathway	0		0.0488	CASP8,HSPA8
Inhibition of ARE-Mediated mRNA Degradation Pathway	0		0.0254	PPP2R1B,PSMC4,PSME1
Inhibition of Angiogenesis by TSP1	0		0.0455	SDC2
Insertion of tail-anchored proteins into the endoplasmic reticulum membrane	0		0.0556	HMOX1
Insulin Receptor Signaling	0	2	0.0481	EIF4E,EIF4EBP1,KRAS,PPP1CA,PRKCZ
Integrin Signaling	0	2	0.0292	ACTC1,ACTG1,KRAS,PAK4
Integrin cell surface interactions	0		0.0294	BSG
Interleukin-1 family signaling	0		0.037	IKBKB,PSMC4,PSME1
Intra-Golgi and retrograde Golgi-to-ER traffic	0		0.0175	BET1L,DCTN2,TUBB6
Intrinsic Pathway for Apoptosis	0		0.0208	CASP8
Ion channel transport	0		0.0303	ATP2C1,TRPC4AP
JAK/STAT Signaling	0		0.0392	KRAS,PIAS3
KEAP1-NFE2L2 pathway	0		0.0405	PSMC4,PSME1,UBXN7
Keratinization	0		0.0392	DSG2,PKP4
Kinesins	0		0.0222	TUBB6
Leptin Signaling in Obesity	0		0.05	ADCY9,PLCB1
Lymphotoxin β Receptor Signaling	0		0.0286	IKBKB
MAP kinase activation	0		0.0357	IKBKB
MAPK targets/ Nuclear events mediated by MAP kinases	0		0.04	PPP2R1B
MAPK6/MAPK4 signaling	0		0.0455	MOV10,PSMC4,PSME1
MHC class II antigen presentation	0		0.0217	DCTN2,TUBB6
MSP-RON Signaling in Cancer Cells Pathway	0		0.0256	CCND1,KRAS
Macroautophagy	0		0.0351	GABARAP,LAMTOR5
Macrophage Alternative Activation Signaling Pathway	0		0.0492	EIF4EBP1,RXRA,SCARB1
Major pathway of rRNA processing in the nucleolus and cytosol	0	1	0.0517	RPL10A,RPL14,RPL18,RPL37A,RPL6,RPS27,RPS29,RPS7,RRP36
Maturity Onset Diabetes of Young (MODY) Signaling	0		0.0556	GAPDH
Meiotic synapsis	0		0.0357	TERF1
Melanocyte Development and Pigmentation Signaling	0		0.0323	ADCY9,KRAS
Melanoma Signaling	0		0.0556	CCND1,KRAS
Melatonin Signaling	0		0.06	PLCB1,PRKCE,PRKCZ
Metabolism of non-coding RNA	0		0.0392	NUP62,TPR
Metabolism of polyamines	0		0.0455	PSMC4,PSME1
Mismatch Repair in Eukaryotes	0		0.0588	SLC19A1
Mitochondrial protein import	0		0.0508	ATP5F1B,FXN,MTX2
Mitotic G1 phase and G1/S transition	0		0.0476	CCND1,E2F4,PPP2R1B,PSMC4,PSME1
Mitotic G2-G2/M phases	0	1.63299	0.0359	DCTN2,PPP2R1B,PSMC4,PSME1,TPX2,TUBB6
Mitotic Prophase	0	0	0.0476	NUP62,PPP2R1B,TPR,VRK1
Mitotic Roles of Polo-Like Kinase	0		0.0566	CDC20,CDC26,PPP2R1B
Molecular Mechanisms of Cancer	0	0	0.0586	ADCY9,APH1A,ARHGEF16,CASP6,CASP8,CCND1,E2F4,FAS,HDAC9,HES1,KRAS,PAK4,PLCB1,PRKCE,PRKCZ,SMAD5
Mouse Embryonic Stem Cell Pluripotency	0		0.0312	KRAS,SMAD5
Multiple Sclerosis Signaling Pathway	0		0.0345	CASP8,FAS
Myelination Signaling Pathway	0	-0.632456	0.0581	APH1A,ARHGAP35,EIF4E,EIF4EBP1,HDAC9,KRAS,LAMA5,LAMB1,SLC16A1,SMAD5
NAD Signaling Pathway	0		0.0127	SIRT1
NAFLD Signaling Pathway	0	0.447214	0.0538	CASP6,CASP8,IKBKB,PPP2R1B,PRKCE
NCAM signaling for neurite out-growth	0		0.0606	KRAS,SPTAN1
NER (Nucleotide Excision Repair, Enhanced Pathway)	0		0.0353	COPS7A,POLD3,SLC19A1
NF-κB Signaling	0	2	0.0455	CASP8,IKBKB,KRAS,PRKCZ
NFKBIE Signaling Pathway	0		0.0435	IKBKB
NGF Signaling	0		0.0361	IKBKB,KRAS,PRKCZ
NIK-->noncanonical NF-kB signaling	0		0.0408	PSMC4,PSME1
NOD1/2 Signaling Pathway	0		0.0469	HSPA8,IKBKB,SHARPIN
Natural Killer Cell Signaling	0	0.816497	0.0571	HSPA8,KRAS,LIMK2,MICB,PAK4,PVR
Necroptosis Signaling Pathway	0	1	0.0471	CASP8,FAS,IKBKB,SHARPIN
Neddylation	0	1.13389	0.0446	CCDC22,COPS7A,FBXW4,PSMC4,PSME1,PUM2,UBXN7
Netrin Signaling	0	0	0.037	BET1L,PRKCE,PRKCZ,TIAM1
Netrin-1 signaling	0		0.037	EZR
Neuregulin Signaling	0		0.0541	KRAS,PICK1,PRKCE,PRKCZ
Neuropathic Pain Signaling in Dorsal Horn Neurons	0		0.06	PLCB1,PRKCE,PRKCZ
Neurotrophin/TRK Signaling	0		0.02	KRAS
Neurovascular Coupling Signaling Pathway	0		0.0612	MAPT,PLCB1,SLC16A1
Neutrophil degranulation	0	0.258199	0.0497	CD59,CNN2,FTH1,GCA,GOLGA7,GSTP1,HSPA8,LAMP2,PDAP1,PKM,RAB27A,RAB5B,SPTAN1,STBD1,VAT1
Nitric Oxide Signaling in the Cardiovascular System	0		0.0536	PRKCE,PRKCZ,SLC7A1
Nuclear Cytoskeleton Signaling Pathway	0	2.64575	0.047	ACTC1,ACTG1,CDH5,DCTN2,NUP62,TPR,TUBB6
Nucleotide Excision Repair	0		0.0333	COPS7A,PIAS3,POLD3
Oncogene Induced Senescence	0		0.05	MOV10
Oncostatin M Signaling	0		0.0357	KRAS
Opioid Signaling Pathway	0	-0.447214	0.0352	ADCY9,KRAS,PLCB1,PRKCE,PRKCZ
Orexin Signaling Pathway	0	0.447214	0.0455	ADCY9,PLCB1,PRKCE,PRKCZ,SMAD5
Ovarian Cancer Signaling	0		0.0455	CCND1,E2F4,HDAC9,KRAS
Oxidative Stress Induced Senescence	0		0.0189	MOV10
Oxytocin Signaling Pathway	0	0.447214	0.0338	KRAS,MYH10,PLCB1,PRKCE,PRKCZ
Oxytocin in Brain Signaling Pathway	0		0.0375	KRAS,PRKCE,PRKCZ
P2Y Purinergic Receptor Signaling Pathway	0	0.447214	0.061	ADCY9,KRAS,PLCB1,PRKCE,PRKCZ
PAK Signaling	0		0.0448	KRAS,LIMK2,PAK4
PDGF Signaling	0		0.0167	KRAS
PFKFB4 Signaling Pathway	0		0.0294	TKT
PI Metabolism	0		0.0172	PLEKHA1
PI3K Signaling in B Lymphocytes	0	1	0.0521	IKBKB,KRAS,PLCB1,PLEKHA1,PRKCZ
PI3K/AKT Signaling	0	2.23607	0.0556	CCND1,EIF4E,EIF4EBP1,IKBKB,KRAS,PPP2R1B
PIP3 activates AKT signaling	0		0.0152	PPP2R1B
PKCθ Signaling in T Lymphocytes	0		0.027	IKBKB,KRAS
PTEN Regulation	0	1	0.0435	LAMTOR5,MOV10,PSMC4,PSME1,STUB1
PTEN Signaling	0	-2.23607	0.0538	CCND1,IKBKB,KRAS,PRKCZ,SHARPIN
Paxillin Signaling	0	2	0.0556	ACTC1,ACTG1,KRAS,PAK4
Phagosome Formation	0	0.377964	0.0385	HMOX1,KRAS,LIMK2,MYH10,PAK4,PRKCE,PRKCZ
Plasma lipoprotein assembly, remodeling, and clearance	0		0.0526	LMF1,SCARB1
Platelet homeostasis	0		0.025	PPP2R1B
Polyamine Regulation in Colon Cancer	0		0.0227	KRAS
Pre-NOTCH Expression and Processing	0		0.0526	CCND1,MOV10
Production of Nitric Oxide and Reactive Oxygen Species in Macrophages	0	0	0.0556	IKBKB,PPP1CA,PPP2R1B,PRKCE,PRKCZ,RBP4
Prolactin Signaling	0		0.0545	KRAS,PRKCE,PRKCZ
Protein Kinase A Signaling	0	0	0.0404	ADCY9,APEX1,CDC26,ENPP1,MYH10,PLCB1,PPP1CA,PRKCE,PRKCZ
Protein Sorting Signaling Pathway	0	0.447214	0.0362	ADCY9,ARFGEF2,CLINT1,HMOX1,SNX3
Protein Ubiquitination Pathway	0	2.33333	0.0446	CDC20,HSPA8,PSMC4,PSME1,SMURF2,STUB1,UBE2E2,USP10,USP19
Protein folding	0		0.0435	ARFGEF2,FBXW4,TUBB6
Pulmonary Fibrosis Idiopathic Signaling Pathway	0	1.34164	0.0458	ACTC1,ACTG1,CCND1,COL25A1,EIF4EBP1,HES1,KRAS
Pulmonary Healing Signaling Pathway	0	1.34164	0.0581	CCND1,KRAS,PRKCE,PRKCZ,SMAD5
Pyridoxal 5'-phosphate Salvage Pathway	0		0.06	LIMK2,PNPO,PRKCE
Pyroptosis Signaling Pathway	0		0.0333	CASP8
RAB GEFs exchange GTP for GDP on RABs	0		0.0286	RAB27A,RAB5B
RAF/MAP kinase cascade	0	1.63299	0.0441	ACTG1,KRAS,PPP2R1B,PSMC4,PSME1,SPTAN1
RANK Signaling in Osteoclasts	0		0.0172	IKBKB
RAR Activation	0	0	0.0546	ADCY9,APEX1,ENPP1,LAMB1,NCOR1,NCOR2,PRMT1,RBP4,RXRA,TGM2
RHO GTPases Activate WASPs and WAVEs	0		0.0588	ACTG1,WIPF2
RHO GTPases activate CIT	0		0.0588	MYH10
RHO GTPases activate PAKs	0		0.0556	MYH10
RHO GTPases activate PKNs	0		0.0385	MYH10
RNA Polymerase I Transcription	0		0.0213	CAVIN1
RNA Polymerase II Transcription	0		0.0216	SRSF11,SRSF4,TAF15
RNA Polymerase III Transcription	0		0.0526	NFIA,SNAPC1
RNA polymerase II transcribes snRNA genes	0		0.029	NABP1,SNAPC1
ROBO SLIT Signaling Pathway	0		0.0423	HES1,NDFIP1,PAK4
Reelin Signaling in Neurons	0		0.0215	ARHGEF16,MAPT
Regulation of Actin-based Motility by Rho	0		0.0312	ACTC1,PAK4
Regulation of Apoptosis	0		0.0444	PSMC4,PSME1
Regulation of Cellular Mechanics by Calpain Protease	0		0.0588	CCND1,EZR,KRAS
Regulation of IL-2 Expression in Activated and Anergic T Lymphocytes	0		0.0323	IKBKB,KRAS
Regulation of Insulin-like Growth Factor (IGF) transport and uptake by IGFBPs	0		0.06	LAMB1,MEN1,SDC2
Regulation of RUNX2 expression and activity	0		0.0588	PSMC4,PSME1,STUB1
Regulation of TP53 Activity through Acetylation	0		0.0345	MEAF6
Regulation of TP53 Expression and Degradation	0		0.0385	PPP2R1B
Regulation of mRNA stability by proteins that bind AU-rich elements	0		0.0541	HSPA8,PABPC1
Regulation of mitotic cell cycle	0	1	0.0548	CDC20,CDC26,PSMC4,PSME1
Regulation of the Epithelial Mesenchymal Transition by Growth Factors Pathway	0		0.0227	IKBKB,KRAS
Regulation of the Epithelial Mesenchymal Transition in Development Pathway	0		0.0303	APH1A
Regulation of the Epithelial-Mesenchymal Transition Pathway	0		0.0222	APH1A,KRAS
Relaxin Signaling	0		0.0513	ADCY9,APEX1,ENPP1,PRKCZ
Renal Cell Carcinoma Signaling	0		0.0357	KRAS,PAK4
Response to elevated platelet cytosolic Ca2+	0		0.0141	LAMP2
Ribonucleotide Reductase Signaling Pathway	0	0.447214	0.0459	CCND1,E2F4,EIF4E,EIF4EBP1,KRAS
Role of BRCA1 in DNA Damage Response	0		0.0441	ATRIP,E2F4,SLC19A1
Role of Chondrocytes in Rheumatoid Arthritis Signaling Pathway	0		0.02	CASP8
Role of JAK1 and JAK3 in γc Cytokine Signaling	0		0.0303	KRAS
Role of JAK2 in Hormone-like Cytokine Signaling	0		0.0588	CCND1
Role of MAPK Signaling in Promoting the Pathogenesis of Influenza	0		0.0159	KRAS
Role of MAPK Signaling in the Pathogenesis of Influenza	0		0.0244	KRAS
Role of Macrophages, Fibroblasts and Endothelial Cells in Rheumatoid Arthritis	0	0.816497	0.0465	CCND1,IKBKB,KRAS,PLCB1,PRKCE,PRKCZ
Role of NANOG in Mammalian Embryonic Stem Cell Pluripotency	0		0.037	KRAS,SMAD5
Role of NFAT in Cardiac Hypertrophy	0	0.447214	0.0476	ADCY9,HDAC9,KRAS,PLCB1,PRKCE,PRKCZ
Role of NFAT in Regulation of the Immune Response	0		0.0273	IKBKB,KRAS,PLCB1
Role of Osteoblasts in Rheumatoid Arthritis Signaling Pathway	0		0.0339	SMAD5,SMURF2
Role of Osteoblasts, Osteoclasts and Chondrocytes in Rheumatoid Arthritis	0		0.0235	IKBKB,SMAD5
Role of Osteoclasts in Rheumatoid Arthritis Signaling Pathway	0	2	0.0303	CCND1,COL25A1,IKBKB,KRAS
Role of Pattern Recognition Receptors in Recognition of Bacteria and Viruses	0		0.0455	PRKCE,PRKCZ
Role of Tissue Factor in Cancer	0	1.34164	0.0431	EIF4E,IKBKB,KRAS,LIMK2,PLCB1
Role of WNT/GSK-3β Signaling in the Pathogenesis of Influenza	0		0.0435	NCOA2
Role of p14/p19ARF in Tumor Suppression	0		0.05	NPM1
SAPK/JNK Signaling	0		0.0141	KRAS
SPINK1 General Cancer Pathway	0		0.0303	KRAS
STAT3 Pathway	0		0.0476	KRAS,PIAS3
SUMOylation of DNA damage response and repair proteins	0		0.0282	NUP62,TPR
SUMOylation of RNA binding proteins	0		0.0465	NUP62,TPR
SUMOylation of SUMOylation proteins	0		0.0588	NUP62,TPR
SUMOylation of chromatin organization proteins	0		0.0377	NUP62,TPR
SUMOylation of ubiquitinylation proteins	0		0.0541	NUP62,TPR
Salvage Pathways of Pyrimidine Ribonucleotides	0		0.0462	APOBEC3B,LIMK2,PRKCE
Senescence-Associated Secretory Phenotype (SASP)	0		0.0244	CDC26
Sertoli Cell-Germ Cell Junction Signaling Pathway (Enhanced)	0	0.377964	0.0504	ACTC1,ACTG1,CD2AP,KRAS,LAMA5,LAMB1,PPP2R1B
Signaling by CSF1 (M-CSF) in myeloid cells	0		0.0476	KRAS
Signaling by CSF3 (G-CSF)	0		0.0526	KRAS
Signaling by EGFR	0		0.027	KRAS
Signaling by Erythropoietin	0		0.0588	KRAS
Signaling by FGFR1	0		0.0417	KRAS
Signaling by FGFR2	0		0.0426	KRAS,PTBP1
Signaling by FGFR3	0		0.0435	KRAS
Signaling by FGFR4	0		0.0455	KRAS
Signaling by Insulin receptor	0		0.0312	KRAS
Signaling by NTRK1 (TRKA)	0		0.0317	KRAS,PPP2R1B
Signaling by PDGF	0		0.0294	KRAS
Signaling by ROBO receptors	0	1	0.0444	CLASP2,PAK4,PSMC4,PSME1
Signaling by SCF-KIT	0		0.037	KRAS
Signaling by VEGF	0	2.23607	0.0602	ACTG1,CDH5,KRAS,NRP2,PRKCZ
Signaling by the B Cell Receptor (BCR)	0	2	0.046	IKBKB,KRAS,PSMC4,PSME1
Sleep NREM Signaling Pathway	0		0.0476	ADCY9,KRAS,STK11
Sleep REM Signaling Pathway	0		0.0333	EIF4E
Sperm Motility	0		0.027	PLCB1,PRKCE,PRKCZ
Superpathway of Inositol Phosphate Compounds	0	0	0.0544	ENPP1,INPP5A,IPMK,ITPK1,PAWR,PLCB1,PPP1CA,PPP2R1B
Syndecan interactions	0		0.0476	SDC2
Synthesis of DNA	0	0	0.0381	CDC26,POLD3,PSMC4,PSME1
Systemic Lupus Erythematosus Signaling	0		0.0297	KRAS,LSM12,LSM8
Systemic Lupus Erythematosus in B Cell Signaling Pathway	0	1	0.0345	CCND1,KRAS,PRKCE,PRKCZ
Systemic Lupus Erythematosus in T Cell Signaling Pathway	0	-0.816497	0.0488	CASP6,CASP8,EZR,FAS,KRAS,PPP2R1B
T Cell Exhaustion Signaling Pathway	0		0.027	KRAS,PPP2R1B
T Cell Receptor Signaling	0		0.0194	IKBKB,KRAS
TCF dependent signaling in response to WNT	0	0.447214	0.0427	MEN1,PPP2R1B,PSMC4,PSME1,SMURF2
TCR signaling	0		0.039	IKBKB,PSMC4,PSME1
TEC Kinase Signaling	0	1.63299	0.0612	ACTC1,ACTG1,FAS,PAK4,PRKCE,PRKCZ
TGF-β Signaling	0		0.06	KRAS,SMAD5,SMURF2
TNFR2 non-canonical NF-kB pathway	0		0.0444	PSMC4,PSME1
TP53 Regulates Metabolic Genes	0	0	0.0548	LAMTOR5,MOV10,PRDX1,SCO1
Telomere Maintenance	0		0.0385	POLD3,TERF1
Th1 Pathway	0		0.0345	APH1A
Th1 and Th2 Activation Pathway	0		0.0263	APH1A
Th2 Pathway	0		0.0312	APH1A
Thrombin Signaling	0	0.377964	0.0511	ADCY9,ARHGEF16,IKBKB,KRAS,PLCB1,PRKCE,PRKCZ
Thyroid Cancer Signaling	0		0.0435	CCND1,KRAS
Transcriptional Regulation by NPAS4	0		0.0556	MOV10
Transcriptional regulation by RUNX1	0		0.0297	KMT2A,PSMC4,PSME1
Translocation of SLC2A4 (GLUT4) to the plasma membrane	0		0.0469	ACTG1,EXOC1,TUBB6
Type I Diabetes Mellitus Signaling	0		0.06	CASP8,FAS,IKBKB
Type II Diabetes Mellitus Signaling	0	0	0.0548	IKBKB,PKM,PRKCE,PRKCZ
UVA-Induced MAPK Signaling	0		0.0317	KRAS,PLCB1
Unfolded protein response	0		0.0161	HSPA8
VEGF Signaling	0		0.0588	ACTC1,ACTG1,EIF1AX,KRAS
Vasopressin regulates renal water homeostasis via Aquaporins	0		0.0476	ADCY9
Visual phototransduction	0		0.05	RBP4
WNT/Ca+ pathway	0		0.0294	PLCB1
WNT/SHH Axonal Guidance Signaling Pathway	0		0.0441	ADCY9,PLXNA2,PRKCZ
WNT/β-catenin Signaling	0		0.0471	CCND1,CDH5,PPP2R1B,SOX11
cAMP-mediated signaling	0		0.0533	ADCY9,APEX1,ENPP1,PKIB
fMLP Signaling in Neutrophils	0	0	0.0455	KRAS,PLCB1,PRKCE,PRKCZ
iNOS Signaling	0		0.04	IKBKB
p38 MAPK Signaling	0		0.06	EEF2K,FAS,MAPT
α-Adrenergic Signaling	0		0.0548	ADCY9,KRAS,PRKCE,PRKCZ

## Sheet: Upstream Regulators
Upstream Regulators for My Projects->Andrea Gallio->2024-05-29_AndreaGallio 100424 - p<0.05->C v H All
Analysis	ID	Upstream Regulator	Expr Log Ratio	Molecule Type	Predicted Activation State	Activation z-score	Notes	Bias Term	Bias-corrected z-score	p-value of overlap	Target molecules in dataset	Mechanistic Network
C v H All		PKM	-0.208	kinase		1.304		0.15	0.769	2.08e-05	CCND1,ENO1,FTH1,GAPDH,MT-ND3,PCK2,PDHA1,PDHB,PKM,PTBP1,SDC2,SIRT1,TGM2
C v H All		ESRRA	0.17	transcription regulator	Activated	2.973	bias	0.324	1.708	8.58e-05	ACTC1,ALAS1,ATP5F1B,CASP8,CDH5,DEK,ENO1,ENPEP,GAPDH,HMOX1,HTATIP2,IDH3A,NEXN,NRP2,PCK2,PKM,SIRT1,TRA2B,WIPF2
C v H All		ESRRG		ligand-dependent nuclear receptor		-0.267		0.028	-0.349	0.000113	ACTC1,ATP5F1B,DLD,ENO1,GAPDH,IDH3A,NEXN,PDHA1,PDHB,PKM
C v H All		GCN2iB		chemical drug		1.382		0.183	0.78	0.000216	ACTG1,ATP5F1D,ENO1,GAPDH,GPX4,GSTP1,HMOX1,PDHB,PKM,PSMC4,PSME1
C v H All		lead acetate		chemical toxicant						0.000232	CASP8,CCND1,GSTP1
C v H All		erastin		chemical drug		-0.535		0.023	-0.586	0.000518	FTH1,GPX4,HMOX1,LAMP2,PRDX1,TFRC
C v H All		ferric ammonium citrate		chemical drug		-1.993		0	-1.993	0.000814	FTH1,HMOX1,IREB2,TFRC
C v H All		cobalt chloride		chemical reagent		0.563		0.201	0.002	0.000858	ENO1,GAPDH,GPX4,HES1,HMOX1,IREB2,KRAS,NCOA2,PKM,SDC2,SMAD5,STBD1,TFRC
C v H All		FDX2	-0.051	transporter						0.000885	FTH1,IREB2,TFRC
C v H All		FDXR	0.119	enzyme						0.000885	FTH1,IREB2,TFRC
C v H All		KYP-2047		chemical reagent						0.000885	GAPDH,HSPA8,LAMP2
C v H All		torin1		chemical reagent	Inhibited	-2.9	bias	-0.322	-1.802	0.000911	ALDH1B1,ATP5F1B,ATP5ME,ATP5MG,CCND1,ENO1,GAPDH,NDUFB1,NDUFB10,PABPC1,PDHA1,PDHB,PKM,RPL10A,RPL14,RPL18,RPL37A,RPL6,RPS27,RPS29,RPS7
C v H All		EGR1		transcription regulator		1.912		0.231	1.305	0.00134	CASP6,CASP8,CAVIN1,CCND1,CDC20,EIF4EBP1,ENPEP,FAS,HMOX1,SF1,SLC4A2,TIAM1
C v H All		MYCN		transcription regulator		0.463		0.112	-0.081	0.00137	ACTG1,ANK3,APEX1,APH1A,ATXN2,BCL11A,CCND1,CDH5,CDKL5,EIF4A1,FRMD6,GAPDH,HES1,NPM1,RPL18,RPL37A,RPL6,RPS27,RPS7,SDC2,SIRT1,SLC16A1,SV2A,TGM2,TPM1,XRCC3,ZFAND5
C v H All		STAT5B	0.098	transcription regulator		-1.919		0.08	-2.229	0.00157	ACTC1,CASP6,CASP8,CCND1,CIRBP,FAS,GSTP1,HYCC1,KLF9,MOXD1,MPC2,NRP2,OMD,SLC47A1,TGM2,TPM3
C v H All		FBXL5		enzyme						0.00211	FTH1,HMOX1,TFRC
C v H All		teriflunomide		chemical drug						0.00211	BSG,CASP8,FAS
C v H All		MEL T1		chemical - kinase inhibitor		1.342		0.043	1.245	0.00214	ATP5F1B,ATP5F1D,ENO1,GLOD4,PRDX1
C v H All		FOS		transcription regulator		-0.421		0.106	-0.86	0.00218	ACTG1,ALAS1,ANK3,ASL,ATP2C1,ATXN2,CCND1,EMB,ENO1,EZR,FOXA1,FTH1,GSTP1,HMOX1,HTATIP2,LAMP2,NIPSNAP1,PCYT2,PKIB,PRDX1,PRKCE,PTP4A2,QKI,RPS7,RXRA,SLC19A1,SMAD5,SNX3,TPP1
C v H All		glutamine		chemical - endogenous mammalian		-0.044		-0.03	0.038	0.00224	ACTC1,BCAT1,BSG,CCND1,GPX4,PCK2,PDHA1,PDHB,PICK1,SLC16A1
C v H All		AGT		growth factor		1.907		0.206	0.694	0.00246	ACTC1,ACTG1,ALAS1,ANK3,ASL,ATP5F1B,BSG,CASP8,CAVIN1,CCND1,CDC20,CDH5,CLGN,DLD,ENPEP,ENPP1,GPX4,GSTP1,HES1,HMOX1,HSPA8,KRAS,LAMB1,LAMP2,MAPT,MYH10,NCOR2,PAWR,PDHA1,PDHB,PPFIBP1,RBP4,RERE,SCARB1,SMURF2,STK11,TFRC,TIAM1,TPX2	AGT,EGR1,FOXO1,insulin
C v H All		acetaminophen		chemical drug		0.88		0.09	0.553	0.00256	ACOT8,ACTG1,APEX1,ASL,CASP8,CCND1,FAS,FTH1,GPX4,GSTP1,HMOX1,PRDX1,RXRA,TKT
C v H All		TWIST2		transcription regulator		-0.186		0.144	-0.534	0.00274	BCL11A,CCND1,HOXB9,NRF1,SIRT1,STK11
C v H All		bardoxolone		chemical drug		-0.808		0.173	-1.228	0.00274	CCND1,FTH1,GSTA4,HMOX1,NQO2,RGPD4 (includes others)
C v H All		MAC		complex		1.109	bias	0.283	0.559	0.00331	CASP8,CD59,ITPRIP,PDHB
C v H All		SLC16A2	0.283	transporter		1.067		-0.031	1.13	0.00331	CIRBP,KLF9,MARCKSL1,SLC16A1
C v H All		interferon beta-1a		biologic drug						0.0034	ATP5ME,ATP5MG,ENO1,GSTP1,MRPS18B,NDUFB9,PSME1,RAN,RPL18,RPS27,RPS7
C v H All		EIF4H	0.156	translation regulator						0.00378	CCND1,EIF4H
C v H All		ESR1/estrogen dimer		complex						0.00378	FOXA1,NRF1
C v H All		FB23-2		chemical reagent						0.00378	APOBEC3B,GPX4
C v H All		FBXO4		enzyme						0.00378	CCND1,TERF1
C v H All		FTL		enzyme						0.00378	FTH1,TFRC
C v H All		LAMB2	0.121	enzyme						0.00378	LAMA5,LAMB1
C v H All		MAT2B	-0.175	enzyme						0.00378	CCND1,HMOX1
C v H All		NHERF2	0.044	transporter						0.00378	CCND1,SCARB1
C v H All		NIBAN2	0.03	transcription regulator						0.00378	CCND1,PKM
C v H All		NUBP1	0.088	other						0.00378	FTH1,TFRC
C v H All		OMP-52M51		biologic drug						0.00378	HES1,NPM1
C v H All		PES1	0.029	other						0.00378	CCND1,HMOX1
C v H All		PON1		phosphatase						0.00378	HMOX1,SCARB1
C v H All		SLC16A1	0.15	transporter						0.00378	BSG,SLC16A1
C v H All		SLC9A9		transporter						0.00378	FTH1,TFRC
C v H All		SRPK2	-0.043	kinase						0.00378	CCND1,MAPT
C v H All		methyl pyruvate		chemical reagent						0.00378	BSG,SLC16A1
C v H All		tropomyosin		group						0.00378	TPM1,TPM3
C v H All		insulin		group		-0.771		0.174	-1.611	0.00381	ACTC1,ALAS1,ATP5F1D,CCND1,E2F4,ECI2,EIF4EBP1,FOXA1,GAPDH,GSTP1,HES1,HMOX1,HSPA8,LAMB1,MAPT,MEN1,NDUFB9,NDUFV1,PDHA1,PDHB,PKM,PLCB1,PRKCZ,RBP4,RXRA,SCARB1,SIRT1,SLC7A1,SMAD5,SMURF2	AGT,EGR1,FOXO1,PI3K (family),SP1,insulin
C v H All		3,5-diiodothyronine		chemical - endogenous mammalian						0.00403	ENO1,GAPDH,IDH3A
C v H All		CAPN3		peptidase						0.00403	FTH1,HMOX1,SELENOS
C v H All		FECH	-0.053	enzyme						0.00403	ALAS1,CCND1,HMOX1
C v H All		NOS		group						0.00403	ADH5,CD59,HMOX1
C v H All		PHF8	-0.013	enzyme						0.00403	MAPT,TEAD1,TGM2
C v H All		PSMD14	0.136	peptidase						0.00403	CCND1,MEN1,PKIB
C v H All		POMC		other		0.313		0.163	-0.109	0.00403	ADCY9,GAPDH,GSTP1,HMOX1,NCOA2,SCARB1,SDC2
C v H All		curcumin		chemical drug		-0.99		-0.052	-0.783	0.0043	CCND1,CD59,E2F4,EIF4E,FAS,FTH1,GSTP1,HMOX1,HSPA8,IKBKB,KATNA1,KLF9,MAPT,MARCKSL1,PIAS3,SCARB1,SOX11,TFRC,UBE2E2
C v H All		SP600125		chemical drug		-0.432		-0.122	0.019	0.00445	APOBEC3B,CCND1,CD2AP,CDH5,DSG2,EIF1AX,EMB,FAS,HMOX1,LAMA5,PCK2,POLD3,PRDX1,TPM1	EGR1,FOXO1,SP600125
C v H All		mifepristone		chemical drug		1.014		-0.056	1.221	0.00446	ALAS1,BCAT1,CASP8,CCND1,FAS,FOXA1,FTH1,KLF9,KRAS,LAMA5,NCOR2,NQO2,SCARB1,SOX11,TRIM13
C v H All		copper chloride		chemical toxicant						0.00472	DLD,PDHA1,PDHB,TFRC
C v H All		uranyl nitrate		chemical toxicant		-0.508		0.027	-0.594	0.00477	ATP5F1B,ATP5MK,HSPA8,LAMP2,NDUFB9,NUDT19,PDHA1,PRDX1,RPL10A,RPS29
C v H All		zinc		chemical drug		-1.269		-0.008	-1.246	0.00483	CCND1,ENO1,FAS,HMOX1,IREB2,NPM1,TFRC,TGM2
C v H All		NF1	-0.01	other		-0.937		-0.128	-0.658	0.00489	CCND1,CDK19,KRAS,NPM1,RPL10A
C v H All		RPS6KB1	-0.052	kinase		-0.728		0.077	-0.896	0.00489	CCND1,DHCR24,EIF1AX,MAPT,SLC4A7
C v H All		SP1	-0.052	transcription regulator		0.905	bias	0.289	-0.325	0.00496	ADH5,ANK1,ATP5F1B,BSG,CCND1,CD59,CDH5,CIRBP,DHCR24,DIAPH3,EZR,FAS,GPX4,HES1,HMOX1,PABPC1,PDHX,PKM,PRKCE,RAD1,SCARB1,SF1,SIRT1,SLC19A1,SLC4A2,SLC4A7,SLC7A1,TEAD1
C v H All		INPP5D		phosphatase		1.698		-0.08	1.892	0.00515	CCND1,CDH5,FAS,NEURL4,RAB34,SEPTIN3
C v H All		MEL S3		chemical - kinase inhibitor		0		-0.167	0.408	0.00515	ATP5F1B,ATP5F1D,ENO1,GLOD4,PCK2,RTCB
C v H All		N-Ac-Leu-Leu-norleucinal		chemical - protease inhibitor		0		0.236	-0.648	0.00557	CCND1,COBL,E2F4,EIF4E,LAMP2,PAWR,PRKCE,SCARB1
C v H All		PI3K (family)		group		-0.832		0.146	-1.241	0.00557	FTH1,HMOX1,PKM,PRKCZ,SCARB1,SIRT1,SLC4A7,TGM2	PI3K (family),SP1
C v H All		iron		chemical - endogenous mammalian		-0.463		0.049	-0.555	0.0062	CCND1,FTH1,HMOX1,IREB2,TFRC
C v H All		CA9		enzyme		-0.64		-0.074	-0.46	0.00622	ATP5F1B,ATP5F1D,ATP5ME,ATP5MG,ENO1,LRRC8E
C v H All		IND S7		chemical - kinase inhibitor		0		-0.124	0.303	0.00622	ATP5F1B,ATP5F1D,ENO1,GLOD4,PCK2,RTCB
C v H All		KDM8		enzyme		-0.788		0.225	-1.421	0.00639	DHCR24,ENO1,GAPDH,PCK2,PDHA1,PDHB,PKIB,PKM
C v H All		RAS		group		0.506		0.185	0.105	0.00639	CCND1,GSTP1,HMOX1,NPM1,PAK4,PRDX1,PVR,TGM2
C v H All		HSP27		group						0.00649	CASP8,CCND1,EIF4EBP1,MAPT
C v H All		sodium arsenite		chemical drug		-1.095		0.143	-1.462	0.00658	CCND1,ENO1,FTH1,GAPDH,HMOX1,PKM,TKT
C v H All		arsenite		chemical toxicant		0.355		0.155	-0.046	0.00669	APEX1,ATXN2,CCND1,GSTP1,HMOX1,IKBKB,PLCB1,TAF15,TRA2B
C v H All		ACO1	0.005	enzyme						0.00673	FTH1,GAPDH,TFRC
C v H All		N(G)-monomethyl-D-arginine		chemical - endogenous mammalian						0.00673	FAS,HMOX1,PRDX1
C v H All		coenzyme Q10		chemical drug						0.00673	ATP5F1B,HMOX1,SCARB1
C v H All		elesclomol		chemical drug						0.00673	DLD,PDHA1,PDHB
C v H All		ferric chloride		chemical toxicant						0.00673	FAS,FTH1,PLCB1
C v H All		lipoxin A4		chemical - endogenous mammalian						0.00673	CCND1,HMOX1,LIMK2
C v H All		IGE (complex)		complex		1.411	bias	0.313	0.381	0.00716	ALAS1,BCAT1,CARHSP1,CDK19,FAS,HMOX1,KRAS,LAMA5,MARCKSL1,NABP1,PRDX1,SCARB1,TFRC,TPM3,TUBB6
C v H All		LCN2		transporter		-1.775		0.192	-2.277	0.00764	CORO1C,FAS,HMOX1,IREB2,RBP4,RXRA,TFRC
C v H All		MTA1	-0.057	transcription regulator						0.00773	ACTC1,APEX1,BCAS3,CCND1,SIRT1
C v H All		rotenone		chemical toxicant		1.342		0.173	0.955	0.00773	BSG,CCND1,HMOX1,MAPT,SLC16A1	AGT,EGR1,FOXO1,rotenone
C v H All		CLPP	0.083	peptidase	Inhibited	-2.53	bias	-0.336	-1.467	0.00824	ALAS1,ATP5F1B,DLD,ECI2,ENO1,GAPDH,IDH3A,PDHA1,PDHB,TKT
C v H All		PROM1		other		0		-0.148	0.297	0.00865	CDH5,DHCR24,DSG2,PKM
C v H All		IDH2	0.001	enzyme						0.00883	CCND1,FTH1,PKM,RAN,SDSL,TKT
C v H All		PAX3-FOXO1		fusion gene/product		-0.791		-0.017	-0.72	0.0093	ACTC1,BSG,CCND1,CDC20,CORO1C,EMB,ENO1,EPB41L3,GAPDH,GSTP1,HMOX1,HOXB9,MYH10,RPL6,SLC16A1,TPM3,TPX2
C v H All		UCHL1	0.077	peptidase		-1.526		-0.058	-1.365	0.0094	ADCY9,ATP5F1B,GPX4,HDAC9,ITPRIP,JMY,PSME1,TBPL1
C v H All		diclofenac		chemical drug		-0.047		0.233	-0.7	0.0094	BCAT1,CCND1,EIF4A1,EIF4EBP1,KLF9,KRAS,SLC16A1,SLC7A1
C v H All		phosphate		chemical - endogenous mammalian		-1.405		0.111	-1.734	0.00943	ADK,ECSIT,ENPP1,HMOX1,MTPN,NCOR2,NDUFB10,NPM1,SLTM
C v H All		IND S1		chemical - kinase inhibitor		1.342		-0.031	1.412	0.00951	ATP5F1B,ATP5F1D,ENO1,GLOD4,PRDX1
C v H All		FOXO1		transcription regulator		-1.863		0.204	-2.562	0.00974	ALAS1,ATP5F1B,CASP6,CASP8,CCND1,CDH5,EIF4EBP1,ENPEP,FAS,HMOX1,HYOU1,LAMP2,MEN1,NRP2,NUSAP1,PCK2,PDHB,SCARB1,SIRT1,TKT	EGR1,FOXO1
C v H All		AGTRAP	0.059	g-protein coupled receptor						0.0103	ENO1,HMOX1,PKM
C v H All		AK1	0.027	kinase						0.0103	ENO1,GAPDH,PKM
C v H All		Go6983		chemical drug						0.0103	PRDX1,PRKCE,SCARB1
C v H All		carbonyl cyanide p-(trifluoromethoxy)phenylhydrazone		chemical reagent						0.0103	ATP5F1B,NRF1,PCK2
C v H All		ferrostatin-1		chemical reagent						0.0103	FTH1,GPX4,TFRC
C v H All		metyrapone		chemical drug						0.0103	ALAS1,PCK2,SCARB1
C v H All		oltipraz		chemical drug						0.0103	FTH1,GSTP1,IKBKB
C v H All		AKT1	0.095	kinase		-0.589		0.113	-0.986	0.0103	ACTC1,CCND1,DIAPH3,ENO1,EZR,FAS,HMOX1,LAMB1,MYH10,NEXN,PKM,SLC4A7,STUB1,TPD52L1,ZWINT
C v H All		JUNB		transcription regulator						0.0106	CCND1,CDC20,COMT,FTH1,HES1,HMOX1,SLC7A1,SPTAN1
C v H All		3-hydroxybutyric acid		chemical - endogenous mammalian						0.0109	HMOX1,MPC2
C v H All		CL097		chemical reagent						0.0109	FAS,MICB
C v H All		CNOT3	0.066	other						0.0109	ALDH1B1,MAD1L1
C v H All		FANCG	0.212	other						0.0109	FXN,HES1
C v H All		FTMT		enzyme						0.0109	FTH1,TFRC
C v H All		HNF4α DIMER (complex)		complex						0.0109	GAPDH,PCK2
C v H All		ISX		transcription regulator						0.0109	CCND1,SCARB1
C v H All		N-cadherin		group						0.0109	CCND1,SOX11
C v H All		R-etodolac		chemical drug						0.0109	CCND1,RXRA
C v H All		RBPJK/HAT1/NICD/P300 (complex)		complex						0.0109	CCND1,HES1
C v H All		RNF4		transcription regulator						0.0109	HES1,TCF20
C v H All		TDG	-0.129	enzyme						0.0109	APEX1,BSG
C v H All		TMT1B		enzyme						0.0109	GPX4,HMOX1
C v H All		TRPC3		ion channel						0.0109	CCND1,JPH1
C v H All		glyburide		chemical drug						0.0109	HMOX1,SCARB1
C v H All		miR-376a-5p (miRNAs w/seed UAGAUUC)		mature microrna						0.0109	SLC16A1,SRSF11
C v H All		temuterkib		chemical drug						0.0109	GPX4,HMOX1
C v H All		laduviglusib		chemical drug		1.969		0.115	1.741	0.0112	ESRRB,HES1,NDUFB9,NRF1
C v H All		TFRC	0.875	transporter		0.508		-0.004	0.522	0.0113	ATP5F1B,ATP5F1D,ATP5MG,CDC20,FTH1,HMOX1,NDUFB1,NDUFB10,NDUFB9,NDUFV1,SOX11
C v H All		hexamethylene bisacetamide		chemical reagent	Activated	2.216		-0.105	2.449	0.0116	ALAS1,HSPA8,NPM1,RPL18,TFRC
C v H All		hemin		chemical - endogenous mammalian		-0.811		0.131	-1.096	0.0121	CCND1,FTH1,FXN,GSTP1,HDAC9,HMOX1
C v H All		TP53	0.06	transcription regulator		-1.187		0.022	-1.358	0.0123	ACAA2,ACOT8,ADH5,ALDH1B1,ANK1,APEX1,ASL,BCAS3,BCAT1,CARHSP1,CASP6,CASP8,CCND1,CCNL1,CD59,CDC20,CDH5,CLPP,CNN2,CNN3,COMT,COQ3,COQ5,DCTN2,DEK,DHCR24,DLD,E2F4,EIF4A1,ESRRB,EZR,FAS,FTH1,FXN,GAPDH,GPX4,GSTP1,HDAC9,HES1,HMOX1,HSPA8,IREB2,JMJD1C,KMT2A,LAMA5,LAMP2,LIMK2,MAD1L1,MAPT,MPI,MYH10,NCOR2,NEXN,NPM1,NRF1,NUSAP1,PAWR,PDHA1,PDHB,PDHX,PKM,PPFIBP1,PPP1CA,PPT1,PRKCE,PRKCZ,PVR,RAN,RANGAP1,SCO1,SGTB,SIR…
C v H All		LIPE		enzyme		-0.326		-0.014	-0.299	0.0129	CASP8,GAPDH,MAPT,NCOA2,PDHA1,RBP4,RXRA,SCARB1,TKT
C v H All		molybdenum disulfide		chemical reagent	Inhibited	-2.333		-0.19	-1.764	0.0129	ALDH1B1,FTH1,HMOX1,LAMA5,LMCD1,LMOD1,MYH10,PVR,TPM1
C v H All		GATA6	0.043	transcription regulator		-0.588		0.019	-0.649	0.0134	ACTC1,DLD,ECSIT,ESRRB,FKBP14,FOXA1,HES1,NFIA,NUSAP1,STARD13
C v H All		cigarette smoke		chemical toxicant		0.31		0.173	-0.167	0.0135	CCND1,GSTP1,HMOX1,IKBKB,LAMP2,PDAP1,PRDX1,SIRT1,SPTAN1,STK11,USP19
C v H All		T3/TR/RXR (complex)		complex		1.109	bias	0.289	0.469	0.0139	CCND1,ENO1,KLF9,NRF1,SCARB1
C v H All		EWSR1-FLI1		fusion gene/product		-0.577		-0.227	-0.027	0.0141	CCND1,COL25A1,EPPK1,MYH10,SDC2,TPM1
C v H All		beta-estradiol		chemical - endogenous mammalian		1.032		0.147	-0.299	0.0141	ACAA2,ACTC1,ACTG1,ADCY9,ADK,ANK1,ANK3,APEX1,ARHGAP35,ATP5F1B,ATP5F1D,ATP5ME,BCAS3,BCAT1,BSG,CCND1,CDC20,CNN2,COMT,DHCR24,DIAPH3,DSG2,EIF4EBP1,EML2,ENO1,EPB41L3,EZR,FAS,FOXA1,GPX4,GSTP1,HES1,HMOX1,HS1BP3,HSPA8,IKBKB,IQGAP3,ITPK1,ITPRIP,KLF9,KRAS,L3MBTL3,LAMB1,LAMP2,LMCD1,LPCAT2,LRRC8A,MAPT,MRPL52,MYH10,NCOA2,NCOR1,NCOR2,NIPSNAP1,NPM1,NRF1,NRP2,OXCT1,PARD3,PBX1,PCK2,PDAP1,PIAS3,PKIB,PKM,PLCB1,PPP2R…
C v H All		ARID4B	0.05	transcription regulator		-0.927		0.13	-1.185	0.0143	ARMCX5,EMB,HTATIP2,PLXNA2
C v H All		CD300LF		other	Activated	2	bias	0.346	1.308	0.0143	ACAA2,ECI2,MPC2,PCK2
C v H All		nafenopin		chemical drug						0.0143	ATP5F1B,CCND1,CDC20,DLD
C v H All		pifithrin alpha		chemical reagent		-0.119		-0.13	0.137	0.0143	FAS,GPX4,HMOX1,SIRT1
C v H All		resatorvid		chemical drug		1.154		-0.13	1.41	0.0143	APOBEC3B,IKBKB,PKM,SCARB1
C v H All		15-deoxy-delta-12,14 -PGJ 2		chemical - endogenous mammalian		-0.196		0.038	-0.314	0.0147	ACTC1,CCND1,CDH5,E2F4,FTH1,GSTP1,HMOX1,LAMB1,PRDX1,SCARB1
C v H All		APBB1	0.093	transcription regulator						0.0147	CCND1,HES1,TPM1
C v H All		BAHCC1	0.104	other						0.0147	HOXB9,KLF9,PBX1
C v H All		MAPK11		kinase						0.0147	FAS,HMOX1,PRDX1
C v H All		PHGDH	0.143	enzyme						0.0147	PCBP2,PKM,SIRT1
C v H All		dihydroartemisinin		chemical drug						0.0147	CCND1,FTH1,GPX4
C v H All		hydroquinone		chemical - endogenous mammalian						0.0147	ENO1,HMOX1,SIRT1
C v H All		mirdametinib		chemical drug		1.1		-0.067	1.285	0.0149	ADH5,CCND1,ESRRB,LAMA5,LAMB1,PKM,SIRT1,TFRC
C v H All		SMYD1		transcription regulator						0.015	IDH3A,NDUFV1,OXCT1,PDHB,PKM,RXRA,TKT
C v H All		calcitriol		chemical drug		0.286		-0.046	0.526	0.0154	ADCY9,ALKBH7,ATP5F1D,BCAT1,CAVIN1,CCND1,CDC20,CDCA5,CDH5,CENPQ,COMT,DHCR24,ENPEP,FAS,FTH1,GAPDH,GNPDA1,GPX4,HES1,MBNL1,MTRES1,NUBPL,NUSAP1,OMD,OXCT1,PDHA1,PPP1CA,RBP4,RXRA,SDSL,SLC16A1,TPX2
C v H All		JUN	-0.202	transcription regulator		0.858		0.16	0.319	0.0162	ALAS1,APEX1,CCND1,CDC20,COMT,EIF4A1,EZR,FAS,FOXA1,FTH1,GSTP1,HES1,HMOX1,LAMP2,PKIB,PRDX1,PRKCE,RXRA,SLC19A1,SLC7A1,TFRC
C v H All		bafilomycin A1		chemical drug						0.0165	GAPDH,HSPA8,LAMP2,SLC7A1,TFRC
C v H All		CYP1A1		enzyme						0.0166	CCND1,CNN2,DYNLRB1,ECI2,HOXB9,MAPT,NDUFV1,QKI
C v H All		ARVib-31		chemical reagent		-1.134	bias	-0.346	-0.218	0.0169	CCND1,CDCA5,DHDDS,NUSAP1,PRDX1,TPX2,ZWINT
C v H All		ARVib-7		chemical reagent		-1.134	bias	-0.346	-0.218	0.0169	CCND1,CDCA5,DHDDS,NUSAP1,PRDX1,TPX2,ZWINT
C v H All		NRF1	0.385	transcription regulator		0.816	bias	0.26	0.18	0.0169	ALAS1,FTH1,HMOX1,NRF1,PSMC4,PVR,SLC19A1
C v H All		MRTFB	0.042	transcription regulator	Activated	2.345	bias	0.266	1.551	0.0172	ACTG1,CNN2,COL25A1,DHCR24,DIAPH3,EPPK1,EZR,MYH10,SCARB1,SDC2,TPM1
C v H All		BTG2		transcription regulator						0.0178	CCND1,DIAPH3,ERC1,HMOX1
C v H All		Perm1		other		1.982	bias	0.346	1.296	0.0178	ATP5F1B,NDUFV1,NRF1,PDHB
C v H All		baicalin		chemical - endogenous non-mammalian						0.0178	CIRBP,HES1,HMOX1,SIRT1
C v H All		capsaicin		chemical drug		-0.842		-0.173	-0.502	0.0178	CCND1,GPX4,HMOX1,RXRA
C v H All		PCGEM1		other		1.706	bias	0.265	1.067	0.0186	DHCR24,ENO1,GAPDH,PDHA1,PDHB,PKM
C v H All		nitrofurantoin		chemical drug	Activated	2.111		0.094	1.797	0.0186	ACTG1,APEX1,ASL,CASP6,CCND1,EIF4E,FAS,GSTP1,HMOX1,PRDX1,RPL6
C v H All		ATM	0.06	kinase		0.995		0.178	0.608	0.019	ADH5,CCND1,FAS,HMOX1,MICB,PSMC4,TGM2
C v H All		dactolisib		chemical drug		-0.431	bias	-0.285	0.305	0.019	DLD,EIF4EBP1,ENO1,GAPDH,PCK2,PKM,SDC2
C v H All		LONP1	0.045	peptidase						0.019	ATP5F1D,CLPP,DLD,ECSIT,IDH3A,IMMT,MT-ND3,OXCT1,TPM3
C v H All		Hif1		complex		0	bias	0.3	-0.6	0.0194	ENO1,HMOX1,PKM,SLC16A1,TFRC
C v H All		MAP3K1		kinase		0.849	bias	0.346	0.163	0.0194	CCND1,FAS,HMOX1,IKBKB,PRDX1
C v H All		NFIX	-0.009	transcription regulator						0.0201	ALAS1,BCL11A,CCND1
C v H All		PRKACA	0.072	kinase						0.0201	ALAS1,CCND1,MYH10
C v H All		SUB1	-0.189	transcription regulator						0.0201	CCND1,NDUFB10,NDUFB9
C v H All		TRPV4		ion channel						0.0201	FAS,HMOX1,SIRT1
C v H All		TLE3	0.166	other						0.0201	ATP5F1B,ATP5F1D,ATP5MG,DSG2,ECSIT,MBNL1,MT-ND3,NDUFB10,NDUFB9,NDUFV1,RBMS1
C v H All		BMP4		growth factor		0.321		0.163	-0.099	0.0207	CCND1,CDH5,DEK,HES1,KLF9,PKM,SCARB1,SIRT1,SMAD5,TGM2
C v H All		STAT5A		transcription regulator		-1.009		-0.102	-0.786	0.0207	BCL11A,CASP6,CASP8,CCND1,DYNLRB1,FAS,FKBP14,FOXA1,QPRT,TPM3
C v H All		growth hormone		group		0.086		0.201	-0.43	0.0207	CCND1,COMT,DDT,FTH1,GSTP1,HES1,MT-ND3,SCARB1,SIRT1,TKT
C v H All		ABCB10	-0.119	transporter						0.0209	ASL,SLC7A1
C v H All		ACVR1C		kinase						0.0209	CASP8,CCND1
C v H All		ADP		chemical - endogenous mammalian						0.0209	BSG,HMOX1
C v H All		CD86		transmembrane receptor						0.0209	CASP8,FAS
C v H All		COPS7B	-0.079	other						0.0209	NPM1,RPL6
C v H All		DDX1	0.139	enzyme						0.0209	ATXN2,TAF15
C v H All		KLF13		transcription regulator						0.0209	ALAS1,KLF9
C v H All		KRT10	-0.841	other						0.0209	CCND1,IKBKB
C v H All		MMP (family)		group						0.0209	DSG2,FAS
C v H All		MSI1	-0.023	other						0.0209	CDC20,HES1
C v H All		Mt2		other						0.0209	CCND1,GSTP1
C v H All		N-chlorotaurine		chemical - kinase inhibitor						0.0209	HMOX1,PRDX1
C v H All		PARP2	-0.015	enzyme						0.0209	FAS,SIRT1
C v H All		PDE		group						0.0209	HMOX1,NRF1
C v H All		PDGF-AB (complex)		complex						0.0209	CCND1,HMOX1
C v H All		PDZK1		other						0.0209	DHCR24,SCARB1
C v H All		RRAD		enzyme						0.0209	CCND1,PKM
C v H All		SDC1	0.02	enzyme						0.0209	SDC2,TGM2
C v H All		clotrimazole		chemical drug						0.0209	ALAS1,CCND1
C v H All		griseofulvin		chemical drug						0.0209	ALAS1,HMOX1
C v H All		mesalamine		chemical drug						0.0209	HMOX1,TPM3
C v H All		protoporphyrin IX		chemical - endogenous mammalian						0.0209	FXN,HMOX1
C v H All		salvin		chemical toxicant						0.0209	CCND1,RXRA
C v H All		trans-stilbene oxide		chemical reagent						0.0209	GSTP1,HMOX1
C v H All		vitamin MK 7		chemical drug						0.0209	GPX4,HMOX1
C v H All		KDM4B	-0.067	enzyme		1	bias	0.346	0.308	0.0218	ENO1,GAPDH,PCK2,PKM
C v H All		sulforafan		chemical drug		-0.55		0.11	-0.936	0.0223	ATXN2,CCND1,ENPEP,FAS,GABARAP,GSTA4,GSTP1,HMOX1,MYH10,NCOR1,SLTM,TCF20,TEAD1,TKT,UBA2
C v H All		TCF20	0.203	transcription regulator		-0.447		-0.09	-0.246	0.0227	ANK1,INPP5A,NEXN,TCF20,TIAM1
C v H All		miR-21-5p (and other miRNAs w/seed AGCUUAU)		mature microrna		-0.605	bias	-0.346	0.303	0.0237	CDH5,FAS,FTH1,GPX4,HMOX1,PITHD1,TPM1
C v H All		MEF2C	0.042	transcription regulator		1		0.228	0.451	0.0241	ACTC1,ATP5MG,ATP5MK,FTH1,HDAC9,TPM1
C v H All		EP300	0.123	transcription regulator		-0.329	bias	0.304	-1.319	0.0242	CCND1,CD59,CLASP2,CNN3,COMT,FMNL2,FTH1,HMOX1,KCTD1,MAPT,NABP1,NRF1,PABPC1,PBX1,PKM,PLEKHA1,PPM1E,SIRT1
C v H All		ETS1		transcription regulator		-0.745	bias	0.294	-1.448	0.0243	BCL11A,CCND1,CDH5,EIF4EBP1,HMOX1,HSPA8,LAMA5,LAMB1,MRPL9,PVR
C v H All		LMO2		transcription regulator		1.673		0.025	1.582	0.0254	ALDH1B1,BCL11A,CDH5,COMT,FTH1,HS1BP3,LMCD1,MYH10,OXCT1,PBX1,RERE,RNPEP,RXRA,SLC16A1
C v H All		TYA-018		chemical reagent		0	bias	0.251	-1.002	0.0258	ANK3,ATP5F1B,ATP5MG,DSG2,FAS,GABARAP,GAPDH,GSTP1,LAMB1,MAPT,NDUFV1,PSMC4,STUB1,TIMM29,TMOD1,TPM3
C v H All		PPARGC1A		transcription regulator	Activated	2.689		0.153	2.024	0.0259	ALAS1,ATP5F1B,CASP8,ENO1,FAS,HMOX1,IDH3A,LAMB1,MPC2,MTFP1,NDUFV1,NRF1,OXCT1,PCK2,PCYT2,PDHA1,RBP4,RXRA,SCARB1,SLC12A7,SLC19A1
C v H All		CLPB	0.145	transcription regulator	Inhibited	-2.236	bias	-0.346	-1.462	0.0262	IDH3A,NDUFB10,NDUFB9,PDHA1,PDHB
C v H All		ascorbic acid		chemical - endogenous mammalian		-0.555		0.025	-0.61	0.0262	CASP8,FAS,FTH1,IREB2,TFRC
C v H All		cytarabine		chemical drug		1.197	bias	0.26	0.632	0.0262	APOBEC3B,FAS,GAPDH,PPP1CA,TRIAP1
C v H All		GAPDH	0.11	enzyme						0.0262	ACOT8,ENO1,ENPP1,GAPDH
C v H All		SUMO2	0.045	enzyme		0.132		-0.077	0.285	0.0262	CD59,HSPA8,MOXD1,STUB1
C v H All		AR7		chemical reagent						0.0264	HSPA8,LAMP2,PSME1
C v H All		BLK		kinase						0.0264	FRMD6,HDAC9,NEXN
C v H All		EIF2A	0.012	translation regulator						0.0264	CCND1,ECD,PCK2
C v H All		HSPD1	0.005	enzyme						0.0264	ADH5,CLPP,MT-ND3
C v H All		ML385		chemical reagent						0.0264	FAS,GPX4,HMOX1
C v H All		TIAM1	0.06	other						0.0264	ENO1,PKM,TIAM1
C v H All		heme		chemical - endogenous mammalian						0.0264	ALAS1,HMOX1,SCARB1
C v H All		miR-18a-5p (and other miRNAs w/seed AAGGUGC)		mature microrna						0.0264	CCND1,KRAS,PIAS3
C v H All		SOD1	-0.069	enzyme						0.027	APEX1,ASL,CCND1,COMT,EZR,FAS,FTH1,GSTP1,HMOX1,HSPA8,PAWR,PRKCE,SIRT1,TFRC
C v H All		RNF187	-0.06	enzyme		-0.816	bias	-0.327	-0.016	0.0271	CASP8,CCND1,DCP1B,HMOX1,MOV10,TRIAP1
C v H All		hydrogen peroxide		chemical - endogenous mammalian	Activated	2.048		0.156	1.375	0.0276	ADH5,APEX1,BOD1L1,BSG,CCND1,CD59,CDC20,E2F4,EZR,FAS,FTH1,HES1,HMOX1,KRAS,PCBP2,PPP1CA,PRDX1,PSMC4,PTP4A2,RAB27A,RAN,SIRT1,TFRC,TGM2
C v H All		BCL6		transcription regulator		0		0.03	-0.06	0.029	ACAA2,ADCY9,CCND1,FAS,FTH1,GPX4,HDAC9,ITPRIP,JMY,KMT2A,TBPL1
C v H All		17-alpha-ethinylestradiol		chemical drug		0.507	bias	0.262	0.019	0.0291	BCAT1,DCTN2,INPP5A,SCARB1,SLC4A2,TGM2,TRA2B
C v H All		fatty acid		chemical - endogenous mammalian		-1		0.241	-1.483	0.0291	FAS,HMOX1,NRF1,RBP4,RXRA,SIRT1,STK11
C v H All		rottlerin		chemical drug		-0.776		-0.244	-0.312	0.0301	APOBEC3B,CCND1,EEF2K,HMOX1,PRDX1
C v H All		GnRH analog		biologic drug		1.187		-0.054	1.441	0.0306	ACAA2,CASP8,CIB1,EIF4EBP1,EML2,FAS,GABARAP,IK,NDUFB1,PABPC1,PPM1E,PVR,RAN,RBMS1,SF1,SLC7A6,SMAD5,SNX3,TAF15,TERF1,TPM1,VAT1
C v H All		GATA2		transcription regulator		-0.128		0.108	-0.391	0.0322	CCND1,CDH5,HMOX1,PBX1,TEAD1,TFRC,TGM2
C v H All		SRC	0.035	kinase		0.881		0.169	0.513	0.0322	CAVIN1,CCND1,ENO1,LAMP2,PRKCE,SCARB1,SLC4A7
C v H All		paraquat		chemical toxicant		0.271	bias	0.303	-0.514	0.0322	FAS,GSTP1,HMOX1,KIAA1217,LAMP2,SIRT1,UBXN7
C v H All		F2		peptidase		1.879	bias	0.329	0.766	0.0327	ALDH1B1,BSG,CCND1,CORO1C,EIF4A1,HDAC9,HMOX1,LAMP2,LMCD1,NUP62,PRKCE,SLC12A7,SLC7A1
C v H All		lactic acid		chemical - endogenous mammalian	Activated	2.205		0.151	1.873	0.0328	ACTG1,BSG,CNN2,EIF2AK1,LAMA5,PABPC1,PCK2,PDHA1,SLC16A1,TEAD1
C v H All		(2-(2-(4-methylthiazol-5-yl)ethoxy)-2-oxoethyl)triphenylphosphonium bromide		chemical reagent						0.0334	NRF1,SIRT1
C v H All		CGS 21680		chemical reagent						0.0334	FAS,TFRC
C v H All		Cd2+		chemical toxicant						0.0334	CCND1,HMOX1
C v H All		FTH1	-0.63	enzyme						0.0334	FTH1,TFRC
C v H All		FC GAMMA RECEPTOR (family)		group						0.0334	CCND1,HES1
C v H All		ILKAP	0.011	phosphatase						0.0334	CCND1,PKM
C v H All		MAML1	0.117	transcription regulator						0.0334	CCND1,HES1
C v H All		Mt1		other						0.0334	CCND1,GSTP1
C v H All		NCKAP1L		other						0.0334	ANK3,TMOD1
C v H All		NUP133	0.081	other						0.0334	MAPT,TPR
C v H All		PANX1	-0.043	transporter						0.0334	FTH1,HMOX1
C v H All		PQQ cofactor		chemical - endogenous non-mammalian						0.0334	HMOX1,SLC19A1
C v H All		RNF31	0.004	enzyme						0.0334	CCND1,SCARB1
C v H All		SEMA3D		other						0.0334	CCND1,NRP2
C v H All		SULT2B1		enzyme						0.0334	FAS,SIRT1
C v H All		TRPV2		ion channel						0.0334	CASP8,FAS
C v H All		coal tar		chemical drug						0.0334	GSTP1,HMOX1
C v H All		ethylene dimethanesulfonate		chemical reagent						0.0334	FAS,GPX4
C v H All		glycerol		chemical - endogenous mammalian						0.0334	HMOX1,SCARB1
C v H All		kawain		chemical - endogenous non-mammalian						0.0334	FAS,HMOX1
C v H All		mini-GAGR		chemical reagent						0.0334	GPX4,HMOX1
C v H All		myricetin		chemical - endogenous non-mammalian						0.0334	CCND1,SLC16A1
C v H All		selinexor		chemical drug						0.0334	EIF4E,HOXB9
C v H All		AGTR1		g-protein coupled receptor						0.0336	CCND1,GSTP1,HMOX1
C v H All		JMJD6	0.046	enzyme						0.0336	CCND1,HS1BP3,MAPT
C v H All		NAE1	0.034	enzyme						0.0336	CCND1,CDC20,PKM
C v H All		Rhox5		transcription regulator						0.0336	IDH3A,KLF9,TFRC
C v H All		betaine		chemical - endogenous mammalian						0.0336	ATP5ME,ESRRB,NRF1
C v H All		CREB		group		0.668		0.136	0.247	0.0339	ADK,ANK3,CCND1,CD59,COMT,FAS,FGFR1OP2,FXN,HES1,MICB,MT-ND3,NCOA2,PPFIBP1,QKI
C v H All		CLCF1		cytokine		-1.633	bias	-0.346	-0.785	0.034	ATP5F1B,ATP5F1D,IMMT,MT-ND3,NDUFB9,NDUFV1
C v H All		clofibrate		chemical drug		0.896	bias	0.294	0.18	0.034	ACOT8,BSG,CCND1,FAS,GSTP1,HMOX1
C v H All		EPO		cytokine		-0.62		0.217	-1.223	0.0347	ANK1,CLGN,DHCR24,FAS,FXN,GAPDH,KMT2A,NPM1,PRKCZ,RPS7,SIRT1,SPTAN1,TFRC
C v H All		BAG3	-0.077	other						0.0352	ANK3,ATP5F1B,ATP5MG,DSG2,FAS,GABARAP,GAPDH,GSTP1,LAMB1,MAPT,NDUFV1,PSMC4,STUB1,TIMM29,TMOD1,TPM3
C v H All		berberine		chemical drug	Inhibited	-2.021		-0.063	-1.858	0.0354	BSG,CASP8,CCND1,FAS,HMOX1,SCARB1,SOX11
C v H All		MRTFA	-0.034	transcription regulator	Activated	2.985		0.206	2.37	0.0354	ACTC1,ACTG1,CNN2,COL25A1,COMT,DHCR24,DIAPH3,EPPK1,EZR,MYH10,SCARB1
C v H All		SYVN1	-0.101	transporter		0.362	bias	0.283	-0.612	0.0374	ADCY9,BCAT1,CAVIN1,CCND1,FAS,PTBP1,PVR,RAB34,RPL18,SLC16A1,SLC4A7,TFRC
C v H All		LDB1	0.26	transcription regulator		1.604		0.014	1.552	0.0378	ALDH1B1,BCL11A,CDH5,COMT,FTH1,HS1BP3,LMCD1,MYH10,OXCT1,PBX1,RERE,RNPEP,RXRA,SLC16A1
C v H All		CGA		other		0.816		-0.121	1.113	0.0379	CCND1,CLGN,FKBP14,HYOU1,KLF9,SGTB
C v H All		ETV5		transcription regulator		0		-0.036	0.089	0.0388	CAVIN1,CCND1,PKP4,QKI,RAB27A,SCARB1,SELENOS
C v H All		UQCC3	-0.029	other						0.0389	ATP2C1,ATP5F1B,ATP5F1D,ATP5ME,ATP5MG,DMAC2,ENO1,GAPDH,NDUFB1,NDUFB10,NDUFB9,NDUFV1,PKM
C v H All		IL1		group		-1.492		0.218	-2.098	0.0398	CD59,FAS,FTH1,HMOX1,LAMB1,NRP2,RBP4,RXRA,TGM2
C v H All		CDKN2A	0.067	transcription regulator		-0.397		-0.138	0.133	0.0408	BCAT1,BCL11A,CCND1,CDCA5,DEK,DYNLRB1,FAS,FOXA1,GABARAP,HOXB9,KRAS,NPM1,POLD3,PPFIBP1,RAB27A,TPM1,TPP1,VRK1
C v H All		3M-002		chemical reagent						0.0417	ACTC1,CCND1,OMD
C v H All		CHEK2	0.02	kinase						0.0417	ADH5,KRAS,NCOR2
C v H All		CYB561A3		enzyme						0.0417	FTH1,IREB2,TFRC
C v H All		FZD7	0.064	g-protein coupled receptor						0.0417	CCND1,CDH5,GPX4
C v H All		IRF6	-0.076	transcription regulator						0.0417	APOBEC3B,MAD1L1,SCARB1
C v H All		K+		chemical - endogenous mammalian						0.0417	GAPDH,HSPA8,PPP1CA
C v H All		PRKCQ	0.023	kinase						0.0417	CCND1,EZR,PRKCE
C v H All		PTBP1	0.229	enzyme						0.0417	CIRBP,KRAS,PKM
C v H All		ellagic acid		chemical - endogenous non-mammalian						0.0417	HMOX1,NRF1,SCARB1
C v H All		leupeptin		chemical - protease inhibitor						0.0417	MAPT,PKM,VRK1
C v H All		methyl-beta-cyclodextrin		chemical drug						0.0417	CCND1,MAPT,SCARB1
C v H All		trans-cinnamaldehyde		chemical drug						0.0417	CDC20,FAS,HMOX1
C v H All		HDAC (family)		group		1.264		0.104	1.04	0.042	CCND1,E2F4,FOXA1,GALT,KLF9,PBX1
C v H All		N-COR (family)		group						0.042	CCND1,ENO1,GSTP1,HES1,MBNL1,PKM
C v H All		CDX2		transcription regulator		-1.067		0.103	-1.272	0.0424	EZR,HOXB9,KMT2A,LAMP2,LGALS8,PARD3,STK11
C v H All		wortmannin		chemical drug		-0.959		-0.212	-0.328	0.0428	CCND1,EIF1AX,EZR,GSTP1,HMOX1,KRAS,SCARB1,TFRC,TPM1
C v H All		COP1		enzyme		0		0.22	-0.441	0.0429	FAS,FTH1,ITPK1,TPD52L1
C v H All		SPNS2		transporter		-0.152	bias	-0.346	0.534	0.0429	ENO1,HMOX1,PKM,PRDX1
C v H All		BNIP3L		other		0.277		-0.13	0.565	0.044	ANK1,EIF2AK1,GAPDH,PKM,TFRC
C v H All		SB203580		chemical drug		-0.355		-0.24	0.527	0.0442	APOBEC3B,CCND1,CD2AP,COBL,ENO1,FAS,GSTA4,GSTP1,HMOX1,KCTD1,LMOD1,PRDX1,PRMT1,TGM2
C v H All		FOXO3	0.024	transcription regulator	Inhibited	-2.204		0.046	-2.332	0.0445	APEX1,ASL,CASP8,CCND1,CDC20,CDH5,EIF4EBP1,ENPEP,HTATIP2,MBNL1,NRP2,PAWR,SAC3D1,SIRT1,SLC7A1,TKT,TPX2,ZWINT
C v H All		ERN1		kinase		0.186		0.221	-0.472	0.0461	DERL2,FAS,IKBKB,LPCAT2,PDHA1,PDHB,PDHX,PVR,SELENOS,SLC7A1
C v H All		sirolimus		chemical drug		-0.623		-0.196	0.386	0.0468	ATP5MG,CCND1,DDT,EIF1AX,EIF4A1,ENO1,FAS,FTH1,GSTP1,HMOX1,LAMB1,MAPT,NPM1,PDHA1,PKM,PRMT1,RAN,RPL10A,RPL18,RPL37A,RPL6,RPS27,RPS29,RPS7,SIRT1,SLC19A1,SLC4A7,TPM3,ZNF207
C v H All		ABCB7	0.022	transporter						0.0481	FTH1,TFRC
C v H All		ACE2		peptidase						0.0481	CASP8,SMURF2
C v H All		BCL2L11		other						0.0481	CCND1,HDAC9
C v H All		BCO1		enzyme						0.0481	HTATIP2,SCARB1
C v H All		CA39		chemical reagent						0.0481	HSPA8,LAMP2
C v H All		CA77		chemical reagent						0.0481	HSPA8,LAMP2
C v H All		CIB2		kinase						0.0481	EIF4EBP1,LAMP2
C v H All		Cu2+		chemical - endogenous mammalian						0.0481	CCND1,HMOX1
C v H All		DNM2	-0.101	enzyme						0.0481	GAPDH,SIRT1
C v H All		EPHX2	-0.061	enzyme						0.0481	HES1,MAPT
C v H All		EPOR		transmembrane receptor						0.0481	HMOX1,TFRC
C v H All		GADD45GIP1	0.021	other						0.0481	CLPP,HMOX1
C v H All		H1-2	-0.099	other						0.0481	CCND1,GAPDH
C v H All		HRH3		g-protein coupled receptor						0.0481	FOXA1,RBP4
C v H All		L-lysine		chemical - endogenous mammalian						0.0481	CASP8,PCK2
C v H All		Meg3		other						0.0481	HES1,PKM
C v H All		N1,N11-diethylnorspermine		chemical drug						0.0481	CCND1,MT-ND3
C v H All		NPPA		other						0.0481	CCND1,HMOX1
C v H All		PECAM1		other						0.0481	CCND1,CDH5
C v H All		PER1		transcription regulator						0.0481	ALAS1,CCND1
C v H All		PIM2		kinase						0.0481	CCND1,PKM
C v H All		RPS6KB2	-0.037	kinase						0.0481	EIF1AX,SLC4A7
C v H All		SCP2	0.006	transporter						0.0481	BSG,SCARB1
C v H All		SNHG12		other						0.0481	CCND1,HES1
C v H All		TMPRSS6		peptidase						0.0481	GPX4,IREB2
C v H All		TMSB10/TMSB4X	1.146	other						0.0481	CASP8,FAS
C v H All		TRPM8		ion channel						0.0481	CIRBP,GPX4
C v H All		Yaf2		transcription regulator						0.0481	ACTC1,SOX11
C v H All		chlorambucil		chemical drug						0.0481	DEK,FAS
C v H All		cyclic GMP		chemical - endogenous mammalian						0.0481	MARCKSL1,RAD1
C v H All		dimethyl succinate		chemical - endogenous mammalian						0.0481	BSG,SLC16A1
C v H All		ethoxyquin		chemical toxicant						0.0481	FTH1,GSTP1
C v H All		mir-224		microrna						0.0481	KRAS,PAK4
C v H All		pomalidomide		chemical drug						0.0481	BCL11A,CRBN
C v H All		sulfasalazine		chemical drug						0.0481	CCND1,TPM3
C v H All		thymidine		chemical - endogenous mammalian						0.0481	CCND1,FAS
C v H All		tiron		chemical reagent						0.0481	HMOX1,KRAS
C v H All		vanadate		chemical - other						0.0481	CCND1,NPM1
C v H All		zinc sulfate		chemical drug						0.0481	HMOX1,MAPT
C v H All		topotecan		chemical drug		-0.471		-0.122	0.044	0.0485	ALKBH5,EMB,EMC10,ENO1,FAS,HSPA8,JMJD1C,MARCKSL1,MIER2,MYH10,NFIA,PLCB1,PUM2,SAC3D1,SETD6,TIAM1,USP10,ZNF622
C v H All		FMR1	0.144	translation regulator		-0.777		-0.169	-0.22	0.0489	ATP5MG,EIF1AX,ENO1,GAPDH,MRPL11,MRPL22,MRPS18B,NPEPL1,RPL10A,RPL14,RPL18,RPL37A,RPS29,RPS7
C v H All		TO-901317		chemical reagent		-1.172		0.115	-1.397	0.0491	ALAS1,CCND1,COMT,ENO1,GSTP1,PSME1,SCARB1,SIRT1,TGM2,TKT
C v H All		let-7 (includes others)		microrna		-1.258	bias	-0.328	-0.018	0.0492	ALDH1B1,BCAT1,BCL11A,CCND1,CDC20,CDCA2,CDCA5,E2F4,EIF4A1,HMOX1,KRAS,NCOR1,PKM,STARD13,XRCC3
C v H All		thapsigargin		chemical toxicant		-0.834		0.167	-1.321	0.0492	CCND1,CDK19,DERL2,ECD,EIF4E,EIF4EBP1,ENO1,HMOX1,IKBKB,PAWR,PCK2,PPP2R1B,RGPD4 (includes others),SELENOS,TGM2
C v H All		deoxycholate		chemical - endogenous mammalian		0.757		-0.011	0.781	0.0493	APEX1,CCND1,ENO1,GAPDH,PKM
C v H All		CHD4	-0.041	enzyme		-0.218	bias	-0.265	0.302	0.0494	BCL11A,ELAVL2,FAS,HMOX1
C v H All		GPER1		g-protein coupled receptor		1.869		0.22	1.458	0.0494	CCND1,ITPRIP,MYH10,USP19
C v H All		JUND	-0.19	transcription regulator						0.0494	ALAS1,CCND1,FTH1,HMOX1
C v H All		KCNIP3		transcription regulator	Inhibited	-2		-0.075	-1.849	0.0494	ABR,CCND1,DDT,TGM2
C v H All		PSMD10	0.107	transcription regulator		-0.038		0.242	-0.512	0.0494	CCND1,EIF4EBP1,IKBKB,TKT
C v H All		TXNIP		other		-1.98		-0.166	-1.652	0.0494	CCND1,CDH5,ENO1,GAPDH
C v H All		dichlorovinylcysteine		chemical toxicant		0		-0.138	0.277	0.0494	CCND1,ENO1,GLOD4,PKM
C v H All		monocrotaline		chemical toxicant						0.0494	CCND1,HMOX1,SIRT1,SMAD5
C v H All		sodium tungstate		chemical drug		0.577		-0.016	0.606	0.0494	ENO1,HSPA8,PDHA1,PDHB
C v H All		FOXO4		transcription regulator	Inhibited	-2.449		-0.037	-2.359	0.0639	CASP8,CCND1,CDH5,DHCR24,ENPEP,NRP2,ZFAND5
C v H All		Gcg		other	Activated	2		0.18	1.64	0.0642	ALDH1B1,ASL,SDSL,TFRC
C v H All		propylthiouracil		chemical drug		1.89		-0.184	2.377	0.0737	ANK3,BCL11A,CARHSP1,EMB,ENPEP,MAPT,MOXD1,OXCT1
C v H All		cuprizone		chemical toxicant	Activated	2.138		0.115	1.813	0.0888	ACTC1,CNN3,GNPDA1,HINT2,LAMP2,PSME1,PTBP1,TFRC
C v H All		phenylephrine		chemical drug	Inhibited	-2		0.141	-2.282	0.0901	E2F4,HMOX1,NDUFV1,STEAP3
C v H All		RB1	0.024	transcription regulator	Activated	2.073		0.076	1.793	0.106	ACTC1,CASP6,CASP8,CCND1,CCNL1,CDCA5,COQ5,DEK,DYNLRB1,E2F4,EZR,FAS,HES1,MRPL11,MRPL55,MRPL9,NDUFB10,NDUFV1,NRF1,NUSAP1,POLD3,PPFIBP1,RAB27A,VRK1
C v H All		THRB		ligand-dependent nuclear receptor		1.814		0.125	1.514	0.106	ATP5MG,CASP8,CCND1,DHCR24,EIF4EBP1,GPX4,KLF9,NCOR2,TOGARAM2
C v H All		DSCAML1		other	Inhibited	-2		0.138	-2.277	0.11	ANK3,KLF9,MAPT,PLCB1
C v H All		ESR1		ligand-dependent nuclear receptor		1.945		0.076	1.442	0.11	ACTC1,ANK3,APEX1,BCAS3,BCAT1,BET1L,CASP6,CCND1,CD59,CENPQ,COBL,COMT,DHCR24,DIAPH3,DSG2,EEF2K,ENO1,FAS,FOXA1,HES1,JMY,KRAS,LAMB1,MAPT,MRPL52,MYH10,NDUFB10,NIPSNAP1,NRF1,NSD1,PKIB,PLCB1,PLXNA2,PTP4A2,PVR,RAB27A,RAB5B,RAD1,RBP4,RERE,SCARB1,SH3GLB2,SIRT1,SLC16A1,SLC7A1,SMAD5,SMURF2,SPTAN1,TFRC,TGM2,TMOD1,TPD52L1,TPM1,TPR,USP19,VPS28,ZNF544
C v H All		SPP1		cytokine	Activated	2.345		0.201	1.744	0.112	CASP8,CCND1,CDC20,GPX4,HMOX1,HTATIP2,NDUFB9,NDUFV1,VAT1
C v H All		TGF beta		group	Activated	2.654		0.209	1.944	0.12	CASP8,CCND1,HES1,HMOX1,HTATIP2,LMCD1,MLXIP,NCOA2,NCOR2,PRMT1,PVR,QKI,SMAD5,TFRC
C v H All		DDX5	0.24	enzyme	Activated	2.383		0.249	1.789	0.128	ATP5ME,ATP5MG,CCND1,HMOX1,IDH3A,NDUFB1
C v H All		APC	-0.007	enzyme	Inhibited	-2.417		-0.1	-2.175	0.138	CCND1,HES1,HYCC1,LAMB1,PARD3,PRKCZ,TIAM1
C v H All		INSR	0.071	kinase	Activated	2.724		0.239	1.84	0.161	ACAA2,ATP5F1B,ATP5F1D,ATP5MG,CASP6,CCND1,DEK,GAPDH,HOXB9,IDH3A,KLF9,MARCKSL1,NDUFB9,NRF1,PDHA1,PDHB,SCARB1,SIRT1,SLC12A7,ZFAND5
C v H All		methylmercury		chemical toxicant	Inhibited	-2		0.096	-2.192	0.191	DHCR24,HMOX1,MTPN,SLC16A1
C v H All		MYC		transcription regulator	Activated	3.271		0.204	1.958	0.209	ADK,ALKBH5,APEX1,BCAT1,CASP8,CCND1,CDC20,CLPB,CLPP,DEK,ECSIT,EIF4A1,EIF4E,EIF4EBP1,ENO1,ESRRB,EZR,FAS,FTH1,GABARAP,GAPDH,HES1,HMOX1,IREB2,KRAS,LAMP2,NPM1,PDHA1,PIAS3,PKM,PRMT1,PTBP1,RGPD4 (includes others),RPL10A,RPL14,RPL18,RPL37A,RPL6,RPS19BP1,RPS27,RPS29,RPS7,SCARB1,SIRT1,SLC16A1,TEAD1,TFRC,TIAM1,TKT,TPX2,UBA2,VPS72,XRCC3
C v H All		dihydrotestosterone		chemical - endogenous mammalian		1.807		0.163	1.331	0.224	ALAS1,CASP8,CCND1,CDC20,DHCR24,EIF4EBP1,ENO1,FTH1,GAPDH,GPX4,GSTP1,LAMA5,MT-ND3,PIAS3,RAB27A,RPL37A,RPS29,SLC4A7,SLC7A6,STBD1,TGM2,TKT
C v H All		YAP1	0.009	transcription regulator		1.778		0.17	1.132	0.247	ACTG1,ANK1,CASP8,CCND1,CDC20,CDCA5,CELF1,DIAPH3,E2F4,ERC1,FAS,PKM,RPL10A,RPL14,RPL18,RPL37A,RPL6,RPS19BP1,RPS29,RPS7,TFRC,TIAM1,ZBTB34
C v H All		cyclophosphamide		chemical drug		1.98		0.137	1.709	0.249	CASP8,CCND1,EPB41L3,FAS,SIRT1
C v H All		DICER1	0.078	enzyme	Inhibited	-2.747		-0.203	-2.19	0.255	CCND1,DHCR24,HES1,KRAS,MAD1L1,MICB,PRDX1,RANGAP1
C v H All		L-glutamic acid		chemical - endogenous mammalian	Activated	2.2		0.231	1.692	0.273	ASL,ATP5ME,CCND1,DHCR24,MT-ND3
C v H All		CEBPA		transcription regulator	Activated	2.035		0.097	1.733	0.273	ASL,CCND1,CDH5,EDF1,EIF4E,GAPDH,GSTP1,HDAC9,HMOX1,PUM2,QKI,TIAM1
C v H All		MAPK9	0.012	kinase	Activated	2.213		0.055	2.091	0.309	CDH5,EIF4E,FAS,GAPDH,MARCKSL1
C v H All		CD28		transmembrane receptor	Activated	2.201		0.234	1.44	0.31	CASP6,CASP8,CCND1,E2F4,EIF4E,GAPDH,HSPA8,MRPL11,RPL6,SLC7A1,TFRC
C v H All		caffeic acid phenethyl ester		chemical drug		-1.96		-0.236	-1.497	0.328	CCND1,FTH1,HMOX1,RXRA
C v H All		HNF1A		transcription regulator	Activated	2.219		0.238	1.691	0.337	CAMSAP3,CCND1,ENPEP,FAS,MRPS18B,PAK4,PDHX,PLCB1,SLC12A7,SLC4A2,TBPL1,TFRC,TMOD2
C v H All		aldosterone		chemical - endogenous mammalian		1.953		0.216	1.53	0.356	EMB,IKBKB,KRAS,SIRT1
C v H All		ARNT	-0.389	transcription regulator		1.982		0.216	1.553	0.359	ENO1,GAPDH,PCK2,RANGAP1,TFRC
C v H All		SRF	0.736	transcription regulator	Activated	2.612		0.249	1.963	0.365	ACTC1,ACTG1,CCDC174,CNN2,DHCR24,EZR,HMOX1,LMCD1,LMOD1,NPM1,TUBB6
C v H All		tamoxifen		chemical drug	Activated	2.524		-0.017	2.578	0.381	ATP5F1B,CASP8,CCND1,CDCA2,E2F4,EIF4EBP1,GAPDH,HES1,IDH3A,NCOR2,PKM
C v H All		corticosterone		chemical - endogenous mammalian		-1.96		0.047	-2.052	0.413	CCND1,KLF9,SCARB1,TGM2
C v H All		PRL		cytokine		1.944		0.215	1.279	0.453	CCND1,CNN3,DTX3L,ENO1,HES1,HNRNPH2,MEN1,PSME1,SCARB1,TPM3
C v H All		E. coli B5 lipopolysaccharide		chemical - endogenous non-mammalian		-1.964		0.031	-2.026	0.455	ADH5,CCND1,HMOX1,TGM2
C v H All		RBPJ	-0.119	transcription regulator		1.982		0.176	1.633	0.458	ENPP1,GPX8,HES1,IKBKB,NRP2
C v H All		JQ1		chemical reagent	Inhibited	-2.236		-0.231	-1.72	0.529	CCND1,CDCA5,DHCR24,TCOF1,TOGARAM2
C v H All		MYOD1		transcription regulator		1.982		0.223	1.54	1	ACTC1,CDC20,NUSAP1,SDC2,TKT,TPX2
C v H All		ZC3H12A		enzyme	Activated	2		-0.049	2.099	1	C15orf39,FTH1,PKIB,PPP1R18
C v H All		paclitaxel		chemical drug		1.994		0.071	1.852	1	CASP8,CCND1,CDC20,FAS,IKBKB
C v H All		tanespimycin		chemical drug		-1.969		-0.188	-1.599	1	CCND1,EIF4A1,FAS,HSPA8,KRAS

## Sheet: Causal Networks
Causal Networks for My Projects->Andrea Gallio->2024-05-29_AndreaGallio 100424 - p<0.05->C v H All
Master Regulator	Molecule Type	Expr Log Ratio	Depth	Predicted Activation State	Notes	Activation z-score	p-value of overlap	Network bias-corrected p-value	Participating regulators	Target molecules in dataset	Causal network	Target-connected regulators	Relationships Between Master Regulators(Increases/Downstream)	Relationships Between Master Regulators(Decreases/Downstream)	Relationships Between Master Regulators(Affects/Downstream)	Relationships Between Master Regulators(Increases/Upstream)	Relationships Between Master Regulators(Decreases/Upstream)	Relationships Between Master Regulators(Affects/Upstream)	Relationships Between Master Regulators(Increases/Both)	Relationships Between Master Regulators(Decreases/Both)	Relationships Between Master Regulators(Affects/Both)
ALDH1A3	enzyme	-0.273	2			0.832	1.35e-05	0.0001	ALDH1A3,PKM	CCND1,ENO1,FTH1,GAPDH,MT-ND3,PCK2,PDHA1,PDHB,PKM,PTBP1,SDC2,SIRT1,TGM2	13 (2)	2	AGT,metribolone,propylthiouracil	torin1		PKM
melanotan-II	chemical drug		3			-1.988	1.56e-05	0.0005	AP1 (complex),AR,CDK2,CREBBP,EZR,FOS,melanotan-II,NFE2L2,NFKB (complex),NQO1,RGS4,SP1,SPI1,SRC,SRC (family),SYN1	ACTG1,ADH5,ALAS1,ALDH1B1,ASL,ATP5F1B,ATXN2,CAVIN1,CCND1,CD59,CDCA5,CDH5,CIRBP,CLGN,CLPP,CNN3,DGCR8,DHCR24,DIAPH3,DSG2,EIF4EBP1,EMB,ENO1,ENPP1,EPPK1,ESRRB,EZR,FOXA1,FTH1,GIPC1,GPX4,GSTA4,GSTP1,HDAC9,HES1,HMOX1,HTATIP2,KLF9,LAMA5,LAMP2,LGALS8,LMOD1,MAPT,MBNL1,MRPS18B,MT-ND3,NABP1,NCOR2,NIPSNAP1,NUDT19,NUP62,NUSAP1,OXCT1,PABPC1,PBX1,PCYT2,PDHX,PIAS3,PKM,PPM1E,PRDX1,PRKCE,RAB27A,RAN,RPL18,RPS7,RXRA,S…	82 (16)	15				corticosterone,FOS
ILK	kinase	0.142	2			-0.792	2.66e-05	0.0016	AKT (family),AKT1,AP1 (complex),CAV1,Cdc42,CDK2,CDKN1B,CREB1,ERK (family),ERK1/2 (family),GLI2,GSK3B,HIF1A,ILK,ITGB1,ITGB3,JNK (family),MET,MTOR,NFKB (complex),NFKB (family),NOTCH1,P38 MAPK (family),RAC1,RB1,RELA,RICTOR,SMAD2/3 (family),SNAI2,STAT3,WWTR1	ACTC1,ALAS1,ALDH1B1,ALKBH5,ANK1,APH1A,ARHGAP35,ATP5F1B,ATP5F1D,ATP5MG,B3GALT6,BCL11A,BRMS1L,BSG,CASP8,CCND1,CCNL1,CD59,CDC20,CDK19,CLPB,COBL,COQ5,DHCR24,DIAPH3,DLD,E2F4,EIF4A1,EIF4E,ENO1,ENPP1,FOXA1,FRMD6,FTH1,GAPDH,GPX4,GSTP1,HDAC9,HES1,HSPA8,IKBKB,KLF9,KMT2A,KRAS,L3MBTL3,LAMB1,LAMP2,MAD1L1,MAPT,MARCKSL1,MRPL11,MRPL52,MRPL55,MRPL9,MT-ND3,MYH10,NCOR2,NDUFB10,NDUFB9,NDUFV1,NEXN,NPM1,NUP62,NUSAP1,P…	102 (31)	31	INSULIN (family),LAMA2,MAPKAPK2,MRTFB,puromycin aminonucleoside,SFLLRN (PAR1-activator)	KP-SD-1,mizoribine,PAX3-FOXO1		AKT1,CDK4
DIO1	enzyme		3			-1.75	2.92e-05	0.0002	AKT1,AMPK (complex),CFTR,DIO1,DIO2,DIO3,DRD2,ERK (family),ERK1/2 (family),FASN,GRIN1,GRIN2A,GRIN3A,ITGB3,levothyroxine,MIF,NOS3,PKA (complex),PKC (family),PRKCA,RB1,RBL2,STAT1,thyroid hormone,TSH (complex),VDR	ACAA2,ACTC1,ADH5,ANK3,APH1A,APOBEC3B,CASP6,CCND1,CCNL1,CDC20,CDH5,COMT,COQ5,DIAPH3,ENO1,FTH1,GAPDH,GSTP1,HCFC1,HDAC9,HSPA8,IDH3A,IKBKB,IMMT,KLF9,KMT2A,LAMB1,LAMP2,MAD1L1,MAPT,MARCKSL1,MRPL11,MRPL55,MRPL9,MYH10,NCOA2,NDUFB10,NEXN,OXCT1,PDHB,PKM,PPP1CA,PRKCE,PRKCZ,PSME1,RAN,RBP4,RPS27,RPS29,RPS7,SIRT1,SLC16A1,SOX11,STUB1,TGM2,TMEM11,TPD52L1,TPP1,TPX2,TTC9C,TUBB6,VPS72,XRCC3,ZSCAN21	64 (26)	25	beta-estradiol,selenium,T3/TR/RXR (complex),THRSP	methimazole,mir-224,propylthiouracil,SLC16A2,SMO
NFKB2	transcription regulator	0.107	2			-0.508	3.15e-05	0.0002	AR,FOS,MAPK1,NFKB (complex),NFKB1,NFKB2,PIM2,RELB	ACTG1,ALAS1,ALDH1B1,APOBEC3B,ASL,ATXN2,BCL11A,CCND1,CD59,CDCA5,CDK19,CLGN,CNN3,DDT,DHCR24,DSG2,EMB,ENO1,ENPP1,EPPK1,EZR,FAS,FOXA1,FTH1,GIPC1,GSTP1,HDAC9,HTATIP2,IKBKB,JPH1,LAMA5,LAMP2,LMCD1,LMOD1,MARCKSL1,MT-ND3,NIPSNAP1,NUDT19,NUP62,NUSAP1,OXCT1,PCYT2,PIAS3,PKM,PLEKHA7,QKI,RPS7,RXRA,SIRT1,SLC12A7,SLC19A1,SLC4A7,SLC7A1,SMAD5,SNX3,TFRC,TGM2,TMOD2,TPD52L1,TPX2,VWA8,ZWINT	62 (8)	8	AGT,AKT1,butyric acid,mycophenolic acid	FBXW7,glutamine,laduviglusib,RNF187		CCL19
PDGF (complex)	complex		2			1.324	4.5e-05	0.001	AKT (family),AKT1,AP1 (complex),CDK6,CDX2,CREB (family),EGFR,EIF4E,EIF4EBP1,ERBB2,ERK (family),ERK1/2 (family),FOS,FOXO1,FOXO3,G PROTEIN ALPHA I (family),GSK3B,HRAS,HSP27 (family),JNK (family),JUN,LIF,MAP2K1,MAPK1,MAPK14,MAPK7,MYB,MYC,NFATC3,NFKB (complex),NFKB1,NFKBIA,P38 MAPK (family),P70 S6K (family),PDGF (complex),PDGF-BB (complex),PDGF-DD (complex),PDGFB,PDGFRB,PI3K (complex),PKA (complex),P…	ACTG1,ADH5,ADK,ALAS1,ALDH1B1,ALKBH5,ANK1,APEX1,APH1A,APOBEC3B,ASL,ATP5F1B,ATP5ME,ATXN2,B3GALT6,BCAT1,BCL11A,BRMS1L,CCND1,CCNL1,CD59,CDC20,CDCA2,CDCA5,CDK19,CELF1,CHD6,CHMP1A,CIRBP,CLPP,CNN3,COBL,COMT,COQ5,DDT,DHCR24,DSG2,E2F4,ECSIT,EIF1AX,EIF4A1,EIF4E,EIF4EBP1,EMB,ENO1,ENPEP,ENPP1,ESRRB,FGFR1OP2,FOXA1,FXN,GAPDH,GPX4,HDAC9,HMOX1,HOXB9,HSPA8,HTATIP2,HYCC1,HYOU1,IKBKB,IPMK,IREB2,KLF9,KRAS,LAMA5,MEN1…	146 (57)	57	HIF1 (complex)			AKT1,FOS,HSP27 (family),MYLK,NOS (family),PLCG1,PRKD2,RPS6KB1,SP1,STAT5B	MEOX2
PKM	kinase	-0.208	1			1.155	4.52e-05	0.0003	PKM	CCND1,ENO1,FTH1,GAPDH,MT-ND3,PCK2,PDHA1,PDHB,PTBP1,SDC2,SIRT1,TGM2	12 (1)	1	AGTRAP,AKT1,ALDH1A3,cadmium chloride,cobalt chloride,EP300,ESRRA,ESRRG,GCN2iB,HIF1 (complex),IDH2,INSULIN (family),KDM4B,KDM8,metribolone,NF-Y (complex),NIBAN2,PCGEM1,PHGDH,PI3K (family),PROM1,PSME3,sodium arsenite,SP1	beta-estradiol,HTATIP2,let-7 (includes others),Meg3,mirdametinib,resatorvid,torin1		CDK4	PLCG1
FOS	transcription regulator		2			-1.812	6.45e-05	0.0011	AP1 (complex),AR,CDK2,CREBBP,EZR,FOS,LPL,NFE2L2,NFKB (complex),NQO1,SP1,SPI1	ACTG1,ADH5,ALAS1,ALDH1B1,ASL,ATP5F1B,ATXN2,CCND1,CD59,CDCA5,CDH5,CIRBP,CLGN,CLPP,CNN3,DGCR8,DHCR24,DIAPH3,DSG2,EIF4EBP1,EMB,ENO1,ENPP1,EPPK1,EZR,FOXA1,FTH1,GIPC1,GPX4,GSTA4,GSTP1,HDAC9,HES1,HTATIP2,KLF9,LAMA5,LAMP2,LGALS8,LMOD1,MAPT,MRPS18B,MT-ND3,NABP1,NCOR2,NIPSNAP1,NUDT19,NUP62,NUSAP1,OXCT1,PABPC1,PBX1,PCYT2,PDHX,PIAS3,PKM,PRDX1,PRKCE,RAB27A,RAN,RPL18,RPS7,RXRA,SCARB1,SIRT1,SLC12A7,SLC19A1,SLC…	78 (12)	12	15-deoxy-delta-12,14 -PGJ 2,acetaldehyde,ADM,ADP,AGTRAP,AKT1,allopregnanolone,arsenite,beta-estradiol,butyric acid,cadmium chloride,capsaicin,EDN3,EP300,EPO,FGF21,glutamine,glyburide,GROWTH HORMONE (family),honokiol,HSP27 (family),INSULIN (family),K+,MAPK11,MEF2C,melanotan-II,metyrapone,MSK1/2 (family),N(G)-monomethyl-D-arginine,nicotine,NOS (family),OSM,PDE (family),PDGF (complex),PDGF-AB (compl…	berberine,bisindolylmaleimide I,CDK5R1,corticosterone,curcumin,diclofenac,Go 6976,Go6983,KCNA3,metribolone,mifepristone,PTPN2,rotenone,SFTPA1,SP600125,TFRC,U0126		EPHX2,MDM2,NUBP1,SDC1,SUMO2
MEF2C	transcription regulator	0.042	3			0.937	8.84e-05	0.0029	26S PROTEASOME (complex),AKT (family),ALP (family),CDX2,CREB (family),GATA1,GATA2,GATA3,GATA4,GATA6,HDAC5,HIF1A,IFNG,IL10,JUN,MAPK14,MEF2C,MYB,MYOD1,NFKB (complex),PPARA,PRL,RUNX3,SMAD3,SPI1,STAT1,STAT3,STAT4,TBX5	ACAA2,ACOT8,ACTC1,ADK,ALAS1,ALDH1B1,ALKBH5,ANK1,APOBEC3B,ASL,ATP5F1B,ATP5MG,ATP5MK,B3GALT6,BCL11A,BSG,CASP8,CAVIN1,CCND1,CD59,CDC20,CDH5,CIRBP,COBL,COMT,DGCR8,DHCR24,DIP2C,DLD,ECSIT,EIF4A1,EIF4E,ELAVL2,ENO1,ENPP1,ESRRB,EZR,FGFR1OP2,FKBP14,FMNL2,FOXA1,FTH1,FXN,GAPDH,GLIPR2,GPX4,HDAC9,HES1,HMOX1,HNRNPH2,HOXB9,HSPA8,HTATIP2,IKBKB,IREB2,ITPK1,KLF9,KRAS,L3MBTL3,LAMB1,LUC7L,MAD1L1,MAPT,MARCKSL1,MEN1,MI…	114 (29)	27	AGT,beta-estradiol,CAMK2 (family),CDK5R1,EP300,MAPK11,NKX2-5,NRL	HDAC4,LDB1,MECP2:MEF2C gene		ACE2,BLK,CACNA1C,FOS,GATA2,TROPOMYOSIN (family)	SMYD1
levothyroxine	chemical - endogenous mammalian		2			-0.132	0.000103	0.0013	AKT (family),AKT1,AMPK (complex),CFTR,DIO1,DIO2,DIO3,DRD2,ERK (family),ERK1/2 (family),GRIN1,GRIN2A,GRIN3A,ITGB3,levothyroxine,MAPK (family),MIF,STAT1,THRA,THRB	ACAA2,ANK3,APH1A,APOBEC3B,ATP5MG,B3GALT6,CASP6,CASP8,CDH5,CIRBP,COMT,DHCR24,DIAPH3,E2F4,EIF4EBP1,ENO1,EZR,GPX4,HDAC9,HES1,HMOX1,HSPA8,IDH3A,IKBKB,KLF9,KMT2A,LAMB1,MAPT,MARCKSL1,MYH10,NDUFV1,NEXN,NRP2,OXCT1,PDHB,PKM,PRKCE,PRKCZ,PSME1,RAN,RBP4,RPS27,RPS29,RPS7,SCARB1,SIRT1,SLC16A1,SLC4A7,SMURF2,SOX11,STUB1,TGM2,TPD52L1,TPP1,TTC9C,TUBB6,VPS72	57 (20)	19	beta-estradiol,SLC16A2	3,5-diiodothyronine,methimazole,propylthiouracil,selenium		THRSP	CYP2C19,GRIN1,GRIN2A
mir-27 (includes others)	microRNA		2			0.59	0.000163	0.0019	ABCA1,ABCB1,CDK1,CDKN1B,ERK1/2 (family),mir-27 (includes others),NFKB (complex),NOS (family),STAT3,THRB	ADH5,ALDH1B1,ALKBH5,APH1A,ATP5MG,BCL11A,CASP8,CD59,CDC20,CDH5,CLPB,COBL,DHCR24,EIF4EBP1,ENO1,ENPP1,EZR,FAS,FTH1,GPX4,GSTP1,HDAC9,HMOX1,KRAS,LAMP2,MAPT,MT-ND3,NDUFB10,NPM1,NRP2,NUP62,PKM,PRKCZ,RAB27A,SCARB1,SIRT1,SLC12A7,SLC16A1,SLC7A1,SMAD5,SOX11,STK11,TFRC,TGM2,TMOD2,USP19	46 (10)	10		beta-estradiol,INSULIN (family),PAX3-FOXO1			FBXW7,NF1,NOS (family),PHB1
OSM	cytokine		2			-0.192	0.000164	0.0038	AKT (family),AKT1,CCL2,CREB (family),CYCLIN E (family),ERK1/2 (family),FOS,IFNAR1,IL6,JNK (family),KRAS,LIF,MAPK1,MAPK14,MYOD1,NFKB (complex),NFKB1,OSM,P38 MAPK (family),PI3K (complex),RAF1,SHC1,STAT1,STAT3,STAT5A,STAT5B,STAT6,TYK2	ACAA2,ACTG1,ADH5,ADK,ALDH1B1,ANK1,APH1A,APOBEC3B,ARFGEF2,ASL,ATXN2,B3GALT6,BCL11A,BRMS1L,CCND1,CD59,CDC20,CDK19,CIRBP,CLPP,COBL,COMT,DDT,DHCR24,DIAPH3,E2F4,EIF4EBP1,EMB,ENO1,ENPP1,EZR,FGFR1OP2,FXN,GCA,GPX4,GSTA4,GSTP1,HDAC9,HES1,HMOX1,HTATIP2,HYCC1,HYOU1,IK,IKBKB,ITPK1,JMJD1C,KLF9,LAMA5,LAMB1,MAPT,MICB,MOV10,MOXD1,MT-ND3,MYH10,NCOA2,NDUFV1,NEXN,NIPSNAP1,NPM1,NRF1,NUP62,OMD,PAWR,PCYT2,PDAP1,PKIB,P…	108 (28)	28	EPO,HSPD1	mifepristone		AKT1,FOS,GRIN2A,KLF10,LCN2,MAP2,RYK,SERPINA1	CLPP,HSD11B1
pemetrexed polyglutamate	chemical - endogenous mammalian		3			-0.447	0.000169	0.0001	DHFR,GART,NOS (family),pemetrexed polyglutamate,TYMS	ADH5,CCND1,CD59,FAS,HMOX1	5 (5)	3
HDAC4	transcription regulator	-0.126	2			0.122	0.000172	0.0026	AP1 (complex),AR,HDAC4,HIF1 (complex),HIF1A,HSP27 (family),MEF2C,MYOD1,NFKB (complex),P38 MAPK (family),RUNX2,SMAD3,STAT1	ACTC1,ALDH1B1,ALKBH5,ANK1,APOBEC3B,ATP5MG,ATP5MK,CASP6,CAVIN1,CCND1,CD59,CDC20,CDCA5,CDH5,CLGN,CNN3,DHCR24,DSG2,EIF4E,EIF4EBP1,ENO1,ENPP1,EPPK1,FOXA1,GAPDH,GIPC1,HES1,KLF9,L3MBTL3,LAMA5,LAMB1,LAMP2,LMOD1,MAPT,MRPL52,MT-ND3,MYH10,NDUFB10,NDUFV1,NEXN,NPM1,NRF1,NUDT19,NUP62,NUSAP1,OXCT1,PARD3,PCK2,PDHA1,PIAS3,PKM,PRKCE,PSME1,QKI,SDC2,SLC12A7,SLC16A1,SLC7A1,SMAD5,TFRC,TGM2,TKT,TMOD2,TPD52L1,TPM3,TPX2…	67 (13)	13	AGT,SP1	beta-estradiol,butyric acid		HIF1 (complex),HSP27 (family)	MEF2C
ESRRA	transcription regulator	0.17	1	Activated	biased	3	0.000175	0.0007	ESRRA	ACTC1,ALAS1,ATP5F1B,CASP8,CDH5,ENO1,ENPEP,GAPDH,HMOX1,HTATIP2,IDH3A,NEXN,NRP2,PCK2,PKM,TRA2B	16 (1)	1	Perm1,SP1			ACADVL,CKB,COL4A2,HTATIP2,NOS3,PDK4,PKM,SPP1
SR-3420	chemical reagent		3	Inhibited		-2.554	0.000179	0.0029	26S PROTEASOME (complex),AKT1,CDKN2A,CREM,EIF4E,ERK (family),ERK1/2 (family),ERN1,FOXO1,GSK3B,HIF1A,HSF1,JNK (family),MTOR,MYC,NOS3,NR3C1,P70 S6K (family),PDX1,PPARGC1A,PRKAA (family),PRKAA1,PRKAA2,PRKACA,PRKN,RAF1,RELA,RPS6KB1,RPS6KB2,RPTOR,SIRT1,SR-3420,SREBF1,STIM1,TP53,TSC1,TSC2,YAP1	ACAA2,ACOT8,ACTG1,ADH5,ALKBH5,ANK1,APEX1,APH1A,ASL,ATP5F1B,ATP5F1D,ATP5ME,BCAS3,BCAT1,BRMS1L,CASP6,CAVIN1,CCND1,CD59,CDC20,CDCA5,CELF1,CHMP1A,CNN2,CNN3,COBL,COQ3,COQ5,DCTN2,DEK,DERL2,DLD,DYNLRB1,E2F4,ECSIT,EIF1AX,EIF4A1,EIF4E,EIF4EBP1,ENPEP,ERC1,ESRRB,FGFR1OP2,FRMD6,FTH1,GABARAP,HDAC9,HOXB9,HSPA8,HYOU1,IDH3A,IKBKB,IREB2,JMJD1C,KMT2A,L3MBTL3,LAMA5,LAMB1,LAMP2,LIMK2,LRCH1,MAD1L1,MEN1,MICB,MPI,MRPL5…	138 (38)	37
GCN2iB	chemical drug		1			1.508	0.000216	0.0013	GCN2iB	ACTG1,ATP5F1D,ENO1,GAPDH,GPX4,GSTP1,HMOX1,PDHB,PKM,PSMC4,PSME1	11 (1)	1				PKM
lead acetate	chemical toxicant		1		biased	0.577	0.000232	0.0031	lead acetate	CASP8,CCND1,GSTP1	3 (1)	1
melanotan-II	chemical drug		2			-1.147	0.000289	0.0008	FOS,melanotan-II	ACTG1,ALAS1,ASL,ATXN2,CCND1,EMB,ENO1,EZR,GSTP1,HMOX1,HTATIP2,LAMP2,NIPSNAP1,PCYT2,RPS7,RXRA,SLC19A1,SMAD5,SNX3	19 (2)	2				corticosterone,FOS
LAMA2	other		2			-0.471	0.000294	0.001	AKT1,FYN,ILK,LAMA2	CCND1,CDH5,DIAPH3,ENO1,EZR,FAS,HMOX1,HSPA8,IKBKB,KRAS,LAMB1,MAPT,MYH10,NEXN,PKM,SLC4A7,STUB1,TPD52L1	18 (4)	4	beta-estradiol	mifepristone,mirdametinib		AKT1,ILK
KCNA3	ion channel		2			0.577	0.000301	0.0016	CREB (family),FOS,KCNA3,STAT5A/B (family)	ACTG1,ADK,ALAS1,ASL,ATXN2,CCND1,COMT,EMB,ENO1,EZR,FAS,FGFR1OP2,FXN,GSTP1,HTATIP2,LAMP2,MT-ND3,NCOA2,NIPSNAP1,PCYT2,PPFIBP1,QKI,RPS7,RXRA,SLC19A1,SMAD5,SNX3	27 (4)	3	SP1	diclofenac		CDK4	FOS
ESRRG	ligand-dependent nuclear receptor		1			-0.333	0.000311	0.0011	ESRRG	ACTC1,DLD,ENO1,GAPDH,IDH3A,NEXN,PDHA1,PDHB,PKM	9 (1)	1	betaine,Perm1	GnRH analog,metribolone		PDK4,PKM	IDH2,K+
PTPN2	phosphatase	0.033	2			-0.206	0.000364	0.0085	AKT (family),AKT1,BCR-ABL1,CAV1,CDK2,CSF1R,EGFR,EIF2AK3,ERK (family),FOS,IKBKB,INSR,KRAS,MAP3K1,NFKB (complex),PDGFRB,PTPN2,RB1,STAT1,STAT3,STAT5A,STAT6,TYK2	ACAA2,ACTC1,ACTG1,ALAS1,ALDH1B1,APOBEC3B,ASL,ATP5F1B,ATP5F1D,ATP5MG,ATXN2,B3GALT6,BET1L,CAVIN1,CCND1,CCNL1,CDH5,CELF1,COBL,COQ5,DHCR24,DIAPH3,DSG2,E2F4,EIF4E,EMB,ENO1,ENPP1,EZR,FOXA1,GPX4,GSTP1,HDAC9,HMOX1,HOXB9,HTATIP2,HYOU1,IDH3A,ITPK1,LAMA5,LAMB1,LAMP2,MAPT,MICB,MOV10,MRPL11,MRPL55,MRPL9,MT-ND3,MYH10,NCOR2,NDUFB10,NDUFB9,NEXN,NIPSNAP1,NPM1,NUP62,NUSAP1,PABPC1,PAWR,PBX1,PCBP2,PCK2,PCYT2,PDHA1,P…	94 (23)	23	beta-estradiol				AKT1,FOS,PLCG1
acetaminophen	chemical drug		1			1.069	0.000374	0.0017	acetaminophen	ACOT8,ACTG1,APEX1,ASL,CASP8,CCND1,FAS,FTH1,GPX4,GSTP1,HMOX1,PRDX1,RXRA,TKT	14 (1)	1				HSPD1,NOS3	AKT1,FTL,let-7 (includes others),miR-21-5p (and other miRNAs w/seed AGCUUAU),SCP2
thromboxane A2	chemical - endogenous mammalian		3	Activated		2.36	0.000386	0.0052	ACTIN (family),aldosterone,AP1 (complex),CDH5,corticosterone,CREB (family),CREB1,CRH,CYP1B1,DPP4,ELK1,ERK (family),ERK1/2 (family),EZH2,G PROTEIN ALPHA I (family),glucocorticoid,GNA12,GNAQ,ITGB3,LIPE,MAPK1,MAPK3,MAPK9,MITF,MLC (family),MLCP (complex),MYLK,NFKB (complex),NFKBIA,NOS (family),P38 MAPK (family),PDE (family),POMC,PPP1R12A,PRKAA2,RGS18,STAT3,TBXA2R,TGF BETA (family),thromboxane A2,YAP1	ACTG1,ADCY9,ADH5,ADK,ALAS1,ALDH16A1,ALDH1B1,ANK1,APH1A,ARHGAP35,CASP8,CAVIN1,CD59,CDC20,CDCA5,CELF1,COBL,COMT,DHCR24,DIAPH3,E2F4,ECI2,EIF4E,EMB,ENO1,ENPP1,ERC1,FGFR1OP2,FOXA1,FRMD6,FTH1,FXN,GAPDH,GPX4,GSTP1,HDAC9,HMOX1,HSPA8,HTATIP2,IKBKB,KIAA1217,KLF9,KMT2A,KRAS,LAMA5,LAMB1,LAMP2,LMCD1,MAPT,MICB,MLXIP,MYH10,NCOA2,NCOR2,NPEPL1,NPM1,NRF1,NUP62,PKM,PLXNA2,PPFIBP1,PPP1CA,PRKCE,PRKCZ,PRMT1,PTP4A2,PVR…	95 (41)	35	ADP,glycerol,P2RX7			POMC
maraviroc	chemical drug		3	Inhibited		-2.828	0.000431	0.007	AKT1,AP1 (complex),CCR5,CDKN2A,CREM,CXCR3,EIF4E,EIF4EBP1,ERK1/2 (family),G PROTEIN ALPHA I (family),GNA12,GNAQ,GSK3B,HIF1A,JNK (family),L-serine,maraviroc,MTORC1 (complex),MYC,NFKB (complex),P38 MAPK (family),P70 S6K (family),PDK1,PDX1,PLD2,RPS6KB1,RPS6KB2,STAT5B,TBX21,ZAP70	ACTC1,ACTG1,ALAS1,ALDH1B1,ALKBH5,ANK1,APEX1,APH1A,BCAT1,BRMS1L,CASP6,CASP8,CAVIN1,CCND1,CDCA5,CDH5,CHMP1A,CIRBP,CLPP,DEK,DIAPH3,DYNLRB1,E2F4,ECSIT,EIF1AX,EIF4A1,EIF4E,EIF4EBP1,ENO1,ENPP1,ESRRB,EZR,FAS,FOXA1,FRMD6,GABARAP,GAPDH,HDAC9,HOXB9,HYCC1,IREB2,KLF9,KRAS,L3MBTL3,LAMB1,LMCD1,MAPT,MOXD1,MRPL52,MYH10,NDUFB10,NPM1,NUP62,OMD,PARD3,PCK2,PDHA1,PIAS3,PKM,PNPO,POLD3,PPFIBP1,PPP1CA,PRKCZ,PRMT1,PTBP1,…	98 (30)	29
oligomycin	chemical - endogenous non-mammalian		2			0	0.000445	0.0034	AKT1,AMPK (complex),EIF2A,HIF1A,MAPK8,MTORC1 (complex),oligomycin,PFKFB3,PRKAA (family),PRKAA2,RAC1,RPS6KB1	ALAS1,ALKBH5,CAVIN1,CDH5,DHCR24,DIAPH3,EIF1AX,EIF4E,EIF4EBP1,ENO1,EZR,FTH1,GAPDH,HYOU1,IDH3A,L3MBTL3,LAMB1,MAPT,MRPL52,MYH10,NDUFB10,NDUFV1,NEXN,NPEPL1,NPM1,NRF1,PARD3,PAWR,PCK2,PDHA1,PDHB,PKM,QKI,SAC3D1,SIRT1,SLC16A1,SLC4A7,SMURF2,STUB1,TFRC,TGM2,TPD52L1	42 (12)	11					AKT1,RPS6KB1
prochlorperazine	chemical drug		3			-0.539	0.000456	0.0038	ADCY5,AMPK (complex),AP1 (complex),CREB (family),CREB1,cyclic AMP,DRD1,DRD2,DRD3,DRD4,DRD5,EGFR,EIF4E,EPRS1,ERK1/2 (family),FLNA,FMR1,GNAS,HIF1A,HRH1,K ATP CHANNEL (complex),L-TYPE CALCIUM CHANNEL (complex),MMP9,MTOR,NFAT (family),NFKB (complex),NFKB1,NFKBIA,PDGFRB,PKA (complex),PRKAA (family),PRL,prochlorperazine,PTH,RAF1,RICTOR,RPS6KB1,STAT5B,TP53	ACAA2,ACAD11,ACOT8,ACTC1,ADCY9,ADH5,ADK,ALDH1B1,ALKBH5,ANK3,APH1A,ARFGEF2,ARHGAP35,ASL,ATP5F1B,ATP5MG,BCAS3,BSG,CASP6,CASP8,CAVIN1,CCND1,CD59,CDC20,CELF1,CHMP1A,CIRBP,CLPP,CNN2,CNN3,COMT,COQ3,COQ5,DCTN2,DEK,DHCR24,DSG2,DTX3L,EIF1AX,EIF4E,ENPP1,ESRRB,FGFR1OP2,FRMD6,FTH1,FXN,HMOX1,HNRNPH2,HSPA8,HYCC1,HYOU1,IDH3A,IKBKB,IREB2,JMJD1C,KLF9,KMT2A,L3MBTL3,LAMA5,LAMP2,LIMK2,MAD1L1,MAPT,MARCKSL1,MEN1,MOXD1…	124 (39)	34					RPS6KB1
SQ 22536	chemical reagent		2			1.234	0.000469	0.0036	ADCY5,ATF1,CREB (family),NADPH OXIDASE (complex),NFKB (complex),P38 MAPK (family),PKA (complex),SQ 22536,SRC,STAT1,STAT3	ADCY9,ADK,ALDH1B1,ANK1,APOBEC3B,CASP6,CASP8,CAVIN1,COBL,COMT,ENO1,ENPP1,FGFR1OP2,FTH1,FXN,GPX4,GSTP1,HDAC9,HES1,HMOX1,LAMP2,MT-ND3,NCOA2,NPM1,NRP2,NUP62,PPFIBP1,PRKCE,PSME1,QKI,RAB27A,SCARB1,SDC2,SLC12A7,SLC16A1,SLC4A7,SLC7A1,SOX11,STK11,TFRC,TGM2,TMOD2	42 (11)	10					beta-estradiol
felbamate	chemical drug		3			-0.896	0.000479	0.0054	AKT (family),clopidogrel,CREB (family),CYP2C19,diclofenac,ERK (family),ERK1/2 (family),felbamate,FMR1,GRIN1,GRIN2A,GRIN2B,GRIN3A,GSK3B,NFATC3,NFKB (complex),thalidomide	ADK,ALDH1B1,ANK3,APH1A,ATP5MG,B3GALT6,BCAT1,COMT,CRBN,DHCR24,E2F4,EIF1AX,EIF4A1,EIF4EBP1,ENO1,ENPP1,EZR,FGFR1OP2,FOXA1,FTH1,FXN,GAPDH,GPX4,HDAC9,HES1,HSPA8,KLF9,KRAS,LAMA5,LAMP2,MAPT,MT-ND3,NCOA2,NDUFV1,NPEPL1,NRF1,NUP62,PCK2,PKM,PPFIBP1,PRKCZ,QKI,RAN,RPL10A,RPL14,RPL18,RPL37A,RPS29,RPS7,SCARB1,SIRT1,SLC12A7,SLC16A1,SLC4A7,SLC7A1,SMURF2,SOX11,TFRC,TGM2,TMOD2,TTC9C	61 (17)	14					CYP2C19,GRIN1,GRIN2A
mitoxantrone	chemical drug		2			-0.943	0.000489	0.0093	ABCB1,CDC42,CDKN2A,CYP1B1,IGF1R,mitoxantrone,NFKB (complex),NFKB1,NQO1,RHOA,TP53	ACAA2,ACOT8,ADH5,ALDH1B1,ALKBH5,ANK1,APEX1,ASL,ATP5F1B,ATP5F1D,ATP5MG,BCAS3,BCAT1,CASP6,CASP8,CD59,CDC20,CDCA5,CDH5,CLPP,CNN2,CNN3,COQ3,COQ5,DCTN2,DEK,DHCR24,DYNLRB1,ECI2,ENO1,ENPP1,ESRRB,EZR,FAS,FTH1,GABARAP,GAPDH,GSTP1,HDAC9,HOXB9,HSPA8,IKBKB,IREB2,JMJD1C,KMT2A,KRAS,LAMA5,LAMP2,LIMK2,MAD1L1,MAPT,MPI,MT-ND3,MYH10,NCOR2,NDUFB9,NEXN,NPM1,NRF1,NUP62,PAWR,PDHA1,PDHB,PDHX,PKM,POLD3,PPFIBP1,PPP1CA,PRK…	91 (11)	11
dihydroergotamine	chemical drug		3	Inhibited		-2.619	0.000508	0.0062	ABCB1,ADCY5,ADIPOQ,ADORA2A,ADRA1A,ADRA1B,ADRA1D,AKT1,CREB (family),CREB1,cyclic AMP,dihydroergotamine,dopamine,DRD2,DRD3,FOS,GNA11,HTR1A,HTR1B,HTR1D,HTR1E,HTR2A,HTR2B,ILK,JNK (family),KCNJ2,MAPK14,NFKB (complex),NFKBIA,NOS2,P38 MAPK (family),PLCD1,PRL,RAF1,RHOA,SMAD3,STAT3,STAT5B,TGM2	ACTC1,ACTG1,ADCY9,ADK,ALDH1B1,ALKBH5,ANK1,APEX1,ARHGAP35,ASL,ATXN2,BRMS1L,CASP8,CCND1,CIRBP,CNN3,COBL,COMT,DIAPH3,DTX3L,EMB,ENPP1,FGFR1OP2,FRMD6,FXN,GAPDH,GCA,HDAC9,HNRNPH2,HSPA8,HTATIP2,HYCC1,IKBKB,KLF9,KRAS,LAMA5,LAMP2,LMCD1,LMF1,LMOD1,MARCKSL1,MEN1,MOXD1,NCOA2,NCOR1,NEXN,NIPSNAP1,NPM1,NUP62,OMD,PCYT2,PDHB,PLCB1,PLXNA2,PPFIBP1,PRDX1,PSME1,PTP4A2,RAB27A,RAN,RBP4,RLIG1,RPS7,RTCB,SDC2,SH3GLB2,SLC1…	84 (39)	29
metribolone	chemical reagent		2	Activated		2.513	0.000514	0.0061	AKT (family),AKT1,AR,CREB (family),CREBBP,EP300,ERK1/2 (family),EZR,FOXO1,FOXO3,GSK3B,HSP27 (family),JNK (family),MAPK1,MAPK3,metribolone,NCOA2,RAF1,RB1,SRC,STAT4,TERT	ACTC1,ADK,ALAS1,ALDH1B1,APEX1,APH1A,ASL,ATP5F1B,ATP5ME,ATP5MG,B3GALT6,B3GAT3,BCL11A,BRMS1L,BSG,CASP6,CASP8,CAVIN1,CCND1,CCNL1,CDCA5,CDK19,CLGN,CLN6,CNN3,COQ5,DDT,DHCR24,DIAPH3,DLD,DSG2,E2F4,EIF4EBP1,ENO1,ENPEP,EPPK1,ESRRB,EZR,FGFR1OP2,FOXA1,FTH1,FXN,GAPDH,GIPC1,GPX8,HYCC1,HYOU1,IDH3A,KLF9,LAMA5,LAMB1,LMOD1,LUC7L,MEN1,MPC2,MRPL11,MRPL55,MRPL9,MT-ND3,MYH10,NABP1,NCOA2,NCOR1,NDUFB1,NDUFB10,NEXN,NQO2…	99 (22)	22				AKT1,ALDH1A3,CDK5R1,HSP27 (family),IDH2,miR-21-5p (and other miRNAs w/seed AGCUUAU),NOS3,PKM,Rhox5	ESRRG,FOS,let-7 (includes others)
rotigotine	chemical drug		3	Activated		2.086	0.000618	0.0067	ADCY5,ADORA2A,AKT (family),AKT1,CREB1,dopamine,DOPAMINE RECEPTOR (family),DRD1/5 (family),DRD2,DRD3,DRD4,EGFR,ERK1/2 (family),FOS,GNAQ,GNAS,MMP9,NFKB (complex),NFKBIA,P38 MAPK (family),PDGFRB,PRL,RAF1,rotigotine,STAT5B	ACTC1,ACTG1,ADCY9,ALDH1B1,ANK1,APEX1,APH1A,ARHGAP35,ASL,ATXN2,B3GALT6,CASP6,CASP8,CELF1,CIRBP,CNN3,DHCR24,DIAPH3,DSG2,DTX3L,E2F4,EIF4E,EMB,ENPP1,FRMD6,FTH1,GAPDH,GPX4,HNRNPH2,HSPA8,HTATIP2,HYCC1,IKBKB,KLF9,LAMA5,LMCD1,LMOD1,MAPT,MARCKSL1,MEN1,MOXD1,NABP1,NDUFV1,NEXN,NIPSNAP1,NRF1,NUP62,OMD,PABPC1,PBX1,PCYT2,PDHA1,PLXNA2,PRDX1,PRKCE,PRKCZ,PSME1,PTP4A2,RAN,RBP4,RPL10A,RPS7,RTCB,RXRA,SDC2,SH3GLB2,SL…	83 (25)	20
purvalanol A	chemical reagent		3	Activated		2.256	0.000657	0.0038	AKT1,AR,ATF3,CCND1,CDK2,CEBPA,CEBPB,CHEK1,CREB (family),CREB1,E2F1,EIF2AK2,EIF4E,EIF4EBP1,EPRS1,FADD,FLNA,FMR1,FOS,FOXO3,HIF1A,JUN,MAPK14,MEF2C,MTOR,MYOD1,NFKB (complex),NFKB1,NFKBIA,NR4A1,P38 MAPK (family),PPARG,PRKAA (family),PTEN,purvalanol A,RAF1,RB1,RELA,RICTOR,RNF2,RPS6KB1,STAT1,TERT,TP53,VGLL4,YAP1	ACAD11,ACOT8,ACTC1,ADK,AGPAT4,ALAS1,ALDH1B1,ALKBH5,APH1A,APOBEC3B,ARFGEF2,ARHGAP35,ATP5F1D,ATP5ME,ATP5MG,ATP5MK,ATXN2,BCAS3,BSG,CAVIN1,CCNL1,CD2AP,CD59,CDK19,CELF1,CHMP1A,CIRBP,CLGN,CLPP,CNN2,CNN3,COMT,COQ3,COQ5,DCTN2,DEK,DHCR24,DSG2,ECI2,EDF1,EIF1AX,EIF4A1,ELAVL2,EMB,ENPP1,EPPK1,ERC1,ESRRB,ETNK1,EZR,FAS,FGFR1OP2,FOXA1,FRMD6,FXN,GABARAP,GIPC1,GLIPR2,HES1,HSPA8,HTATIP2,HYOU1,IKBKB,IREB2,JMJD1C,JMY…	154 (46)	44					RPS6KB1
TCF20	transcription regulator	0.203	2			0.42	0.000673	0.0041	AR,ETS1,JUN,PAX6,SP1,TCF20	ADH5,ALAS1,ANK1,APEX1,ATP5F1B,CD59,CDCA2,CDCA5,CDH5,CIRBP,CLGN,CNN3,DHCR24,DIAPH3,DSG2,EIF4A1,EIF4EBP1,EPPK1,EZR,FAS,FOXA1,FTH1,GIPC1,GPX4,GSTP1,HMOX1,INPP5A,LAMA5,LAMB1,LMOD1,MT-ND3,NEXN,NUDT19,NUSAP1,OXCT1,PABPC1,PDHX,PIAS3,PKM,PRKCE,RXRA,SCARB1,SIRT1,SLC19A1,SLC4A2,SLC4A7,TFRC,TIAM1,TPD52L1,TPX2,ZWINT	51 (6)	6	AKT1			SP1
BPI-1178	chemical drug		3	Inhibited		-2.29	0.000716	0.0051	AR,BCL11A,BPI-1178,BRCA1,CDK2,CDK4,CDK6,CDKN1B,CDKN2A,CEBPA,E2F1,EIF4EBP1,ELK1,EZH2,FOXM1,FOXO3,GAPDH,GLI1,HSF1,ID2,ISL1,MTOR,MYB,MYC,MYOD1,PELP1,PFKFB3,PPARG,PPARGC1A,RB1,RBL2,RBP1,RPS6KB1,SIRT1,SND1,TFEB,TP73,TSC1,TSC2,WT1,ZEB1	ACTC1,ADK,ALAS1,ALKBH5,APEX1,APH1A,APOBEC3B,ARHGAP29,ASL,ATP5F1B,ATP5ME,BCAS3,BCAT1,BCL11A,CAMSAP3,CASP6,CASP8,CCNL1,CD2AP,CD59,CDCA2,CDCA5,CDH5,CDK19,CIRBP,CLGN,CLPB,CLPP,COBL,COQ5,DDT,DEK,DHCR24,DSG2,DYNLRB1,ECSIT,EDF1,EIF4A1,EIF4E,EIF4EBP1,ELAVL2,EMB,ENPEP,ENPP1,EPPK1,GIPC1,GPKOW,GPX4,GSTA4,GSTP1,HCFC1,HOXB9,HTATIP2,IKBKB,IPMK,IQGAP3,IREB2,JMY,KIAA1217,KLF9,KRAS,LAMA5,LAMB1,LAMP2,LMOD1,LRCH1,L…	139 (41)	39					CDK4
BPI-16350	chemical drug		3	Inhibited		-2.29	0.000716	0.0051	AR,BCL11A,BPI-16350,BRCA1,CDK2,CDK4,CDK6,CDKN1B,CDKN2A,CEBPA,E2F1,EIF4EBP1,ELK1,EZH2,FOXM1,FOXO3,GAPDH,GLI1,HSF1,ID2,ISL1,MTOR,MYB,MYC,MYOD1,PELP1,PFKFB3,PPARG,PPARGC1A,RB1,RBL2,RBP1,RPS6KB1,SIRT1,SND1,TFEB,TP73,TSC1,TSC2,WT1,ZEB1	ACTC1,ADK,ALAS1,ALKBH5,APEX1,APH1A,APOBEC3B,ARHGAP29,ASL,ATP5F1B,ATP5ME,BCAS3,BCAT1,BCL11A,CAMSAP3,CASP6,CASP8,CCNL1,CD2AP,CD59,CDCA2,CDCA5,CDH5,CDK19,CIRBP,CLGN,CLPB,CLPP,COBL,COQ5,DDT,DEK,DHCR24,DSG2,DYNLRB1,ECSIT,EDF1,EIF4A1,EIF4E,EIF4EBP1,ELAVL2,EMB,ENPEP,ENPP1,EPPK1,GIPC1,GPKOW,GPX4,GSTA4,GSTP1,HCFC1,HOXB9,HTATIP2,IKBKB,IPMK,IQGAP3,IREB2,JMY,KIAA1217,KLF9,KRAS,LAMA5,LAMB1,LAMP2,LMOD1,LRCH1,L…	139 (41)	39					CDK4
CS3002	chemical drug		3	Inhibited		-2.29	0.000716	0.0051	AR,BCL11A,BRCA1,CDK2,CDK4,CDK6,CDKN1B,CDKN2A,CEBPA,CS3002,E2F1,EIF4EBP1,ELK1,EZH2,FOXM1,FOXO3,GAPDH,GLI1,HSF1,ID2,ISL1,MTOR,MYB,MYC,MYOD1,PELP1,PFKFB3,PPARG,PPARGC1A,RB1,RBL2,RBP1,RPS6KB1,SIRT1,SND1,TFEB,TP73,TSC1,TSC2,WT1,ZEB1	ACTC1,ADK,ALAS1,ALKBH5,APEX1,APH1A,APOBEC3B,ARHGAP29,ASL,ATP5F1B,ATP5ME,BCAS3,BCAT1,BCL11A,CAMSAP3,CASP6,CASP8,CCNL1,CD2AP,CD59,CDCA2,CDCA5,CDH5,CDK19,CIRBP,CLGN,CLPB,CLPP,COBL,COQ5,DDT,DEK,DHCR24,DSG2,DYNLRB1,ECSIT,EDF1,EIF4A1,EIF4E,EIF4EBP1,ELAVL2,EMB,ENPEP,ENPP1,EPPK1,GIPC1,GPKOW,GPX4,GSTA4,GSTP1,HCFC1,HOXB9,HTATIP2,IKBKB,IPMK,IQGAP3,IREB2,JMY,KIAA1217,KLF9,KRAS,LAMA5,LAMB1,LAMP2,LMOD1,LRCH1,L…	139 (41)	39					CDK4
FCN-437	chemical drug		3	Inhibited		-2.29	0.000716	0.0051	AR,BCL11A,BRCA1,CDK2,CDK4,CDK6,CDKN1B,CDKN2A,CEBPA,E2F1,EIF4EBP1,ELK1,EZH2,FCN-437,FOXM1,FOXO3,GAPDH,GLI1,HSF1,ID2,ISL1,MTOR,MYB,MYC,MYOD1,PELP1,PFKFB3,PPARG,PPARGC1A,RB1,RBL2,RBP1,RPS6KB1,SIRT1,SND1,TFEB,TP73,TSC1,TSC2,WT1,ZEB1	ACTC1,ADK,ALAS1,ALKBH5,APEX1,APH1A,APOBEC3B,ARHGAP29,ASL,ATP5F1B,ATP5ME,BCAS3,BCAT1,BCL11A,CAMSAP3,CASP6,CASP8,CCNL1,CD2AP,CD59,CDCA2,CDCA5,CDH5,CDK19,CIRBP,CLGN,CLPB,CLPP,COBL,COQ5,DDT,DEK,DHCR24,DSG2,DYNLRB1,ECSIT,EDF1,EIF4A1,EIF4E,EIF4EBP1,ELAVL2,EMB,ENPEP,ENPP1,EPPK1,GIPC1,GPKOW,GPX4,GSTA4,GSTP1,HCFC1,HOXB9,HTATIP2,IKBKB,IPMK,IQGAP3,IREB2,JMY,KIAA1217,KLF9,KRAS,LAMA5,LAMB1,LAMP2,LMOD1,LRCH1,L…	139 (41)	39					CDK4
GLR2007	chemical drug		3	Inhibited		-2.29	0.000716	0.0051	AR,BCL11A,BRCA1,CDK2,CDK4,CDK6,CDKN1B,CDKN2A,CEBPA,E2F1,EIF4EBP1,ELK1,EZH2,FOXM1,FOXO3,GAPDH,GLI1,GLR2007,HSF1,ID2,ISL1,MTOR,MYB,MYC,MYOD1,PELP1,PFKFB3,PPARG,PPARGC1A,RB1,RBL2,RBP1,RPS6KB1,SIRT1,SND1,TFEB,TP73,TSC1,TSC2,WT1,ZEB1	ACTC1,ADK,ALAS1,ALKBH5,APEX1,APH1A,APOBEC3B,ARHGAP29,ASL,ATP5F1B,ATP5ME,BCAS3,BCAT1,BCL11A,CAMSAP3,CASP6,CASP8,CCNL1,CD2AP,CD59,CDCA2,CDCA5,CDH5,CDK19,CIRBP,CLGN,CLPB,CLPP,COBL,COQ5,DDT,DEK,DHCR24,DSG2,DYNLRB1,ECSIT,EDF1,EIF4A1,EIF4E,EIF4EBP1,ELAVL2,EMB,ENPEP,ENPP1,EPPK1,GIPC1,GPKOW,GPX4,GSTA4,GSTP1,HCFC1,HOXB9,HTATIP2,IKBKB,IPMK,IQGAP3,IREB2,JMY,KIAA1217,KLF9,KRAS,LAMA5,LAMB1,LAMP2,LMOD1,LRCH1,L…	139 (41)	39					CDK4
HS-10342	chemical drug		3	Inhibited		-2.29	0.000716	0.0051	AR,BCL11A,BRCA1,CDK2,CDK4,CDK6,CDKN1B,CDKN2A,CEBPA,E2F1,EIF4EBP1,ELK1,EZH2,FOXM1,FOXO3,GAPDH,GLI1,HS-10342,HSF1,ID2,ISL1,MTOR,MYB,MYC,MYOD1,PELP1,PFKFB3,PPARG,PPARGC1A,RB1,RBL2,RBP1,RPS6KB1,SIRT1,SND1,TFEB,TP73,TSC1,TSC2,WT1,ZEB1	ACTC1,ADK,ALAS1,ALKBH5,APEX1,APH1A,APOBEC3B,ARHGAP29,ASL,ATP5F1B,ATP5ME,BCAS3,BCAT1,BCL11A,CAMSAP3,CASP6,CASP8,CCNL1,CD2AP,CD59,CDCA2,CDCA5,CDH5,CDK19,CIRBP,CLGN,CLPB,CLPP,COBL,COQ5,DDT,DEK,DHCR24,DSG2,DYNLRB1,ECSIT,EDF1,EIF4A1,EIF4E,EIF4EBP1,ELAVL2,EMB,ENPEP,ENPP1,EPPK1,GIPC1,GPKOW,GPX4,GSTA4,GSTP1,HCFC1,HOXB9,HTATIP2,IKBKB,IPMK,IQGAP3,IREB2,JMY,KIAA1217,KLF9,KRAS,LAMA5,LAMB1,LAMP2,LMOD1,LRCH1,L…	139 (41)	39					CDK4
PRT3645	chemical drug		3	Inhibited		-2.29	0.000716	0.0051	AR,BCL11A,BRCA1,CDK2,CDK4,CDK6,CDKN1B,CDKN2A,CEBPA,E2F1,EIF4EBP1,ELK1,EZH2,FOXM1,FOXO3,GAPDH,GLI1,HSF1,ID2,ISL1,MTOR,MYB,MYC,MYOD1,PELP1,PFKFB3,PPARG,PPARGC1A,PRT3645,RB1,RBL2,RBP1,RPS6KB1,SIRT1,SND1,TFEB,TP73,TSC1,TSC2,WT1,ZEB1	ACTC1,ADK,ALAS1,ALKBH5,APEX1,APH1A,APOBEC3B,ARHGAP29,ASL,ATP5F1B,ATP5ME,BCAS3,BCAT1,BCL11A,CAMSAP3,CASP6,CASP8,CCNL1,CD2AP,CD59,CDCA2,CDCA5,CDH5,CDK19,CIRBP,CLGN,CLPB,CLPP,COBL,COQ5,DDT,DEK,DHCR24,DSG2,DYNLRB1,ECSIT,EDF1,EIF4A1,EIF4E,EIF4EBP1,ELAVL2,EMB,ENPEP,ENPP1,EPPK1,GIPC1,GPKOW,GPX4,GSTA4,GSTP1,HCFC1,HOXB9,HTATIP2,IKBKB,IPMK,IQGAP3,IREB2,JMY,KIAA1217,KLF9,KRAS,LAMA5,LAMB1,LAMP2,LMOD1,LRCH1,L…	139 (41)	39					CDK4
TQB3303	chemical drug		3	Inhibited		-2.29	0.000716	0.0051	AR,BCL11A,BRCA1,CDK2,CDK4,CDK6,CDKN1B,CDKN2A,CEBPA,E2F1,EIF4EBP1,ELK1,EZH2,FOXM1,FOXO3,GAPDH,GLI1,HSF1,ID2,ISL1,MTOR,MYB,MYC,MYOD1,PELP1,PFKFB3,PPARG,PPARGC1A,RB1,RBL2,RBP1,RPS6KB1,SIRT1,SND1,TFEB,TP73,TQB3303,TSC1,TSC2,WT1,ZEB1	ACTC1,ADK,ALAS1,ALKBH5,APEX1,APH1A,APOBEC3B,ARHGAP29,ASL,ATP5F1B,ATP5ME,BCAS3,BCAT1,BCL11A,CAMSAP3,CASP6,CASP8,CCNL1,CD2AP,CD59,CDCA2,CDCA5,CDH5,CDK19,CIRBP,CLGN,CLPB,CLPP,COBL,COQ5,DDT,DEK,DHCR24,DSG2,DYNLRB1,ECSIT,EDF1,EIF4A1,EIF4E,EIF4EBP1,ELAVL2,EMB,ENPEP,ENPP1,EPPK1,GIPC1,GPKOW,GPX4,GSTA4,GSTP1,HCFC1,HOXB9,HTATIP2,IKBKB,IPMK,IQGAP3,IREB2,JMY,KIAA1217,KLF9,KRAS,LAMA5,LAMB1,LAMP2,LMOD1,LRCH1,L…	139 (41)	39					CDK4
TQB3616	chemical drug		3	Inhibited		-2.29	0.000716	0.0051	AR,BCL11A,BRCA1,CDK2,CDK4,CDK6,CDKN1B,CDKN2A,CEBPA,E2F1,EIF4EBP1,ELK1,EZH2,FOXM1,FOXO3,GAPDH,GLI1,HSF1,ID2,ISL1,MTOR,MYB,MYC,MYOD1,PELP1,PFKFB3,PPARG,PPARGC1A,RB1,RBL2,RBP1,RPS6KB1,SIRT1,SND1,TFEB,TP73,TQB3616,TSC1,TSC2,WT1,ZEB1	ACTC1,ADK,ALAS1,ALKBH5,APEX1,APH1A,APOBEC3B,ARHGAP29,ASL,ATP5F1B,ATP5ME,BCAS3,BCAT1,BCL11A,CAMSAP3,CASP6,CASP8,CCNL1,CD2AP,CD59,CDCA2,CDCA5,CDH5,CDK19,CIRBP,CLGN,CLPB,CLPP,COBL,COQ5,DDT,DEK,DHCR24,DSG2,DYNLRB1,ECSIT,EDF1,EIF4A1,EIF4E,EIF4EBP1,ELAVL2,EMB,ENPEP,ENPP1,EPPK1,GIPC1,GPKOW,GPX4,GSTA4,GSTP1,HCFC1,HOXB9,HTATIP2,IKBKB,IPMK,IQGAP3,IREB2,JMY,KIAA1217,KLF9,KRAS,LAMA5,LAMB1,LAMP2,LMOD1,LRCH1,L…	139 (41)	39					CDK4
TY-302	chemical drug		3	Inhibited		-2.29	0.000716	0.0051	AR,BCL11A,BRCA1,CDK2,CDK4,CDK6,CDKN1B,CDKN2A,CEBPA,E2F1,EIF4EBP1,ELK1,EZH2,FOXM1,FOXO3,GAPDH,GLI1,HSF1,ID2,ISL1,MTOR,MYB,MYC,MYOD1,PELP1,PFKFB3,PPARG,PPARGC1A,RB1,RBL2,RBP1,RPS6KB1,SIRT1,SND1,TFEB,TP73,TSC1,TSC2,TY-302,WT1,ZEB1	ACTC1,ADK,ALAS1,ALKBH5,APEX1,APH1A,APOBEC3B,ARHGAP29,ASL,ATP5F1B,ATP5ME,BCAS3,BCAT1,BCL11A,CAMSAP3,CASP6,CASP8,CCNL1,CD2AP,CD59,CDCA2,CDCA5,CDH5,CDK19,CIRBP,CLGN,CLPB,CLPP,COBL,COQ5,DDT,DEK,DHCR24,DSG2,DYNLRB1,ECSIT,EDF1,EIF4A1,EIF4E,EIF4EBP1,ELAVL2,EMB,ENPEP,ENPP1,EPPK1,GIPC1,GPKOW,GPX4,GSTA4,GSTP1,HCFC1,HOXB9,HTATIP2,IKBKB,IPMK,IQGAP3,IREB2,JMY,KIAA1217,KLF9,KRAS,LAMA5,LAMB1,LAMP2,LMOD1,LRCH1,L…	139 (41)	39					CDK4
XZP-3287	chemical drug		3	Inhibited		-2.29	0.000716	0.0051	AR,BCL11A,BRCA1,CDK2,CDK4,CDK6,CDKN1B,CDKN2A,CEBPA,E2F1,EIF4EBP1,ELK1,EZH2,FOXM1,FOXO3,GAPDH,GLI1,HSF1,ID2,ISL1,MTOR,MYB,MYC,MYOD1,PELP1,PFKFB3,PPARG,PPARGC1A,RB1,RBL2,RBP1,RPS6KB1,SIRT1,SND1,TFEB,TP73,TSC1,TSC2,WT1,XZP-3287,ZEB1	ACTC1,ADK,ALAS1,ALKBH5,APEX1,APH1A,APOBEC3B,ARHGAP29,ASL,ATP5F1B,ATP5ME,BCAS3,BCAT1,BCL11A,CAMSAP3,CASP6,CASP8,CCNL1,CD2AP,CD59,CDCA2,CDCA5,CDH5,CDK19,CIRBP,CLGN,CLPB,CLPP,COBL,COQ5,DDT,DEK,DHCR24,DSG2,DYNLRB1,ECSIT,EDF1,EIF4A1,EIF4E,EIF4EBP1,ELAVL2,EMB,ENPEP,ENPP1,EPPK1,GIPC1,GPKOW,GPX4,GSTA4,GSTP1,HCFC1,HOXB9,HTATIP2,IKBKB,IPMK,IQGAP3,IREB2,JMY,KIAA1217,KLF9,KRAS,LAMA5,LAMB1,LAMP2,LMOD1,LRCH1,L…	139 (41)	39					CDK4
dalpiciclib	chemical drug		3	Inhibited		-2.29	0.000716	0.0051	AR,BCL11A,BRCA1,CDK2,CDK4,CDK6,CDKN1B,CDKN2A,CEBPA,dalpiciclib,E2F1,EIF4EBP1,ELK1,EZH2,FOXM1,FOXO3,GAPDH,GLI1,HSF1,ID2,ISL1,MTOR,MYB,MYC,MYOD1,PELP1,PFKFB3,PPARG,PPARGC1A,RB1,RBL2,RBP1,RPS6KB1,SIRT1,SND1,TFEB,TP73,TSC1,TSC2,WT1,ZEB1	ACTC1,ADK,ALAS1,ALKBH5,APEX1,APH1A,APOBEC3B,ARHGAP29,ASL,ATP5F1B,ATP5ME,BCAS3,BCAT1,BCL11A,CAMSAP3,CASP6,CASP8,CCNL1,CD2AP,CD59,CDCA2,CDCA5,CDH5,CDK19,CIRBP,CLGN,CLPB,CLPP,COBL,COQ5,DDT,DEK,DHCR24,DSG2,DYNLRB1,ECSIT,EDF1,EIF4A1,EIF4E,EIF4EBP1,ELAVL2,EMB,ENPEP,ENPP1,EPPK1,GIPC1,GPKOW,GPX4,GSTA4,GSTP1,HCFC1,HOXB9,HTATIP2,IKBKB,IPMK,IQGAP3,IREB2,JMY,KIAA1217,KLF9,KRAS,LAMA5,LAMB1,LAMP2,LMOD1,LRCH1,L…	139 (41)	39					CDK4
lerociclib	chemical drug		3	Inhibited		-2.29	0.000716	0.0051	AR,BCL11A,BRCA1,CDK2,CDK4,CDK6,CDKN1B,CDKN2A,CEBPA,E2F1,EIF4EBP1,ELK1,EZH2,FOXM1,FOXO3,GAPDH,GLI1,HSF1,ID2,ISL1,lerociclib,MTOR,MYB,MYC,MYOD1,PELP1,PFKFB3,PPARG,PPARGC1A,RB1,RBL2,RBP1,RPS6KB1,SIRT1,SND1,TFEB,TP73,TSC1,TSC2,WT1,ZEB1	ACTC1,ADK,ALAS1,ALKBH5,APEX1,APH1A,APOBEC3B,ARHGAP29,ASL,ATP5F1B,ATP5ME,BCAS3,BCAT1,BCL11A,CAMSAP3,CASP6,CASP8,CCNL1,CD2AP,CD59,CDCA2,CDCA5,CDH5,CDK19,CIRBP,CLGN,CLPB,CLPP,COBL,COQ5,DDT,DEK,DHCR24,DSG2,DYNLRB1,ECSIT,EDF1,EIF4A1,EIF4E,EIF4EBP1,ELAVL2,EMB,ENPEP,ENPP1,EPPK1,GIPC1,GPKOW,GPX4,GSTA4,GSTP1,HCFC1,HOXB9,HTATIP2,IKBKB,IPMK,IQGAP3,IREB2,JMY,KIAA1217,KLF9,KRAS,LAMA5,LAMB1,LAMP2,LMOD1,LRCH1,L…	139 (41)	39					CDK4
trilaciclib	chemical drug		3	Inhibited		-2.29	0.000716	0.0051	AR,BCL11A,BRCA1,CDK2,CDK4,CDK6,CDKN1B,CDKN2A,CEBPA,E2F1,EIF4EBP1,ELK1,EZH2,FOXM1,FOXO3,GAPDH,GLI1,HSF1,ID2,ISL1,MTOR,MYB,MYC,MYOD1,PELP1,PFKFB3,PPARG,PPARGC1A,RB1,RBL2,RBP1,RPS6KB1,SIRT1,SND1,TFEB,TP73,trilaciclib,TSC1,TSC2,WT1,ZEB1	ACTC1,ADK,ALAS1,ALKBH5,APEX1,APH1A,APOBEC3B,ARHGAP29,ASL,ATP5F1B,ATP5ME,BCAS3,BCAT1,BCL11A,CAMSAP3,CASP6,CASP8,CCNL1,CD2AP,CD59,CDCA2,CDCA5,CDH5,CDK19,CIRBP,CLGN,CLPB,CLPP,COBL,COQ5,DDT,DEK,DHCR24,DSG2,DYNLRB1,ECSIT,EDF1,EIF4A1,EIF4E,EIF4EBP1,ELAVL2,EMB,ENPEP,ENPP1,EPPK1,GIPC1,GPKOW,GPX4,GSTA4,GSTP1,HCFC1,HOXB9,HTATIP2,IKBKB,IPMK,IQGAP3,IREB2,JMY,KIAA1217,KLF9,KRAS,LAMA5,LAMB1,LAMP2,LMOD1,LRCH1,L…	139 (41)	39					CDK4
felodipine	chemical drug		2			-0.816	0.000718	0.0033	CACNA1C,CYP2C9,felodipine,L-TYPE CALCIUM CHANNEL (complex),NOS (family)	ADH5,CCND1,CD59,ENO1,ENPP1,HMOX1	6 (5)	4				NOS (family),NOS3	CACNA1C,VOLTAGE-GATED CALCIUM CHANNEL (complex)
butyric acid	chemical - endogenous mammalian		2			-0.249	0.000723	0.0078	AKT (family),AR,bezafibrate,bortezomib,butyric acid,calcitriol,CDK1,CDK2,CREB (family),E2F1,EP300,ERK (family),ERK1/2 (family),F3,FFAR3,HCAR2,HDAC (family),HDAC1,HDAC2,HIF1A,HTT,JNK (family),LY294002,MAPK9,MYC,NFAT (family),NFKB (complex),P38 MAPK (family),PI3K (family),PKA (complex),PRKAA (family),RAS (family),RELA,SP1,STAT1,TERT,TP53,Z-LLL-CHO	ACAA2,ACAD11,ACOT8,ADK,ALDH1B1,ALKBH5,ALKBH7,APH1A,APOBEC3B,ASL,ATP5F1B,ATP5F1D,B3GALT6,BCAS3,BCL11A,BRMS1L,BSG,CAVIN1,CCND1,CD59,CDC20,CDCA5,CENPQ,CIRBP,CLGN,CNN2,CNN3,COQ3,COQ5,DCTN2,DEK,DHCR24,DIAPH3,DSG2,E2F4,ECSIT,EIF1AX,EIF4A1,ENPP1,EPB41L3,EPPK1,ESRRB,FGFR1OP2,FOXA1,FRMD6,FTH1,FXN,GABARAP,GALT,GIPC1,GNPDA1,GSTA4,GSTP1,HDAC9,HOXB9,HYOU1,IDH3A,IKBKB,IQGAP3,IREB2,JMJD1C,JMY,KLF9,KMT2A,KRAS,L3…	145 (38)	38				FOS,GATA2,INSULIN (family),MDM2,NFKB2,NKX2-5,PHB1,SP1,SPP1	CDK4,COL4A2,fructose-6-phosphate,HDAC4,Hmgb1,MYCN,PI3K (family)
NKX2-5	transcription regulator	0.052	3			0.775	0.000724	0.0087	CRYAB,FOS,GATA1,GATA4,MEF2C,MYB,NFKB (complex),NKX2-5,PTK2,RUNX2,SMAD3,SPI1,SRF,STAT1,STAT3,TBX5	ACTG1,ALAS1,ALDH1B1,ANK1,APOBEC3B,ASL,ATP5MG,ATP5MK,ATXN2,CASP6,CASP8,CAVIN1,CCND1,CD59,CDH5,CNN2,CNN3,COBL,DGCR8,DHCR24,EMB,ENO1,ENPP1,EZR,FTH1,GPX4,GSTP1,HDAC9,HMOX1,HTATIP2,LAMB1,LAMP2,LMOD1,MAD1L1,MT-ND3,NEXN,NIPSNAP1,NPM1,NRP2,NUP62,NUSAP1,PCYT2,PDHA1,PRKCE,PSME1,RAB27A,RPS7,RXRA,SLC12A7,SLC16A1,SLC19A1,SLC7A1,SNX3,SOX11,STK11,TFRC,TMOD2,TPM1,TPM3,TUBB6	60 (16)	15	butyric acid	bisindolylmaleimide I,SP600125		MEF2C
FOS	transcription regulator		1			-0.943	0.00073	0.0033	FOS	ACTG1,ALAS1,ASL,ATXN2,CCND1,EMB,ENO1,EZR,GSTP1,HTATIP2,LAMP2,NIPSNAP1,PCYT2,RPS7,RXRA,SLC19A1,SMAD5,SNX3	18 (1)	1	15-deoxy-delta-12,14 -PGJ 2,acetaldehyde,ADM,ADP,AGTRAP,AKT1,allopregnanolone,arsenite,beta-estradiol,butyric acid,cadmium chloride,capsaicin,EDN3,EP300,EPO,FGF21,glutamine,glyburide,GROWTH HORMONE (family),honokiol,HSP27 (family),INSULIN (family),K+,MAPK11,MEF2C,melanotan-II,metyrapone,MSK1/2 (family),N(G)-monomethyl-D-arginine,nicotine,NOS (family),OSM,PDE (family),PDGF (complex),PDGF-AB (compl…	berberine,bisindolylmaleimide I,CDK5R1,corticosterone,curcumin,diclofenac,Go 6976,Go6983,KCNA3,metribolone,mifepristone,PTPN2,rotenone,SFTPA1,SP600125,TFRC,U0126		EPHX2,MDM2,NUBP1,SDC1,SUMO2
gemopatrilat	chemical drug		3			-1.769	0.000734	0.0059	ACE,AGT,AKT1,gemopatrilat,IGF1R,MME,SRC	ACTC1,ACTG1,ALAS1,ANK3,ASL,ATP5F1B,ATP5F1D,ATP5MG,BSG,CASP8,CAVIN1,CDH5,CLGN,DIAPH3,DLD,ENO1,ENPEP,ENPP1,EZR,FAS,GPX4,GSTP1,HES1,HSPA8,KRAS,LAMP2,MAPT,NCOR2,NDUFB9,NEXN,PAWR,PDHA1,PDHB,PKM,PPFIBP1,RBP4,RERE,SCARB1,SLC4A7,SMURF2,STK11,STUB1,TFRC,TIAM1,TPD52L1,TPX2	46 (7)	5
omapatrilat	chemical - protease inhibitor		3			-1.769	0.000734	0.0059	ACE,AGT,AKT1,IGF1R,MME,omapatrilat,SRC	ACTC1,ACTG1,ALAS1,ANK3,ASL,ATP5F1B,ATP5F1D,ATP5MG,BSG,CASP8,CAVIN1,CDH5,CLGN,DIAPH3,DLD,ENO1,ENPEP,ENPP1,EZR,FAS,GPX4,GSTP1,HES1,HSPA8,KRAS,LAMP2,MAPT,NCOR2,NDUFB9,NEXN,PAWR,PDHA1,PDHB,PKM,PPFIBP1,RBP4,RERE,SCARB1,SLC4A7,SMURF2,STK11,STUB1,TFRC,TIAM1,TPD52L1,TPX2	46 (7)	5
sampatrilat	chemical reagent		3			-1.769	0.000734	0.0059	ACE,AGT,AKT1,IGF1R,MME,sampatrilat,SRC	ACTC1,ACTG1,ALAS1,ANK3,ASL,ATP5F1B,ATP5F1D,ATP5MG,BSG,CASP8,CAVIN1,CDH5,CLGN,DIAPH3,DLD,ENO1,ENPEP,ENPP1,EZR,FAS,GPX4,GSTP1,HES1,HSPA8,KRAS,LAMP2,MAPT,NCOR2,NDUFB9,NEXN,PAWR,PDHA1,PDHB,PKM,PPFIBP1,RBP4,RERE,SCARB1,SLC4A7,SMURF2,STK11,STUB1,TFRC,TIAM1,TPD52L1,TPX2	46 (7)	5
thiorphan	chemical - protease inhibitor		3			-1.769	0.000734	0.0059	ACE,AGT,AKT1,IGF1R,MME,SRC,thiorphan	ACTC1,ACTG1,ALAS1,ANK3,ASL,ATP5F1B,ATP5F1D,ATP5MG,BSG,CASP8,CAVIN1,CDH5,CLGN,DIAPH3,DLD,ENO1,ENPEP,ENPP1,EZR,FAS,GPX4,GSTP1,HES1,HSPA8,KRAS,LAMP2,MAPT,NCOR2,NDUFB9,NEXN,PAWR,PDHA1,PDHB,PKM,PPFIBP1,RBP4,RERE,SCARB1,SLC4A7,SMURF2,STK11,STUB1,TFRC,TIAM1,TPD52L1,TPX2	46 (7)	5
PHB1	transcription regulator	0.063	2			0	0.000773	0.0084	AR,CTNNB1,E2F1,E2F2,E2F3,E2F4,ERK1/2 (family),NFKB (complex),NFKBIA,PHB1,RAF1	ACTC1,ALDH1B1,APH1A,BRMS1L,CASP8,CCND1,CD2AP,CDCA2,CDCA5,CLGN,CNN3,DHCR24,DIAPH3,DSG2,E2F4,ENO1,ENPP1,EPPK1,EZR,FOXA1,FTH1,GABARAP,GAPDH,GIPC1,GPX4,HDAC9,HMOX1,HOXB9,HSPA8,IDH3A,JMY,KMT2A,KRAS,LAMA5,LAMB1,LAMP2,LMOD1,MAPT,MT-ND3,NDUFB10,NDUFV1,NRP2,NUDT19,NUP62,NUSAP1,OXCT1,PARD3,PAWR,PDHA1,PIAS3,PKM,PRKCZ,PTP4A2,QKI,RAN,RTCB,SDC2,SH3GLB2,SIRT1,SLC12A7,SLC16A1,SLC7A1,SMURF2,TCOF1,TFRC,TGM2,TIAM1,…	72 (11)	11	butyric acid	CLPP,mir-27 (includes others)		MDM2	CDK4
Cr3+	chemical reagent		3			0.873	0.000799	0.0151	AKT (family),AKT1,CALMODULIN (family),CAV1,Cr3+,EIF4EBP1,ELK1,ERK1/2 (family),FYN,GNAQ,GSK3B,IGF1R,INSR,INSULIN (family),MAPK3,NFKB (complex),P38 MAPK (family),PDX1,PI3K (complex),PRKCI,RPS6KB1,STAT3,STAT5B,TIMP3,TNFRSF11B,TNFSF10,TNFSF11	ACAA2,ACTC1,ALAS1,ALDH1B1,ANK1,APH1A,ATP5F1B,ATP5F1D,ATP5MG,B3GALT6,BSG,CASP6,CASP8,CCND1,CIRBP,CLPP,COBL,DHCR24,DIAPH3,E2F4,ECI2,EIF1AX,EIF4EBP1,ENO1,ENPP1,EZR,FOXA1,GAPDH,GPX4,HDAC9,HES1,HOXB9,HSPA8,HYCC1,IDH3A,KLF9,LAMB1,LAMP2,LMCD1,MAP9,MAPT,MARCKSL1,MEN1,MOXD1,MT-ND3,MYH10,NDUFB9,NDUFV1,NEXN,NPM1,NRF1,NUP62,OMD,PDHA1,PDHB,PKM,PLCB1,PNPO,PRKCE,PRKCZ,PRMT1,RAB27A,RBP4,RXRA,SCARB1,SDC2,SIRT1,SL…	84 (27)	25
Go 6976	chemical drug		2			-0.718	0.000804	0.0203	AKT1,AP1 (complex),CREB (family),CREB1,EGFR,EIF4EBP1,ERK (family),FCGR2A,FOXO1,Go 6976,GSK3B,IKBKB,INSR,JNK (family),MAPK1,MMP9,NFKB (complex),NFKB1,NFKBIA,P38 MAPK (family),PI3K (complex),PIK3C3,PKC (family),RAF1,RB1,RELA,SPI1,STAT3	ACAA2,ACTC1,ADK,ALAS1,ALDH1B1,ARHGAP35,ATP5F1B,ATP5F1D,ATP5MG,BCL11A,BRMS1L,CASP6,CASP8,CCND1,CCNL1,CD59,CELF1,CLPP,COBL,COMT,COQ5,DDT,DGCR8,DIAPH3,DSG2,E2F4,EIF4E,ENO1,ENPEP,ENPP1,FGFR1OP2,FRMD6,FXN,GPX4,GSTP1,HDAC9,HMOX1,HOXB9,HSPA8,HYOU1,IDH3A,IKBKB,KLF9,LAMA5,LAMB1,LAMP2,MAD1L1,MAPT,MARCKSL1,MEN1,MRPL11,MRPL55,MRPL9,MT-ND3,MYH10,NABP1,NCOA2,NDUFB10,NDUFB9,NDUFV1,NEXN,NPM1,NRF1,NUP62,PABPC1,PB…	95 (28)	28					AKT1,FOS,PLA2G6,TRPV4
ferric ammonium citrate	chemical drug		1	Inhibited		-2	0.000814	0.0016	ferric ammonium citrate	FTH1,HMOX1,IREB2,TFRC	4 (1)	1				FTL	MDM2,TFRC
policosanol	chemical drug		3	Inhibited		-2.861	0.000833	0.01	26S PROTEASOME (complex),AKT (family),AKT1,ERK (family),ERK1/2 (family),ERN1,FOXO1,GSK3B,HIF1A,HMGCR,HSF1,JNK (family),LATS1,MTOR,MYC,NOS3,NR3C1,policosanol,PPARGC1A,PRKAA (family),PRKAA1,PRKAA2,PRKACA,PRKN,RAF1,RAS (family),RELA,RPS6KB1,RPTOR,SIRT1,SREBF1,SREBF2,STIM1,TP53,TSC1,TSC2,YAP1	ACAA2,ACOT8,ACTG1,ADH5,ALKBH5,ANK1,APEX1,APH1A,ASL,ATP5F1B,ATP5F1D,ATP5ME,B3GALT6,BCAS3,BCAT1,BRMS1L,CASP6,CAVIN1,CCND1,CD59,CDC20,CDCA5,CELF1,CNN2,CNN3,COBL,COQ3,COQ5,DCTN2,DEK,DERL2,DLD,E2F4,ECSIT,EIF1AX,EIF4A1,EIF4E,EIF4EBP1,ENPEP,ERC1,ESRRB,FGFR1OP2,FOXA1,FTH1,GPX4,HDAC9,HSPA8,HYOU1,IDH3A,IKBKB,IREB2,JMJD1C,KLF9,KMT2A,L3MBTL3,LAMA5,LAMB1,LAMP2,LIMK2,LRCH1,MAD1L1,MEN1,MICB,MPI,MRPL52,MT-ND3,MT…	133 (37)	35
fructose-6-phosphate	chemical - endogenous mammalian		3			-1.206	0.000833	0.0088	ACLY,AKT1,ERK1/2 (family),fructose-6-phosphate,G6PC1,HSD11B1,MAPK14,NFKB (complex),NR3C1,PFKP,SMAD3	ALDH1B1,APH1A,ATP5F1B,ATP5F1D,CASP6,CCND1,CD59,CDH5,DIAPH3,DLD,ENPP1,FAS,FTH1,GSTP1,HDAC9,HYOU1,IDH3A,KLF9,LAMB1,LAMP2,LRRC8A,MAPT,MPC2,MYH10,NDUFV1,NEXN,NUP62,PCK2,PDHA1,PDHB,PRDX1,PRKCZ,SCARB1,SLC12A7,SLC4A7,SLC7A1,SMAD5,STUB1,TFRC,TGM2,TMOD2,TPD52L1,TPM1,TPM3	44 (11)	9		butyric acid,MAC (complex)		HSD11B1
SREBP1A,1C:NF-Y:SP1:FASN gene	complex		3			-0.524	0.000878	0.0143	AKT (family),CDKN1A,CREB (family),CREBBP,ELK1,FASN,HDAC (family),HDAC1,HDAC2,HDAC4,HIF1A,JNK (family),KDM1A,KDM5A,KDM5B,NFKB (complex),NFYA,NFYC,NOS3,NR3C2,PPARG,PRKAA (family),RAS (family),RB1,SMAD3,SMAD4,SP1,SREBF1,SREBP1A,1C:NF-Y:SP1:FASN gene	ACAA2,ACTC1,ADH5,ADK,ALAS1,ALDH1B1,ALKBH5,AP5Z1,APEX1,APH1A,ATP5F1B,ATP5ME,B3GALT6,BRMS1L,CAVIN1,CCND1,CCNL1,CD59,CDH5,CIRBP,CLASP2,CNN3,COMT,DHCR24,DIAPH3,EIF4E,EIF4EBP1,ENO1,ENPP1,EZR,FGFR1OP2,FTH1,FXN,GALT,GAPDH,GCA,GPX4,GSTP1,HDAC9,HES1,HMOX1,HYOU1,INPP5A,KLF9,L3MBTL3,LAMB1,LAMP2,MPC2,MRPL52,MT-ND3,MYH10,NABP1,NCOA2,NFIA,NPM1,NUP62,NUSAP1,PABPC1,PARD3,PDHA1,PDHB,PDHX,PICK1,PKM,PPFIBP1,PRDX1,P…	91 (29)	28
FDX2	transporter	-0.051	1		biased	-0.577	0.000885	0.002	FDX2	FTH1,IREB2,TFRC	3 (1)	1					TFRC
FDXR	enzyme	0.119	1			-1.732	0.000885	0.002	FDXR	FTH1,IREB2,TFRC	3 (1)	1	AGT,cytarabine				TFRC
KYP-2047	chemical reagent		1			0.577	0.000885	0.0022	KYP-2047	GAPDH,HSPA8,LAMP2	3 (1)	1
STAT5B	transcription regulator	0.098	1			-1.807	0.00089	0.0031	STAT5B	ACTC1,CASP6,CASP8,CCND1,CIRBP,FAS,GSTP1,HYCC1,KLF9,MOXD1,NRP2,OMD,SLC47A1,TGM2,TPM3	15 (1)	1	beta-estradiol,EPO,GROWTH HORMONE (family),INSULIN (family),PDGF (complex)			FOS,GATA2,MYCN,NIBAN2,THRSP	AKT1,MDM2,PDK4,PROM1
STO-609	chemical - kinase inhibitor		2			0	0.000929	0.0043	AKT (family),AMPK (complex),CREB (family),ELK1,ERK1/2 (family),JNK (family),NOS3,PRKAA (family),STO-609	ADH5,ADK,APH1A,B3GALT6,BRMS1L,COMT,DHCR24,E2F4,ENO1,EZR,FAS,FGFR1OP2,FXN,GPX4,GSTP1,HES1,HMOX1,HYOU1,IDH3A,MAPT,MT-ND3,NCOA2,NDUFV1,NRP2,PDHB,PKM,PPFIBP1,PRKCZ,QKI,RXRA,SCARB1,SIRT1,SLC4A7,SMURF2,TGM2,TPD52L1	36 (9)	8					NOS3
GATA	group		3			-0.325	0.000932	0.015	26S PROTEASOME (complex),CDX2,GATA (family),GATA1,GATA2,GATA3,GATA4,GATA5,GATA6,HIF1A,IFNG,IL10,JUN,MAPK14,MYB,PI3K (family),RUNX3,SMAD2,SPI1,STAT1,STAT3,STAT4	ACTC1,ALAS1,ALKBH5,ANK1,APEX1,APOBEC3B,BCL11A,BSG,CAVIN1,CCND1,CDC20,CDH5,CIRBP,CNN3,COBL,DGCR8,DIP2C,DLD,DTX3L,ECSIT,EIF4A1,EIF4E,EIF4EBP1,ELAVL2,ENO1,ESRRB,EZR,FKBP14,FMNL2,FOXA1,GAPDH,GLIPR2,HDAC9,HES1,HMOX1,HOXB9,HSPA8,HTATIP2,IKBKB,IREB2,ITPK1,KLF9,KRAS,L3MBTL3,LAMP2,LUC7L,MAD1L1,MAPT,MARCKSL1,MICB,MRPL52,MT-ND3,MYH10,NCOR1,NDUFB10,NFIA,NPM1,NUBPL,NUSAP1,PARD3,PBX1,PCK2,PDHA1,PRDX1,PRKCE,PRK…	85 (22)	21		MIR122A/B (family)
8-gingerol	chemical - endogenous non-mammalian		3			-0.469	0.000932	0.0051	8-gingerol,ACTIN (family),AKT (family),AKT1,Cdc42,CDH5,CREB (family),JNK (family),MAPK9,MLC (family),P38 MAPK (family),PLA2G6,RHOA,ROCK (family)	ADK,ANK1,B3GALT6,BRMS1L,CAVIN1,CDC20,COMT,DHCR24,DIAPH3,E2F4,EIF4A1,EIF4E,EIF4EBP1,ENO1,EZR,FGFR1OP2,FXN,GAPDH,GPX4,LAMB1,LAMP2,MARCKSL1,MT-ND3,MYH10,NCOA2,NDUFV1,NEXN,NRF1,NRP2,PDHA1,PKM,PPFIBP1,QKI,RXRA,SCARB1,SDC2,SMURF2,STUB1,TGM2,TIAM1,TPD52L1	41 (14)	11					PLA2G6
PLCG1	enzyme	-0.043	2			-0.137	0.00101	0.0117	EGR1,ELK1,ERK (family),ERK1/2 (family),JUN,NCL,NFKB (complex),NFKB1,NFKBIA,PKC (family),PLCG1,PRKCA,PRKCZ,RAS (family),RELA,RPS6KB1,STAT3,TRPC3	ALAS1,ALDH1B1,APEX1,APH1A,CASP6,CCND1,CD59,CDC20,CDH5,COBL,DHCR24,EIF1AX,EIF4A1,EIF4EBP1,ENO1,ENPEP,ENPP1,GPX4,HDAC9,HES1,HSPA8,IKBKB,JPH1,KRAS,LAMA5,LAMB1,LAMP2,MAD1L1,MAPT,MT-ND3,NPM1,NRP2,NUP62,PDHA1,PRDX1,PRKCZ,PTP4A2,PVR,QKI,RAB27A,RXRA,SH3GLB2,SLC12A7,SLC16A1,SLC19A1,SLC4A7,SLC7A1,SOX11,STK11,TIAM1,TMOD2,TPD52L1,USP10	53 (18)	18	beta-estradiol,CCL19,EPO,INSULIN (family),NTN1,PDGF (complex)	PKM,PTPN2		FOS,RPS6KB1,TRPC3
PCGF2	transcription regulator		2			0.728	0.00102	0.0026	AKT1,CDK2,PCGF2	CCND1,DIAPH3,ENO1,EZR,FAS,HES1,HMOX1,HOXB9,LAMB1,MYH10,NCOR2,NEXN,PKM,RAB27A,SLC4A7,STUB1,TPD52L1	17 (3)	3		let-7 (includes others)		HOXB7,HOXB9	CDK4
SERPINA1	other		2			-1.477	0.00104	0.0121	AKT (family),AKT1,APP,CREB (family),ELANE,F2,IGF1R,MMP9,NFKB (complex),NFKBIA,PLG,SERPINA1,TNF (family)	ADK,ALDH1B1,APH1A,ATP5F1B,ATP5F1D,ATP5MG,B3GALT6,BSG,CASP8,CD59,CIRBP,CNN2,COMT,CORO1C,DHCR24,DIAPH3,E2F4,EIF4A1,ENO1,ENPP1,EZR,FGFR1OP2,FTH1,FXN,GPX4,HDAC9,HSPA8,HYOU1,LAMA5,LAMB1,LAMP2,LMCD1,MAPT,MT-ND3,MYH10,NABP1,NCOA2,NDUFB9,NDUFV1,NEXN,NRF1,NRP2,NUP62,PBX1,PDHA1,PKM,PPFIBP1,PRDX1,PRKCE,PRMT1,PSME1,PTP4A2,QKI,RAN,RPL10A,SCARB1,SH3GLB2,SIRT1,SLC12A7,SLC7A1,SMURF2,STUB1,TGM2,TMOD2,TPD52L1,USP10	66 (13)	13	beta-estradiol,GATA2,OSM	15-deoxy-delta-12,14 -PGJ 2		INSULIN (family)	AKT1,LCN2
COPS7B	other	-0.079	2			0	0.00105	0.0023	COPS7B,EIF4EBP1,RPS6KB1	CCND1,CLPP,DHCR24,EIF1AX,MAPT,NPM1,RPL6,SLC4A7	8 (3)	3				RPS6KB1
glutamine	chemical - endogenous mammalian		1			0	0.00105	0.0021	glutamine	ACTC1,BSG,CCND1,GPX4,PCK2,PDHA1,PDHB,SLC16A1	8 (1)	1	L-proline,SPP1			AKT1,FOS,RPS6KB1	FGF21,NFKB2,PROM1
C5	cytokine	-0.08	2			0.602	0.00107	0.0175	AKT (family),AKT1,C5,CCR5,CREB (family),ERK (family),ERK1/2 (family),F3,JNK (family),MAP2K1,MAPK1,MAPK14,MAPK3,MMP9,NFKB (complex),P38 MAPK (family),PARP1,PI3K (complex),PKC (family),RAC1,STAT3	ADK,ALDH1B1,ANK1,APH1A,B3GALT6,BCL11A,BRMS1L,CASP8,CCND1,CD59,CDK19,COBL,COMT,DDT,DHCR24,DIAPH3,E2F4,ENO1,ENPP1,EZR,FGFR1OP2,FTH1,FXN,GPX4,GSTP1,HDAC9,HES1,KRAS,LAMB1,LAMP2,MAD1L1,MAPT,MT-ND3,MYH10,NABP1,NCOA2,NDUFV1,NEXN,NPM1,NRF1,NUDT19,NUP62,PAWR,PBX1,PKM,PPFIBP1,PRKCZ,PSME1,QKI,RAB27A,RPL10A,RXRA,SCARB1,SDC2,SF1,SIRT1,SLC12A7,SLC16A1,SLC4A7,SLC7A1,SMURF2,SOX11,STK11,STUB1,TFRC,TGM2,TMOD2,TPD5…	69 (21)	21				AKT1,ERN1,NFIX
FBXO4	enzyme		3	Activated		2.201	0.00108	0.0154	AKT (family),AR,CCND1,CDK2,CDK5,CHEK1,CHEK2,E2F3,EIF4EBP1,EP300,ERK (family),ESTROGEN RECEPTOR (family),FBXO4,FLNA,GAPDH,HDAC1,NRF1,PPARG,RB1,RBL2,RBP1,ROCK (family),RPS6KB1,RUNX3,STAT3,TERF1,THRB,TSC1,TSC2,WT1	ACAA2,ACTC1,ADH5,ALAS1,APEX1,APH1A,ARFGEF2,ATP5ME,ATP5MG,B3GALT6,CASP8,CAVIN1,CCND1,CCNL1,CD59,CDCA5,CIRBP,CLGN,CLPP,CNN3,COBL,COMT,COQ5,DHCR24,DIP2C,DSG2,E2F4,EIF1AX,ENO1,ENPP1,EPPK1,EZR,FOXA1,FTH1,GAPDH,GIPC1,GPKOW,GSTP1,HCFC1,HDAC9,HOXB9,KMT2A,KRAS,LAMA5,LAMB1,LMOD1,LRRC8A,MICB,MRPL11,MRPL55,MRPL9,MT-ND3,NABP1,NCOR2,NDUFB10,NDUFV1,NPM1,NQO2,NRF1,NRP2,NUDT19,OXCT1,PABPC1,PBX1,PIAS3,PKIB,PKP4,PS…	91 (30)	29
methylergonovine	chemical drug		3			-0.128	0.00108	0.0172	ADIPOQ,AKT1,AMPK (complex),CREB (family),cyclic AMP,dopamine,DRD1,EGFR,ERK (family),ERK1/2 (family),GNA11,GNAS,HRH1,HTR1D,HTR1E,HTR2A,HTR2B,HTR2C,K ATP CHANNEL (complex),L-TYPE CALCIUM CHANNEL (complex),methylergonovine,NFAT (family),NOS (family),NOS2,PI3K (complex),PKA (complex),PTH,RHOA,TGM2	ACTC1,ADK,ANK3,APEX1,APH1A,ARFGEF2,ATP5F1D,CASP6,CCND1,CD59,CELF1,COMT,DHCR24,DIAPH3,DSG2,E2F4,EIF4E,ENO1,ENPP1,EZR,FGFR1OP2,FXN,GCA,GSTP1,HDAC9,HYOU1,IDH3A,LAMB1,LMCD1,LMOD1,MAPT,MT-ND3,MYH10,NCOA2,NEXN,NRF1,PABPC1,PBX1,PDHA1,PDHB,PKM,PPFIBP1,PPP1CA,PRKCE,PRKCZ,QKI,RBP4,RLIG1,RXRA,SCARB1,SIRT1,SLC16A1,SLC4A7,SLC7A1,SNX3,STK11,STUB1,TCOF1,TGM2,TKT,TPD52L1	61 (29)	22
2,4-diamino-6-hydroxypyrimidine	chemical reagent		2			0.447	0.00109	0.0019	2,4-diamino-6-hydroxypyrimidine,GCH1,NOS3	ADH5,FXN,GSTP1,HMOX1,NRF1	5 (3)	3				NOS3	GCH1
GCH1	enzyme	-0.191	2			1.342	0.00109	0.0011	GCH1,NOS (family),NOS3	ADH5,CD59,FXN,GSTP1,HMOX1	5 (3)	3	AGT,beta-estradiol,nicotine,NONO	2,4-diamino-6-hydroxypyrimidine,deoxycorticosterone acetate		NOS3
GW 274150	chemical drug		2			-0.258	0.0011	0.0024	GW 274150,NOS2,PRKAA2,RPS6KB1	ACTC1,ADH5,ALAS1,CCND1,DHCR24,EIF1AX,FAS,HMOX1,MAPT,NPEPL1,SAC3D1,SLC16A1,SLC4A7,TGM2,TKT	15 (4)	3				RPS6KB1
let-7 (includes others)	microRNA		2			-1.132	0.00114	0.0091	AKT (family),AR,ERK1/2 (family),let-7 (includes others),MAPK3,MMP9,NFKB (complex),NFKBIA,PRDM1,RHOA,SMAD3,STAT3	ALDH1B1,APH1A,B3GALT6,BCAT1,BCL11A,CASP8,CCND1,CD59,CDC20,CDCA2,CDCA5,CLGN,CNN3,COBL,DHCR24,DSG2,E2F4,EIF4A1,ENO1,ENPP1,EPPK1,EZR,FOXA1,FTH1,GIPC1,GPX4,GSTP1,HDAC9,HES1,HMOX1,HSPA8,KRAS,LAMA5,LAMB1,LAMP2,LIMK2,LMOD1,MAPT,MT-ND3,NABP1,NCOR1,NDUFV1,NPM1,NRF1,NUDT19,NUP62,NUSAP1,OXCT1,PBX1,PIAS3,PKM,PRDX1,PRKCZ,PTP4A2,RAB27A,RPL10A,SCARB1,SDC2,SH3GLB2,SLC12A7,SLC16A1,SLC4A7,SLC7A1,SMAD5,SMURF2,SOX11…	78 (12)	12	mirdametinib,PAX3-FOXO1,resatorvid,U0126	acetaminophen,AGT,beta-estradiol,C1Q (family),metribolone,nicotine			CAMK2 (family),MYCN,PCGF2,PKM,PROM1
N(G)-monomethyl-D-arginine	chemical - endogenous mammalian		2			0.174	0.00116	0.0067	ERK1/2 (family),GATA2,N(G)-monomethyl-D-arginine,NFKB (complex),NOS (family),NOS2,NOS3,P70 S6K (family),PRKAA2	ACTC1,ADH5,ALAS1,ALDH1B1,APH1A,CD59,CDH5,E2F4,ENO1,ENPP1,EZR,FAS,FTH1,GSTP1,HDAC9,HMOX1,LAMP2,MAPT,NPEPL1,NUP62,PBX1,PKM,PRDX1,PRKCZ,SAC3D1,SLC12A7,SLC16A1,SLC7A1,TEAD1,TFRC,TGM2,TKT,TMOD2	33 (9)	9				FOS,GATA2	EPO,L-proline,NOS (family),NOS3
phenformin	chemical drug		2			0.6	0.00117	0.0043	AMPK (complex),EIF2AK3,ERN1,phenformin,PRKAA1,PRKAA2,PRKACA,RPS6KB1	ALAS1,BET1L,DERL2,DHCR24,EIF1AX,FAS,FGFR1OP2,HMOX1,IDH3A,IKBKB,MAPT,MYH10,NPEPL1,NRF1,PCK2,PDHA1,PDHX,PVR,SAC3D1,SELENOS,SIRT1,SLC16A1,SLC4A7,SLC7A1,TGM2	25 (8)	7				ERN1,PRKACA	RPS6KB1
Ro 20-1724	chemical reagent		3			0.718	0.00119	0.0142	AKT (family),AP1 (complex),AR,BRD4,CBX3,CBX5,CDYL2,CHD4,CREBBP,cyclic AMP,DNMT3A,DNMT3B,EHMT1,EHMT2,EP300,ERK (family),ERK1/2 (family),HISTONE H3 (family),ING1,KAT2A,KAT5,KAT6A,KDM5A,KDM5B,KMT2A,L-TYPE CALCIUM CHANNEL (complex),MYC,NFKB (complex),P38 MAPK (family),PDE (family),PDE4 (family),PDE4A,PHF8,PKA (complex),RAG2,Ro 20-1724,RUVBL1,SCAP,SMARCA2,SMARCA4,SND1,SREBF2,TRIM24	ACAA2,ACTC1,ALAS1,ALDH1B1,ALKBH5,ALKBH7,ANK1,ANK3,AP5Z1,APEX1,APH1A,B3GALT6,BCAT1,CASP6,CASP8,CCND1,CDC20,CDCA2,CLASP2,CLGN,CLPP,CNN3,COMT,COQ5,DEK,DGCR8,DSG2,DYNLRB1,E2F4,ECSIT,EIF4A1,EIF4E,EIF4EBP1,ELAVL2,ENPP1,EPPK1,ESRRB,FKBP14,GAPDH,GCA,GIPC1,GPX4,GSTP1,HES1,HMOX1,HYOU1,INPP5A,IQGAP3,IREB2,ITPRIP,KLF9,KRAS,LAMA5,LAMB1,LMOD1,LTO1,MICB,MOV10,MRPL11,MRPL55,MRPL9,MT-ND3,MTRES1,MYH10,NABP1,NCOA2,…	124 (43)	40				glycerol	PDE (family)
FLNA	other	0.016	2			-1.313	0.00124	0.0135	AR,Cdc42,CDK1,CHEK1,CHEK2,FLNA,ITGA5,ITGB1,JNK (family),MAPK1,MMP9,NFKB (complex),RAC1,RASGRF1,RHOA,SYK,VIM	ADH5,ALDH1B1,ARFGEF2,BCL11A,BRMS1L,CCND1,CDCA5,CDK19,CLGN,CNN3,DDT,DHCR24,DLD,DSG2,EIF4A1,EIF4EBP1,ENPP1,EPPK1,FAS,FOXA1,FTH1,GIPC1,GPX4,HDAC9,HES1,HMOX1,HOXB9,JMY,KRAS,LAMA5,LMOD1,MAPT,MICB,MT-ND3,NABP1,NCOR2,NDUFB10,NUDT19,NUP62,NUSAP1,OXCT1,PAWR,PBX1,PDHB,PIAS3,PRDX1,QKI,RPL10A,RXRA,SDC2,SIRT1,SLC12A7,SLC7A1,TFRC,TMOD2,TPD52L1,TPX2,ZWINT	58 (17)	17	beta-estradiol,CDK4,MRTFB,RPS6KB1	panobinostat,PAX3-FOXO1,U0126
toosendanin	chemical - endogenous non-mammalian		3			0.525	0.00124	0.0196	CCL2,CDK2,cytarabine,DCK,ERK1/2 (family),JUN,MAPK1,NFKB (complex),NOS2,RUNX2,SLC29A1,SMAD3,STAT1,STAT2,STAT3,TBX21,toosendanin	ACTC1,ADH5,ALAS1,ALDH1B1,APEX1,APH1A,APOBEC3B,BCL11A,CASP6,CASP8,CCND1,CD59,CDK19,COBL,DDT,EIF4A1,ENO1,ENPP1,FAS,FOXA1,FTH1,GAPDH,GPX4,GSTP1,HDAC9,HES1,LAMB1,LAMP2,MAPT,MT-ND3,NCOR2,NEXN,NPM1,NRP2,NUP62,PKM,PPP1CA,PRKCE,PRKCZ,PSME1,QKI,RPL10A,RXRA,SCARB1,SLC12A7,SLC16A1,SLC19A1,SLC4A7,SLC7A1,SMAD5,SOX11,STK11,TFRC,TGM2,TKT,TMOD2,TPM3,TRIAP1	58 (17)	14
phlorizin	chemical - endogenous non-mammalian		3	Activated		2.287	0.00132	0.0117	AKT1,ERK1/2 (family),G6PC1,HSD11B1,MAPK14,NFKB (complex),NR3C1,phlorizin,SMAD3	ALDH1B1,APH1A,CASP6,CD59,CDH5,DIAPH3,DLD,EIF4EBP1,ENPP1,FAS,FTH1,GSTP1,HDAC9,HYOU1,IDH3A,KLF9,LAMB1,LAMP2,LRRC8A,MAPT,MPC2,MYH10,NDUFV1,NEXN,NUP62,PCK2,PDHA1,PDHB,PPT1,PRDX1,PRKCZ,SCARB1,SLC12A7,SLC4A7,SLC7A1,SMAD5,STUB1,TFRC,TGM2,TMOD2,TPD52L1,TPM1,TPM3	43 (9)	8					HSD11B1
NTN1/DRAXIN	complex		3			0.137	0.00134	0.0109	AKT (family),CREB (family),DCC,DSCAM,ERK1/2 (family),FYN,JNK (family),MAP2K1/2 (family),MAPK8,NEO1,NOS (family),NTN1,NTN1/DRAXIN (complex),PI3K (complex),PKA (complex),PTK2,RAC1,RHOA,ROBO3,TP73	ADH5,ADK,APH1A,B3GALT6,BRMS1L,CAMSAP3,CD59,CDC20,CDH5,CNN3,COMT,DHCR24,E2F4,ENO1,ESRRB,EZR,FAS,FGFR1OP2,FTH1,FXN,GPX4,GSTP1,HMOX1,HTATIP2,KLF9,LAMA5,MAPT,MT-ND3,NCOA2,NDUFV1,NEXN,NRF1,NRP2,PAWR,PDHA1,PKM,PLCB1,PLEKHA7,PPFIBP1,PRKCZ,QKI,RAN,RXRA,SDC2,SLC4A7,SMURF2,STK11,STXBP5,TEAD1,TGM2,TPP1,TPX2,TSPYL1	53 (20)	17
WFS1	enzyme	0.021	2			-0.258	0.00135	0.0032	AKT1,WFS1	BSG,CCND1,DIAPH3,ENO1,EZR,FAS,HMOX1,LAMB1,MYH10,NEXN,PKM,SLC16A1,SLC4A7,STUB1,TPD52L1	15 (2)	2	ERN1			AKT1
CDK4	kinase	0.047	2			1.614	0.00146	0.0156	BCL11A,BRCA1,CDK2,CDK4,CDKN2A,CEBPA,EIF4EBP1,FOXM1,GAPDH,GLI1,MTOR,MYC,MYOD1,NPM1,PELP1,RB1,RBL2,RBP1,SND1,TFEB,TP73,WT1	ACAA2,ACTC1,ADK,ALKBH5,APEX1,APOBEC3B,ARHGAP29,ASL,ATP5ME,BCAS3,BCAT1,CAMSAP3,CASP8,CCNL1,CD59,CDCA2,CDCA5,CDH5,CDK19,CIRBP,CLPP,CNN3,COQ5,DEK,DYNLRB1,ECSIT,EDF1,EIF4A1,EIF4E,EIF4EBP1,ELAVL2,EMB,ENPP1,FOXA1,GAPDH,GPKOW,GSTA4,HCFC1,HMOX1,HOXB9,HTATIP2,IKBKB,IQGAP3,IREB2,KLF9,KRAS,LAMA5,LAMP2,MAPT,MBNL1,MRPL11,MRPL55,MRPL9,NCOR2,NDUFV1,NEXN,NFIA,NPEPL1,NPM1,NQO2,NRF1,NUP62,NUSAP1,PCBP2,PCK2,PDHA1,P…	111 (22)	21	AGT,AKT1,beta-estradiol,EDN3,ILK,INSULIN (family),KCNA3,MAC (complex),PKM,SP1	15-deoxy-delta-12,14 -PGJ 2,artemisinin,berberine,BPI-1178,BPI-16350,butyric acid,CDKN2C,corticosterone,CS3002,curcumin,dalpiciclib,dihydroartemisinin,FCN-437,GLR2007,HS-10342,lerociclib,PCGF2,PHB1,PRT3645,SP600125,TQB3303,TQB3616,trilaciclib,TY-302,U0126,XZP-3287,zinc		FLNA
DP1/2: E2F1/2/3: SP1: CDKN2A Gene	complex		2			-0.152	0.00151	0.0096	CDKN2A,DP1/2: E2F1/2/3: SP1: CDKN2A Gene,E2F1,E2F2,E2F3,SP1,TFDP1	ADH5,ATP5F1B,BCAT1,CASP8,CCND1,CD2AP,CD59,CDCA2,CDCA5,CIRBP,DEK,DIAPH3,DYNLRB1,E2F4,EZR,GABARAP,GPX4,HES1,HMOX1,HOXB9,IDH3A,JMY,KMT2A,NPM1,PABPC1,PAWR,PDHX,PKM,POLD3,PPFIBP1,PRKCE,QKI,RAB27A,SCARB1,SIRT1,SLC16A1,SLC19A1,SLC4A2,SLC4A7,TPM1,TPP1,TPX2,VRK1	43 (7)	6
GRHL2	transcription regulator		2		biased	0.577	0.00152	0.0052	EP300,GRHL2	CCND1,COMT,FTH1,HMOX1,MAPT,NABP1,NRF1,NRP2,PABPC1,PBX1,PKM,SIRT1	12 (2)	2		beta-estradiol			EP300
arsenite	chemical toxicant		1			0.378	0.00153	0.0049	arsenite	APEX1,ATXN2,CCND1,HMOX1,IKBKB,TAF15,TRA2B	7 (1)	1	sodium arsenite			AKT1,FGF21,FOS,HSP27 (family),MAPK11,MAPKAPK2,MDM2,RPS6KB1
erastin	chemical drug		1			-0.447	0.00155	0.0072	erastin	FTH1,GPX4,HMOX1,LAMP2,PRDX1	5 (1)	1					EPO
PLA2G6	enzyme		2			0.316	0.00156	0.008	AKT (family),AKT1,Cdc42,CREB (family),JNK (family),MAPK9,P38 MAPK (family),PLA2G6,RHOA,ROCK (family)	ADK,ANK1,B3GALT6,BRMS1L,CAVIN1,CDC20,COMT,DHCR24,DIAPH3,E2F4,EIF4A1,EIF4E,EIF4EBP1,ENO1,EZR,FGFR1OP2,FXN,GAPDH,GPX4,LAMB1,LAMP2,MARCKSL1,MT-ND3,MYH10,NCOA2,NDUFV1,NEXN,NRF1,NRP2,PDHA1,PKM,PPFIBP1,QKI,RXRA,SCARB1,SDC2,SMURF2,STUB1,TGM2,TPD52L1	40 (10)	9	AGT,zymosan	8-gingerol,Go 6976		AKT1
selenium	chemical drug		2			0	0.00156	0.0154	ALOX5,AR,DIO1,DIO2,DIO3,DRD2,GPX4,IL6,IRF3,MAPK14,MAPK8,NFKB (complex),selenium,SP1,TFAP2C,TXNRD1,VEGF (family)	ADH5,ALAS1,ALDH1B1,ANK3,APOBEC3B,ATP5F1B,CASP8,CD59,CDC20,CDCA5,CDH5,CLGN,CNN3,DHCR24,DIAPH3,DSG2,E2F4,ENPP1,EPPK1,EZR,FMNL2,FOXA1,FRMD6,GIPC1,GPX4,GSTA4,HDAC9,HES1,IK,IKBKB,KLF9,KMT2A,L3MBTL3,LAMA5,LAMP2,LMOD1,MAPT,MARCKSL1,MT-ND3,NCOA2,NUDT19,NUP62,NUSAP1,OXCT1,PABPC1,PDHX,PIAS3,PLXNA2,PRDX1,PRKCE,PSME1,PVR,RAB27A,RBP4,SIRT1,SLC12A7,SLC16A1,SLC19A1,SLC4A2,SLC4A7,SLC7A1,SMAD5,STUB1,TFRC,TGM2,TKT…	72 (17)	17				DIO1,SP1	levothyroxine
nitrendipine	chemical drug		3	Inhibited		-2.566	0.00158	0.0222	AKT1,Ca2+,CACNA1C,CACNA1D,CACNA2D1,CACNA2D2,CALPAIN (complex),CAPN3,CAPN6,CREB (family),CREB1,DICER1,ERK (family),ERK1/2 (family),GNAS,GRIN1,IL1A,ITPR2,L-TYPE CALCIUM CHANNEL (complex),MAPK9,nitrendipine,PRKCA,RB1,SRC,SYNJ1,TAC1,TGF BETA (family),VOLTAGE-GATED CALCIUM CHANNEL (complex)	ACTC1,ACTG1,ADK,ALAS1,APEX1,APH1A,ARHGAP35,CAVIN1,CCND1,CCNL1,CDK19,COMT,COQ5,DIAPH3,EIF4E,ENO1,ENPP1,EZR,FGFR1OP2,FTH1,FXN,GAPDH,HDAC9,HSPA8,HTATIP2,IK,KRAS,LAMB1,LAMP2,LMCD1,MAPT,MARCKSL1,MICB,MLXIP,MRPL11,MRPL55,MRPL9,MT-ND3,MYH10,NCOR2,NDUFB10,NEXN,NUSAP1,PARD3,PKM,PLXNA2,PPFIBP1,PRDX1,PRKCE,PRKCZ,PRMT1,PVR,QKI,RANGAP1,RBP4,RPS7,SELENOS,SLC16A1,SLC19A1,SMAD5,SOX11,STUB1,TEAD1,TFRC,TGM2,TPD52L…	67 (28)	24					CACNA1C,VOLTAGE-GATED CALCIUM CHANNEL (complex)
ACVRL1	kinase		3			0.981	0.00162	0.0287	ACVRL1,AKT (family),ALP (family),AR,CREB (family),CXCL12,DDX5,ERK1/2 (family),ERN1,HBEGF,JNK (family),MAPK1,MMP14,MTOR,P38 MAPK (family),PPARG,PRL,RAC1,SKIL,SMAD1/5/9 (family),SMAD2,SMAD3,SP1,SRC,STAT3,TGFB1	ACAA2,ACTC1,ADH5,ADK,ANK1,APH1A,ATP5F1B,ATP5ME,ATP5MG,B3GALT6,BCAT1,BCL11A,BRMS1L,BSG,CAVIN1,CDCA5,CDH5,CDK19,CELF1,CIRBP,CLGN,CNN2,COBL,COMT,CORO1C,DDT,DERL2,DIAPH3,DSG2,DTX3L,E2F4,EIF4H,ENO1,ENPP1,EPPK1,EZR,FGFR1OP2,FTH1,FXN,GABARAP,GAPDH,GIPC1,GSTP1,HDAC9,HES1,HMOX1,HNRNPH2,IDH3A,IKBKB,ITPK1,JMJD1C,LAMA5,LAMB1,LMOD1,MAD1L1,MAPT,MEN1,MLXIP,MYH10,NCOA2,NDUFB1,NDUFV1,NPM1,NUDT19,NUP62,NUSAP1,OXCT…	104 (26)	23	GATA6	SP1			epinephrine
CDC73	other	0.121	3			0.254	0.00163	0.0237	CCL2,CDC73,ERK1/2 (family),JUN,MAPK1,NFKB (complex),NOS2,RUNX2,SDC1,SLC29A1,SMAD3,STAT1,STAT3,TBX21,TERT,WT1	ACTC1,ADH5,ALAS1,ALDH1B1,APEX1,APH1A,APOBEC3B,ATP5ME,BCL11A,CASP6,CASP8,CCND1,CD59,CDK19,CIRBP,COBL,DDT,EIF4A1,ENO1,ENPP1,FAS,FOXA1,FTH1,GPKOW,GPX4,GSTP1,HDAC9,HES1,LAMB1,LAMP2,MAPT,MT-ND3,NEXN,NPM1,NQO2,NRP2,NUP62,PCK2,PKM,PLEKHA7,PRKCE,PRKCZ,PSME1,QKI,RPL10A,RXRA,SCARB1,SDC2,SLC12A7,SLC16A1,SLC19A1,SLC4A7,SLC7A1,SMAD5,SOX11,STK11,TCOF1,TFRC,TGM2,TKT,TMOD2,TPM3	62 (16)	16	beta-estradiol
HSPE1	enzyme	-0.16	2			0	0.00166	0.0087	AKT1,ERK1/2 (family),HSPD1,HSPE1,IGF1R,MAP2K1/2 (family),MTORC1 (complex),NFKB (complex)	ADH5,ALDH1B1,APH1A,ATP5F1B,ATP5F1D,ATP5MG,CLPP,DIAPH3,ENO1,ENPP1,EZR,FAS,FTH1,HDAC9,HMOX1,LAMB1,LAMP2,MAPT,MT-ND3,MYH10,NDUFB9,NEXN,NUP62,PKM,PRKCZ,SCARB1,SLC12A7,SLC4A7,SLC7A1,STUB1,TFRC,TGM2,TMOD2,TPD52L1	34 (8)	7	INSULIN (family)	FBXW7		AKT1,HSPD1
PCGEM1	other		3			1.635	0.00171	0.0182	AMPK (complex),ATF4,ATM,BRCA1,CCND1,CDK4/6 (family),CDKN1A,CDKN1B,CDKN2A,CREB1,CTNNB1,EIF2AK4,ERK1/2 (family),F2,G6PD,GLI1,JNK (family),MAPK14,MMP9,MYC,PCGEM1,PKC (family),PRKAA (family),PTEN,RB1,RBL2,SP1,STAT3,TERT,TGF BETA (family),TP73	ACAA2,ADK,AGPAT4,ALAS1,ALDH1B1,ALKBH5,APEX1,APH1A,APOBEC3B,ARHGAP29,ARHGAP35,ATP5F1B,ATP5ME,BCAT1,BCL11A,BSG,CAMSAP3,CASP8,CCNL1,CDC20,CDCA5,CDK19,CIRBP,CLPB,CLPP,COBL,COQ5,CORO1C,DEK,DHCR24,DLD,DYNLRB1,ECI2,ECSIT,EIF4A1,EIF4E,EIF4EBP1,ELAVL2,EMB,ENO1,ENPP1,ESRRB,EZR,FAS,FOXA1,FRMD6,FTH1,GABARAP,GAPDH,GSTA4,GSTP1,HCFC1,HDAC9,HMOX1,HOXB9,HYOU1,IDH3A,IQGAP3,IREB2,KMT2A,KRAS,LAMP2,LMCD1,MAD1L1,MAPT,…	135 (31)	30				IDH2,PDK4,PGD,PKM
GAS6	growth factor		2			0.843	0.00171	0.0212	AKT (family),AKT1,EGFR,ERK (family),ERK1/2 (family),FOXO1,GAS6,ITGB3,JNK (family),MAPK1,MET,NFKB (complex),P38 MAPK (family),PIK3R1,SRC,SRC (family),STAT1,STAT3,TYRO3	ALDH1B1,ANK1,APH1A,APOBEC3B,B3GALT6,BCL11A,BRMS1L,CASP8,CAVIN1,CDH5,CDK19,CELF1,COBL,DDT,DHCR24,DIAPH3,DSG2,EIF4E,ENO1,ENPEP,ENPP1,EZR,FTH1,GPX4,GSTP1,HDAC9,HES1,HYOU1,KMT2A,LAMB1,LAMP2,MAD1L1,MAPT,MEN1,MT-ND3,MYH10,NDUFV1,NEXN,NPM1,NRF1,NUP62,NUSAP1,PABPC1,PBX1,PCK2,PDHA1,PKM,PRKCE,PRKCZ,PSME1,QKI,RAB27A,RXRA,SDC2,SIRT1,SLC12A7,SLC16A1,SLC4A7,SLC7A1,SMURF2,SOX11,STK11,STUB1,TCOF1,TFRC,TGM2,TMOD2…	69 (19)	18	AGT,mifepristone,uranyl nitrate	corticosterone		AKT1
AURKC	kinase		3			0.928	0.00172	0.014	AP1 (complex),AR,AURKB,AURKC,BRD4,CBX3,CBX5,CDYL2,CHD4,CREBBP,DNMT3A,DNMT3B,EHMT1,EHMT2,EP300,ERK (family),HISTONE H3 (family),INCENP,ING1,KAT2A,KAT5,KAT6A,KDM5A,KDM5B,KMT2A,MYC,NFKB (complex),PHF8,RAG2,RUVBL1,SMARCA2,SMARCA4,SND1,TACC1,TRIM24	ACTC1,ALAS1,ALDH1B1,ALKBH5,ALKBH7,ANK1,ANK3,AP5Z1,APEX1,BCAT1,CASP6,CASP8,CDC20,CDCA2,CLASP2,CLGN,CLPP,CNN3,COMT,COQ5,DEK,DGCR8,DHCR24,DSG2,DYNLRB1,ECSIT,EIF4A1,EIF4E,EIF4EBP1,ELAVL2,ENPP1,EPPK1,ESRRB,EZR,FKBP14,GAPDH,GCA,GIPC1,GSTP1,HYOU1,INPP5A,IQGAP3,IREB2,ITPRIP,KLF9,KRAS,LAMA5,LAMB1,LMOD1,LTO1,MAPT,MICB,MOV10,MRPL11,MRPL55,MRPL9,MT-ND3,MTRES1,MYH10,NABP1,NDUFB10,NDUFV1,NPM1,NRF1,NUDT19,NUP62…	116 (35)	31
CCS1477	chemical drug		2		biased	0.277	0.00174	0.0061	CCS1477,CREBBP,EP300	ALAS1,CCND1,CDH5,COMT,FTH1,HMOX1,MAPT,NABP1,NRF1,PABPC1,PBX1,PKM,SIRT1	13 (3)	2					EP300
EID1	transcription regulator		2		biased	0.277	0.00174	0.0061	CREBBP,EID1,EP300	ALAS1,CCND1,CDH5,COMT,FTH1,HMOX1,MAPT,NABP1,NRF1,PABPC1,PBX1,PKM,SIRT1	13 (3)	2					EP300
FT-7051	chemical drug		2		biased	0.277	0.00174	0.0061	CREBBP,EP300,FT-7051	ALAS1,CCND1,CDH5,COMT,FTH1,HMOX1,MAPT,NABP1,NRF1,PABPC1,PBX1,PKM,SIRT1	13 (3)	2					EP300
mycophenolic acid	chemical drug		2	Activated		2.48	0.00176	0.012	CDK6,EIF4EBP1,JUN,mycophenolic acid,NFKB (complex),P38 MAPK (family),RAC1,RB1,RPS6KB1,SYK,TRAF6	ACTC1,ALAS1,ALDH1B1,ANK1,APEX1,ATP5ME,CASP8,CCNL1,CD59,CDH5,CLPP,COQ5,DHCR24,EIF1AX,EIF4A1,ENPP1,EZR,FTH1,GSTP1,HDAC9,HES1,IPMK,JMY,KRAS,LAMP2,MAPT,MRPL11,MRPL55,MRPL9,NDUFB10,NDUFV1,NRF1,NUP62,NUSAP1,PAWR,PRMT1,RXRA,SDC2,SLC12A7,SLC19A1,SLC4A7,SLC7A1,SNAPC1,TEAD1,TFRC,TGM2,TMOD2	47 (11)	11				ADM,NFKB2	RPS6KB1
PRG2	other		2			-0.258	0.00182	0.004	AKT1,PAPPA,PRG2,PRKCZ	CCND1,DIAPH3,ENO1,EZR,FAS,HMOX1,KRAS,LAMB1,MYH10,NEXN,PKM,SCARB1,SLC4A7,STUB1,TPD52L1	15 (4)	3		GATA2,MRTFB		AKT1
MYLK	kinase		2			0.707	0.00184	0.0106	CALMODULIN (family),Cdc42,CREB (family),ITGB2,L-serine,L-threonine,MYLK,NFKB (complex),SRC	ADK,ALDH1B1,CASP8,CAVIN1,CCND1,CDC20,COMT,EIF4A1,EIF4EBP1,ENO1,ENPP1,FGFR1OP2,FTH1,FXN,HDAC9,HES1,HMOX1,LAMP2,MAP9,MT-ND3,NCOA2,NUP62,PCK2,PPFIBP1,QKI,SCARB1,SLC12A7,SLC4A7,SLC7A1,TFRC,TGM2,TMOD2	32 (9)	9	ADP,beta-estradiol,PDGF (complex),SP1	berberine,GATA6
Mir122a/b	group		2	Inhibited		-3.452	0.00184	0.0107	AHR,AR,ATF3,ATF4,ATF6,CEBPA,CREB (family),EGR1,ELK1,FOXO1,HIF1A,HNF4A,HSF1,IGF1R,JUN,KLF4,mir-122 (includes others),MIR122A/B (family),MYC,NANOG,NFAT (family),NFE2L2,NFKB (complex),NR1H (family),PAX6,PGR,POU5F1,PPAR (family),RBPJ,RELA,SOX2,SP1,SRF,STAT1,STAT3,TGF BETA (family),TP53,VDR,WNT (family),YAP1	ACAA2,ACOT8,ACTC1,ACTG1,ADK,ALDH1B1,ANK1,ANK3,APEX1,APOBEC3B,ARHGAP29,ARHGAP35,ARHGEF16,ATP5F1B,ATP5F1D,ATP5MG,BCAS3,BCAT1,BCL11A,CAVIN1,CDCA2,CDCA5,CELF1,CIRBP,CLGN,CNN3,COBL,COMT,COQ3,COQ5,DCTN2,DEK,DIAPH3,DSG2,E2F4,ECSIT,EDF1,EIF1AX,EIF4A1,ENPP1,EPPK1,ERC1,FGFR1OP2,FXN,GIPC1,GNPDA1,GOLGA7,GPX4,GPX8,GSTA4,HYOU1,IMMT,IREB2,JMJD1C,KLF9,KMT2A,KRAS,LAMA5,LGALS8,LIMK2,LMF1,LMOD1,MAD1L1,MARCKSL1,MEN1…	148 (40)	39					AGT,ARHGAP5,GATA (family),NF-Y (complex),SP1
EP300	transcription regulator	0.123	1		biased	-0.302	0.00186	0.0053	EP300	CCND1,COMT,FTH1,HMOX1,MAPT,NABP1,NRF1,PABPC1,PBX1,PKM,SIRT1	11 (1)	1	AKT1	CCS1477,curcumin,EID1,FT-7051,GRHL2		FOS,KLF1,KLF13,MDM2,MEF2C,PDK4,PKM,SP1,T3/TR/RXR (complex),TGFB2
dihydrexidine	chemical drug		3			0.849	0.00192	0.0134	AKT (family),CREB (family),dihydrexidine,ERK (family),ERK1/2 (family),FMR1,GRIN1,GRIN2B,GSK3B,NFATC3,NFKB (complex)	ADK,ALDH1B1,APH1A,ATP5MG,B3GALT6,COMT,DHCR24,E2F4,EIF1AX,ENO1,ENPP1,EZR,FGFR1OP2,FOXA1,FTH1,FXN,GAPDH,GPX4,HDAC9,HES1,LAMP2,MAPT,MT-ND3,NCOA2,NDUFV1,NPEPL1,NRF1,NRP2,NUP62,PKM,PPFIBP1,PRKCZ,QKI,RPL10A,RPL14,RPL18,RPL37A,RPS29,RPS7,SCARB1,SIRT1,SLC12A7,SLC16A1,SLC4A7,SLC7A1,SMURF2,SOX11,TFRC,TGM2,TMOD2	50 (11)	9				GRIN1
artemisinin	chemical drug		2			-0.6	0.00199	0.0103	artemisinin,CDC42,CYP1A2,NR1I2,SP1	ADH5,ALAS1,ATP5F1B,CCND1,CD59,CIRBP,DHCR24,DIAPH3,ECI2,EZR,GPX4,GSTP1,HES1,HMOX1,PABPC1,PDHX,PKM,PRKCE,QKI,SCARB1,SIRT1,SLC19A1,SLC4A2,SLC4A7,TGM2	25 (5)	5					CDK4,MDM2,SP1
benfur	chemical reagent		2		biased	-1.826	0.00202	0.0141	benfur,NFKB (complex),SP1	ADH5,ALDH1B1,ATP5F1B,CCND1,CD59,CIRBP,DIAPH3,ENPP1,EZR,FAS,FTH1,GPX4,HDAC9,HES1,LAMP2,NUP62,PABPC1,PDHX,PKM,PRKCE,SCARB1,SIRT1,SLC12A7,SLC19A1,SLC4A2,SLC4A7,SLC7A1,TFRC,TGM2,TMOD2	30 (3)	2					MDM2,SP1
nicotine	chemical drug		2	Inhibited		-2.008	0.00203	0.0272	26S PROTEASOME (complex),AKT (family),AKT1,ALOX5,AMPK (complex),CEBPB,CREB (family),CREB1,EGFR,ERK1/2 (family),GSK3B,MAP3K1,MAPK1,MMP9,MYC,NFKB (complex),nicotine,NOS2,NR3C1,PI3K (complex),PKA (complex),PKC (family),POMC,PRKAA (family),PRKAA2,PRL,RAS (family),RB1,SRC,SRC (family),STAT3	ADCY9,ADK,ALDH1B1,ALKBH5,ANK3,APEX1,APH1A,ARHGAP35,B3GALT6,BCAT1,BCL11A,BRMS1L,CASP6,CASP8,CAVIN1,CCND1,CCNL1,CDC20,CDH5,CELF1,CIRBP,CLPP,CNN3,COBL,COMT,COQ5,DDT,DEK,DHCR24,DIAPH3,DLD,DSG2,DTX3L,E2F4,ECSIT,EIF4A1,EIF4EBP1,ENPP1,EPPK1,ESRRB,FGFR1OP2,FMNL2,FRMD6,FXN,GLIPR2,GPX4,HDAC9,HMOX1,HNRNPH2,HYOU1,IDH3A,IREB2,KLF9,LAMB1,LRRC8A,LSM8,MAD1L1,MARCKSL1,MEN1,MICB,MPC2,MRPL11,MRPL55,MRPL9,MT-ND3,MYH…	120 (31)	31				AKT1,CACNA1C,epinephrine,FOS,GCH1,GRIN2A,GROWTH HORMONE (family),KRT10,MYCN,NOS3,POMC,SPP1	ERN1,let-7 (includes others)
8-hydroxy-2-(di-n-propylamino)tetralin	chemical reagent		2			1.372	0.00203	0.0098	8-hydroxy-2-(di-n-propylamino)tetralin,AKT1,CREB (family),OXT,POMC,PRL	ACTC1,ADCY9,ADK,CCND1,CNN3,COMT,DIAPH3,DTX3L,ENO1,EZR,FAS,FGFR1OP2,FXN,GAPDH,GSTP1,HES1,HMOX1,HNRNPH2,LAMB1,MEN1,MT-ND3,MYH10,NEXN,PKM,PPFIBP1,PRKCZ,PSME1,QKI,SCARB1,SDC2,SLC4A7,STUB1,TPD52L1,TPM3	34 (6)	5				AKT1,corticosterone,POMC
NTN1	growth factor		2			0	0.00204	0.0103	AKT (family),CDC42,CREB (family),DSCAM,ERK1/2 (family),FYN,JNK (family),NEO1,NOS (family),NTN1,RAC1,RHOA,ROBO3	ADH5,ADK,APH1A,B3GALT6,BRMS1L,CD59,COMT,DHCR24,E2F4,ENO1,EZR,FAS,FGFR1OP2,FXN,GPX4,HMOX1,KLF9,MAPT,MT-ND3,NCOA2,NDUFV1,NRF1,NRP2,PAWR,PDHA1,PKM,PLCB1,PPFIBP1,PRKCZ,QKI,RXRA,SCARB1,SDC2,SLC4A7,SMURF2,STXBP5,TEAD1,TGM2	38 (13)	12	beta-estradiol			NOS (family),PLCG1
CCL19	cytokine		2			0.152	0.00205	0.0137	AKT (family),AKT1,CCL19,Cdc42,ERK1/2 (family),FOXO1,GNAI2,GSK3B,JNK (family),MAPK (family),PAK1,PI3K (complex),PLCG1,RAC (family),RHOA	APH1A,B3GALT6,BRMS1L,CASP6,CCND1,CDC20,CDH5,DHCR24,DIAPH3,E2F4,EIF4A1,EIF4EBP1,ENO1,ENPEP,EZR,FAS,GPX4,GSTP1,HYOU1,LAMB1,LAMP2,MAPT,MEN1,MYH10,NDUFV1,NEXN,NRF1,NRP2,NUSAP1,PCK2,PDHA1,PKM,PRKCZ,RXRA,SCARB1,SDC2,SIRT1,SLC16A1,SLC4A7,SMURF2,STUB1,TGM2,TPD52L1	43 (15)	14	NFKB2,paraquat			AKT1,PLCG1
O6-benzylguanine	chemical drug		2			1.147	0.00207	0.0062	AKT1,AMPK (complex),CDK2,CHEK1,O6-benzylguanine	CCND1,DIAPH3,ENO1,EZR,FAS,IDH3A,LAMB1,MICB,MYH10,NCOR2,NEXN,NRF1,PDHB,PKM,RAB27A,SIRT1,SLC4A7,STUB1,TPD52L1	19 (5)	5					AKT1
Adaptor protein 1	complex		3			0.962	0.00211	0.01	ADAPTOR PROTEIN 1 (complex),AKT1,CLATHRIN (complex),NFKB (complex),OCRL,RAC1,SMAD2	ALDH1B1,CCND1,CDH5,DIAPH3,ENO1,ENPP1,EZR,FTH1,HDAC9,HES1,LAMB1,LAMP2,MYH10,NEXN,NUP62,PAWR,PKM,SLC12A7,SLC4A7,SLC7A1,STUB1,TFRC,TGM2,TMOD2,TPD52L1,TPM1,TPM3	27 (7)	5		SP600125,U0126
ferric chloride	chemical toxicant		1			-1.732	0.00211	0.0029	ferric chloride	FAS,FTH1,PLCB1	3 (1)	1				FTL
teriflunomide	chemical drug		1			0.577	0.00211	0.0016	teriflunomide	BSG,CASP8,FAS	3 (1)	1
MEL T1	chemical - kinase inhibitor		1			1.342	0.00214	0.0054	MEL T1	ATP5F1B,ATP5F1D,ENO1,GLOD4,PRDX1	5 (1)	1				HSPD1
ethyl protocatechuate	chemical reagent		2		biased	0.447	0.00214	0.0041	ethyl protocatechuate,HIF1 (complex)	ENO1,HMOX1,PKM,SLC16A1,TFRC	5 (2)	2				HIF1 (complex)
POMC	other		2			1.688	0.00216	0.0243	aldosterone,AP1 (complex),corticosterone,CREB (family),CREB1,CRH,CYP1B1,ERK1/2 (family),glucocorticoid,LIPE,MAPK1,MAPK3,MAPK9,MITF,NFKB (complex),NFKBIA,NOS (family),P38 MAPK (family),PDE (family),POMC,PRKAA2,STAT3,TGF BETA (family)	ADCY9,ADH5,ADK,ALAS1,ALDH16A1,ALDH1B1,ANK1,APH1A,ARHGAP35,BCL11A,CD59,COBL,COMT,DDT,ECI2,EIF4E,EMB,ENO1,ENPP1,EZR,FGFR1OP2,FRMD6,FTH1,FXN,GAPDH,GPX4,GSTP1,HDAC9,HES1,HMOX1,HSPA8,HTATIP2,IKBKB,KLF9,KRAS,LAMA5,LAMP2,LMCD1,MAPT,MLXIP,MYH10,NCOA2,NCOR2,NPEPL1,NPM1,NRF1,NUP62,PDHA1,PKM,PLXNA2,PPFIBP1,PRKCE,PRKCZ,PRMT1,PTP4A2,PVR,QKI,RAB27A,RBP4,RXRA,SAC3D1,SCARB1,SDC2,SF1,SH3GLB2,SIRT1,SLC12A7,SLC19A1…	79 (23)	23	8-hydroxy-2-(di-n-propylamino)tetralin,CLCF1,INSULIN (family),KLF10,metyrapone,nicotine,thromboxane A2	allopregnanolone,beta-estradiol,cabergoline,U0126		FOS,KRT10,PDE (family),VOLTAGE-GATED CALCIUM CHANNEL (complex)	NHERF2,NOS (family),NOS3
NDUFA11	enzyme	0.101	2			0.816	0.00216	0.0049	EIF2A,NDUFA11,RPS6KB1	CCND1,DHCR24,EIF1AX,MAPT,PCK2,SLC4A7	6 (3)	2	TFRC	CLCF1,CLPB			RPS6KB1
TRPC4AP	transporter	0.267	2			1.183	0.00217	0.0098	MYCN,NFKB (complex),TRPC4AP	ACTG1,ALDH1B1,ANK3,APH1A,ATXN2,BCL11A,CDKL5,EIF4A1,ENPP1,FAS,FRMD6,FTH1,GAPDH,HDAC9,HES1,HMOX1,LAMP2,NPM1,NUP62,RPL18,RPL37A,RPL6,RPS27,RPS7,SDC2,SIRT1,SLC12A7,SLC16A1,SLC7A1,SV2A,TFRC,TGM2,TMOD2,TPM1,ZFAND5	35 (3)	3					HSPD1,MYCN
TGFB2	growth factor		2			0.768	0.00223	0.0223	ERK1/2 (family),HNF1A,JUN,MMP9,NFKB (complex),P38 MAPK (family),PPARG,PTEN,RELA,SMAD2,SMAD3,SRC,SRF,STAT3,STAT4,TGFB2,TGM2,TYK2	ACAA2,ACTC1,ACTG1,AGPAT4,ALAS1,ALDH1B1,ANK1,APEX1,ATP5ME,BSG,CASP8,CAVIN1,CD59,CDC20,CDH5,CNN2,CNN3,COBL,DHCR24,DLD,ECI2,EEF2K,EIF4A1,EIF4EBP1,ENPEP,ENPP1,EZR,FAS,FTH1,GAPDH,GCA,HDAC9,HMOX1,IDH3A,KLF9,LAMB1,LAMP2,LMOD1,LUC7L,MAPT,MT-ND3,NABP1,NPM1,NRF1,NRP2,NUP62,PBX1,PCBP2,PCK2,PDHA1,PDHB,PDHX,PRDX1,PRKCZ,PSME1,PTP4A2,QKI,RAB27A,RANGAP1,RBP4,RLIG1,RPL10A,RXRA,SCARB1,SDC2,SETD6,SLC12A7,SLC16A1,SL…	83 (18)	18	7(R)-maresin 1,AGT,capsaicin,cytarabine,EP300,HOXB9,LDB1,MRTFB	AKT1,beta-estradiol,FBXW7,GRIN2A,miR-21-5p (and other miRNAs w/seed AGCUUAU),TFRC,U0126			EPO,LCN2,MYCN,PDK4,PHGDH,SPP1
beta-estradiol	chemical - endogenous mammalian		1			0.863	0.00224	0.0262	beta-estradiol	ACTC1,ACTG1,ADCY9,ADK,ANK1,ANK3,APEX1,ARHGAP35,ATP5F1B,ATP5F1D,BCAS3,BCAT1,BSG,CCND1,CDC20,CNN2,COMT,DHCR24,DIAPH3,DSG2,EIF4EBP1,EML2,ENO1,EPB41L3,EZR,FAS,FOXA1,GPX4,HES1,HMOX1,HS1BP3,HSPA8,IQGAP3,ITPK1,ITPRIP,KLF9,KRAS,L3MBTL3,LAMB1,LAMP2,LMCD1,LPCAT2,LRRC8A,MAPT,MRPL52,MYH10,NCOA2,NCOR1,NCOR2,NIPSNAP1,NPM1,NRF1,NRP2,PARD3,PBX1,PCK2,PDAP1,PIAS3,PKIB,PKM,PLCB1,PPP2R1B,PPT1,PRKCZ,PTP4A2,RAN,RBP4,R…	86 (1)	1	EDN3,GATA6,GnRH analog,LCN2,mifepristone,U0126,UCHL1	curcumin,panobinostat,sodium arsenite,SQ 22536,U73122		ACADVL,AGT,AKT1,CDC73,CDK4,CDK5R1,CKB,DIO1,EPO,ERN1,FGF21,FLNA,FOS,GCH1,HSD11B1,HSP27 (family),KDM4B,KLF10,LAMA2,levothyroxine,LMO7,MAPK11,MDM2,MEF2C,MYCN,MYLK,MYT1,NOS (family),NTN1,PDK4,PDZK1,PI3K (family),PLCG1,PON1,PROM1,PTPN2,RASGRP2,RNF4,RPS6KB1,SERPINA1,SP1,SP4,STAT5B,THRSP,TRPC3	ADM,EHMT2,GATA2,GRHL2,GRIN1,GRIN2A,HDAC4,let-7 (includes others),miR-21-5p (and other miRNAs w/seed AGCUUAU),mir-27 (includes others),PKM,POMC,TGFB2,TRAF5,TROPOMYOSIN (family),TRPV2,zinc
NT5C2	phosphatase	-0.003	2			-1.265	0.00224	0.0076	AMPK (complex),cytarabine,NT5C2	APOBEC3B,FAS,GAPDH,HMOX1,IDH3A,NRF1,PDHB,PPP1CA,SIRT1,TRIAP1	10 (3)	2					cytarabine
RYK	kinase		3			1.811	0.00225	0.0235	AKT (family),Ca2+,Cdc42,CDKN1B,CHEK1,CREB (family),CRTC2,CUL3,cytarabine,ERK (family),ERK1/2 (family),FHL2,HRAS,ITPR (family),ITPR2,JNK (family),MAPK1,MAPK9,MRTFA,MYCN,NFAT (family),NFKB (complex),NFKB1,NOS (family),NOS3,PPARG,PRKCA,PRKCZ,RAF1,RB1,RELA,RHOA,ROCK (family),RYK,SRF,STAT3,TGF BETA (family),TP53,TRPC3	ACAA2,ACOT8,ADH5,ADK,ALDH1B1,ANK1,ANK3,APEX1,APOBEC3B,ARHGAP35,ASL,ATP5F1B,ATXN2,B3GALT6,BCAS3,BRMS1L,CASP6,CASP8,CAVIN1,CCND1,CCNL1,CDK19,CDKL5,CLPB,CLPP,CNN3,COBL,COL25A1,COQ3,DCTN2,DDT,DEK,EIF4E,EPPK1,ESRRB,FAS,FGFR1OP2,FRMD6,FXN,GAPDH,GPX4,HTATIP2,IDH3A,IKBKB,IREB2,JMJD1C,JPH1,KATNA1,KMT2A,KRAS,LAMA5,LAMB1,LAMP2,LIMK2,LMCD1,LMOD1,MARCKSL1,MICB,MLXIP,MPI,MRPL11,MRPL55,MRPL9,MT-ND3,NDUFB10,NDUF…	122 (39)	38	GnRH analog,OSM				cytarabine
gallein	chemical reagent		2			0.218	0.00226	0.008	CREB (family),gallein,MMP14,PI3K (family),RAC1	ADK,CCND1,COMT,FAS,FGFR1OP2,FTH1,FXN,HMOX1,MT-ND3,NCOA2,PAWR,PKM,PPFIBP1,PRDX1,PRKCZ,QKI,RPL10A,SCARB1,SIRT1,SLC4A7,TGM2	21 (5)	4					PI3K (family)
prochlorperazine	chemical drug		2			-0.333	0.00229	0.005	DRD2,DRD5,prochlorperazine,RPS6KB1	CCND1,DHCR24,EIF1AX,HMOX1,IKBKB,MAPT,SLC4A7,TPP1,TUBB6	9 (4)	3					RPS6KB1
MDM2	enzyme		2			-0.877	0.00234	0.0201	AR,BRCA1,CDKN2A,E2F1,FBXW7,FLI1,FOXO1,GATA3,GFER,HDAC1,HIF1A,HIPK2,IGF1R,KAT5,MDM2,MYCN,NR3C1,RARA,RB1,RELA,REST,RUNX3,SMAD2,SMAD3,SMAD4,SP1,TP53,TP63,TP73	ACAA2,ACOT8,ACTC1,ACTG1,ADH5,ALKBH5,ALKBH7,ANK1,ANK3,APH1A,APOBEC3B,ASL,ATP5F1B,ATP5F1D,ATP5MG,ATXN2,BCAS3,BCAT1,CAMSAP3,CAVIN1,CCND1,CCNL1,CD2AP,CD59,CDC20,CDKL5,CIRBP,CLGN,CLPP,CNN2,COBL,COQ3,DCTN2,DEK,DHCR24,DIAPH3,DIP2C,DLD,DSG2,DYNLRB1,E2F4,EIF4A1,EIF4E,EIF4EBP1,ENO1,ENPEP,EPPK1,ESRRB,EZR,FRMD6,FTH1,GIPC1,GPX4,HDAC9,HOXB9,HSPA8,HTATIP2,HYOU1,IDH3A,IREB2,JMJD1C,JMY,KLF9,KMT2A,KRAS,L3MBTL3,LAM…	130 (29)	29	AKT1,arsenite,beta-estradiol,butyric acid,cobalt chloride,cytarabine,EP300,FGF21,FOS,lomefloxacin,mifepristone,PHB1,RPS6KB1,SMARCB1,SUB1,T3/TR/RXR (complex)	artemisinin,benfur,berberine,curcumin,dihydroartemisinin,ferric ammonium citrate,PAX3-FOXO1,pifithrin alpha,RNF187,STAT5B,U0126,UCHL1,zinc			FBXW7,SP1
GRIN2A	ion channel		3			-1.483	0.00237	0.02	AKT (family),CREB (family),ERK (family),ERK1/2 (family),FMR1,GRIN1,GRIN2A,NFKB (complex),P38 MAPK (family),RPS6KA3	ADK,ALDH1B1,ANK1,ANK3,APH1A,ATP5MG,B3GALT6,CCND1,COMT,DHCR24,E2F4,EIF1AX,ENO1,ENPP1,EZR,FGFR1OP2,FTH1,FXN,GAPDH,GPX4,HDAC9,HES1,HSPA8,LAMB1,LAMP2,MAPT,MT-ND3,NCOA2,NDUFV1,NPEPL1,NRF1,NRP2,NUP62,PKM,PPFIBP1,PRKCZ,QKI,RAN,RPL10A,RPL14,RPL18,RPL37A,RPS29,RPS7,SCARB1,SDC2,SLC12A7,SLC4A7,SLC7A1,SMURF2,SOX11,TFRC,TGM2,TMOD2,TTC9C	55 (10)	10	1-aminocyclopropane-1-carboxylic acid,allopregnanolone,DTNBP1,nicotine,OSM,zinc	besonprodil,beta-estradiol,coenzyme Q10,delucemine,felbamate,ifenprodil,levothyroxine,N-(2-indanyl)glycinamide,neramexane,UK-240455			NONO,SP1,TGFB2
U73122	chemical reagent		2			-1.27	0.0024	0.0327	AKT (family),AKT1,AMPK (complex),CREB (family),CREB1,ERK (family),ERK1/2 (family),GRIN1,IKBKB,JUN,MAPK1,MAPK3,NFKB (complex),PKC (family),PLCB3,PRKCA,PTK2,RAS (family),RELA,RHOA,RPS6KB1,SMPD2,STAT3,TRPC3,U73122	ADK,ALAS1,ALDH1B1,APEX1,APH1A,ARHGAP35,B3GALT6,BCL11A,CASP8,CD59,CDH5,COBL,COMT,DDT,DHCR24,DIAPH3,E2F4,EIF1AX,EIF4A1,ENO1,ENPP1,EZR,FGFR1OP2,FRMD6,FTH1,FXN,GPX4,GSTP1,HDAC9,IDH3A,JPH1,LAMB1,LAMP2,LMCD1,MAD1L1,MAPT,MARCKSL1,MT-ND3,MYH10,NCOA2,NDUFV1,NEXN,NPM1,NUP62,PDHA1,PDHB,PKM,PLCB1,PLXNA2,PPFIBP1,PRDX1,PRKCZ,PTP4A2,PVR,QKI,RAB27A,RBP4,RPS7,RXRA,SCARB1,SDC2,SLC12A7,SLC16A1,SLC19A1,SLC4A7,SLC7A1…	75 (25)	25					AGT,AKT1,beta-estradiol,GRIN1,MAP2,RPS6KB1,TRPC3
1-aminocyclopropane-1-carboxylic acid	chemical - endogenous mammalian		3			0.816	0.00242	0.0187	1-aminocyclopropane-1-carboxylic acid,AKT (family),CREB (family),ERK (family),ERK1/2 (family),FMR1,GRIN1,GRIN2A,GRIN2B,GRIN3A,GSK3B,NFATC3,NFKB (complex)	ADK,ALDH1B1,ANK3,APH1A,ATP5MG,B3GALT6,COMT,DHCR24,E2F4,EIF1AX,ENO1,ENPP1,EZR,FGFR1OP2,FOXA1,FTH1,FXN,GAPDH,GPX4,HDAC9,HES1,HSPA8,LAMP2,MAPT,MT-ND3,NCOA2,NDUFV1,NPEPL1,NRF1,NRP2,NUP62,PKM,PPFIBP1,PRKCZ,QKI,RAN,RPL10A,RPL14,RPL18,RPL37A,RPS29,RPS7,SCARB1,SIRT1,SLC12A7,SLC16A1,SLC4A7,SLC7A1,SMURF2,SOX11,TFRC,TGM2,TMOD2,TTC9C	54 (13)	11				GRIN1,GRIN2A
UK-240455	chemical drug		3			-0.816	0.00242	0.0187	AKT (family),CREB (family),ERK (family),ERK1/2 (family),FMR1,GRIN1,GRIN2A,GRIN2B,GRIN3A,GSK3B,NFATC3,NFKB (complex),UK-240455	ADK,ALDH1B1,ANK3,APH1A,ATP5MG,B3GALT6,COMT,DHCR24,E2F4,EIF1AX,ENO1,ENPP1,EZR,FGFR1OP2,FOXA1,FTH1,FXN,GAPDH,GPX4,HDAC9,HES1,HSPA8,LAMP2,MAPT,MT-ND3,NCOA2,NDUFV1,NPEPL1,NRF1,NRP2,NUP62,PKM,PPFIBP1,PRKCZ,QKI,RAN,RPL10A,RPL14,RPL18,RPL37A,RPS29,RPS7,SCARB1,SIRT1,SLC12A7,SLC16A1,SLC4A7,SLC7A1,SMURF2,SOX11,TFRC,TGM2,TMOD2,TTC9C	54 (13)	11					GRIN1,GRIN2A
besonprodil	chemical drug		3			-0.816	0.00242	0.0187	AKT (family),besonprodil,CREB (family),ERK (family),ERK1/2 (family),FMR1,GRIN1,GRIN2A,GRIN2B,GRIN3A,GSK3B,NFATC3,NFKB (complex)	ADK,ALDH1B1,ANK3,APH1A,ATP5MG,B3GALT6,COMT,DHCR24,E2F4,EIF1AX,ENO1,ENPP1,EZR,FGFR1OP2,FOXA1,FTH1,FXN,GAPDH,GPX4,HDAC9,HES1,HSPA8,LAMP2,MAPT,MT-ND3,NCOA2,NDUFV1,NPEPL1,NRF1,NRP2,NUP62,PKM,PPFIBP1,PRKCZ,QKI,RAN,RPL10A,RPL14,RPL18,RPL37A,RPS29,RPS7,SCARB1,SIRT1,SLC12A7,SLC16A1,SLC4A7,SLC7A1,SMURF2,SOX11,TFRC,TGM2,TMOD2,TTC9C	54 (13)	11					GRIN1,GRIN2A
delucemine	chemical drug		3			-0.816	0.00242	0.0187	AKT (family),CREB (family),delucemine,ERK (family),ERK1/2 (family),FMR1,GRIN1,GRIN2A,GRIN2B,GRIN3A,GSK3B,NFATC3,NFKB (complex)	ADK,ALDH1B1,ANK3,APH1A,ATP5MG,B3GALT6,COMT,DHCR24,E2F4,EIF1AX,ENO1,ENPP1,EZR,FGFR1OP2,FOXA1,FTH1,FXN,GAPDH,GPX4,HDAC9,HES1,HSPA8,LAMP2,MAPT,MT-ND3,NCOA2,NDUFV1,NPEPL1,NRF1,NRP2,NUP62,PKM,PPFIBP1,PRKCZ,QKI,RAN,RPL10A,RPL14,RPL18,RPL37A,RPS29,RPS7,SCARB1,SIRT1,SLC12A7,SLC16A1,SLC4A7,SLC7A1,SMURF2,SOX11,TFRC,TGM2,TMOD2,TTC9C	54 (13)	11					GRIN1,GRIN2A
neramexane	chemical drug		3			-0.816	0.00242	0.0187	AKT (family),CREB (family),ERK (family),ERK1/2 (family),FMR1,GRIN1,GRIN2A,GRIN2B,GRIN3A,GSK3B,neramexane,NFATC3,NFKB (complex)	ADK,ALDH1B1,ANK3,APH1A,ATP5MG,B3GALT6,COMT,DHCR24,E2F4,EIF1AX,ENO1,ENPP1,EZR,FGFR1OP2,FOXA1,FTH1,FXN,GAPDH,GPX4,HDAC9,HES1,HSPA8,LAMP2,MAPT,MT-ND3,NCOA2,NDUFV1,NPEPL1,NRF1,NRP2,NUP62,PKM,PPFIBP1,PRKCZ,QKI,RAN,RPL10A,RPL14,RPL18,RPL37A,RPS29,RPS7,SCARB1,SIRT1,SLC12A7,SLC16A1,SLC4A7,SLC7A1,SMURF2,SOX11,TFRC,TGM2,TMOD2,TTC9C	54 (13)	11					GRIN1,GRIN2A
CAMK2	group		2			-0.16	0.00246	0.0192	CAMK2 (family),CREB (family),ERK1/2 (family),HDAC (family),IDH2,ITGB1,MECP2,MEF2C,NR1I2,OGT,P38 MAPK (family),TIAM1	ACTC1,ADK,ALAS1,APH1A,ATP5MG,ATP5MK,CDH5,COMT,DHCR24,DLD,EIF4EBP1,ENO1,EZR,FGFR1OP2,FOXA1,FTH1,FXN,GALT,GSTP1,HDAC9,HMOX1,INPP5A,KLF9,MAPT,MT-ND3,NCOA2,NEXN,PBX1,PDHA1,PDHB,PDHX,PPFIBP1,PRKCZ,PSMC4,QKI,SDC2,TIAM1,TKT,TPM1	39 (12)	11		let-7 (includes others)		MEF2C	IDH2
SP1	transcription regulator	-0.052	2			-0.535	0.00249	0.0177	CDKN1A,CREBBP,ELK1,HDAC1,HDAC2,HDAC4,KDM1A,KDM5A,KDM5B,NOS3,PRKAA (family),RAS (family),RB1,SMAD3,SMAD4,SP1	ADH5,ALAS1,AP5Z1,APEX1,ATP5F1B,CCND1,CCNL1,CD59,CDH5,CIRBP,CLASP2,DHCR24,DIAPH3,E2F4,EIF4EBP1,EZR,FOXA1,GCA,GPX4,GSTP1,HES1,HMOX1,HYOU1,INPP5A,LAMB1,MPC2,MYH10,NABP1,NPM1,NRF1,NRP2,NUSAP1,PABPC1,PBX1,PDHX,PKM,PRDX1,PRKCE,PVR,SCARB1,SIRT1,SLC19A1,SLC4A2,SLC4A7,SMAD5,SMURF2,SOX11,STEAP3,SUCO,TBC1D14,TGM2,TOM1L1,TPD52L1,TPM1,TPM3,TPX2	56 (16)	16	AGT,beta-estradiol,butyric acid,EP300,GROWTH HORMONE (family),hexamethylene bisacetamide,INSULIN (family),MAC (complex),PDGF (complex),PI3K (family),RNF4,selenium,TCF20	15-deoxy-delta-12,14 -PGJ 2,artemisinin,benfur,bisindolylmaleimide I,curcumin,GRIN2A,MDM2,MIR122A/B (family),SP600125,U0126		ATP7A,CDK4,ESRRA,FTMT,GRIN1,HDAC4,KCNA3,KLF1,MYCN,MYLK,NOS3,P2RX7,PKM,PROM1,RASGRP2,Rhox5	ACVRL1
CDK5R1	kinase		2			1.549	0.0025	0.0351	CDK5,CDK5R1,CREB (family),CTNNB1,GSK3B,JUN,MAP2K1,MAPK1,MEF2C,MEF2D,NR3C1,NR3C2,PAK1,PPARG,PRNP	ACAA2,ACTC1,ADK,ALAS1,APEX1,APH1A,ATP5MG,ATP5MK,BCL11A,BRMS1L,CASP6,CDH5,CDK19,CNN3,COMT,DDT,DIAPH3,DLD,EIF4A1,ENPP1,EZR,FGFR1OP2,FTH1,FXN,GAPDH,GPX4,HDAC9,HES1,IDH3A,KLF9,LAMB1,LAMP2,LRRC8A,MAPT,MPC2,MT-ND3,NCOA2,NDUFB10,NFIA,NRF1,NRP2,NUDT19,PARD3,PCK2,PDHA1,PKM,PPFIBP1,QKI,RBP4,RXRA,SDC2,SIRT1,SLC16A1,SLC19A1,SLC4A7,STXBP5,TFRC,TGM2,TPM1,ZWINT	60 (15)	15	beta-estradiol,metribolone,SP600125	U0126		MEF2C	FOS,INSULIN (family),MAP2
GATA6	transcription regulator	0.043	2			-0.408	0.00254	0.0111	CDX2,FASLG,GATA4,GATA6,MAPK14,SMAD2	ACTC1,CCND1,CDH5,DLD,ECSIT,ESRRB,FAS,FKBP14,FOXA1,FTH1,HES1,HMOX1,HOXB9,LAMP2,MAPT,NFIA,NUSAP1,PARD3,PDHA1,PRDX1,STARD13,STK11,TGM2,TPM3	24 (6)	6		15-deoxy-delta-12,14 -PGJ 2,MYCN,SPP1		ACVRL1,beta-estradiol,COL4A2,LAMB2,SFTPA1	MYLK
BT2	chemical drug		2			-1.069	0.00256	0.006	AKT1,BT2	CCND1,DIAPH3,ENO1,EZR,FAS,HMOX1,LAMB1,MYH10,NEXN,PKM,SLC4A7,STUB1,TFRC,TPD52L1	14 (2)	2				AKT1	TFRC
N-(2-indanyl)glycinamide	chemical drug		3			-0.585	0.00257	0.0245	AKT (family),AR,CREB (family),ERK (family),ERK1/2 (family),FMR1,GRIN1,GRIN2A,GRIN2B,GRIN3A,GSK3B,MAOA,N-(2-indanyl)glycinamide,NFATC3,NFKB (complex),STAT3	ADK,ALDH1B1,ANK3,APH1A,ATP5MG,B3GALT6,CCND1,CDCA5,CLGN,CNN3,COBL,COMT,DHCR24,DSG2,E2F4,EIF1AX,ENO1,ENPP1,EPPK1,EZR,FGFR1OP2,FOXA1,FTH1,FXN,GAPDH,GIPC1,GPX4,GSTP1,HDAC9,HES1,HSPA8,LAMA5,LAMP2,LMOD1,MAPT,MT-ND3,NCOA2,NDUFV1,NPEPL1,NPM1,NRF1,NUDT19,NUP62,NUSAP1,OXCT1,PIAS3,PKM,PPFIBP1,PRKCZ,QKI,RAB27A,RAN,RPL10A,RPL14,RPL18,RPL37A,RPS29,RPS7,SCARB1,SIRT1,SLC12A7,SLC4A7,SLC7A1,SMURF2,SOX11,STK11,TFRC…	73 (16)	14					GRIN1,GRIN2A
KDM8	enzyme		1			-0.707	0.0026	0.0036	KDM8	DHCR24,ENO1,GAPDH,PCK2,PDHA1,PDHB,PKIB,PKM	8 (1)	1				IDH2,PDK4,PGD,PKM
ATP7A	transporter	0.013	3			-0.671	0.00263	0.0305	ALOX5,AMPK (complex),ATP7A,CP,CREB (family),CTNNB1,EGFR,EIF4E,EIF4EBP1,ERK (family),ERK1/2 (family),FOXO1,JNK (family),LOX,MAPK1,MMP3,MMP9,NFKB (complex),NOS3,PDGFRB,PKA (complex),PLA2G4A,RAS (family),RELA,RPS6KB1,SOD3,SYK	ACTC1,ADH5,ADK,ALDH1B1,ANK3,APH1A,ATXN2,BCL11A,BRMS1L,CASP6,CASP8,CCND1,CD59,CDK19,CELF1,CHMP1A,CLPP,COMT,DDT,DHCR24,DIAPH3,DSG2,EIF1AX,EIF4E,EIF4EBP1,ENO1,ENPEP,ENPP1,EPPK1,EZR,FGFR1OP2,FMNL2,FTH1,FXN,GAPDH,GPX4,GSTP1,HDAC9,HES1,HMOX1,HYOU1,IDH3A,JMY,LAMB1,LAMP2,MEN1,MT-ND3,NABP1,NCOA2,NDUFB10,NDUFV1,NPM1,NRF1,NRP2,NUP62,NUSAP1,PABPC1,PARD3,PCK2,PDHB,PKM,PLCB1,PPFIBP1,PRKCZ,PTP4A2,PVR,RPL10A,RXR…	80 (27)	22	AGT,cobalt chloride,cytarabine,INSULIN (family),SP1
kynurenine	chemical - endogenous mammalian		2			0.412	0.00266	0.023	AHR,AKT (family),CREB (family),ERK1/2 (family),GSK3B,IGF1R,kynurenine,PI3K (family),PRKAA (family),STAT1,STAT3	ADK,ANK3,APH1A,APOBEC3B,ARHGEF16,ATP5F1B,ATP5F1D,ATP5MG,B3GALT6,CASP6,CASP8,CCND1,CDH5,COBL,COMT,DHCR24,E2F4,ENO1,EZR,FGFR1OP2,FTH1,FXN,GPX4,GSTP1,HDAC9,HES1,HMOX1,HYOU1,LAMA5,LAMB1,MAPT,MT-ND3,NCOA2,NDUFB9,NDUFV1,NPM1,NRF1,PAWR,PKM,PLXNA2,PPFIBP1,PRKCE,PRKCZ,PSME1,PVR,QKI,RAB27A,SLC16A1,SLC4A7,SMURF2,SOX11,STK11,TGM2	53 (11)	10				PI3K (family)
ISGF3	complex		3			0.438	0.00274	0.0281	CCL2,CDK2,ERK1/2 (family),IRF9,ISGF3 (complex),JUN,MAPK1,NFKB (complex),NOS2,RUNX2,SLC29A1,SMAD3,STAT1,TBX21	ACTC1,ADH5,ALAS1,ALDH1B1,APEX1,APH1A,APOBEC3B,BCL11A,CASP6,CASP8,CCND1,CD59,CDK19,DDT,EIF4A1,ENO1,ENPP1,FAS,FOXA1,FTH1,HDAC9,HES1,LAMB1,LAMP2,MAPT,NCOR2,NEXN,NUP62,PKM,PRKCE,PRKCZ,PSME1,QKI,RPL10A,RXRA,SCARB1,SIRT1,SLC12A7,SLC19A1,SLC4A7,SLC7A1,SMAD5,TFRC,TGM2,TKT,TMOD2,TPM3	47 (14)	13
TWIST2	transcription regulator		1			0	0.00274	0.0046	TWIST2	BCL11A,CCND1,HOXB9,NRF1,SIRT1,STK11	6 (1)	1					HOXB9,MYCN
bardoxolone	chemical drug		1			-0.816	0.00274	0.009	bardoxolone	CCND1,FTH1,GSTA4,HMOX1,NQO2,RGPD4 (includes others)	6 (1)	1
SPP1	cytokine		2			0.962	0.00278	0.0322	AKT (family),AKT1,CD44,CREB (family),EGFR,ERK (family),ERK1/2 (family),FOXO3,GLI1,GSK3B,IRF7,ITGB3,JNK (family),JUN,MAP2K1,MAPK1,MET,MMP9,NFKB (complex),NFKBIA,NOS2,OSM,P38 MAPK (family),PI3K (complex),PIK3R1,RAC1,SPP1,SRC,STAT1,STAT3,VEGF (family)	ACTC1,ADK,ALAS1,ALDH1B1,ANK1,APEX1,APH1A,ARFGEF2,ARHGAP29,ASL,B3GALT6,BCL11A,BRMS1L,CASP6,CASP8,CAVIN1,CCND1,CD59,CDC20,CELF1,CLPP,COBL,COMT,DDT,DIAPH3,DSG2,E2F4,EIF4A1,EIF4E,EIF4EBP1,ELAVL2,EMB,ENO1,ENPEP,ENPP1,EZR,FGFR1OP2,FRMD6,FTH1,FXN,GCA,GPX4,GSTA4,HDAC9,HMOX1,HSPA8,HTATIP2,IQGAP3,JMJD1C,KMT2A,L3MBTL3,LAMA5,LAMB1,LAMP2,MAD1L1,MAPT,MICB,MYH10,NABP1,NCOA2,NDUFB9,NDUFV1,NEXN,NPEPL1,NPM1,NQO2,N…	108 (31)	31	ADM,AGT,allopurinol,ascorbic acid,butyric acid,deoxycorticosterone acetate,EPO,ESRRA,GROWTH HORMONE (family),laduviglusib,MAC (complex),ML385,molybdenum disulfide,nicotine,phosphate,puromycin aminonucleoside,SATB2,uranyl nitrate	15-deoxy-delta-12,14 -PGJ 2,FERMT2,hemin,LCN2,mifepristone,PAX3-FOXO1,pifithrin alpha,SP600125,TGFB2,U0126		glutamine,NOS3,PGD	GATA6,MYT1
7(R)-maresin 1	chemical - endogenous mammalian		2			-1.406	0.00279	0.019	7(R)-maresin 1,AMPK (complex),ERK1/2 (family),NFKB (complex),P38 MAPK (family),STAT1,STAT3,STAT5A/B (family)	ALDH1B1,ANK1,APH1A,APOBEC3B,CASP6,CASP8,CCND1,COBL,ENO1,ENPP1,EZR,FTH1,GPX4,GSTP1,HDAC9,HES1,HMOX1,IDH3A,LAMP2,MAPT,MT-ND3,NPM1,NRF1,NRP2,NUP62,PDHB,PKM,PRKCE,PRKCZ,PSME1,RAB27A,SDC2,SIRT1,SLC12A7,SLC16A1,SLC7A1,SOX11,STK11,TFRC,TGM2,TMOD2	41 (8)	8	AGT			TGFB2
L-proline	chemical - endogenous mammalian		2			-1.147	0.0028	0.004	AKT1,FYN,L-proline,LCK,P70 S6K (family),RPS6KB1	CCND1,DHCR24,DIAPH3,E2F4,EIF1AX,ENO1,EZR,FAS,HMOX1,LAMB1,MAPT,MYH10,NEXN,PKM,SCARB1,SLC4A7,STUB1,TCOF1,TPD52L1	19 (6)	6	CA9	N(G)-monomethyl-D-arginine		AKT1,glutamine,RPS6KB1
SRPK2	kinase	-0.043	2			-0.447	0.00281	0.0132	ABL1,ACIN1,ALKBH3,APEX1,CBX5,CCM2,CHUK,EGLN2,ERN1,FGF12,GABARAP,GABARAPL1,MMP14,NGLY1,PPIA,PRKAA1,PTBP1,RNF4,SRPK2,SRSF1,TRIM41,UBD	AP5Z1,ATP5F1D,BCL11A,BSG,CCND1,CIRBP,CLASP2,DERL2,DYNLRB1,EIF1AX,FAS,FGFR1OP2,FKBP14,FOXA1,FTH1,GABARAP,GSTP1,HES1,HOXB9,IKBKB,INPP5A,LMOD1,MAPT,NPEPL1,NRF1,PDHA1,PDHB,PDHX,PKM,PRDX1,PRKCZ,PVR,QPRT,RBP4,RPL10A,RXRA,SAC3D1,SELENOS,SIRT1,SLC16A1,SLC7A1,TBC1D14,TCF20,TGM2,TPP1	45 (22)	22				ERN1,RNF4
AR-42	chemical drug		2			0.243	0.00292	0.0067	AKT1,AR-42,HDAC (family)	CCND1,DIAPH3,ENO1,EZR,FAS,FOXA1,GALT,HMOX1,KLF9,LAMB1,MYH10,NEXN,PBX1,PKM,SLC4A7,STUB1,TPD52L1	17 (3)	2					AKT1
ELMOD1	other		3			1.364	0.00292	0.0301	AKT (family),AR,ARF1,ARF6,EGF,ELMOD1,ERK1/2 (family),IRF3,MMP9,MTORC1 (complex),NFKB (complex),P38 MAPK (family),PLD2,RAC1,RELA	ALDH1B1,ANK1,APH1A,APOBEC3B,B3GALT6,CASP8,CCND1,CD59,CDCA5,CDH5,CLGN,CNN3,DHCR24,DSG2,E2F4,ENO1,ENPP1,EPPK1,EZR,FOXA1,FTH1,GIPC1,GPX4,GSTA4,GSTP1,HDAC9,HES1,HOXB9,KRAS,LAMA5,LAMP2,LMOD1,MAD1L1,MAPT,MT-ND3,NABP1,NCOA2,NDUFV1,NEXN,NRF1,NRP2,NUDT19,NUP62,NUSAP1,OXCT1,PAWR,PBX1,PIAS3,PKM,PRDX1,PRKCZ,PTP4A2,QKI,RPL10A,RXRA,SLC12A7,SLC4A7,SLC7A1,SMURF2,TFRC,TGM2,TMOD2,TPD52L1,TPX2,ZWINT	65 (15)	13
ELMOD2	other	-0.013	3			1.364	0.00292	0.0301	AKT (family),AR,ARF1,ARF6,EGF,ELMOD2,ERK1/2 (family),IRF3,MMP9,MTORC1 (complex),NFKB (complex),P38 MAPK (family),PLD2,RAC1,RELA	ALDH1B1,ANK1,APH1A,APOBEC3B,B3GALT6,CASP8,CCND1,CD59,CDCA5,CDH5,CLGN,CNN3,DHCR24,DSG2,E2F4,ENO1,ENPP1,EPPK1,EZR,FOXA1,FTH1,GIPC1,GPX4,GSTA4,GSTP1,HDAC9,HES1,HOXB9,KRAS,LAMA5,LAMP2,LMOD1,MAD1L1,MAPT,MT-ND3,NABP1,NCOA2,NDUFV1,NEXN,NRF1,NRP2,NUDT19,NUP62,NUSAP1,OXCT1,PAWR,PBX1,PIAS3,PKM,PRDX1,PRKCZ,PTP4A2,QKI,RPL10A,RXRA,SLC12A7,SLC4A7,SLC7A1,SMURF2,TFRC,TGM2,TMOD2,TPD52L1,TPX2,ZWINT	65 (15)	13
PIDD1	peptidase		3			-0.905	0.00296	0.0188	AHR,CASP2,CCND1,CD247,CEBPA,CSF2,CXCL8,EPAS1,ERK1/2 (family),HIF1A,HNF4A,HTT,IKBKG,IL1B,IL6,IRF4,IRF7,JUN,MAP2K1,MAP2K4,NFKB (complex),NFKB2,NOS2,PIDD1,PPARG,REL,RELB,SMAD3,SP1,SREBF1,STAT4,TP53,ZAP70	ACOT8,ACTC1,ADH5,ADK,ALDH1B1,ALKBH5,ANK3,AP5Z1,APEX1,APH1A,ARHGAP35,ARHGEF16,ASL,ATP5F1B,ATP5ME,BCAS3,CAVIN1,CCND1,CDCA2,CDCA5,CIRBP,CLPP,CNN2,CNN3,COQ3,COQ5,DCTN2,DEK,DIAPH3,E2F4,EDF1,EIF4A1,EIF4E,EIF4EBP1,ENPP1,EPB41L3,ESRRB,FAS,FTH1,FXN,GPX4,GSTA4,HDAC9,HMOX1,HOXB9,IK,IREB2,JMJD1C,JPH1,KNSTRN,L3MBTL3,LAMP2,LIMK2,LMCD1,LUC7L,MAD1L1,MARCKSL1,MICB,MPI,MRPL52,MT-ND3,MTPN,MYH10,NCOA2,NCOR2,NDUFB10,…	122 (33)	30
bisindolylmaleimide I	chemical drug		2			-1.897	0.00297	0.0455	bisindolylmaleimide I,BTK,CREB (family),CREB1,DIO3,EIF4EBP1,ELK1,ERK (family),ERK1/2 (family),GSK3B,ITGB3,JNK (family),JUN,KAT2B,MAP2K1,MAP2K1/2 (family),MAP2K4,MAPK1,MAPK14,MAPK9,NFKB (complex),NOS2,P38 MAPK (family),P70 S6K (family),PARP1,PKC (family),PLD2,RAF1,RAS (family),RELA,SP1,SRC,SSTR2,STAT3,STAT6,SYK,TSC2	ACTC1,ADH5,ADK,ALAS1,ALDH1B1,ANK1,APEX1,APH1A,ARHGAP35,ATP5F1B,BCL11A,BRMS1L,CASP6,CASP8,CAVIN1,CD59,CIRBP,CLPP,COBL,COMT,DDT,DIAPH3,E2F4,EIF4A1,EIF4E,EIF4EBP1,ENO1,ENPEP,ENPP1,EZR,FGFR1OP2,FRMD6,FTH1,FXN,GAPDH,GPX4,GSTP1,HDAC9,HMOX1,ITPK1,JMY,KLF9,KMT2A,KRAS,LAMB1,LAMP2,MAD1L1,MARCKSL1,MOV10,MT-ND3,MYH10,NCOA2,NPM1,NRP2,NUDT19,NUP62,PABPC1,PDHX,PKM,PLXNA2,PPFIBP1,PRDX1,PRKCE,PRKCZ,PTP4A2,PVR,QKI…	90 (37)	37				AKT1	AGT,CLCF1,FOS,KRT10,NKX2-5,SP1
FBXW7	enzyme		2	Inhibited		-3.611	0.003	0.031	AKT (family),CDK2,CEBPA,EGFR,FBXW7,FOXM1,HSF1,JUN,KLF5,MYB,MYC,MYCN,NCOA3,NFE2L1,NFE2L3,NOTCH1,PINK1,PPARGC1A,TCF7L2	ACTG1,ALKBH5,ANK3,APEX1,APH1A,ASL,ATP5F1B,ATXN2,B3GALT6,BCAT1,BCL11A,CARHSP1,CASP8,CAVIN1,CDC20,CDCA2,CDH5,CDK19,CDKL5,CELF1,CLPP,CNN3,COBL,DLD,DSG2,ECSIT,EDF1,EIF4A1,EIF4EBP1,ENO1,ESRRB,EZR,FAS,FMNL2,FOXA1,FRMD6,GPX4,GSTP1,HDAC9,HOXB9,HSPA8,IDH3A,IKBKB,IREB2,KRAS,LAMB1,LAMP2,MAD1L1,MAPT,MEN1,MICB,MPC2,MTFP1,NCOR1,NDUFV1,NPM1,NRF1,NRP2,OXCT1,PABPC1,PBX1,PCYT2,PDHA1,PDHB,PIAS3,PLEKHA1,PRKCZ,PRMT1,…	105 (19)	19		CAMKK1,MDM2,mir-27 (includes others)			HSPE1,MYCN,NFKB2,TGFB2
11alpha-hydroxyprogesterone	chemical - endogenous mammalian		3			0.798	0.00301	0.0395	11alpha-hydroxyprogesterone,26S PROTEASOME (complex),AKT (family),AKT1,AR,CCND1,corticosterone,DIO2,ERK1/2 (family),FOXO3,G6PC1,glucocorticoid,HSD11B1,HSD11B2,MAPK14,NR1I2,NR3C1,NR3C2,NTRK1,NTRK2,P38 MAPK (family),PKC (family),POMC,PRKAA (family),SMAD3	ADCY9,ALAS1,ANK1,APEX1,APH1A,ASL,B3GALT6,CASP6,CAVIN1,CCND1,CD59,CDCA5,CIRBP,CLGN,DIAPH3,DLD,DSG2,E2F4,EIF4A1,ENPEP,EPPK1,FOXA1,GAPDH,GIPC1,GPX4,GSTP1,HES1,HYOU1,IDH3A,KLF9,KMT2A,LAMA5,LAMB1,LMOD1,LRRC8A,MAD1L1,MAPT,MARCKSL1,MICB,MPC2,MT-ND3,MYH10,NCOA2,NDUFV1,NEXN,NFIA,NRF1,NRP2,NUDT19,NUSAP1,OXCT1,PCK2,PIAS3,PKP4,PPFIBP1,PRDX1,PRKCZ,PSMC4,QKI,SCARB1,SF1,SIRT1,SLC4A7,SMAD5,SMURF2,SOX11,STBD1,STE…	77 (25)	22				corticosterone	HSD11B1
USP3	peptidase	0.006	2			0.928	0.00302	0.0138	KLF5,MYCN,REST,USP3	ACTG1,ANK3,APH1A,ATXN2,BCL11A,CAVIN1,CCND1,CDKL5,DHCR24,EIF4A1,FOXA1,FRMD6,GAPDH,HES1,NPM1,RPL18,RPL37A,RPL6,RPS27,RPS7,SDC2,SIRT1,SLC16A1,SOX11,SV2A,TBC1D14,TGM2,TPM1,ZFAND5	29 (4)	3					MAP2
CYP2C19	enzyme		2			0	0.00303	0.0085	clopidogrel,CYP2C19,diclofenac,thalidomide	BCAT1,CCND1,CRBN,EIF4A1,EIF4EBP1,KLF9,KRAS,LAMA5,NRP2,PCK2,SLC16A1,SLC7A1	12 (4)	3	GROWTH HORMONE (family)	cimetidine,clotrimazole,etiracetam,felbamate,levothyroxine,methimazole,metyrapone,mifepristone,tioconazole,trimethoprim		diclofenac
HSD11B1	enzyme		2	Inhibited		-2.03	0.00304	0.0259	AKT1,ERK1/2 (family),G6PC1,HSD11B1,MAPK14,NFKB (complex),NR3C1,SMAD3	ALDH1B1,APH1A,CASP6,CD59,CDH5,DIAPH3,DLD,ENPP1,FAS,FTH1,GSTP1,HDAC9,HYOU1,IDH3A,KLF9,LAMB1,LAMP2,LRRC8A,MAPT,MPC2,MYH10,NDUFV1,NEXN,NUP62,PCK2,PDHA1,PDHB,PRDX1,PRKCZ,SCARB1,SLC12A7,SLC4A7,SLC7A1,SMAD5,STUB1,TFRC,TGM2,TMOD2,TPD52L1,TPM1,TPM3	41 (8)	7	15-deoxy-delta-12,14 -PGJ 2,beta-estradiol,fructose-6-phosphate,INSULIN (family)	11alpha-hydroxyprogesterone,OSM,phlorizin		AGT,AKT1	INPP5D
zymosan	chemical - endogenous non-mammalian		2			0.775	0.00306	0.0305	AKT1,EIF4EBP1,EPRS1,ERK (family),ERK1/2 (family),JNK (family),MAPK1,NFKB (complex),NFKBIA,P38 MAPK (family),PLD2,RAC2,RELA,STAT1,STAT3,SYK,zymosan	ACAD11,ALDH1B1,ANK1,APH1A,APOBEC3B,BCL11A,BRMS1L,CASP6,CD59,CDK19,CLPP,COBL,DDT,DIAPH3,DSG2,ENO1,ENPP1,EZR,GPX4,GSTP1,HDAC9,HES1,HMOX1,HSPA8,JMY,LAMA5,LAMB1,LAMP2,MAPT,MT-ND3,MYH10,NEXN,NPM1,NRP2,NUDT19,NUP62,PDHA1,PKM,PRKCE,PRKCZ,PSME1,PTP4A2,QKI,RAB27A,RXRA,SCARB1,SDC2,SH3GLB2,SLC12A7,SLC16A1,SLC4A7,SLC7A1,SOX11,STK11,STUB1,TGM2,TMOD2,TPD52L1,USP10,ZNF622	60 (17)	17				AKT1,FGF21,FTL,lipoxin A4,PLA2G6
aphidicolin	chemical toxicant		2			1.414	0.00307	0.0172	aphidicolin,ATM,BRCA1,CDK1,CHEK1,CHEK2,NFKB (complex),RPS6KB1,STAT1,TERT	ADH5,ALDH1B1,APOBEC3B,CASP6,CASP8,CDC20,DHCR24,EIF1AX,ENPP1,EZR,FAS,FOXA1,FTH1,HDAC9,HES1,LAMP2,MAPT,MICB,NCOR2,NDUFB10,NUP62,PCBP2,PLEKHA7,PRKCE,PSME1,SIRT1,SLC12A7,SLC4A7,SLC7A1,TFRC,TGM2,TMOD2	32 (10)	10					RPS6KB1
C1Q (family)	group		2			0.354	0.00323	0.0214	C1Q (family),C1QA,CREB (family),ERK (family),ERK1/2 (family),JUN,P38 MAPK (family)	ADK,ALAS1,ANK1,APEX1,APH1A,CASP8,CCND1,CDH5,COMT,EIF4A1,ENO1,EZR,FAS,FGFR1OP2,FTH1,FXN,GSTP1,LAMB1,MAPT,MT-ND3,NCOA2,PKM,PPFIBP1,PRKCZ,QKI,RXRA,SDC2,SLC19A1,SLC4A7,SV2A,TFRC,TGM2	32 (7)	7					let-7 (includes others)
SP1	transcription regulator	-0.052	1		biased	0.688	0.00324	0.0128	SP1	ADH5,ATP5F1B,CCND1,CD59,CIRBP,DIAPH3,EZR,GPX4,HES1,HMOX1,PABPC1,PDHX,PKM,PRKCE,SCARB1,SIRT1,SLC19A1,SLC4A2,SLC4A7	19 (1)	1	AGT,beta-estradiol,butyric acid,EP300,GROWTH HORMONE (family),hexamethylene bisacetamide,INSULIN (family),MAC (complex),PDGF (complex),PI3K (family),RNF4,selenium,TCF20	15-deoxy-delta-12,14 -PGJ 2,artemisinin,benfur,bisindolylmaleimide I,curcumin,GRIN2A,MDM2,MIR122A/B (family),SP600125,U0126		ATP7A,CDK4,ESRRA,FTMT,GRIN1,HDAC4,KCNA3,KLF1,MYCN,MYLK,NOS3,P2RX7,PKM,PROM1,RASGRP2,Rhox5	ACVRL1
MAC	complex		1		biased	1	0.00331	0.0084	MAC (complex)	CASP8,CD59,ITPRIP,PDHB	4 (1)	1				CDK4,PNPLA8,SP1,SPP1	fructose-6-phosphate
NOSIP	other	-0.019	2			-1	0.00331	0.0044	NOS (family),NOS3,NOSIP	ADH5,CD59,GSTP1,HMOX1	4 (3)	2	EPO				NOS (family),NOS3
SLC16A2	transporter	0.283	1			1	0.00331	0.0061	SLC16A2	CIRBP,KLF9,MARCKSL1,SLC16A1	4 (1)	1				levothyroxine	DIO1,THRSP
protoporphyrin IX	chemical - endogenous mammalian		2	Inhibited		-2	0.00331	0.0059	NOS (family),protoporphyrin IX	ADH5,CD59,FXN,HMOX1	4 (2)	2					NOS (family)
ETS1/ ETS2:CDKN2A Gene	group		3			-1.052	0.00333	0.032	AKT (family),AP1 (complex),AR,ATM,ATR,CCND1,CDK1,CDK2,CDK4/6 (family),CDK6,CDKN1A,CDKN2A,CHEK1,CHEK2,CSF2,E2F1,ETS1,ETS1/ ETS2:CDKN2A Gene,ETS2,FN1,HIF1A,HUWE1,JNK (family),JUN,KRAS,MAP2K1/2 (family),MET,NFKB (complex),NR3C1,PI3K (complex),RB1,RBL1,RBL2,RELA,RHOA,SMAD3,STAT3,TERT,TP53,TP63	ACAA2,ACOT8,ACTC1,ADH5,ALAS1,ALDH1B1,ALKBH5,ANK1,APEX1,APOBEC3B,ASL,ATP5ME,B3GALT6,BCAS3,BCAT1,BRMS1L,BSG,CAVIN1,CCND1,CCNL1,CD2AP,CD59,CDC20,CDCA2,CDCA5,CDH5,CLGN,CLPP,CNN2,CNN3,COBL,COQ3,DCTN2,DEK,DLD,DSG2,DYNLRB1,E2F4,EIF4A1,EIF4E,EIF4EBP1,ENPEP,ENPP1,ESRRB,FOXA1,GABARAP,GIPC1,HCFC1,HMOX1,HOXB9,HSPA8,HYOU1,IK,IPMK,IREB2,JMJD1C,JMY,KLF9,KMT2A,KRAS,L3MBTL3,LAMA5,LAMB1,LMOD1,LRRC8A,MAD1L1,MAP9,MA…	130 (40)	39
ADM	other		2			1.286	0.00333	0.0279	ADM,AKT (family),AKT1,ERK1/2 (family),FOXO3,GSK3B,JNK (family),NFKB (complex),NOS (family),P38 MAPK (family),PI3K (complex),PKA (complex),SMAD3,SRC	ADH5,ALDH1B1,ANK1,APEX1,APH1A,ASL,B3GALT6,BRMS1L,CASP8,CAVIN1,CDH5,DHCR24,DIAPH3,E2F4,ENO1,ENPEP,ENPP1,EZR,FTH1,GPX4,GSTP1,HDAC9,LAMP2,MAPT,MYH10,NCOA2,NDUFV1,NEXN,NRF1,NRP2,NUP62,PKM,PRKCZ,RXRA,SDC2,SIRT1,SLC12A7,SLC16A1,SLC4A7,SLC7A1,SMAD5,SMURF2,STUB1,TFRC,TKT,TMOD2,TPD52L1,TPM1,TPM3	49 (14)	14	cobalt chloride,HIF1 (complex),MRTFB,mycophenolic acid,PI3K (family),SP600125	beta-estradiol,EWSR1-FLI1,mifepristone		AKT1,corticosterone,FOS,NOS (family),SPP1
CAMKK1	kinase	-0.102	2			0.447	0.00334	0.0063	AKT1,AMPK (complex),CAMKK1,GSK3B,NOS3,PRKAA (family),PRKACA	ADH5,ALAS1,DIAPH3,ENO1,EZR,FAS,GSTP1,HMOX1,HYOU1,IDH3A,LAMB1,MYH10,NEXN,NRF1,PDHB,PKM,SLC16A1,SLC4A7,STUB1,TPD52L1	20 (7)	6				AKT1,NOS3,PRKACA	FBXW7
KP-SD-1	chemical drug		2			-0.849	0.00339	0.0247	AKT (family),AKT1,HIF1A,ILK,KP-SD-1,MTOR,NFKB (complex)	ALDH1B1,ALKBH5,B3GALT6,CAVIN1,CCND1,DHCR24,DIAPH3,E2F4,EIF4E,EIF4EBP1,ENO1,ENPP1,EZR,FTH1,GAPDH,GPX4,HDAC9,HES1,HSPA8,IKBKB,KRAS,L3MBTL3,LAMB1,LAMP2,MAPT,MRPL52,MYH10,NDUFB10,NDUFV1,NEXN,NPM1,NRF1,NRP2,NUP62,PARD3,PCK2,PDHA1,PKM,PRKCZ,QKI,SCARB1,SLC12A7,SLC4A7,SLC7A1,SMURF2,STUB1,TFRC,TGM2,TMOD2,TPD52L1	50 (7)	7					AKT1,ILK
RASGRP2	other		2			0	0.0034	0.0134	ELK1,ITGB1,ITGB2,ITGB3,RAS (family),RASGRP2	CCND1,DLD,EIF4EBP1,HES1,HMOX1,KMT2A,NPM1,PDHA1,PDHB,PRDX1,PVR,TGM2,TPD52L1,VPS72	14 (6)	5	beta-estradiol,panobinostat,SP1	ADP
TR4161	chemical reagent		2			-0.535	0.0034	0.0077	AKT1,PRKACA,TR4161	ALAS1,CCND1,DIAPH3,ENO1,EZR,FAS,HMOX1,LAMB1,MYH10,NEXN,PKM,SLC4A7,STUB1,TPD52L1	14 (3)	2				AKT1,PRKACA
honokiol	chemical - endogenous non-mammalian		2			-1.786	0.00341	0.0271	AKT (family),AR,CASP8,CDK1,CDK2,ERK1/2 (family),honokiol,NFKB (complex),PI3K (complex),RELA	ALDH1B1,APH1A,B3GALT6,CASP8,CD59,CDC20,CDCA5,CLGN,CNN3,DSG2,ENO1,ENPP1,EPPK1,EZR,FAS,FOXA1,FTH1,GIPC1,GPX4,GSTP1,HDAC9,HES1,LAMA5,LAMP2,LMOD1,MAPT,MT-ND3,NCOR2,NDUFB10,NDUFV1,NRF1,NRP2,NUDT19,NUP62,NUSAP1,OXCT1,PIAS3,PKM,PRKCZ,PTP4A2,QKI,RAB27A,SCARB1,SIRT1,SLC12A7,SLC4A7,SLC7A1,SMURF2,TFRC,TMOD2,TPD52L1,TPX2,ZWINT	53 (10)	10				FOS
vildagliptin	chemical drug		2			-1	0.00343	0.0083	AKT (family),AKT1,NOS3,PRKAA (family),vildagliptin	ADH5,B3GALT6,DIAPH3,E2F4,ENO1,EZR,FAS,GPX4,GSTP1,HES1,HMOX1,HYOU1,LAMB1,MYH10,NDUFV1,NEXN,NRF1,NRP2,PKM,SCARB1,SIRT1,SLC4A7,SMURF2,STUB1,TPD52L1	25 (5)	5				AKT1,NOS3,TRPV4
MYCN	transcription regulator		1			0.408	0.00345	0.0134	MYCN	ACTG1,ANK3,APH1A,ATXN2,BCL11A,CCND1,CDKL5,EIF4A1,FRMD6,GAPDH,HES1,NPM1,RPL18,RPL37A,RPL6,RPS27,RPS7,SDC2,SIRT1,SLC16A1,SV2A,TGM2,TPM1,ZFAND5	24 (1)	1	beta-estradiol,nicotine,SP1,STAT5B	butyric acid,FBXW7,let-7 (includes others),panobinostat,TGFB2,TRPC4AP,TWIST2		ABCB10,GATA2,HSPD1,NME2,PHGDH,PROM1,UCHL1	DPYSL3,GATA6
EHMT2	enzyme	-0.061	3	Inhibited		-2.023	0.00349	0.0372	AKT1,AMPK (complex),BMP2,butyric acid,EHMT2,ELK1,ERK (family),ERK1/2 (family),FGF21,FGFR1,FGFR2,FGFR3,LIPE,PPAR (family),PPARG,PRKCQ,SRF	ACAA2,ACTC1,ACTG1,APH1A,BSG,CCND1,CDH5,CNN2,DEK,DHCR24,DIAPH3,EIF1AX,EIF4E,EIF4EBP1,ENO1,ENPEP,EZR,FAS,FRMD6,FTH1,FXN,GAPDH,HDAC9,HES1,IDH3A,KBTBD11,KLF9,LAMB1,LMOD1,MAD1L1,MAPT,MEN1,MYH10,NCOA2,NEXN,NPM1,NRF1,PCK2,PDHB,PKIB,PKM,PRDX1,PRKCE,PRKCZ,PRMT1,RAD1,RBP4,RXRA,SIRT1,SLC4A7,SMAD5,STUB1,STXBP5,TPD52L1,TUBB6	55 (17)	17		beta-estradiol,verticillin A			FGF21
bisindolylmaleimide III	chemical - kinase inhibitor		3			-0.415	0.00365	0.0115	AKT (family),AKT1,bisindolylmaleimide III,CEBPB,CLOCK,CREB (family),CREB1,CREBBP,cytarabine,EGFR,EIF4EBP1,ELAVL1,ELK1,EPRS1,ERK1/2 (family),FLNA,FMR1,HIF1A,HMGA1,HSF1,ILK,INSR,JUN,MAPK1,MTOR,NFKB (complex),NFKB1,NFKBIA,NOS3,P38 MAPK (family),PGR,PI3K (complex),PPARA,PRKAA (family),PRKCA,RAF1,RARA,RAS (family),RB1,RELA,RGS2,RICTOR,RIGI,RPS6KA5,RPS6KB1,SFPQ,SMAD2,SPI1,STAT1,TEAD1,TERT,TGFB1,TP53,TP…	ACAD11,ACOT8,ACTC1,ADH5,ALDH1B1,ALKBH5,ANK1,APH1A,ARFGEF2,ARHGAP29,ARHGAP35,ARHGEF16,B3GALT6,BCAS3,BCAT1,BCL11A,BSG,CAMSAP3,CASP6,CCND1,CCNL1,CD59,CELF1,CIRBP,CLN6,CLPP,CNN2,CNN3,COMT,COQ3,CORO1C,DCTN2,DDT,DGCR8,DHCR24,DSG2,E2F4,EIF1AX,EIF4A1,EIF4E,EIF4H,ENPP1,FGFR1OP2,FOXA1,FRMD6,FXN,GABARAP,GLIPR2,HDAC9,HES1,HOXB9,HTATIP2,HYOU1,IDH3A,IKBKB,IPMK,IREB2,ITPK1,JMJD1C,KCTD1,KMT2A,L3MBTL3,LAMA5,LAMP2…	145 (55)	53					RPS6KB1
SP600125	chemical drug		1			-0.535	0.00372	0.0068	SP600125	APOBEC3B,CCND1,CD2AP,CDH5,DSG2,EIF1AX,EMB,FAS,HMOX1,LAMA5,PCK2,POLD3,PRDX1,TPM1	14 (1)	1				ADM,CD2AP,CDK5R1,corticosterone,INSULIN (family),N-CADHERIN (family)	ADAPTOR PROTEIN 1 (complex),AKT1,CDK4,COL4A2,FOS,HIF1 (complex),MAPK11,NKX2-5,NOS3,PRKACA,PROM1,SP1,SPP1
SMARCB1	transcription regulator	-0.066	2			-1.866	0.00377	0.0469	BRCA1,CDKN1A,CDKN2A,PRKAA (family),RHOA,SMARCB1,TP53	ACAA2,ACOT8,ADH5,ANK1,APEX1,ASL,BCAS3,BCAT1,CASP6,CASP8,CCND1,CDC20,CDCA5,CDH5,CLPP,CNN2,CNN3,COQ3,COQ5,DCTN2,DEK,DHCR24,DSG2,DYNLRB1,E2F4,EIF4E,EIF4EBP1,ESRRB,FAS,FOXA1,FTH1,GABARAP,GAPDH,GSTP1,HDAC9,HMOX1,HOXB9,HSPA8,HYOU1,IREB2,JMJD1C,KMT2A,KRAS,LAMA5,LIMK2,MAD1L1,MAPT,MPI,MYH10,NCOR2,NEXN,NPM1,NRF1,NRP2,PAWR,PCBP2,PDHA1,PDHB,PDHX,POLD3,PPFIBP1,PPP1CA,PRKCE,RAB27A,RAB5B,SCO1,SDC2,SLC16A1,SLC19…	83 (7)	7	ERN1			CCDC85A,CDKN2C,MDM2
NRL	transcription regulator		3			0.283	0.00378	0.0233	Ca2+,CREB (family),ERK1/2 (family),GATA1,GATA2,GATA3,GATA4,GATA6,HDAC5,ITPR1,JNK (family),MEF2C,NFATC2,NOS3,NRL,OGT,PNPLA2	ACAA2,ACTC1,ADH5,ADK,ANK1,APEX1,APH1A,ATP5MG,ATP5MK,BCL11A,BRMS1L,CASP8,CAVIN1,CDH5,COMT,DLD,ECSIT,ENO1,ENPP1,ESRRB,EZR,FAS,FGFR1OP2,FKBP14,FOXA1,FTH1,FXN,GSTP1,HDAC9,LAMP2,MAPT,MT-ND3,NCOA2,NFIA,NUSAP1,PBX1,PDHA1,PDHX,PKM,PPFIBP1,PRKCZ,PSMC4,QKI,RXRA,SCARB1,SLC16A1,STARD13,TEAD1,TFRC,TPM1	50 (17)	15				GUCA1B,MEF2C
ESR1/estrogen dimer	complex		1		biased	0	0.00378	0.0051	ESR1/ESTROGEN DIMER (complex)	FOXA1,NRF1	2 (1)	1
FB23-2	chemical reagent		1		biased	0	0.00378	0.0052	FB23-2	APOBEC3B,GPX4	2 (1)	1
FBXL17	other		2		biased	0	0.00378	0.016	FBXL17,SUFU	CCND1,HMOX1	2 (2)	2
FBXO4	enzyme		1		biased	0	0.00378	0.0175	FBXO4	CCND1,TERF1	2 (1)	1
FTL	enzyme		1			1.414	0.00378	0.008	FTL	FTH1,TFRC	2 (1)	1	AGT,ascorbic acid,curcumin,ferric ammonium citrate,ferric chloride,hemin,INSULIN (family),uranyl nitrate,zymosan	acetaminophen,FTMT,LCN2
ISX	transcription regulator		1			0	0.00378	0.0255	ISX	CCND1,SCARB1	2 (1)	1
LAMB2	enzyme	0.121	1			0	0.00378	0.006	LAMB2	LAMA5,LAMB1	2 (1)	1	AGT,GATA6
MAT2B	enzyme	-0.175	1			1.414	0.00378	0.016	MAT2B	CCND1,HMOX1	2 (1)	1	sodium arsenite
N-cadherin	group		1			-1.414	0.00378	0.0191	N-CADHERIN (family)	CCND1,SOX11	2 (1)	1	SP600125
NHERF2	transporter	0.044	1		biased	-1.414	0.00378	0.0255	NHERF2	CCND1,SCARB1	2 (1)	1		POMC
NIBAN2	transcription regulator	0.03	1		biased	0	0.00378	0.0227	NIBAN2	CCND1,PKM	2 (1)	1	STAT5B			PKM
NUBP1	other	0.088	1			-1.414	0.00378	0.008	NUBP1	FTH1,TFRC	2 (1)	1	FOS				TFRC
OMP-52M51	biologic drug		1		biased	0	0.00378	0.0093	OMP-52M51	HES1,NPM1	2 (1)	1
PON1	phosphatase		1		biased	0	0.00378	0.0049	PON1	HMOX1,SCARB1	2 (1)	1	beta-estradiol,HNF4α DIMER (complex)
PSMD14	peptidase	0.136	1		biased	0	0.00378	0.0184	PSMD14	CCND1,PKIB	2 (1)	1		RAD51
SLC9A9	transporter		1			1.414	0.00378	0.008	SLC9A9	FTH1,TFRC	2 (1)	1				TFRC
SRPK2	kinase	-0.043	1		biased	0	0.00378	0.0293	SRPK2	CCND1,MAPT	2 (1)	1				ERN1,RNF4
methyl pyruvate	chemical reagent		1		biased	-1.414	0.00378	0.0047	methyl pyruvate	BSG,SLC16A1	2 (1)	1
tropomyosin	group		1		biased	1.414	0.00378	0.0068	TROPOMYOSIN (family)	TPM1,TPM3	2 (1)	1	MEF2C	beta-estradiol
RPS6KB1	kinase	-0.052	1			-0.447	0.0038	0.0077	RPS6KB1	CCND1,DHCR24,EIF1AX,MAPT,SLC4A7	5 (1)	1	ADP,AGT,AKT1,arsenite,beta-estradiol,COPS7B,EPO,glutamine,GW 274150,L-proline,PDGF (complex),PI3K (family),PLCG1,rotenone	aphidicolin,bisindolylmaleimide III,mycophenolic acid,NDUFA11,oligomycin,oltipraz,phenformin,prochlorperazine,purvalanol A,torin1,U0126,U73122		FLNA,MDM2
corticosterone	chemical - endogenous mammalian		2			0.338	0.00382	0.0471	26S PROTEASOME (complex),AKT (family),AR,CCND1,corticosterone,DIO2,ERK1/2 (family),FOXO3,MAPK8,NFKB (complex),NR1I2,NR3C1,NR3C2,NTRK1,NTRK2,P38 MAPK (family),PKC (family),POMC,PRKAA (family)	ADCY9,ALAS1,ALDH1B1,ANK1,APEX1,APH1A,ASL,B3GALT6,CASP6,CAVIN1,CCND1,CDCA5,CIRBP,CLGN,DLD,DSG2,E2F4,EIF4A1,ENO1,ENPEP,ENPP1,EPPK1,EZR,FOXA1,FTH1,GAPDH,GIPC1,GPX4,GSTP1,HDAC9,HES1,HYOU1,IDH3A,KLF9,KMT2A,LAMA5,LAMP2,LMOD1,LRRC8A,MAD1L1,MAPT,MARCKSL1,MICB,MPC2,MT-ND3,NCOA2,NDUFV1,NFIA,NRF1,NRP2,NUDT19,NUP62,NUSAP1,OXCT1,PCK2,PIAS3,PKM,PKP4,PPFIBP1,PRKCZ,PSMC4,QKI,SCARB1,SIRT1,SLC4A7,SLC7A1,SMURF2,SOX…	79 (19)	19	11alpha-hydroxyprogesterone,8-hydroxy-2-(di-n-propylamino)tetralin,ADM,AGT,FGF21,K+,melanotan-II,SP600125	allopregnanolone,curcumin,hemin,metyrapone		EDN3,PDK4	CDK4,FOS,GAS6,NOS3
AGT	growth factor		1	Activated		2	0.00383	0.0195	AGT	ACTC1,ACTG1,ALAS1,ANK3,ASL,ATP5F1B,BSG,CASP8,CCND1,CDH5,CLGN,DLD,ENPEP,ENPP1,GPX4,GSTP1,HES1,HMOX1,HSPA8,KRAS,LAMB1,LAMP2,MAPT,MYH10,NCOR2,PAWR,PDHA1,PDHB,PPFIBP1,RBP4,RERE,SMURF2,STK11,TFRC,TIAM1,TPX2	36 (1)	1	beta-estradiol,glycerol,HSD11B1,oltipraz,SUMO2,U0126	bisindolylmaleimide I,MIR122A/B (family),rotenone,U73122		12(S)-hydroxyeicosatetraenoic acid,7(R)-maresin 1,AKT1,ALDH1A3,ATP7A,CACNA1C,CDK4,COL4A2,corticosterone,EPHX2,FDXR,FTL,GAS6,GCH1,GRIN1,HDAC4,HIF1 (complex),LAMB2,LCN2,MAP2,MEF2C,miR-21-5p (and other miRNAs w/seed AGCUUAU),NFIX,NFKB2,NOS (family),NOS3,PLA2G6,PRKACA,PRKD2,PSME3,RAD51,RPS6KB1,SP1,SPP1,TFRC,TGFB2	K+,let-7 (includes others),lipoxin A4,PROM1
MAPKAPK2	kinase	-0.016	2			0	0.00391	0.0377	ADAM17,AKT (family),AKT1,ALOX5,CREB (family),CREB1,E2F1,EGFR,ERK1/2 (family),HSF1,HSP27 (family),ILK,IRF3,L-serine,MAPK8,MAPKAPK2,MMP9,NFKB (complex),PPIA,RELA,SRF,TP53,TSC2	ACAA2,ACOT8,ACTC1,ACTG1,ADH5,ADK,ALAS1,ALDH1B1,ANK1,ANK3,APEX1,APH1A,APOBEC3B,ARHGAP35,ASL,B3GALT6,BCAS3,BSG,CAVIN1,CD2AP,CD59,CDC20,CDK19,CELF1,CLPP,CNN2,CNN3,COBL,COMT,COQ3,COQ5,DCTN2,DEK,DHCR24,DIAPH3,DSG2,EIF4E,EIF4EBP1,ENO1,ENPP1,EPPK1,ESRRB,EZR,FGFR1OP2,FMNL2,FRMD6,FTH1,FXN,GABARAP,GAPDH,GPX4,GSTP1,HDAC9,HES1,IDH3A,IKBKB,IREB2,JMJD1C,JMY,KMT2A,KRAS,LAMA5,LAMP2,LIMK2,LMOD1,MAD1L1,MARCKSL1,MI…	116 (23)	22	ADP,arsenite,heme,MAPK11,sodium arsenite			AKT1,ILK
fludarabine phosphate	chemical drug		3			-0.525	0.00394	0.0451	AKT (family),cytarabine,DCK,ERK1/2 (family),fludarabine phosphate,FOXM1,gemcitabine,HIF1A,JNK (family),MMP9,MTOR,NFKB (complex),NFKB (family),P38 MAPK (family),RRM1,RRM2,SNAI1,SNAI2	ALDH1B1,ALKBH5,ANK1,APH1A,APOBEC3B,B3GALT6,BRMS1L,BSG,CAVIN1,CDC20,CDCA2,CDH5,DHCR24,E2F4,EIF4E,EIF4EBP1,ENO1,ENPP1,EZR,FOXA1,FTH1,GPX4,HDAC9,HES1,IKBKB,L3MBTL3,LAMP2,MAPT,MRPL52,NABP1,NDUFB10,NDUFV1,NPM1,NRF1,NRP2,NUP62,PARD3,PBX1,PCK2,PDHA1,PKM,PPP1CA,PRDX1,PRKCZ,QKI,RPL10A,RXRA,SCARB1,SDC2,SLC12A7,SLC4A7,SLC7A1,SMURF2,TFRC,TGM2,TMOD2,TPX2,TRIAP1	58 (18)	14
ONC206	chemical drug		2	Inhibited	biased	-3.051	0.00396	0.0149	CLPP,DRD2,ONC206	ALAS1,ATP5F1B,DLD,ECI2,ENO1,GAPDH,IDH3A,IKBKB,PDHA1,PDHB,TKT,TPP1,TUBB6	13 (3)	2				CLPP
PRKD2	kinase	0.166	2			0.152	0.00396	0.0221	CREB (family),CREB1,F3,JNK (family),MAPK3,MMP9,NFKB (complex),P38 MAPK (family),PRKD2	ADK,ALAS1,ALDH1B1,ANK1,ARHGAP35,BRMS1L,CDK19,COMT,ENPP1,FAS,FGFR1OP2,FRMD6,FTH1,FXN,HDAC9,HES1,KRAS,LAMB1,LAMP2,MARCKSL1,MT-ND3,MYH10,NABP1,NCOA2,NRP2,NUP62,PBX1,PLXNA2,PPFIBP1,PRDX1,QKI,RBP4,RPL10A,RXRA,SDC2,SLC12A7,SLC16A1,SLC19A1,SLC4A7,SLC7A1,TFRC,TGM2,TMOD2	43 (9)	8	AGT,PDGF (complex)
ATF4:ATF3 gene	complex		3			-0.749	0.00397	0.0397	AMPK (complex),AR,ATF3,ATF4,ATF4:ATF3 gene,ATF6,EPO,ERK (family),HIF1A,IRF7,JNK (family),NFE2L2,NFKB (complex),P38 MAPK (family),RB1,RUNX2,STAT3,STAT5A,TP53,TP63	ACAA2,ACOT8,ACTC1,ACTG1,ADH5,ALAS1,ALDH1B1,ALKBH5,APEX1,APOBEC3B,ASL,BCAS3,BCAT1,BCL11A,BRMS1L,CASP6,CASP8,CAVIN1,CCNL1,CDC20,CDCA5,CLGN,CLPP,CNN2,CNN3,COBL,COQ3,DCTN2,DEK,DSG2,EIF4E,EIF4EBP1,ENO1,ENPP1,EPPK1,ESRRB,EZR,FOXA1,FXN,GAPDH,GIPC1,GSTA4,GSTP1,HSPA8,HTATIP2,HYOU1,IDH3A,IREB2,JMJD1C,L3MBTL3,LAMA5,LAMB1,LGALS8,LIMK2,LMF1,LMOD1,MAD1L1,MAP9,MICB,MPI,MRPL11,MRPL52,MRPL55,MRPL9,MRPS18B,MYH10,N…	114 (20)	19
3,5-diiodothyronine	chemical - endogenous mammalian		1		biased	1.732	0.00403	0.009	3,5-diiodothyronine	ENO1,GAPDH,IDH3A	3 (1)	1					levothyroxine
CAPN3	peptidase		1			-0.577	0.00403	0.0043	CAPN3	FTH1,HMOX1,SELENOS	3 (1)	1
NOS	group		1			0.577	0.00403	0.0089	NOS (family)	ADH5,CD59,HMOX1	3 (1)	1	ADM,AGT,AKT1,berberine,beta-estradiol,felodipine,INSULIN (family),NTN1,PDGF (complex),PRKACA	curcumin,mir-27 (includes others),N(G)-monomethyl-D-arginine,NOSIP,POMC,propylthiouracil,protoporphyrin IX		FOS,NOS3
POMC	other		1			0.378	0.00403	0.0085	POMC	ADCY9,GAPDH,GSTP1,HMOX1,NCOA2,SCARB1,SDC2	7 (1)	1	8-hydroxy-2-(di-n-propylamino)tetralin,CLCF1,INSULIN (family),KLF10,metyrapone,nicotine,thromboxane A2	allopregnanolone,beta-estradiol,cabergoline,U0126		FOS,KRT10,PDE (family),VOLTAGE-GATED CALCIUM CHANNEL (complex)	NHERF2,NOS (family),NOS3
sodium arsenite	chemical drug		1			-1.134	0.00403	0.012	sodium arsenite	CCND1,ENO1,FTH1,GAPDH,HMOX1,PKM,TKT	7 (1)	1				arsenite,FOS,MAPKAPK2,MAT2B,PKM	beta-estradiol
aminochrome 1	chemical - endogenous mammalian		2			1.667	0.00404	0.0088	ACTIN (family),aminochrome 1,UCHL1	ADCY9,ATP5F1B,CAVIN1,GPX4,HDAC9,ITPRIP,JMY,PSME1,TBPL1	9 (3)	2					UCHL1
PARVA	other	-0.149	2			0.2	0.00407	0.0135	AKT1,ERK1/2 (family),GSK3B,ILK,ITGB1,PARVA	APH1A,DIAPH3,DLD,EIF4EBP1,ENO1,EZR,FAS,HMOX1,HSPA8,IKBKB,KRAS,LAMB1,MAPT,MYH10,NEXN,PDHA1,PDHB,PKM,PRKCZ,SIRT1,SLC16A1,SLC4A7,STUB1,TGM2,TPD52L1	25 (6)	5		U0126		AKT1
gamma-secretase inhibitor compound E	chemical reagent		2			-1.964	0.00415	0.013	AKT1,ERK (family),gamma-secretase inhibitor compound E,P70 S6K (family),PKA (complex),PRKAA (family),SECRETASE GAMMA (complex)	CDH5,DIAPH3,E2F4,ENO1,EZR,FAS,HES1,HMOX1,HSPA8,HYOU1,LAMB1,MYH10,NCOA2,NEXN,PKM,SLC16A1,SLC4A7,STUB1,TGM2,TPD52L1,TRA2B	21 (7)	7				AKT1
cobalt chloride	chemical reagent		1			0.707	0.00417	0.0115	cobalt chloride	GPX4,HES1,HMOX1,IREB2,KRAS,NCOA2,PKM,TFRC	8 (1)	1				ABCB10,ADM,ATP7A,CA9,EPO,HIF1 (complex),MDM2,PKM,PROM1,TFRC
INPP5D	phosphatase		1			1.633	0.00422	0.0094	INPP5D	CCND1,CDH5,FAS,NEURL4,RAB34,SEPTIN3	6 (1)	1	EPO	HSD11B1		P2RX7
GRIN1	ion channel		2			1.26	0.00426	0.0325	AKT (family),CREB (family),ERK (family),ERK1/2 (family),FMR1,GRIN1,NFKB (complex),P38 MAPK (family),RPS6KA3	ADK,ALDH1B1,ANK1,APH1A,ATP5MG,B3GALT6,CCND1,COMT,DHCR24,E2F4,EIF1AX,ENO1,ENPP1,EZR,FGFR1OP2,FTH1,FXN,GAPDH,GPX4,HDAC9,HES1,LAMB1,LAMP2,MAPT,MT-ND3,NCOA2,NDUFV1,NPEPL1,NRF1,NRP2,NUP62,PKM,PPFIBP1,PRKCZ,QKI,RPL10A,RPL14,RPL18,RPL37A,RPS29,RPS7,SCARB1,SDC2,SLC12A7,SLC4A7,SLC7A1,SMURF2,SOX11,TFRC,TGM2,TMOD2	51 (9)	9	1-aminocyclopropane-1-carboxylic acid,AGRN,AGT,dihydrexidine,DTNBP1,N-Ac-Leu-Leu-norleucinal,PRKACA,SP1,SP4	besonprodil,beta-estradiol,coenzyme Q10,delucemine,felbamate,ifenprodil,levothyroxine,N-(2-indanyl)glycinamide,neramexane,U0126,U73122,UK-240455			LMO7
puromycin aminonucleoside	chemical reagent		2			1.768	0.00431	0.0214	ERK1/2 (family),ILK,NFKB (complex),NFKB1,PTK2,puromycin aminonucleoside,RHOA,SRC	ACTG1,ALDH1B1,APH1A,CAVIN1,CD2AP,CD59,CDH5,ENO1,ENPP1,EZR,FAS,FTH1,GSTP1,HDAC9,HMOX1,HSPA8,IKBKB,KRAS,LAMP2,MAPT,NUP62,PDHA1,PKM,PRKCZ,SCARB1,SDC2,SLC12A7,SLC4A7,SLC7A1,TFRC,TGM2,TMOD2	32 (8)	8				ILK,LCN2,SPP1	CD2AP,HSPD1
FGF21	growth factor		2	Activated		2.177	0.00439	0.0436	AKT1,AMPK (complex),BMP2,butyric acid,ELK1,ERK (family),ERK1/2 (family),FGF21,FGFR1,FGFR2,FGFR3,LIPE,PPAR (family),PPARG,PRKCQ,SRF	ACAA2,ACTC1,ACTG1,APH1A,BSG,CCND1,CDH5,CNN2,DEK,DHCR24,DIAPH3,EIF1AX,EIF4E,EIF4EBP1,ENO1,ENPEP,EZR,FAS,FRMD6,FTH1,FXN,GAPDH,HDAC9,HES1,IDH3A,KBTBD11,KLF9,LAMB1,LMOD1,MAD1L1,MAPT,MEN1,MYH10,NCOA2,NEXN,NPM1,NRF1,PCK2,PDHB,PKM,PRDX1,PRKCE,PRKCZ,PRMT1,RAD1,RBP4,RXRA,SIRT1,SLC4A7,SMAD5,STUB1,STXBP5,TPD52L1,TUBB6	54 (16)	16	arsenite,beta-estradiol,curcumin,GROWTH HORMONE (family),INSULIN (family),rotenone,zymosan	EHMT2,glutamine,heme,hemin		3-hydroxybutyric acid,AKT1,corticosterone,epinephrine,FOS,MDM2,PDK4	ERN1,PHGDH
benalfocin	chemical drug		3			0.156	0.00439	0.0209	AKT1,benalfocin,CREB (family),cyclic AMP,dopamine,DRD1,DRD1/5 (family),ERK1/2 (family),GNAQ,GNAS,K ATP CHANNEL (complex),L-TYPE CALCIUM CHANNEL (complex),PI3K (complex),PKA (complex),PTH	ADK,ANK3,APEX1,APH1A,ARFGEF2,ATP5F1D,COMT,DHCR24,DIAPH3,E2F4,ENO1,ENPP1,EZR,FAS,FGFR1OP2,FXN,GSTP1,HDAC9,HYOU1,LAMB1,LMCD1,LMOD1,MAPT,MT-ND3,MYH10,NCOA2,NEXN,PKM,PPFIBP1,PPP1CA,PRKCE,PRKCZ,QKI,RBP4,RXRA,SCARB1,SLC4A7,SNX3,STUB1,TGM2,TPD52L1	41 (15)	12
PIK3C2A	kinase	0.027	2			0.218	0.00442	0.0137	AKT1,MTORC1 (complex),PIK3C2A,RHOA,SMAD2,SMAD3	CCND1,CD59,CDH5,DIAPH3,ENO1,EZR,FAS,HES1,HMOX1,LAMB1,MYH10,NEXN,PDHA1,PKM,SDC2,SLC4A7,SMAD5,STUB1,TPD52L1,TPM1,TPM3	21 (6)	5	diclofenac,INSULIN (family)			AKT1
THRSP	other		3			-1.987	0.00447	0.0422	AKT (family),ERK1/2 (family),FASN,G6PD,HDAC (family),HIF1A,IDH1,JNK (family),NFKB (complex),NFKBIA,NQO1,P38 MAPK (family),PKA (complex),PKC (family),RELA,SMPD2,SOD1,THRSP	ALDH1B1,ALKBH5,ANK1,APEX1,APH1A,B3GALT6,BCAT1,BRMS1L,CASP8,CAVIN1,CD59,CDH5,DHCR24,E2F4,EIF4E,EIF4EBP1,ENPP1,EZR,FOXA1,FTH1,GALT,GAPDH,GPX4,HDAC9,HES1,HSPA8,KLF9,L3MBTL3,LAMA5,LAMP2,MAD1L1,MAPT,MRPL52,MT-ND3,NCOA2,NDUFB10,NDUFV1,NPM1,NRF1,NRP2,NUP62,PARD3,PBX1,PCK2,PRKCZ,PTP4A2,RBP4,RXRA,SCARB1,SDC2,SH3GLB2,SLC12A7,SLC4A7,SLC7A1,SMURF2,TMOD2,USP10	57 (18)	16	beta-estradiol,INSULIN (family),levothyroxine,STAT5B,T3/TR/RXR (complex)	methimazole,SLC16A2		DIO1
insulin	group		1			-0.6	0.00456	0.0201	INSULIN (family)	ACTC1,ALAS1,CCND1,E2F4,ECI2,EIF4EBP1,FOXA1,GAPDH,GSTP1,HMOX1,HSPA8,LAMB1,MAPT,MEN1,PDHA1,PDHB,PKM,PLCB1,PRKCZ,RBP4,RXRA,SCARB1,SIRT1,SLC7A1,SMAD5	25 (1)	1	asiatic acid,butyric acid,capsaicin,GROWTH HORMONE (family),K+,LDB1,SERPINA1,SP600125	berberine,CDK5R1,ERN1,laduviglusib,MSI1		AKT1,ATP7A,CDK4,epinephrine,FGF21,FOS,FTL,HIF1 (complex),HSD11B1,HSPE1,ILK,MAPK11,NOS (family),NOS3,PDE (family),PI3K (family),PIK3C2A,PKM,PLCG1,POMC,PRKACA,SP1,STAT5B,THRSP	glycerol,mir-27 (includes others),PDK4,SFTPA1
SUB1	transcription regulator	-0.189	2			1	0.00461	0.0138	CDK2,SUB1,THRA	CASP8,CCND1,CIRBP,GPX4,HMOX1,NCOR2,NDUFB10,NDUFB9,RAB27A	9 (3)	3				FOS,MDM2
CD2AP	other	-0.148	2			0.354	0.00474	0.0283	AKT (family),AKT1,CD2AP,ERK1/2 (family),P38 MAPK (family),RAC1,RAS (family)	ANK1,APH1A,B3GALT6,CCND1,CDH5,DHCR24,DIAPH3,E2F4,ENO1,EZR,FAS,GPX4,HES1,LAMB1,MAPT,MYH10,NDUFV1,NEXN,NPM1,NRF1,NRP2,PAWR,PKM,PRDX1,PRKCZ,PVR,SCARB1,SDC2,SLC4A7,SMURF2,STUB1,TPD52L1	32 (7)	6	SP600125	puromycin aminonucleoside		AKT1
uranyl nitrate	chemical toxicant		1			-0.632	0.00477	0.0101	uranyl nitrate	ATP5F1B,ATP5MK,HSPA8,LAMP2,NDUFB9,NUDT19,PDHA1,PRDX1,RPL10A,RPS29	10 (1)	1				FTL,GAS6,SPP1	HSPD1,NME2,SCP2
AKT1	kinase	0.095	1			-0.832	0.00477	0.0109	AKT1	CCND1,DIAPH3,ENO1,EZR,FAS,HMOX1,LAMB1,MYH10,NEXN,PKM,SLC4A7,STUB1,TPD52L1	13 (1)	1	8-hydroxy-2-(di-n-propylamino)tetralin,ADM,AGT,arsenite,beta-estradiol,bisindolylmaleimide I,BT2,C5,CAMKK1,CCL19,CD2AP,EPO,FGF21,gamma-secretase inhibitor compound E,GAS6,glutamine,GROWTH HORMONE (family),heme,HSD11B1,HSPE1,ILK,INSULIN (family),L-proline,LAMA2,MAPKAPK2,metribolone,nicotine,OSM,panobinostat,PARVA,PDGF (complex),PI3K (family),PIK3C2A,PLA2G6,PRG2,SDC1,TR4161,vildagliptin,WFS1,zinc,z…	acetaminophen,AR-42,ARVib-31,ARVib-7,EPHX2,Go 6976,KP-SD-1,KRT10,lipoxin A4,O6-benzylguanine,oligomycin,phosphate,PTPN2,rotenone,SERPINA1,SP600125,STAT5B,torin1,U0126,U73122		CDK4,CKB,EP300,FOS,HIF1 (complex),MDM2,NFKB2,NOS (family),NOS3,PKM,PROM1,RPS6KB1,TCF20	TGFB2
benzthiazide	chemical drug		2			0.378	0.00478	0.0119	benzthiazide,CA4,CA9	ANK1,ATP5F1B,ATP5F1D,ATP5ME,ATP5MG,ENO1,LRRC8E	7 (3)	2					CA9
brinzolamide	chemical drug		2			0.378	0.00478	0.0119	brinzolamide,CA4,CA9	ANK1,ATP5F1B,ATP5F1D,ATP5ME,ATP5MG,ENO1,LRRC8E	7 (3)	2					CA9
chlorothiazide	chemical drug		2			0.378	0.00478	0.0119	CA4,CA9,chlorothiazide	ANK1,ATP5F1B,ATP5F1D,ATP5ME,ATP5MG,ENO1,LRRC8E	7 (3)	2					CA9
chlorthalidone	chemical drug		2			0.378	0.00478	0.0119	CA4,CA9,chlorthalidone	ANK1,ATP5F1B,ATP5F1D,ATP5ME,ATP5MG,ENO1,LRRC8E	7 (3)	2					CA9,K+
ethoxyzolamide	chemical drug		2			0.378	0.00478	0.0119	CA4,CA9,ethoxyzolamide	ANK1,ATP5F1B,ATP5F1D,ATP5ME,ATP5MG,ENO1,LRRC8E	7 (3)	2					CA9
methazolamide	chemical drug		2			0.378	0.00478	0.0119	CA4,CA9,methazolamide	ANK1,ATP5F1B,ATP5F1D,ATP5ME,ATP5MG,ENO1,LRRC8E	7 (3)	2					CA9
sulfacetamide	chemical drug		2			0.378	0.00478	0.0119	CA4,CA9,sulfacetamide	ANK1,ATP5F1B,ATP5F1D,ATP5ME,ATP5MG,ENO1,LRRC8E	7 (3)	2					CA9
N-Ac-Leu-Leu-norleucinal	chemical - protease inhibitor		1			0	0.00483	0.018	N-Ac-Leu-Leu-norleucinal	CCND1,COBL,E2F4,EIF4E,LAMP2,PAWR,PRKCE,SCARB1	8 (1)	1				GRIN1
NF1	other	-0.01	1			-1.342	0.00489	0.0099	NF1	CCND1,CDK19,KRAS,NPM1,RPL10A	5 (1)	1		mir-27 (includes others)
SMO	G-protein coupled receptor		2			0.775	0.00495	0.0387	AKT (family),G PROTEIN ALPHA I (family),GLI1,GLI2,HDAC (family),HDAC1,HDAC2,NFKB (complex),NFKB1,PPARG,PRKCA,RELA,SMO,TRAF6	ACAA2,ADK,ALDH1B1,APEX1,APH1A,APOBEC3B,ARHGAP29,B3GALT6,CASP8,CCND1,CDK19,DHCR24,E2F4,ELAVL2,EMB,ENO1,ENPP1,EZR,FAS,FOXA1,FTH1,GALT,GAPDH,GPX4,GSTA4,HDAC9,IKBKB,IQGAP3,KLF9,LAMP2,NDUFV1,NPEPL1,NQO2,NRF1,NRP2,NUP62,PBX1,PCK2,PKM,PRKCE,PRMT1,PTP4A2,PVR,QKI,RAB34,RBP4,RXRA,SCARB1,SIRT1,SLC12A7,SLC4A7,SLC7A1,SMURF2,SOX11,STXBP5,TFRC,TGM2,TMOD2,TPX2,TUBB6	60 (14)	14					DIO1
TOLLIP	other	0.082	2			-1.859	0.00499	0.0274	CCL5,ERK1/2 (family),IL1 (family),IRAK1,NFKB (complex),NFKBIA,SMAD2,TOLLIP,TRAF6	ALDH1B1,APH1A,CCND1,CD59,CDH5,ENO1,ENPP1,EZR,FAS,FTH1,HDAC9,HES1,HSPA8,LAMA5,LAMB1,LAMP2,MAPT,NCOR2,NRP2,NUP62,PDHA1,PKM,PRDX1,PRKCZ,PRMT1,PTP4A2,RXRA,SH3GLB2,SLC12A7,SLC7A1,TGM2,TMOD2,TPM1,TPM3,USP10	35 (9)	8
allopurinol	chemical drug		2			-1	0.00513	0.0405	AKT (family),allopurinol,AMPK (complex),CYP1A2,ERK (family),JNK (family),NFKB (complex),NOS3,P38 MAPK (family),SMAD2,SMAD3,SRC,STAT1,STAT3	ADH5,ALDH1B1,ANK1,APOBEC3B,B3GALT6,BRMS1L,CASP6,CASP8,CAVIN1,CD59,COBL,DHCR24,E2F4,ECI2,ENO1,ENPP1,FTH1,GPX4,HDAC9,HMOX1,IDH3A,LAMB1,LAMP2,MT-ND3,NDUFV1,NPM1,NRF1,NUP62,PDHB,PRKCE,PSME1,QKI,RAB27A,RXRA,SCARB1,SDC2,SIRT1,SLC12A7,SLC16A1,SLC7A1,SMAD5,SMURF2,SOX11,STK11,TFRC,TGM2,TMOD2,TPM1,TPM3	49 (14)	14				LCN2,NOS3,SPP1
MEL S3	chemical - kinase inhibitor		1			0	0.00515	0.0124	MEL S3	ATP5F1B,ATP5F1D,ENO1,GLOD4,PCK2,RTCB	6 (1)	1
acetate	chemical - endogenous mammalian		2			1.46	0.00526	0.0204	acetate,AMPK (complex),CREB (family),ERK1/2 (family),FFAR3	ADK,APH1A,BCL11A,CCND1,COMT,ENO1,EZR,FAS,FGFR1OP2,FXN,HMOX1,IDH3A,MAPT,MT-ND3,NCOA2,NRF1,PDHB,PKM,PPFIBP1,PRKCZ,QKI,SIRT1,SLC12A7	23 (5)	5					CDKN2C
methimazole	chemical drug		2			-0.728	0.00537	0.0198	CYP1A2,CYP2C9,CYP2E1,DIO1,DIO2,DIO3,LPL,methimazole,STAT1	APOBEC3B,CASP6,CASP8,CCND1,ECI2,FAS,HES1,HMOX1,KLF9,MARCKSL1,PRDX1,PRKCE,PSME1,QKI,RBP4,SCARB1,SLC16A1	17 (9)	9					CYP2C19,DIO1,levothyroxine,THRSP
FERMT2	other	0.05	2			-0.267	0.0054	0.0331	AKT (family),AR,ERK (family),ERK1/2 (family),FERMT2,FOXO1,GSK3B,ITGB1,ITGB3,JNK (family),P38 MAPK (family),RAC1,RAS (family)	ANK1,APH1A,B3GALT6,BRMS1L,CASP6,CCND1,CDCA5,CLGN,CNN3,DHCR24,DLD,DSG2,E2F4,EIF4EBP1,ENO1,ENPEP,EPPK1,EZR,FOXA1,GIPC1,GPX4,GSTP1,HES1,HYOU1,KMT2A,LAMA5,LAMB1,LMOD1,MAPT,MEN1,MT-ND3,NDUFV1,NPM1,NRF1,NUDT19,NUSAP1,OXCT1,PAWR,PCK2,PDHA1,PDHB,PIAS3,PKM,PRDX1,PRKCZ,PVR,RXRA,SCARB1,SDC2,SLC16A1,SLC4A7,SMURF2,TPD52L1,TPX2,VPS72,ZWINT	56 (13)	13					SPP1
EDN3	other		2			0.169	0.00544	0.0371	CDK2,CDK6,EDN3,EDNRB,EGR1,ERK (family),G PROTEIN ALPHA I (family),GNAQ,MAPK (family),MMP9,PRL	ATP5ME,CASP6,CCND1,CDC20,CDH5,CNN3,DTX3L,EIF4EBP1,ENO1,ENPEP,FAS,GSTP1,HES1,HMOX1,HNRNPH2,IPMK,KRAS,LAMB1,LMCD1,MEN1,NABP1,NCOR2,PBX1,PRDX1,PSME1,RAB27A,RPL10A,SCARB1,SLC4A7,TEAD1,TGM2,TIAM1,TPM1,TPM3,TUBB6	35 (11)	11	corticosterone			beta-estradiol,CDK4,FOS
torin1	chemical reagent		1	Inhibited	biased	-2.887	0.00557	0.0186	torin1	ALDH1B1,ATP5F1B,ATP5ME,ATP5MG,CCND1,ENO1,GAPDH,NDUFB1,NDUFB10,PDHA1,PDHB,PKM	12 (1)	1					AKT1,ALDH1A3,PKM,RPS6KB1
PI3K (family)	group		1			-0.707	0.00557	0.0111	PI3K (family)	FTH1,HMOX1,PKM,PRKCZ,SCARB1,SIRT1,SLC4A7,TGM2	8 (1)	1	beta-estradiol,INSULIN (family),kynurenine,PROM1	butyric acid,curcumin,gallein		ADM,AKT1,FOS,miR-21-5p (and other miRNAs w/seed AGCUUAU),PKM,RPS6KB1,SP1
LCN2	transporter		1			-1.89	0.00562	0.0046	LCN2	CORO1C,FAS,HMOX1,IREB2,RBP4,RXRA,TFRC	7 (1)	1	AGT,allopurinol,GATA2,heme,KDM4B,OSM,puromycin aminonucleoside	MRTFB,SERPINA1,TGFB2		beta-estradiol	FTL,SPP1,TFRC
trichloromethiazide	chemical drug		2			0.378	0.00562	0.0128	CA4,CA9,trichloromethiazide	ANK1,ATP5F1B,ATP5F1D,ATP5ME,ATP5MG,ENO1,LRRC8E	7 (3)	2					CA9
CA9	enzyme		2			1.342	0.00567	0.0235	CA9,NFKB (complex)	ALDH1B1,ATP5F1B,ATP5F1D,ATP5ME,ATP5MG,CCND1,ENO1,ENPP1,FAS,FTH1,HDAC9,HMOX1,LAMP2,LRRC8E,NUP62,SLC12A7,SLC7A1,TFRC,TGM2,TMOD2	20 (2)	2	cobalt chloride,HIF1 (complex),PRKACA	benzthiazide,brinzolamide,chlorothiazide,chlorthalidone,ethoxyzolamide,methazolamide,sulfacetamide,trichloromethiazide		L-proline
TMED	group		3			1.474	0.00567	0.0399	AR,ARF1,EGF,ERK1/2 (family),IL1RL1,JNK (family),MMP9,PLD2,RHOA,ROCK (family),TMED (family),TMED1,TMED10	APH1A,BRMS1L,CAVIN1,CCND1,CDCA5,CLGN,CNN3,DHCR24,DSG2,ENO1,EPPK1,EZR,FOXA1,GIPC1,GSTA4,GSTP1,HDAC9,HES1,HOXB9,KRAS,LAMA5,LMOD1,MAD1L1,MAPT,MT-ND3,NABP1,NCOA2,NEXN,NUDT19,NUSAP1,OXCT1,PAWR,PBX1,PDHA1,PIAS3,PKM,PRDX1,PRKCZ,RPL10A,RXRA,SCARB1,SDC2,SLC4A7,TPD52L1,TPX2,ZWINT	46 (13)	10
mineralocorticoid	chemical drug		3			0	0.0057	0.0429	BK CHANNEL (complex),CREB (family),JNK (family),mineralocorticoid,NFAT (family),NFKB (complex),NOS3,NR3C1,NR3C2,P38 MAPK (family),RELA,T-TYPE CALCIUM CHANNEL (complex)	ADH5,ADK,ALDH1B1,ANK1,BRMS1L,CASP6,CASP8,CD59,CDH5,CNN3,COMT,DLD,ENPP1,FAS,FGFR1OP2,FTH1,FXN,GSTP1,HDAC9,HES1,IDH3A,KLF9,LAMP2,LRRC8A,MPC2,MT-ND3,NCOA2,NDUFV1,NFIA,NUP62,PCK2,PDHA1,PDHB,PKM,PPFIBP1,PTP4A2,RXRA,SCARB1,SDC2,SLC12A7,SLC7A1,TFRC,TGM2,TMOD2	44 (12)	10
PAX3-FOXO1	fusion gene/product		1			-0.728	0.00577	0.0201	PAX3-FOXO1	ACTC1,BSG,CCND1,CDC20,CORO1C,EMB,ENO1,EPB41L3,GAPDH,GSTP1,HMOX1,HOXB9,MYH10,RPL6,SLC16A1,TPM3,TPX2	17 (1)	1	SP4			HOXB9,let-7 (includes others),NME2,NONO	FLNA,ILK,MDM2,mir-27 (includes others),PGD,SDC1,SPP1
papaverine	chemical drug		2			0.707	0.00595	0.0331	AKT (family),CREB (family),ERK (family),ERK1/2 (family),NOS3,papaverine,PDE (family)	ADH5,ADK,APH1A,B3GALT6,CCND1,CDH5,COMT,DHCR24,E2F4,ENO1,EZR,FAS,FGFR1OP2,FXN,GPX4,GSTP1,HES1,HMOX1,LAMB1,MAPT,MT-ND3,NCOA2,NDUFV1,NRP2,PKM,PPFIBP1,PRKCZ,QKI,SCARB1,SLC4A7,SMURF2,TGM2	32 (7)	6				NOS3	PDE (family)
rotenone	chemical toxicant		1			1.342	0.0062	0.0117	rotenone	BSG,CCND1,HMOX1,MAPT,SLC16A1	5 (1)	1				ERN1,FGF21,RPS6KB1	AGT,AKT1,FOS
CA9	enzyme		1			-0.816	0.00622	0.0148	CA9	ATP5F1B,ATP5F1D,ATP5ME,ATP5MG,ENO1,LRRC8E	6 (1)	1	cobalt chloride,HIF1 (complex),PRKACA	benzthiazide,brinzolamide,chlorothiazide,chlorthalidone,ethoxyzolamide,methazolamide,sulfacetamide,trichloromethiazide		L-proline
IND S7	chemical - kinase inhibitor		1			0	0.00622	0.0146	IND S7	ATP5F1B,ATP5F1D,ENO1,GLOD4,PCK2,RTCB	6 (1)	1
12(S)-hydroxyeicosatetraenoic acid	chemical - endogenous non-mammalian		2			1.571	0.0063	0.0387	12(S)-hydroxyeicosatetraenoic acid,ALOX5,CREB (family),ERK1/2 (family),JNK (family),NFKB (complex),P38 MAPK (family),PPARD,PPARG,RAS (family)	ACAA2,ADK,ALDH1B1,ANK1,ANK3,APH1A,BRMS1L,CDH5,COMT,ECI2,ENO1,ENPP1,EPPK1,EZR,FGFR1OP2,FMNL2,FTH1,FXN,GAPDH,HDAC9,HES1,LAMP2,MAPT,MT-ND3,NCOA2,NDUFB10,NPM1,NRF1,NUP62,OXCT1,PCK2,PKM,PPFIBP1,PRDX1,PRKCZ,PVR,QKI,RBP4,RXRA,SDC2,SIRT1,SLC12A7,SLC7A1,STBD1,STUB1,STXBP5,TFRC,TGM2,TMOD2	49 (10)	9	AGT
nilvadipine	chemical drug		3			-0.5	0.00644	0.0206	CACNA1C,CACNA2D1,CREB (family),GRIN1,nilvadipine,PRKCA	ADK,CCND1,COMT,ENO1,FAS,FGFR1OP2,FXN,HES1,LAMP2,LGALS8,MT-ND3,NCOA2,PPFIBP1,QKI,RPS7,SOX11	16 (6)	5				GUCA1B	CACNA1C
deoxycorticosterone acetate	chemical drug		2			-0.378	0.00658	0.0099	deoxycorticosterone acetate,GCH1,NOS3,PIK3R1	ADH5,CCND1,FXN,GSTP1,HMOX1,PDHA1,PKM	7 (4)	3				SPP1	GCH1,NOS3
SFLLRN (PAR1-activator)	chemical reagent		2			0.949	0.00658	0.0365	AKT (family),ERK1/2 (family),F2R,GSK3B,ITGB3,NFKB (complex),PI3K (complex),RAC1,RHOA,SFLLRN (PAR1-activator)	ALDH1B1,APH1A,B3GALT6,DHCR24,E2F4,ENO1,ENPP1,EZR,FTH1,GAPDH,GPX4,GSTP1,HDAC9,HES1,KMT2A,LAMB1,LAMP2,MAPT,MPI,NDUFV1,NEXN,NRF1,NRP2,NUP62,PAWR,PDHA1,PKM,PRKCZ,SCARB1,SDC2,SIRT1,SLC12A7,SLC16A1,SLC4A7,SLC7A1,SMURF2,TFRC,TGM2,TMOD2,VPS72	40 (10)	10				ILK	HSPD1
mir-455 (includes others)	microRNA		3			-0.674	0.00672	0.0468	AMPK (complex),CEBPB,FOXO1,HIF1A,HIF1AN,JUN,mir-455 (includes others),NDN,NFKB (complex),RUNX1T1	ALAS1,ALDH1B1,ALKBH5,APEX1,BRMS1L,CASP6,CAVIN1,CCND1,CDC20,CDH5,CIRBP,DEK,DIAPH3,EIF4A1,EIF4E,EIF4EBP1,ENO1,ENPEP,ENPP1,EZR,FTH1,GAPDH,GLIPR2,GSTP1,HDAC9,HYOU1,IDH3A,L3MBTL3,LAMP2,LSM8,MAPT,MEN1,MRPL52,NDUFB10,NDUFV1,NPM1,NRP2,NUP62,NUSAP1,PARD3,PDHA1,PDHB,PKM,PRMT1,QKI,RAD1,RAN,RXRA,SEPTIN3,SLC12A7,SLC19A1,SLC7A1,TGM2,TMOD2,UBA2	55 (10)	7
N(G)-monomethyl-D-arginine	chemical - endogenous mammalian		1			-0.577	0.00673	0.0114	N(G)-monomethyl-D-arginine	FAS,HMOX1,PRDX1	3 (1)	1				FOS,GATA2	EPO,L-proline,NOS (family),NOS3
NFIX	transcription regulator	-0.009	1			-0.577	0.00673	0.0202	NFIX	ALAS1,BCL11A,CCND1	3 (1)	1	AGT,C5
SMYD1	transcription regulator		1		biased	1.732	0.00673	0.0125	SMYD1	IDH3A,NDUFV1,RXRA	3 (1)	1		MEF2C
carbonyl cyanide p-(trifluoromethoxy)phenylhydrazone	chemical reagent		1		biased	1.732	0.00673	0.0121	carbonyl cyanide p-(trifluoromethoxy)phenylhydrazone	ATP5F1B,NRF1,PCK2	3 (1)	1
coenzyme Q10	chemical drug		1			0.577	0.00673	0.0205	coenzyme Q10	ATP5F1B,HMOX1,SCARB1	3 (1)	1				NOS3	GRIN1,GRIN2A
lipoxin A4	chemical - endogenous mammalian		1			-0.577	0.00673	0.0099	lipoxin A4	CCND1,HMOX1,LIMK2	3 (1)	1	zymosan	AGT			AKT1
CAB39L	kinase		2			1.947	0.00677	0.0354	CAB39L,PPARGC1A,PRKAA (family),PRKAA1,STK11	ALAS1,ATP5F1B,ATP5F1D,ATP5ME,ATP5MG,CASP8,CCND1,ENO1,FAS,FGFR1OP2,GAPDH,HMOX1,HYOU1,IDH3A,LAMB1,MPC2,MTFP1,NDUFB10,NDUFB9,NDUFV1,NPEPL1,NRF1,OXCT1,PCK2,PCYT2,PDHA1,PKM,RBP4,RXRA,SAC3D1,SCARB1,SIRT1,SLC12A7,SLC16A1,SLC19A1,TGM2,TKT,USP19	38 (5)	5
Hmgb1	transcription regulator		2	Activated		2.137	0.00686	0.0407	CREB (family),Hmgb1,MMP9,NFKB (complex),RB1	ACTC1,ADK,ALDH1B1,CCND1,CCNL1,COMT,COQ5,ENPP1,EZR,FGFR1OP2,FTH1,FXN,HDAC9,HES1,HMOX1,LAMP2,MRPL11,MRPL55,MRPL9,MT-ND3,NABP1,NCOA2,NDUFB10,NDUFV1,NRF1,NUP62,NUSAP1,PBX1,PPFIBP1,PRDX1,QKI,RPL10A,SLC12A7,SLC7A1,TFRC,TGM2,TMOD2	37 (5)	5		butyric acid
PCA 4248	chemical reagent		2			-0.577	0.00736	0.02	ATF1,CREB (family),PCA 4248	ADK,CCND1,COMT,FAS,FGFR1OP2,FTH1,FXN,HMOX1,MT-ND3,NCOA2,PPFIBP1,QKI	12 (3)	2
RAL	group		2			-0.277	0.00741	0.0114	JNK (family),RAL (family),RAS (family),SRC	BRMS1L,CAVIN1,CCND1,ENO1,HES1,HMOX1,NPM1,PRDX1,PVR,RXRA,SCARB1,SLC4A7,TGM2	13 (4)	3
EWSR1-FLI1	fusion gene/product		1			-0.816	0.00744	0.0183	EWSR1-FLI1	CCND1,COL25A1,EPPK1,MYH10,SDC2,TPM1	6 (1)	1					ADM,MAP2
panobinostat	chemical drug		2			0.372	0.00759	0.0408	AKT (family),AR,CREB (family),HDAC (family),HDAC1,HIF1A,NFKB (complex),panobinostat,PTK2,RELA	ADK,ALDH1B1,ALKBH5,APEX1,B3GALT6,CASP8,CAVIN1,CD59,CDCA5,CDH5,CLGN,CNN3,COMT,DHCR24,DSG2,E2F4,EIF4E,EIF4EBP1,ENO1,ENPP1,EPPK1,FGFR1OP2,FOXA1,FTH1,FXN,GALT,GAPDH,GIPC1,GPX4,HDAC9,HES1,KLF9,L3MBTL3,LAMA5,LAMP2,LMOD1,MRPL52,NCOA2,NDUFB10,NDUFV1,NPM1,NRF1,NRP2,NUDT19,NUP62,NUSAP1,OXCT1,PARD3,PBX1,PCK2,PDHA1,PIAS3,PPFIBP1,PTP4A2,SCARB1,SIRT1,SLC12A7,SLC4A7,SLC7A1,SMURF2,SOX11,TMOD2,TPD52L1,TPX2,ZWINT	65 (10)	9				AKT1,RASGRP2	beta-estradiol,FLNA,MYCN,RAD51
NF-Y	complex		3			-0.243	0.00762	0.0234	CREB (family),NF-Y (complex),NFYA,NFYC,NR3C2	ACTC1,ADK,CCND1,CNN3,COMT,FAS,FGFR1OP2,FTH1,FXN,MT-ND3,NCOA2,NFIA,PDHB,PKM,PPFIBP1,QKI,TGM2	17 (5)	5		MIR122A/B (family)		PKM
CLCF1	cytokine		2			-0.686	0.00766	0.0415	CLCF1,ERK1/2 (family),IL6ST,JNK (family),P38 MAPK (family),STAT1,STAT3	ANK1,APH1A,APOBEC3B,ATP5F1B,ATP5F1D,BRMS1L,CASP6,CASP8,CCND1,COBL,ENO1,EZR,GPX4,GSTP1,HES1,HMOX1,IMMT,MAPT,MT-ND3,NDUFB9,NDUFV1,NPM1,NRP2,PKM,PRKCE,PRKCZ,PSME1,RAB27A,RXRA,SDC2,SLC16A1,SOX11,STK11,TGM2	34 (7)	7	OSMI-1	bisindolylmaleimide I,CHD4,U0126		POMC	NDUFA11
CDKN2C	transcription regulator	-0.047	2			0.469	0.0078	0.0475	CCND1,CDK2,CDK4/6 (family),CDK6,CDKN2C,NFKB (complex),RB1	ACTC1,ALDH1B1,ATP5ME,CASP8,CCNL1,COQ5,DHCR24,E2F4,ENO1,ENPP1,EZR,FAS,FTH1,GSTP1,HDAC9,HES1,HMOX1,IPMK,KMT2A,KRAS,LAMP2,MRPL11,MRPL55,MRPL9,NCOR2,NDUFB10,NDUFV1,NUP62,NUSAP1,PKP4,QKI,RAB27A,SLC12A7,SLC7A1,SOX11,STBD1,TEAD1,TFRC,TGM2,TIAM1,TMOD2	41 (7)	6	LDB1,SMARCB1	acetate			CDK4
NONO	transcription regulator	0.051	2			0	0.00784	0.0405	AKT (family),AR,CDKN2A,CHEK1,ERK1/2 (family),NFKBIA,NONO	APH1A,B3GALT6,BCAT1,CCND1,CDCA5,CLGN,CNN3,DEK,DSG2,DYNLRB1,E2F4,ENO1,EPPK1,EZR,FAS,FOXA1,GABARAP,GIPC1,GPX4,HES1,HMOX1,HOXB9,HSPA8,KRAS,LAMA5,LMOD1,MAPT,MICB,MT-ND3,NDUFV1,NPM1,NRF1,NRP2,NUDT19,NUSAP1,OXCT1,PDHA1,PIAS3,PKM,POLD3,PPFIBP1,PRKCZ,PTP4A2,RAB27A,SCARB1,SH3GLB2,SLC4A7,SMURF2,TFRC,TPD52L1,TPM1,TPP1,TPX2,USP10,VRK1,ZWINT	56 (7)	6	PAX3-FOXO1	GRIN2A		GATA2,GCH1
CCDC85A	other		2			0.302	0.00785	0.0133	CCDC85A,EIF2A,ERN1	CCND1,DERL2,FAS,IKBKB,PCK2,PDHA1,PDHB,PDHX,PVR,SELENOS,SLC7A1	11 (3)	2	SMARCB1			ERN1
TMPRSS6	peptidase		2			0	0.00804	0.022	MMP9,SMAD2,TMPRSS6	CCND1,CDH5,GPX4,HES1,HMOX1,IREB2,NABP1,PBX1,PRDX1,RPL10A,TPM1,TPM3	12 (3)	3					PROM1
ETS1/ ETS2:CDKN2A Gene	group		2			-0.655	0.00808	0.0334	CDKN2A,ETS1,ETS1/ ETS2:CDKN2A Gene,ETS2	BCAT1,CCND1,CDCA5,CDH5,DEK,DYNLRB1,EIF4EBP1,ESRRB,GABARAP,HMOX1,HOXB9,KRAS,LAMA5,LAMB1,NPM1,POLD3,PPFIBP1,RAB27A,TPM1,TPP1,VRK1	21 (4)	3
curcumin	chemical drug		1			-0.728	0.00815	0.0255	curcumin	CCND1,CD59,FAS,FTH1,GSTP1,HMOX1,HSPA8,IKBKB,KATNA1,KLF9,MAPT,MARCKSL1,PIAS3,SCARB1,SOX11,TFRC,UBE2E2	17 (1)	1				FGF21,FTL,HSP27 (family),MAP2,NOS3,TFRC	beta-estradiol,CDK4,corticosterone,EP300,ERN1,FOS,heme,HSPD1,IDH2,MDM2,NOS (family),PDE1 (family),PI3K (family),SP1,SP4
USP20	peptidase		2			-0.617	0.00822	0.0339	AR,CHEK1,DIO2,NFKB (complex),RELA,SLC7A11,SNAI2,TRAF6,USP20	ALDH1B1,BSG,CASP8,CD59,CDCA5,CIRBP,CLGN,CNN3,DHCR24,DSG2,ENPP1,EPPK1,FAS,FOXA1,FTH1,GIPC1,GPX4,HDAC9,LAMA5,LAMP2,LMOD1,MARCKSL1,MICB,MT-ND3,NUDT19,NUP62,NUSAP1,OXCT1,PCK2,PIAS3,PKM,PRMT1,PTP4A2,QKI,SLC12A7,SLC7A1,TFRC,TGM2,TMOD2,TPD52L1,TPX2,ZWINT	42 (9)	8
CLPP	peptidase	0.083	1	Inhibited	biased	-2.53	0.00824	0.0286	CLPP	ALAS1,ATP5F1B,DLD,ECI2,ENO1,GAPDH,IDH3A,PDHA1,PDHB,TKT	10 (1)	1	ONC206	OSM			ACADVL,IDH2,PHB1
UCHL1	peptidase	0.077	1			-1.414	0.0083	0.0164	UCHL1	ADCY9,ATP5F1B,GPX4,HDAC9,ITPRIP,JMY,PSME1,TBPL1	8 (1)	1	MYCN	aminochrome 1		beta-estradiol,SCP2	ERN1,MDM2
mifepristone	chemical drug		1			1.069	0.00857	0.0312	mifepristone	ALAS1,BCAT1,CASP8,CCND1,FAS,FOXA1,FTH1,KLF9,KRAS,LAMA5,NCOR2,NQO2,SCARB1,TRIM13	14 (1)	1				beta-estradiol,GAS6,MDM2	ADM,ARID4B,CYP2C19,FOS,HSPD1,KLF13,LAMA2,NME2,NOS3,OSM,SPP1
PROM1	other		1			0	0.00865	0.0161	PROM1	CDH5,DHCR24,DSG2,PKM	4 (1)	1	AKT1,beta-estradiol,cobalt chloride,MYCN,SP1	AGT,glutamine,let-7 (includes others),SP600125,STAT5B,TMPRSS6		PI3K (family),PKM
propylthiouracil	chemical drug		2			1.155	0.00878	0.0233	DIO1,DIO2,DIO3,propylthiouracil	ANK3,BCL11A,CARHSP1,CIRBP,EMB,KLF9,MAPT,MARCKSL1,MOXD1,OXCT1,RBP4,SLC16A1	12 (4)	4				ALDH1A3	DIO1,levothyroxine,MAP2,MYT1,NOS (family)
IDH2	enzyme	0.001	2			-1.89	0.00884	0.0193	ATM,IDH2	ADH5,CCND1,HMOX1,MICB,PKM,TGM2,TKT	7 (2)	2	KDM4B,KDM8,metribolone,PCGEM1,Perm1	CAMK2 (family),CLPP,curcumin,ESRRG,HMPL-306,molybdenum disulfide		PKM
ethoxyquin	chemical toxicant		2		biased	0.378	0.00884	0.0208	CYCLOOXYGENASE (family),ethoxyquin,NQO1	CCND1,ENO1,FTH1,GSTP1,HMOX1,MT-ND3,PKM	7 (3)	3				TRPC3
nesiritide	biologic drug		3			-1.521	0.00891	0.0408	CREB (family),ERK1/2 (family),nesiritide,NFKB (complex),NPR1,NPR3,RGS4,SMAD2,SMAD3	ADK,ALDH1B1,APH1A,CCND1,CD59,CDH5,COMT,ENO1,ENPP1,ESRRB,EZR,FGFR1OP2,FTH1,FXN,HDAC9,HES1,LAMB1,LAMP2,MAPT,MBNL1,MT-ND3,NCOA2,NUP62,PKM,PPFIBP1,PPM1E,PRKCZ,QKI,SLC12A7,SLC7A1,SMAD5,TGM2,TMOD2,TPM1,TPM3	35 (9)	6
AGRN	other	-0.005	2			-0.174	0.00911	0.0364	AGRN,Cdc42,CREB1,ERK (family),ERK1/2 (family),GRIN1,PAK1,RAC (family),SRC	ALAS1,APH1A,ARHGAP35,CAVIN1,CCND1,CDC20,CDH5,CDK19,EIF4A1,EIF4EBP1,ENO1,EZR,FAS,FRMD6,HES1,HMOX1,LAMB1,LAMP2,MAPT,MARCKSL1,MYH10,NRP2,PKM,PLXNA2,PRKCZ,RBP4,RPS7,SCARB1,SLC16A1,SLC19A1,SLC4A7,SOX11,TGM2	33 (9)	9		mirdametinib,molybdenum disulfide		GRIN1,MAP2
DPYSL3	enzyme	0.071	2			0.632	0.00913	0.0154	DPYSL3,EZR,SRC,VIM	CAVIN1,CCND1,CDH5,EIF4EBP1,ENO1,FAS,GPX4,SCARB1,SLC4A7,TFRC	10 (4)	3		MYCN
SERPIND1	other		2			-0.365	0.00927	0.0418	F2,NOS3,PRKAA (family),PRKAA2,SERPIND1,STK11	ADH5,ALAS1,ALDH1B1,ATP5F1D,BSG,CCND1,CORO1C,EIF4A1,ENO1,GAPDH,GSTP1,HDAC9,HMOX1,HYOU1,LAMP2,LMCD1,NDUFB9,NDUFV1,NPEPL1,NUP62,PCK2,PKM,SAC3D1,SIRT1,SLC12A7,SLC16A1,SLC7A1,TGM2,TKT,USP19	30 (6)	5	chondroitin sulfate B			NOS3
cabergoline	chemical drug		2			0.707	0.0094	0.0279	cabergoline,DRD5,GROWTH HORMONE (family)	CCND1,COMT,DDT,GSTP1,HES1,HMOX1,SCARB1,SIRT1	8 (3)	2					GROWTH HORMONE (family),POMC
diclofenac	chemical drug		1			0	0.0094	0.0208	diclofenac	BCAT1,CCND1,EIF4A1,EIF4EBP1,KLF9,KRAS,SLC16A1,SLC7A1	8 (1)	1	CYP2C19			PIK3C2A	15-deoxy-delta-12,14 -PGJ 2,FOS,KCNA3
HOXB9	transcription regulator	0.101	2			1.667	0.00943	0.0312	ATM,HOXB9,SMAD2	ADH5,CCND1,CDH5,HES1,MICB,SMURF2,TGM2,TPM1,TPM3	9 (3)	3	PAX3-FOXO1,PCGF2	BAHCC1,TWIST2		TGFB2
phosphate	chemical - endogenous mammalian		1			-1.667	0.00943	0.011	phosphate	ADK,ECSIT,ENPP1,HMOX1,MTPN,NCOR2,NDUFB10,NPM1,SLTM	9 (1)	1				SPP1	AKT1
17,18-epoxy-5,8,11,14-eicosatetraenoic acid	chemical - endogenous mammalian		2			-0.302	0.00948	0.0145	17,18-epoxy-5,8,11,14-eicosatetraenoic acid,EIF2A,ERN1	CCND1,DERL2,FAS,IKBKB,PCK2,PDHA1,PDHB,PDHX,PVR,SELENOS,SLC7A1	11 (3)	2	4-(4-(3-(4-trifluoromethoxy-phenyl)ureido)cyclohexyloxy)benzoic acid				ERN1
4-(4-(3-(4-trifluoromethoxy-phenyl)ureido)cyclohexyloxy)benzoic acid	chemical reagent		2			-0.302	0.00948	0.0146	4-(4-(3-(4-trifluoromethoxy-phenyl)ureido)cyclohexyloxy)benzoic acid,EIF2A,ERN1	CCND1,DERL2,FAS,IKBKB,PCK2,PDHA1,PDHB,PDHX,PVR,SELENOS,SLC7A1	11 (3)	2				17,18-epoxy-5,8,11,14-eicosatetraenoic acid	ERN1
MINK1	kinase	-0.028	2	Activated		2	0.00951	0.0497	AKT (family),ERK1/2 (family),MAPK14,MAPK9,MINK1,NR3C1,PRKACA	ALAS1,APH1A,B3GALT6,CASP6,CDH5,DHCR24,DLD,E2F4,EIF4E,ENO1,EZR,FAS,GAPDH,GPX4,GSTP1,HES1,HMOX1,IDH3A,KLF9,LRRC8A,MAPT,MARCKSL1,MPC2,MYH10,NRF1,NRP2,PCK2,PDHA1,PDHB,PKM,PRDX1,PRKCZ,SCARB1,SLC4A7,SMURF2,TGM2	36 (7)	6		ADP		PRKACA
IND S1	chemical - kinase inhibitor		1			1.342	0.00951	0.0244	IND S1	ATP5F1B,ATP5F1D,ENO1,GLOD4,PRDX1	5 (1)	1
mizoribine	chemical drug		2			-1.732	0.00957	0.0304	HSPD1,ILK,ITGB1,mizoribine	ADH5,CCND1,CLPP,DLD,EIF4EBP1,HSPA8,IKBKB,KRAS,MT-ND3,PDHA1,PDHB,TGM2	12 (4)	4					HSPD1,ILK
tin protoporphyrin IX	chemical drug		2			1.155	0.00957	0.0266	ATF1,CREB (family),tin protoporphyrin IX	ADK,CCND1,COMT,FAS,FGFR1OP2,FTH1,FXN,HMOX1,MT-ND3,NCOA2,PPFIBP1,QKI	12 (3)	3
MEOX2	transcription regulator		2			1.134	0.0101	0.0349	CDKN2A,MEOX2,NFKB (complex)	ALDH1B1,BCAT1,CCND1,CDCA5,DEK,DYNLRB1,ENPP1,FAS,FTH1,GABARAP,HDAC9,HMOX1,HOXB9,KRAS,LAMP2,NPM1,NUP62,POLD3,PPFIBP1,RAB27A,SLC12A7,SLC7A1,TFRC,TGM2,TMOD2,TPM1,TPP1,VRK1	28 (3)	2		PDGF (complex)
zinc	chemical drug		1			-1.134	0.0102	0.0208	zinc	ENO1,FAS,HMOX1,IREB2,NPM1,TFRC,TGM2	7 (1)	1	cimetidine	beta-estradiol		AKT1,GRIN2A	CDK4,HIF1 (complex),MDM2,PDE1 (family),TFRC
AGTRAP	G-protein coupled receptor	0.059	1		biased	-0.577	0.0103	0.008	AGTRAP	ENO1,HMOX1,PKM	3 (1)	1				FOS,PKM
Go6983	chemical drug		1			-1.732	0.0103	0.0208	Go6983	PRDX1,PRKCE,SCARB1	3 (1)	1					FOS,TRPV4
MAPK11	kinase		1			-0.577	0.0103	0.0125	MAPK11	FAS,HMOX1,PRDX1	3 (1)	1	arsenite,beta-estradiol,cytarabine,INSULIN (family)	SP600125		FOS,MAPKAPK2,MEF2C,MSK1/2 (family)
PHGDH	enzyme	0.143	1		biased	-0.577	0.0103	0.0232	PHGDH	PCBP2,PKM,SIRT1	3 (1)	1	MYCN	FGF21,TFRC,TGFB2		PKM
dihydroartemisinin	chemical drug		1			-0.577	0.0103	0.0254	dihydroartemisinin	CCND1,FTH1,GPX4	3 (1)	1					CDK4,MDM2
epinephrine	chemical - endogenous mammalian		1		biased	1.732	0.0103	0.0256	epinephrine	CCND1,FTH1,TFRC	3 (1)	1	FGF21,INSULIN (family),nicotine	ACVRL1,hemin		TFRC
ferrostatin-1	chemical reagent		1			0.577	0.0103	0.0333	ferrostatin-1	FTH1,GPX4,TFRC	3 (1)	1					TFRC
levomenthol	chemical drug		2		biased	0.577	0.0103	0.0194	levomenthol,TRPM8	CIRBP,GPX4,HES1	3 (2)	2
metyrapone	chemical drug		1			0.577	0.0103	0.0128	metyrapone	ALAS1,PCK2,SCARB1	3 (1)	1				ascorbic acid,FOS,POMC	corticosterone,CYP2C19
oltipraz	chemical drug		1		biased	-0.577	0.0103	0.0237	oltipraz	FTH1,GSTP1,IKBKB	3 (1)	1				AGT,TRPC3	ACE2,RPS6KB1
KLHL42	enzyme		2			0	0.0104	0.0218	KLHL42,SMAD2	CDH5,HES1,HMOX1,KATNA1,TPM1,TPM3	6 (2)	2
Integrin α5/β	complex		2			0.333	0.0105	0.0161	INTEGRIN α5/β (complex),RAS (family),SRC	CAVIN1,CCND1,ENO1,HMOX1,NPM1,PRDX1,PVR,SCARB1,SLC4A7	9 (3)	2
SFTPA1	transporter		2	Inhibited		-2.502	0.0106	0.0462	ERK1/2 (family),NFKB (complex),SFTPA1,STAT1	ALDH1B1,APH1A,APOBEC3B,CASP6,CASP8,CCND1,ENO1,ENPP1,EZR,FAS,FRMD6,FTH1,HDAC9,HES1,HMOX1,LAMP2,MAPT,NUP62,PKM,PRKCE,PRKCZ,PSME1,SLC12A7,SLC7A1,TFRC,TGM2,TMOD2	27 (4)	4	GATA6	15-deoxy-delta-12,14 -PGJ 2,INSULIN (family),U0126			ERN1,FOS,PDK4
3-hydroxybutyric acid	chemical - endogenous mammalian		1			0	0.0109	0.0061	3-hydroxybutyric acid	HMOX1,MPC2	2 (1)	1	FGF21			K+
CL097	chemical reagent		1		biased	1.414	0.0109	0.0093	CL097	FAS,MICB	2 (1)	1
CNOT3	other	0.066	1		biased	-1.414	0.0109	0.0199	CNOT3	ALDH1B1,MAD1L1	2 (1)	1					PDK4
DDX1	enzyme	0.139	1		biased	0	0.0109	0.0116	DDX1	ATXN2,TAF15	2 (1)	1
FBXL5	enzyme		1			-1.414	0.0109	0.0195	FBXL5	FTH1,TFRC	2 (1)	1					TFRC
FTMT	enzyme		1			1.414	0.0109	0.0205	FTMT	FTH1,TFRC	2 (1)	1	SP1			TFRC	FTL
HNF4α dimer	complex		1		biased	1.414	0.0109	0.02	HNF4α DIMER (complex)	GAPDH,PCK2	2 (1)	1				PON1
MSI1	other	-0.023	1			0	0.0109	0.0199	MSI1	CDC20,HES1	2 (1)	1					INSULIN (family)
R-etodolac	chemical drug		1			-1.414	0.0109	0.0239	R-etodolac	CCND1,RXRA	2 (1)	1
RBPJK/HAT1/NICD/P300	complex		1		biased	1.414	0.0109	0.0483	RBPJK/HAT1/NICD/P300 (complex)	CCND1,HES1	2 (1)	1
RNF4	transcription regulator		1			1.414	0.0109	0.0166	RNF4	HES1,TCF20	2 (1)	1	beta-estradiol,SRPK2			SP1
TMT1B	enzyme		1		biased	0	0.0109	0.0149	TMT1B	GPX4,HMOX1	2 (1)	1
TRPC3	ion channel		1			0	0.0109	0.0317	TRPC3	CCND1,JPH1	2 (1)	1	beta-estradiol,ethoxyquin,oltipraz,PLCG1	U73122
bremelanotide	biologic drug		2			-1.414	0.0109	0.0097	bremelanotide,MC1R,MC3R	HMOX1,SDC2	2 (3)	2
glyburide	chemical drug		1			0	0.0109	0.0084	glyburide	HMOX1,SCARB1	2 (1)	1				FOS,K+
miR-376a-5p (miRNAs w/seed UAGAUUC)	mature microRNA		1		biased	0	0.0109	0.0123	miR-376a-5p (miRNAs w/seed UAGAUUC)	SLC16A1,SRSF11	2 (1)	1
temuterkib	chemical drug		1			-1.414	0.0109	0.01	temuterkib	GPX4,HMOX1	2 (1)	1
O-1602	chemical reagent		2			0.378	0.0111	0.0458	AKT (family),CREB (family),ERK1/2 (family),O-1602	ADK,APH1A,B3GALT6,CCND1,COMT,DHCR24,E2F4,ENO1,EZR,FAS,FGFR1OP2,FXN,GPX4,HES1,HMOX1,MAPT,MT-ND3,NCOA2,NDUFV1,NRF1,NRP2,PKM,PPFIBP1,PRKCZ,QKI,SCARB1,SLC4A7,SMURF2	28 (4)	3
chondroitin sulfate B	chemical - endogenous mammalian		2			1.89	0.0111	0.0481	chondroitin sulfate B,CTSK,CTSV,ERK1/2 (family),FGFR2,MMP2,NFKB (complex),PTN	ALDH1B1,APH1A,CCND1,CD2AP,ENO1,ENPEP,ENPP1,EZR,FAS,FTH1,HDAC9,HES1,HMOX1,KBTBD11,LAMB1,LAMP2,MAPT,NUP62,PDHA1,PKM,PRKCZ,RXRA,SIRT1,SLC12A7,SLC7A1,TFRC,TGM2,TMOD2	28 (8)	7				SERPIND1
15-deoxy-delta-12,14 -PGJ 2	chemical - endogenous mammalian		1			0	0.0111	0.0333	15-deoxy-delta-12,14 -PGJ 2	ACTC1,CCND1,CDH5,E2F4,FTH1,GSTP1,HMOX1,LAMB1,PRDX1,SCARB1	10 (1)	1		diclofenac		FOS,HSD11B1	CDK4,GATA6,HSP27 (family),NOS3,SERPINA1,SFTPA1,SP1,SPP1
GATA6	transcription regulator	0.043	1			-0.632	0.0111	0.0226	GATA6	ACTC1,DLD,ECSIT,ESRRB,FKBP14,FOXA1,HES1,NFIA,NUSAP1,STARD13	10 (1)	1		15-deoxy-delta-12,14 -PGJ 2,MYCN,SPP1		ACVRL1,beta-estradiol,COL4A2,LAMB2,SFTPA1	MYLK
Hif1	complex		1		biased	0	0.0112	0.0245	HIF1 (complex)	HMOX1,PKM,SLC16A1,TFRC	4 (1)	1	AGT,AKT1,cobalt chloride,ethyl protocatechuate,HDAC4,INSULIN (family)	ascorbic acid,cadmium chloride,SP600125,U0126,zinc		ADM,CA9,EPO,PDGF (complex),PKM,TFRC	GROWTH HORMONE (family)
laduviglusib	chemical drug		1	Activated		2	0.0112	0.0213	laduviglusib	ESRRB,HES1,NDUFB9,NRF1	4 (1)	1				SPP1	INSULIN (family),NFKB2
rutaecarpine	chemical - endogenous non-mammalian		2			-1	0.0112	0.0233	CYP1A2,rutaecarpine	CCND1,ECI2,QKI,SCARB1	4 (2)	2
hexamethylene bisacetamide	chemical reagent		1	Activated		2.236	0.0116	0.0235	hexamethylene bisacetamide	ALAS1,HSPA8,NPM1,RPL18,TFRC	5 (1)	1				MAP2,SP1,TFRC
pirarubicin	chemical drug		3			0.447	0.0116	0.0248	CHEK2,MAPK12,pirarubicin,TOP2 (family)	ADH5,CCND1,NCOR2,NFIA,PRDX1	5 (4)	3
NME2	kinase		2			-0.378	0.0116	0.0281	CDC42,NME2,SMAD2	CCND1,CDH5,HES1,HMOX1,SCARB1,TPM1,TPM3	7 (3)	2	GnRH analog,MYCN,PAX3-FOXO1	mifepristone,uranyl nitrate
GnRH analog	biologic drug		2			1.414	0.0117	0.0286	CDC42,ERK1/2 (family),GnRH analog,RAC1	ACAA2,APH1A,CASP8,CCND1,CIB1,EIF4EBP1,EML2,ENO1,EZR,FAS,GABARAP,HMOX1,IK,MAPT,NDUFB1,PABPC1,PAWR,PKM,PPM1E,PRKCZ,PVR,RAN,RBMS1,SCARB1,SF1,SLC7A6,SMAD5,SNX3,TAF15,TERF1,TPM1,VAT1	32 (4)	4				beta-estradiol,KRT10,MAP2,NME2,RYK	ESRRG,GSTO1
GUCA1A	other		3			-0.243	0.012	0.0358	ATF6,CREB (family),cyclic GMP,GUCA1A,GUCY (family),GUCY2D,LIPE	ADK,CCND1,COMT,FAS,FGFR1OP2,FXN,HYOU1,LMF1,MARCKSL1,MT-ND3,PPFIBP1,PVR,QKI,RAN,RBP4,RXRA,SCARB1	17 (7)	4
GUCA1B	other		3			-0.243	0.012	0.0358	ATF6,CREB (family),cyclic GMP,GUCA1B,GUCY (family),GUCY2D,LIPE	ADK,CCND1,COMT,FAS,FGFR1OP2,FXN,HYOU1,LMF1,MARCKSL1,MT-ND3,PPFIBP1,PVR,QKI,RAN,RBP4,RXRA,SCARB1	17 (7)	4	nilvadipine,NRL
GATA2	transcription regulator		1			0	0.0121	0.0214	GATA2	CDH5,HMOX1,PBX1,TEAD1,TFRC,TGM2	6 (1)	1	butyric acid,MEF2C,MYCN,N(G)-monomethyl-D-arginine,NONO,STAT5B	BAHCC1,beta-estradiol		KLF1,LCN2,SERPINA1,TFRC	PRG2
icariin	chemical drug		2			0.905	0.0124	0.027	CREB (family),icariin	ADCY9,ADK,CCND1,COMT,FAS,FGFR1OP2,FXN,MT-ND3,NCOA2,PPFIBP1,QKI	11 (2)	2
ifenprodil	chemical drug		2			0.943	0.0126	0.0372	CREB (family),GRIN1,GRIN2A,GRIN3A,ifenprodil	ADK,ANK3,CCND1,COMT,FAS,FGFR1OP2,FXN,HDAC9,HSPA8,MT-ND3,NCOA2,PPFIBP1,QKI,RAN,RPS29,RPS7,SOX11,TTC9C	18 (5)	4					GRIN1,GRIN2A
molybdenum disulfide	chemical reagent		1	Inhibited		-2.333	0.0129	0.025	molybdenum disulfide	ALDH1B1,FTH1,HMOX1,LAMA5,LMCD1,LMOD1,MYH10,PVR,TPM1	9 (1)	1				SPP1	AGRN,CKB,COL4A2,IDH2
HOXB7	transcription regulator		2			0.209	0.013	0.0492	BMP4,CREBBP,ERK1/2 (family),ETS1,FGF2,HOXB7	ALAS1,APH1A,CDH5,DEK,EIF4EBP1,ENO1,EZR,FAS,FTH1,HES1,HMOX1,KATNA1,KRAS,LAMA5,LAMB1,MAPT,NABP1,PBX1,PKM,PRKCZ,SDC2,SIRT1,SMAD5	23 (6)	5	PCGF2
debromohymenialdisine	chemical - kinase inhibitor		2	Inhibited	biased	-2.065	0.0131	0.0337	CDK1,CHEK1,CHEK2,debromohymenialdisine,GSK3 (family),NFKB (complex)	ADH5,ALDH1B1,CCND1,CDC20,ENPP1,FAS,FTH1,HDAC9,HMOX1,LAMP2,MICB,NCOR2,NDUFB10,NUP62,SLC12A7,SLC7A1,TFRC,TGM2,TMOD2	19 (6)	5
CKB	kinase	0.04	2			-0.378	0.0132	0.033	CKB,GPX4,SMAD2	CDH5,HES1,HMOX1,PRDX1,TFRC,TPM1,TPM3	7 (3)	2	AKT1,beta-estradiol,ESRRA	mirdametinib,molybdenum disulfide
HAO1	enzyme		2			1.134	0.0132	0.0232	AMPK (complex),HAO1,NOS3	ADH5,GSTP1,HMOX1,IDH3A,NRF1,PDHB,SIRT1	7 (3)	2		cadmium chloride		NOS3
mirdametinib	chemical drug		1			1.414	0.0134	0.0436	mirdametinib	ADH5,CCND1,ESRRB,LAMA5,LAMB1,PKM,SIRT1,TFRC	8 (1)	1				let-7 (includes others),TFRC	AGRN,CKB,LAMA2,PKM
MECP2:MEF2C gene	complex		2			0	0.0134	0.0179	MECP2,MECP2:MEF2C gene,MEF2C	ACTC1,ANK1,ATP5MG,ATP5MK,FTH1,HDAC9,INPP5A,NEXN,TIAM1,TPM1	10 (3)	2					MEF2C
treprostinil	chemical drug		2			-1.043	0.0136	0.0334	NFKB (complex),PPARD,treprostinil	ACAA2,ALDH1B1,CCND1,ECI2,ENO1,ENPP1,FAS,FTH1,HDAC9,HMOX1,LAMP2,NDUFB10,NUP62,OXCT1,PKM,SCARB1,SIRT1,SLC12A7,SLC7A1,STBD1,TFRC,TGM2,TMOD2	23 (3)	2
allopregnanolone	chemical - endogenous mammalian		2	Activated		2.041	0.0138	0.0475	allopregnanolone,CREB (family),CRH,NFKB (complex),PRKCA	ADK,ALDH1B1,CCND1,COMT,ENPP1,FGFR1OP2,FTH1,FXN,HDAC9,HES1,HMOX1,LAMP2,MT-ND3,NCOA2,NUP62,PPFIBP1,PRKCE,QKI,SCARB1,SLC12A7,SLC7A1,TFRC,TGM2,TMOD2	24 (5)	4				FOS,GRIN2A	corticosterone,POMC
GSTO1	enzyme	-0.048	3			0.392	0.0138	0.0467	AKT (family),CREB (family),GSTO1,RYR1	ADK,B3GALT6,CCND1,COMT,DHCR24,E2F4,FAS,FGFR1OP2,FXN,GPX4,HES1,HMOX1,LAMA5,MT-ND3,NCOA2,NDUFV1,NRF1,NRP2,PBX1,PKIB,PPFIBP1,QKI,SCARB1,SLC4A7,SMURF2,TIAM1	26 (4)	3		GnRH analog		ascorbic acid,LMO7
T3/TR/RXR	complex		1		biased	1.342	0.0139	0.0232	T3/TR/RXR (complex)	CCND1,ENO1,KLF9,NRF1,SCARB1	5 (1)	1	EP300			DIO1,MDM2,THRSP
cytarabine	chemical drug		1		biased	1.342	0.0139	0.0253	cytarabine	APOBEC3B,FAS,GAPDH,PPP1CA,TRIAP1	5 (1)	1		NT5C2,RYK		ATP7A,FDXR,MAPK11,MDM2,TGFB2
3,4,3',4'-tetrachlorobiphenyl	chemical toxicant		2	Inhibited		-2	0.0143	0.0282	3,4,3',4'-tetrachlorobiphenyl,CYP1A1	CCND1,COMT,ECI2,QKI	4 (2)	2
ARID4B	transcription regulator	0.05	1			-1	0.0143	0.0169	ARID4B	ARMCX5,EMB,HTATIP2,PLXNA2	4 (1)	1		mifepristone		HTATIP2
CD300LF	other		1	Activated	biased	2	0.0143	0.0203	CD300LF	ACAA2,ECI2,MPC2,PCK2	4 (1)	1
capsaicin	chemical drug		1			-1	0.0143	0.0448	capsaicin	CCND1,GPX4,HMOX1,RXRA	4 (1)	1				FOS,INSULIN (family),NOS3,TGFB2	TRPV4
pifithrin alpha	chemical reagent		1			0	0.0143	0.0151	pifithrin alpha	FAS,GPX4,HMOX1,SIRT1	4 (1)	1					MDM2,SPP1
resatorvid	chemical drug		1			1	0.0143	0.0195	resatorvid	APOBEC3B,IKBKB,PKM,SCARB1	4 (1)	1				let-7 (includes others)	PKM
ristocetin	chemical toxicant		2			-1	0.0143	0.0309	PRKCQ,ristocetin,VWF	CCND1,EZR,HES1,PRKCE	4 (3)	2
trimethoprim	chemical drug		2			-1	0.0143	0.0264	CYP1A2,CYP2C9,trimethoprim,TYMS	CCND1,ECI2,FAS,QKI	4 (4)	3					CYP2C19
HDAC1:RBL2:E2F4,E2F5:TFDP1,TFDP2; HDAC1:RBL1:E2F4:TFDP1,TFDP2:CDK1 gene	complex		2			0.258	0.0144	0.0383	CDK1,E2F4,HDAC1,HDAC1:RBL2:E2F4,E2F5:TFDP1,TFDP2; HDAC1:RBL1:E2F4:TFDP1,TFDP2:CDK1 gene,RBL1,RBL2,TFDP1	APEX1,CASP8,CDC20,E2F4,FAS,HCFC1,HES1,NDUFB10,SIRT1,SMURF2,SOX11,TGM2,TMEM11,TPX2,XRCC3	15 (7)	6
voltage-gated calcium channel	complex		2			1.265	0.0147	0.0321	CACNA1C,CACNA2D2,ITPR2,L-TYPE CALCIUM CHANNEL (complex),SRC,SYNJ1,T-TYPE CALCIUM CHANNEL (complex),VOLTAGE-GATED CALCIUM CHANNEL (complex)	CAVIN1,CCND1,ENO1,ENPP1,HSPA8,LAMP2,MAPT,SCARB1,SLC4A7,TPR	10 (8)	7	K+,POMC	felodipine,nitrendipine
BAHCC1	other	0.104	1		biased	-0.577	0.0147	0.0176	BAHCC1	HOXB9,KLF9,PBX1	3 (1)	1					GATA2,HOXB9
HSP27	group		1			-0.577	0.0147	0.0223	HSP27 (family)	CASP8,EIF4EBP1,MAPT	3 (1)	1	ADP,arsenite,beta-estradiol,curcumin,HDAC4,heme,metribolone,PDGF (complex)	15-deoxy-delta-12,14 -PGJ 2		FOS
PRKACA	kinase	0.072	1		biased	1.732	0.0147	0.043	PRKACA	ALAS1,CCND1,MYH10	3 (1)	1	AGT,CAMKK1,INSULIN (family),MINK1,phenformin,TR4161	SP600125		CA9,ERN1,FOS,GRIN1,MAP2,NOS (family),SDC1	CACNA1C,NOS3
SUB1	transcription regulator	-0.189	1			1.732	0.0147	0.0348	SUB1	CCND1,NDUFB10,NDUFB9	3 (1)	1				FOS,MDM2
moexipril	chemical drug		2			0.577	0.0147	0.0165	ACE,ACE2,moexipril	ATP5F1B,CASP8,SMURF2	3 (3)	2					ACE2
MRN	complex		2	Activated		2.121	0.0149	0.0226	ATM,ATR,FANCD2,MRN (complex),RPA1	ADH5,CCND1,FAS,GPX4,HMOX1,MICB,TGM2,TPD52L1	8 (5)	4
sapanisertib	chemical drug		2			-1.414	0.0149	0.0312	CRTC1,EIF2AK4,EIF4EBP1,sapanisertib	CCND1,CLPP,HMOX1,IDH3A,PABPC1,PCK2,PDHB,SCARB1	8 (4)	4
ARHGAP5	enzyme	0.012	2			0.378	0.015	0.0353	ARHGAP5,CDC42,RAC (family),RAS HOMOLOG (family),SMAD2	CCND1,CDH5,HES1,HMOX1,SCARB1,TPM1,TPM3	7 (5)	4		MIR122A/B (family)
growth hormone	group		1			-0.378	0.015	0.0426	GROWTH HORMONE (family)	CCND1,COMT,DDT,GSTP1,HES1,SCARB1,SIRT1	7 (1)	1	nicotine	cabergoline,HIF1 (complex)		AKT1,CYP2C19,EPO,FGF21,FOS,INSULIN (family),KLF10,PDK4,SP1,SPP1,STAT5B
MSK1/2	group		2			0.535	0.0153	0.0339	ATF1,CREB (family),EIF4EBP1,MSK1/2 (family),NFKB (family)	ADK,CCND1,CLPP,COMT,FAS,FGFR1OP2,FTH1,FXN,HMOX1,MT-ND3,NCOA2,PPFIBP1,QKI,TGM2	14 (5)	4	MAPK11			FOS
ACADVL	enzyme	0.01	3			0.258	0.0154	0.0459	ACADVL,ATF6,CREB (family),RYR2	ADK,COMT,FAS,FGFR1OP2,FXN,HYOU1,LMF1,LPCAT2,MT-ND3,NCOA2,PPFIBP1,PVR,QKI,RAN,SIRT1	15 (4)	4	beta-estradiol,ESRRA	CLPP
KLF10	transcription regulator		2			0	0.0162	0.0375	KLF10,SMAD2	CCND1,CDH5,HES1,HMOX1,TPM1,TPM3	6 (2)	2	beta-estradiol,GROWTH HORMONE (family),OSM	U0126		POMC
LEFTY	group		2			-0.816	0.0162	0.0306	LEFTY (family),SMAD2	CDH5,HES1,HMOX1,SMAD5,TPM1,TPM3	6 (2)	2
MEF2C	transcription regulator	0.042	1			0.816	0.0162	0.0162	MEF2C	ACTC1,ATP5MG,ATP5MK,FTH1,HDAC9,TPM1	6 (1)	1	AGT,beta-estradiol,CAMK2 (family),CDK5R1,EP300,MAPK11,NKX2-5,NRL	HDAC4,LDB1,MECP2:MEF2C gene		ACE2,BLK,CACNA1C,FOS,GATA2,TROPOMYOSIN (family)	SMYD1
PCGEM1	other		1		biased	1.633	0.0162	0.0292	PCGEM1	DHCR24,ENO1,GAPDH,PDHA1,PDHB,PKM	6 (1)	1				IDH2,PDK4,PGD,PKM
DTNBP1	other	-0.019	2			1.069	0.0163	0.0387	CREB (family),DTNBP1,HDAC3,MAPK3	ACTC1,ADK,CCND1,CDH5,COMT,FAS,FGFR1OP2,FXN,HMOX1,MT-ND3,NCOA2,PPFIBP1,QKI,SLC4A7	14 (4)	4				GRIN1,GRIN2A
U0126	chemical drug		1			1	0.0163	0.0381	U0126	CCND1,CCNL1,CDH5,EIF1AX,EIF4EBP1,GSTA4,HMOX1,LAMB1,LAMP2,MRPL22,PABPC1,PAWR,TGM2,TPM1,TPM3,ZWINT	16 (1)	1				AGT,beta-estradiol,let-7 (includes others)	ADAPTOR PROTEIN 1 (complex),AKT1,CDK4,CDK5R1,CLCF1,FLNA,FOS,GRIN1,HIF1 (complex),KLF10,MDM2,NOS3,PARVA,POMC,RPS6KB1,SFTPA1,SP1,SPP1,TGFB2
RAD51	enzyme		2			-0.258	0.0164	0.0456	ATR,CHEK1,RAD51,wortmannin	CASP8,CCND1,EIF1AX,EZR,FAS,GPX4,GSTP1,HMOX1,KRAS,MICB,NUSAP1,PPT1,SCARB1,TFRC,TPM1	15 (4)	4	AGT	panobinostat			PSMD14,PSME3
SUN1	other	-0.889	2			1.414	0.0166	0.0321	ATM,H2AX,POM121/POM121C,SUN1	ADH5,CCND1,HMOX1,LTO1,MICB,PKM,TGM2,TPR	8 (4)	3
ARVib-31	chemical reagent		1		biased	-1.134	0.0169	0.04	ARVib-31	CCND1,CDCA5,DHDDS,NUSAP1,PRDX1,TPX2,ZWINT	7 (1)	1					AKT1
ARVib-7	chemical reagent		1		biased	-1.134	0.0169	0.04	ARVib-7	CCND1,CDCA5,DHDDS,NUSAP1,PRDX1,TPX2,ZWINT	7 (1)	1					AKT1
berberine	chemical drug		1			-1.89	0.0169	0.0304	berberine	BSG,CASP8,CCND1,FAS,HMOX1,SCARB1,SOX11	7 (1)	1				NOS (family)	CDK4,FOS,INSULIN (family),MDM2,MYLK
PANX3	other		2			-0.426	0.0172	0.0382	CREB (family),CREB1,PANX3	ADK,ALAS1,ARHGAP35,CCND1,CDK19,COMT,FAS,FGFR1OP2,FRMD6,FXN,HMOX1,MARCKSL1,MT-ND3,MYH10,NCOA2,NRP2,PLXNA2,PPFIBP1,QKI,RBP4,SLC16A1,SLC19A1	22 (3)	2
E 6201	chemical drug		2		biased	-1	0.0173	0.0356	E 6201,MAP2K1,MAP3K1	CCND1,CDH5,ENO1,FAS,HMOX1,NUDT19,PRDX1,TGM2,ZWINT	9 (3)	2
PNPLA8	enzyme	0.002	2			0.775	0.0175	0.0416	ATF6,JNK (family),MAPK9,PNPLA8	BRMS1L,CCND1,CDH5,EIF4E,FAS,GAPDH,HES1,HMOX1,HYOU1,LMF1,MARCKSL1,PVR,RAN,RXRA,TGM2	15 (4)	4	MAC (complex)
CHD4	enzyme	-0.041	1		biased	0	0.0178	0.0312	CHD4	BCL11A,ELAVL2,FAS,HMOX1	4 (1)	1				KLF1	CLCF1
KDM4B	enzyme	-0.067	1		biased	1	0.0178	0.0247	KDM4B	ENO1,GAPDH,PCK2,PKM	4 (1)	1	beta-estradiol			IDH2,LCN2,PKM
KLF1	transcription regulator		2			-1	0.0178	0.0429	BCL11A,KLF1	BCL11A,BSG,MBNL1,TFRC	4 (2)	2	CHD4,EP300,EPO,GATA2,SP1			TFRC
Perm1	other		1	Activated	biased	2	0.0178	0.0369	Perm1	ATP5F1B,NDUFV1,NRF1,PDHB	4 (1)	1				ESRRA,ESRRG,IDH2
IFT88	other	-0.169	2			1.155	0.018	0.0413	CREB (family),IFT88,NOS3	ADH5,ADK,CCND1,COMT,FAS,FGFR1OP2,FXN,GSTP1,MT-ND3,NCOA2,PPFIBP1,QKI	12 (3)	2				NOS3
CACNA1C	ion channel		2			0.832	0.0184	0.0455	CACNA1C,CREB (family),PRKCA	ADK,CCND1,COMT,ENO1,FAS,FGFR1OP2,FXN,HES1,LAMP2,MT-ND3,NCOA2,PPFIBP1,QKI	13 (3)	3	AGT,MEF2C,MRTFB,nicotine	felodipine,nilvadipine,nitrendipine,PRKACA
MAP2	other	-0.001	2			0.426	0.0189	0.041	CREB (family),CREB1,MAP2	ADK,ALAS1,ARHGAP35,CCND1,CDK19,COMT,FAS,FGFR1OP2,FRMD6,FXN,HMOX1,MARCKSL1,MT-ND3,MYH10,NCOA2,NRP2,PLXNA2,PPFIBP1,QKI,RBP4,SLC16A1,SLC19A1	22 (3)	2	AGRN,AGT,curcumin,GnRH analog,hexamethylene bisacetamide,MRTFB,OSM,PRKACA	CDK5R1,EWSR1-FLI1,propylthiouracil,U73122,USP3
TFRC	transporter	0.875	1			0.632	0.019	0.0482	TFRC	ATP5F1B,ATP5F1D,ATP5MG,FTH1,HMOX1,NDUFB1,NDUFB10,NDUFB9,NDUFV1,SOX11	10 (1)	1	AGT,cobalt chloride,curcumin,epinephrine,EPO,FTMT,GATA2,hexamethylene bisacetamide,HIF1 (complex),KLF1,mirdametinib,Rhox5,SLC9A9	ascorbic acid,BT2,FBXL5,FDX2,FDXR,ferric ammonium citrate,ferrostatin-1,LCN2,NUBP1,PGD,zinc		NDUFA11	FOS,PHGDH,TGFB2
1,5-bis-(dihexyl-N-nitrosoamino)-2,4-dinitrobenzene	chemical reagent		2			1.732	0.0201	0.0193	1,5-bis-(dihexyl-N-nitrosoamino)-2,4-dinitrobenzene,NOS3,VASP	ADH5,CCND1,GSTP1	3 (3)	2				NOS3
HSPD1	enzyme	0.005	1		biased	1.732	0.0201	0.0208	HSPD1	ADH5,CLPP,MT-ND3	3 (1)	1	acetaminophen,HSPE1,MEL T1,MYCN	curcumin,mifepristone,mizoribine,puromycin aminonucleoside,SFLLRN (PAR1-activator),TRPC4AP,uranyl nitrate		OSM
KLF1	transcription regulator		1			-0.577	0.0201	0.0268	KLF1	BCL11A,BSG,TFRC	3 (1)	1	CHD4,EP300,EPO,GATA2,SP1			TFRC
TRPV4	ion channel		1		biased	-0.577	0.0201	0.0142	TRPV4	FAS,HMOX1,SIRT1	3 (1)	1	vildagliptin	capsaicin,Go 6976,Go6983		FOS	NOS3
coumarin	chemical drug		2			1	0.0208	0.0464	coumarin,CYP (family),diethylnitrosamine,G6PC1,NQO1	CASP8,CCND1,CELF1,ENO1,GSTP1,HMOX1,HYOU1,MT-ND3,PKM	9 (5)	5
ABCB10	transporter	-0.119	1			0	0.0209	0.0266	ABCB10	ASL,SLC7A1	2 (1)	1	cobalt chloride,LDB1,MYCN			heme
ADP	chemical - endogenous mammalian		1		biased	0	0.0209	0.0249	ADP	BSG,HMOX1	2 (1)	1				FOS,HSP27 (family),MAPKAPK2,MYLK,NOS3,RPS6KB1,thromboxane A2	MINK1,RASGRP2
COPS7B	other	-0.079	1		biased	0	0.0209	0.0263	COPS7B	NPM1,RPL6	2 (1)	1				RPS6KB1
HTATIP2	transcription regulator	-0.135	1		biased	0	0.0209	0.0442	HTATIP2	CCND1,PKM	2 (1)	1	ARID4B,ESRRA				PKM
KLF13	transcription regulator		1			1.414	0.0209	0.0204	KLF13	ALAS1,KLF9	2 (1)	1	EP300	mifepristone
KRT10	other	-0.841	1		biased	-1.414	0.0209	0.0481	KRT10	CCND1,IKBKB	2 (1)	1	GnRH analog,nicotine,POMC	bisindolylmaleimide I			AKT1
N-chlorotaurine	chemical - kinase inhibitor		1		biased	0	0.0209	0.0287	N-chlorotaurine	HMOX1,PRDX1	2 (1)	1
PARP2	enzyme	-0.015	1			0	0.0209	0.0126	PARP2	FAS,SIRT1	2 (1)	1
PDE	group		1		biased	0	0.0209	0.025	PDE (family)	HMOX1,NRF1	2 (1)	1	INSULIN (family),POMC	papaverine,Ro 20-1724		FOS
PDGF-AB	complex		1		biased	0	0.0209	0.0368	PDGF-AB (complex)	CCND1,HMOX1	2 (1)	1				FOS
PDZK1	other		1		biased	1.414	0.0209	0.0279	PDZK1	DHCR24,SCARB1	2 (1)	1	beta-estradiol,SCP2
SDC1	enzyme	0.02	1			-1.414	0.0209	0.0367	SDC1	SDC2,TGM2	2 (1)	1	FOS,PRKACA	PAX3-FOXO1		AKT1
asiatic acid	chemical reagent		1			0	0.0209	0.0101	asiatic acid	FAS,SIRT1	2 (1)	1				INSULIN (family)
clotrimazole	chemical drug		1		biased	1.414	0.0209	0.0491	clotrimazole	ALAS1,CCND1	2 (1)	1				ascorbic acid	CYP2C19
glycerol	chemical - endogenous mammalian		1			-1.414	0.0209	0.0314	glycerol	HMOX1,SCARB1	2 (1)	1	Ro 20-1724	INSULIN (family)		AGT,thromboxane A2
griseofulvin	chemical drug		1		biased	0	0.0209	0.018	griseofulvin	ALAS1,HMOX1	2 (1)	1
mesalamine	chemical drug		1			-1.414	0.0209	0.0224	mesalamine	HMOX1,TPM3	2 (1)	1
pemetrexed polyglutamate	chemical - endogenous mammalian		2			0	0.0209	0.0173	GART,pemetrexed polyglutamate,TYMS	CCND1,FAS	2 (3)	2
protoporphyrin IX	chemical - endogenous mammalian		1			-1.414	0.0209	0.0183	protoporphyrin IX	FXN,HMOX1	2 (1)	1					NOS (family)
trans-stilbene oxide	chemical reagent		1		biased	-1.414	0.0209	0.0214	trans-stilbene oxide	GSTP1,HMOX1	2 (1)	1
vitamin MK 7	chemical drug		1			1.414	0.0209	0.0459	vitamin MK 7	GPX4,HMOX1	2 (1)	1
LDB1	transcription regulator	0.26	1			1.604	0.0211	0.0492	LDB1	ALDH1B1,BCL11A,CDH5,COMT,FTH1,HS1BP3,LMCD1,MYH10,OXCT1,PBX1,RERE,RNPEP,RXRA,SLC16A1	14 (1)	1				ABCB10,CDKN2C,INSULIN (family),TGFB2	MEF2C
RNF187	enzyme	-0.06	1		biased	-0.816	0.0212	0.0423	RNF187	CASP8,CCND1,DCP1B,HMOX1,MOV10,TRIAP1	6 (1)	1					MDM2,NFKB2
SUMO2	enzyme	0.045	1			0	0.0218	0.0408	SUMO2	CD59,HSPA8,MOXD1,STUB1	4 (1)	1	FOS			AGT	HLA-G
etiracetam	chemical drug		2			-1	0.0218	0.037	CYP1A2,CYP2C9,CYP2E1,etiracetam	CCND1,ECI2,HMOX1,QKI	4 (4)	3					CYP2C19
tioconazole	chemical drug		2			-1	0.0218	0.037	CYP1A2,CYP2C9,CYP2E1,tioconazole	CCND1,ECI2,HMOX1,QKI	4 (4)	3					CYP2C19
RAB11	group		2			0.378	0.0237	0.05	MMP2,NADPH OXIDASE (complex),RAB11 (family),RAB11A,RGS4	CCND1,ESRRB,HMOX1,MBNL1,PPM1E,SCARB1,TFRC	7 (5)	4
cadmium chloride	chemical toxicant		1			-1.134	0.0237	0.0496	cadmium chloride	CCND1,EIF4E,FTH1,GAPDH,HMOX1,PKM,PRDX1	7 (1)	1				FOS,PKM	EPO,HAO1,HIF1 (complex)
miR-21-5p (and other miRNAs w/seed AGCUUAU)	mature microRNA		1		biased	-0.378	0.0237	0.0371	miR-21-5p (and other miRNAs w/seed AGCUUAU)	CDH5,FAS,FTH1,GPX4,HMOX1,PITHD1,TPM1	7 (1)	1	AGT,metribolone,PI3K (family)	acetaminophen,beta-estradiol			TGFB2
propylthiouracil	chemical drug		1			1.89	0.0237	0.0359	propylthiouracil	ANK3,BCL11A,CARHSP1,EMB,MAPT,MOXD1,OXCT1	7 (1)	1				ALDH1A3	DIO1,levothyroxine,MAP2,MYT1,NOS (family)
LMO7	enzyme	0.049	2	Activated		2.53	0.0243	0.0444	LMO7,MRTFA	ACTC1,ACTG1,CNN2,COL25A1,COMT,DIAPH3,EPPK1,EZR,MAPT,MYH10	10 (2)	2	beta-estradiol,GSTO1	GRIN1
MRTFB	transcription regulator	0.042	1	Activated	biased	2.333	0.0248	0.0495	MRTFB	ACTG1,CNN2,COL25A1,DIAPH3,EPPK1,EZR,MYH10,SDC2,TPM1	9 (1)	1	paraquat			ADM,CACNA1C,FLNA,ILK,MAP2,TGFB2	LCN2,PRG2
SDF4	other	-0.055	2			0.535	0.0254	0.0455	ERN1,JNK (family),SDF4	BRMS1L,DERL2,FAS,HES1,HMOX1,IKBKB,PDHA1,PDHB,PDHX,PVR,RXRA,SELENOS,SLC7A1,TGM2	14 (3)	2					ERN1
GnRH analog	biologic drug		1			1.279	0.0258	0.0404	GnRH analog	ACAA2,CASP8,CIB1,EIF4EBP1,EML2,FAS,GABARAP,IK,NDUFB1,PABPC1,PPM1E,PVR,RAN,RBMS1,SF1,SLC7A6,SMAD5,SNX3,TAF15,TERF1,TPM1,VAT1	22 (1)	1				beta-estradiol,KRT10,MAP2,NME2,RYK	ESRRG,GSTO1
CLPB	transcription regulator	0.145	1	Inhibited	biased	-2.236	0.0262	0.0483	CLPB	IDH3A,NDUFB10,NDUFB9,PDHA1,PDHB	5 (1)	1					NDUFA11
ascorbic acid	chemical - endogenous mammalian		1			-0.447	0.0262	0.0494	ascorbic acid	CASP8,FAS,FTH1,IREB2,TFRC	5 (1)	1	clotrimazole,GSTO1,metyrapone			FTL,NOS3,SPP1	ERN1,HIF1 (complex),TFRC
lomefloxacin	chemical drug		2	Inhibited		-2.236	0.0262	0.0295	CASP8,CYP1A2,lomefloxacin	CCND1,ECI2,FAS,HMOX1,QKI	5 (3)	3				MDM2
MYT1	transcription regulator		2			-1	0.0262	0.0392	CDK1,MYT1	CDC20,MAPT,NDUFB10,STEAP3	4 (2)	2	beta-estradiol	propylthiouracil,SPP1
LIG1	enzyme	0.093	2			-1.134	0.0263	0.046	ATM,CHEK2,H2AX,LIG1	ADH5,CCND1,HMOX1,MICB,NCOR2,PKM,TGM2	7 (4)	3
paraquat	chemical toxicant		1		biased	0.378	0.0263	0.0344	paraquat	FAS,GSTP1,HMOX1,KIAA1217,LAMP2,SIRT1,UBXN7	7 (1)	1				CCL19,MRTFB
AR7	chemical reagent		1			0.577	0.0264	0.0348	AR7	HSPA8,LAMP2,PSME1	3 (1)	1
BLK	kinase		1			-0.577	0.0264	0.0396	BLK	FRMD6,HDAC9,NEXN	3 (1)	1	MEF2C
ML385	chemical reagent		1			0.577	0.0264	0.0136	ML385	FAS,GPX4,HMOX1	3 (1)	1				SPP1
betaine	chemical - endogenous mammalian		1		biased	1.732	0.0264	0.039	betaine	ATP5ME,ESRRB,NRF1	3 (1)	1				ESRRG
heme	chemical - endogenous mammalian		1			-1.732	0.0264	0.0444	heme	ALAS1,HMOX1,SCARB1	3 (1)	1	ABCB10,EPO	curcumin,hemin		AKT1,HSP27 (family),LCN2,MAPKAPK2	FGF21
miR-18a-5p (and other miRNAs w/seed AAGGUGC)	mature microRNA		1		biased	-1.732	0.0264	0.0439	miR-18a-5p (and other miRNAs w/seed AAGGUGC)	CCND1,KRAS,PIAS3	3 (1)	1
OSMI-1	chemical reagent		2			0.905	0.027	0.048	EIF2A,ERN1,OSMI-1	CCND1,DERL2,FAS,IKBKB,PCK2,PDHA1,PDHB,PDHX,PVR,SELENOS,SLC7A1	11 (3)	3				CLCF1,ERN1
EPO	cytokine		1			-0.707	0.0271	0.0485	EPO	ANK1,FAS,FXN,GAPDH,KMT2A,SIRT1,SPTAN1,TFRC	8 (1)	1	beta-estradiol,cobalt chloride,GROWTH HORMONE (family),HIF1 (complex)	cadmium chloride,erastin,N(G)-monomethyl-D-arginine,TGFB2		AKT1,FOS,heme,INPP5D,K+,KLF1,NOS3,NOSIP,OSM,PLCG1,RPS6KB1,SPP1,STAT5B,TFRC
NU-6027	chemical drug		2			-1.633	0.0271	0.0456	ATR,CDK1,CDK2,NU-6027	CDC20,FAS,MICB,NCOR2,NDUFB10,RAB27A	6 (4)	3
GRIN2A	ion channel		2			-0.707	0.0296	0.0491	GRIN1,GRIN2A	ANK3,COMT,HSPA8,RAN,RPS29,RPS7,SOX11,TTC9C	8 (2)	2	1-aminocyclopropane-1-carboxylic acid,allopregnanolone,DTNBP1,nicotine,OSM,zinc	besonprodil,beta-estradiol,coenzyme Q10,delucemine,felbamate,ifenprodil,levothyroxine,N-(2-indanyl)glycinamide,neramexane,UK-240455			NONO,SP1,TGFB2
hemin	chemical - endogenous mammalian		1			-0.447	0.0301	0.0423	hemin	FTH1,FXN,GSTP1,HDAC9,HMOX1	5 (1)	1				FTL,NOS3	corticosterone,epinephrine,FGF21,heme,SPP1
SP4	transcription regulator	-0.373	2			0	0.0305	0.0372	RAS (family),SP4	ADH5,CCND1,HMOX1,NPM1,PRDX1,PVR	6 (2)	2	beta-estradiol	curcumin		GRIN1,PAX3-FOXO1
ERN1	kinase		1			0.333	0.0317	0.0395	ERN1	DERL2,FAS,IKBKB,PDHA1,PDHB,PDHX,PVR,SELENOS,SLC7A1	9 (1)	1	beta-estradiol,C5,CCDC85A,EPHX2,OSMI-1,phenformin,PRKACA,rotenone,SRPK2	17,18-epoxy-5,8,11,14-eicosatetraenoic acid,4-(4-(3-(4-trifluoromethoxy-phenyl)ureido)cyclohexyloxy)benzoic acid,ascorbic acid,curcumin,FGF21,nicotine,SDF4,SFTPA1,UCHL1		SMARCB1,WFS1	INSULIN (family)
NTRK dimer	complex		2			-0.378	0.0322	0.0456	NTRK DIMER (complex),RAS (family),SHC1	CCND1,FTH1,GSTP1,HMOX1,NPM1,PRDX1,PVR	7 (3)	2
(2-(2-(4-methylthiazol-5-yl)ethoxy)-2-oxoethyl)triphenylphosphonium bromide	chemical reagent		1			0	0.0334	0.0424	(2-(2-(4-methylthiazol-5-yl)ethoxy)-2-oxoethyl)triphenylphosphonium bromide	NRF1,SIRT1	2 (1)	1
ACE2	peptidase		1		biased	-1.414	0.0334	0.0356	ACE2	CASP8,SMURF2	2 (1)	1	MEF2C	moexipril,oltipraz
NCKAP1L	other		1		biased	-1.414	0.0334	0.0389	NCKAP1L	ANK3,TMOD1	2 (1)	1
P2RX7	ion channel		1			-1.414	0.0334	0.0481	P2RX7	GPX4,HMOX1	2 (1)	1	INPP5D,SP1			thromboxane A2
PDE1	group		2			0	0.0334	0.0296	cyclic GMP,NADPH OXIDASE (complex),PDE1 (family)	HMOX1,MARCKSL1	2 (3)	2		curcumin,zinc
PGD	enzyme	0.081	2			-1.414	0.0334	0.0311	NADPH OXIDASE (complex),PGD	HMOX1,TFRC	2 (2)	2	KDM8,PCGEM1,SPP1	PAX3-FOXO1			TFRC
SCP2	transporter	0.006	1			0	0.0334	0.0477	SCP2	BSG,SCARB1	2 (1)	1	UCHL1	acetaminophen,uranyl nitrate		PDZK1
TRPV2	ion channel		1			1.414	0.0334	0.0303	TRPV2	CASP8,FAS	2 (1)	1		beta-estradiol
coal tar	chemical drug		1		biased	-1.414	0.0334	0.0382	coal tar	GSTP1,HMOX1	2 (1)	1
fucoxanthin	chemical drug		2			0	0.0334	0.0409	fucoxanthin,FYN	HMOX1,MAPT	2 (2)	2
kawain	chemical - endogenous non-mammalian		1			-1.414	0.0334	0.0147	kawain	FAS,HMOX1	2 (1)	1
mini-GAGR	chemical reagent		1		biased	0	0.0334	0.0484	mini-GAGR	GPX4,HMOX1	2 (1)	1
mir-224	microRNA		1			0	0.0334	0.0373	mir-224	KRAS,PAK4	2 (1)	1					DIO1
K+	chemical - endogenous mammalian		1			0.577	0.0336	0.034	K+	GAPDH,HSPA8,PPP1CA	3 (1)	1	3-hydroxybutyric acid,EPO,glyburide	AGT,chlorthalidone,ESRRG		corticosterone,FOS,INSULIN (family),VOLTAGE-GATED CALCIUM CHANNEL (complex)
Rhox5	transcription regulator		1			1.732	0.0336	0.0375	Rhox5	IDH3A,KLF9,TFRC	3 (1)	1	metribolone,SP1			TFRC
SATB2	transcription regulator	-0.08	1			0.577	0.0336	0.046	SATB2	ENPP1,PLXNA2,SDC2	3 (1)	1				SPP1
triadimefon	chemical toxicant		2		biased	0.577	0.0336	0.0443	CYP (family),triadimefon	ADH5,ALAS1,HMOX1	3 (2)	2
perphenazine	chemical drug		2			-1.89	0.0354	0.05	CYP1A2,DRD2,DRD5,perphenazine	CCND1,ECI2,HMOX1,IKBKB,QKI,TPP1,TUBB6	7 (4)	3
HMPL-306	chemical drug		2			0.577	0.0417	0.0481	HMPL-306,IDH1,IDH2	BCAT1,PKM,TKT	3 (3)	2					IDH2
EPHX2	enzyme	-0.061	1			-1.414	0.0481	0.0421	EPHX2	HES1,MAPT	2 (1)	1	AGT,FOS			ERN1	AKT1
Meg3	other		1		biased	0	0.0481	0.0469	Meg3	HES1,PKM	2 (1)	1					PKM
NOS3	enzyme		1			1.414	0.0481	0.0375	NOS3	ADH5,GSTP1	2 (1)	1	1,5-bis-(dihexyl-N-nitrosoamino)-2,4-dinitrobenzene,2,4-diamino-6-hydroxypyrimidine,acetaminophen,ADP,AGT,AKT1,allopurinol,ascorbic acid,CAMKK1,capsaicin,coenzyme Q10,curcumin,EPO,ESRRA,felodipine,GCH1,HAO1,hemin,IFT88,INSULIN (family),metribolone,nicotine,NOS (family),papaverine,SERPIND1,SP1,SPP1,vildagliptin	15-deoxy-delta-12,14 -PGJ 2,corticosterone,deoxycorticosterone acetate,mifepristone,N(G)-monomethyl-D-arginine,NOSIP,POMC,PRKACA,SP600125,STO-609,TRPV4,U0126
PDK4	kinase		1			0	0.0481	0.0475	PDK4	KRAS,PKM	2 (1)	1	beta-estradiol,corticosterone,EP300,ESRRA,ESRRG,FGF21,GROWTH HORMONE (family),KDM8,PCGEM1	CNOT3,INSULIN (family),SFTPA1,STAT5B,TGFB2
chlorambucil	chemical drug		1			0	0.0481	0.0418	chlorambucil	DEK,FAS	2 (1)	1
PSME3	peptidase	-0.057	1		biased	0.577	0.0508	0.0403	PSME3	ENO1,GAPDH,PKM	3 (1)	1	AGT	RAD51		PKM
(TP53,TP63,TP73):(PPP1R13B,TP53BP2):FAS Gene	complex		1		biased	1	0.0615	0.0219	(TP53,TP63,TP73):(PPP1R13B,TP53BP2):FAS Gene	FAS	1 (1)	1
2,5-hexanedione	chemical toxicant		1		biased	1	0.0615	0.0219	2,5-hexanedione	FAS	1 (1)	1
COL4A2	other	-0.02	1		biased	1	0.0615	0.0219	COL4A2	FAS	1 (1)	1	AGT,ESRRA,GATA6	butyric acid,molybdenum disulfide,SP600125
LILRB4	other		1		biased	-1	0.0615	0.0219	LILRB4	FAS	1 (1)	1	HLA-G,niflumic acid
SC-58125	chemical drug		1		biased	1	0.0615	0.0219	SC-58125	FAS	1 (1)	1
TMBIM1	other	-0.092	1		biased	-1	0.0615	0.0219	TMBIM1	FAS	1 (1)	1
TRA	transmembrane receptor		1		biased	-1	0.0615	0.0219	TRA	FAS	1 (1)	1
ZNF385B	other		1		biased	1	0.0615	0.0219	ZNF385B	FAS	1 (1)	1
cimetidine	chemical drug		1		biased	1	0.0615	0.0219	cimetidine	FAS	1 (1)	1				zinc	CYP2C19
niflumic acid	chemical drug		1		biased	1	0.0615	0.0219	niflumic acid	FAS	1 (1)	1				LILRB4
acetaldehyde	chemical - endogenous mammalian		1			0	0.0646	0.047	acetaldehyde	KLF9,SIRT1	2 (1)	1				FOS
HLA-G	other		1			1	0.119	0.0467	HLA-G	FAS	1 (1)	1		SUMO2		LILRB4
TRAF5	transporter	-0.075	1		biased	1	0.119	0.0437	TRAF5	FAS	1 (1)	1		beta-estradiol
verticillin A	chemical reagent		1		biased	1	0.119	0.0464	verticillin A	FAS	1 (1)	1					EHMT2

## Sheet: Diseases and Bio Functions
Diseases and Bio Functions for My Projects->Andrea Gallio->2024-05-29_AndreaGallio 100424 - p<0.05->C v H All
Categories	Functions	Diseases or Functions Annotation	p-Value	Predicted Activation State	Activation z-score	Notes	Bias-corrected z-score	Molecules	# Molecules
Hematological System Development and Function	hematocrit	Hematocrit	3.98e-06		1.655		0.838	CD59,SCARB1,PRDX1,HMOX1,IREB2,E2F4,P4HTM,FOXA1,PBX1,STEAP3,NCOR1,TFRC,TGM2	13
Hematological System Development and Function, Organismal Development, Tissue Morphology	quantity	Quantity of blood	7.99e-06		-0.177		-0.788	CD59,SAMD1,SLC7A1,MAEA,IKBKB,SCARB1,TUSC2,MEN1,HMOX1,IREB2,TPM3,E2F4,EIF2AK1,PBX1,STK11,CCND1,STEAP3,NCOR1,RAB27A,TFRC,TGM2,CASP8	22
Developmental Disorder, Hereditary Disorder, Metabolic Disease, Neurological Disease, Organismal Injury and Abnormalities	pyruvate decarboxylase deficiency	Pyruvate decarboxylase deficiency	1.4e-05					PDHB,DLD,PDHX,PDHA1	4
Connective Tissue Development and Function, Hematological System Development and Function, Hematopoiesis, Organismal Development, Tissue Morphology	quantity	Quantity of red blood cells	1.75e-05		-0.645		-1.038	CD59,SAMD1,SLC7A1,MAEA,SCARB1,TUSC2,HMOX1,IREB2,TPM3,E2F4,EIF2AK1,PBX1,CCND1,STEAP3,NCOR1,TFRC,TGM2,CASP8	18
Cell Death and Survival, Embryonic Development	cell death	Cell death of mesenchymal cells	8.29e-05		-0.239		0.303	SOX11,STK11,SMAD5,ATP2C1,CEP120,FAS,FTH1	7
Developmental Disorder, Hereditary Disorder, Metabolic Disease, Organismal Injury and Abnormalities	congenital lactic acidosis	Congenital lactic acidosis	8.75e-05					PDHB,DLD,MRPS16,PDHX,PDHA1	5
Cellular Movement	migration	Migration of carcinoma cell lines	0.000227	Increased	2.79		1.443	PTBP1,HTATIP2,PARD3,NRP2,PTP4A2,PKM,CIRBP,MEN1,KLF9,BSG,UBE2E2,RANGAP1,TBC1D14,STK11,QKI,RXRA,ENO1,PRKCZ,NPM1,TPX2,TFRC,DGCR8,SIRT1,BCAT1,KRAS,ACAA2,SLC7A1,EZR,TIAM1,HOXB9,USP10,HMOX1,PRMT1,LMCD1,UBA2,SETD6,SMAD5,CCND1,SMIM26,VPS28,GAPDH,FAS,PAK4,TGM2,CASP8	45
Embryonic Development, Tissue Morphology	conformational modification	Conformational modification of neural tube	0.00023					ATP2C1,IPMK,PAK4	3
Cancer, Organismal Injury and Abnormalities	growth	Growth of tumor	0.000263		1.924		0.491	PUM2,SMURF2,PKM,DSG2,MEN1,KLF9,ENPP1,MRPS18B,PRKCE,TAF15,PKP4,EZR,PABPC1,TIAM1,CORO1C,CDH5,LGALS8,ZC3H15,PARG,HES1,FAS,HTATIP2,WDR62,PTP4A2,NSD1,SLC16A1,RANGAP1,TKT,HSPA8,STK11,QKI,ESRRB,NCOR1,EIF4A1,HYOU1,GSTP1,NRF1,ENO1,GPX8,PRKCZ,NPM1,TPX2,EIF4EBP1,SIRT1,TCOF1,HOXB9,USP10,IDH3A,EIF4E,RAB27A,FTH1,APEX1,NCOA2,LAMB1,FRMD6,SLC4A7,PSMC4,ZBTB11,RXRA,STUB1,LAMTOR5,ASL,DGCR8,RPS29,IKBKB,PAWR,PRMT1,UBA…	100
Developmental Disorder, Hereditary Disorder, Neurological Disease, Organismal Injury and Abnormalities	autosomal recessive nonsyndromic mental retardation	Autosomal recessive nonsyndromic mental retardation	0.000315					ADK,WDR62,CRBN,HYCC1,TTI2,PDHX,ACBD6,L2HGDH,COQ5,VRK1	10
Embryonic Development, Tissue Morphology	conformational modification	Conformational modification of embryonic tissue	0.000423					LUZP1,ATP2C1,IPMK,PAK4	4
Energy Production, Molecular Transport, Nucleic Acid Metabolism, Small Molecule Biochemistry	concentration	Concentration of ATP	0.000554	Increased	2.28		1.544	ADK,PTP4A2,STOML2,PKM,FXN,PCYT2,SLC16A1,EEF2K,MPI,STK11,RXRA,LAMP2,MAPT,GAPDH,RAB27A,FAS,ENO1,ATP5F1B,SIRT1	19
Hematological Disease, Organismal Injury and Abnormalities	microcytosis	Microcytosis	0.000707		-1.724	bias	-0.906	STEAP3,NDFIP1,PRDX1,HMOX1,TFRC,IREB2	6
Cell Death and Survival, Organismal Injury and Abnormalities	apoptosis	Apoptosis of peripheral T lymphocyte	0.000877					EZR,PAWR,FAS	3
Cellular Function and Maintenance, Molecular Transport, Small Molecule Biochemistry	iron homeostasis	Iron homeostasis	0.000877					FXN,HMOX1,IREB2	3
Cellular Function and Maintenance, Gene Expression, Protein Synthesis, RNA Trafficking	recruitment	Recruitment of mRNA	0.000877					EIF4E,EIF4A1,EIF4EBP1	3
Cellular Development, Connective Tissue Development and Function, Tissue Development	maturation	Maturation of connective tissue cells	0.000959		0.928		0.684	STK11,SMAD5,CCND1,SUCO,IKBKB,HMOX1	6
Cellular Assembly and Organization	stabilization	Stabilization of cellular membrane	0.000959		-1.172	bias	-1.753	TPM3,CLASP2,PARD3,GABARAP,PRKCZ,ANK3	6
Cell Death and Survival	cell viability	Cell viability of lung cancer cell lines	0.00104		-0.446		-1.457	PRKCE,KRAS,HTATIP2,PABIR1,PKM,SF3A3,USP10,HMOX1,STK11,RXRA,STUB1,IK,PARG,GSTP1,NRF1,ENO1,PRKCZ,NPM1,VRK1,CASP8	20
Cellular Assembly and Organization	stabilization	Stabilization of plasma membrane	0.00107		-1.172	bias	-1.709	CLASP2,PARD3,GABARAP,PRKCZ,ANK3	5
Cancer, Cell Death and Survival, Organismal Injury and Abnormalities, Tumor Morphology	apoptosis	Apoptosis of cancer cells	0.00113	Increased	2.223		2.429	NCOR2,PRKCE,CD59,KRAS,IKBKB,PAWR,ZNF622,ATXN2,HMOX1,CASP6,SOX11,STK11,CCND1,TEAD1,HES1,FAS,ENO1,SIRT1,CASP8	19
Organ Morphology, Organismal Development, Reproductive System Development and Function	morphology	Morphology of gonad	0.00114					CD59,TBPL1,LIMK2,LRRC8A,CRBN,PICK1,NRP2,CAVIN1,NABP1,ALKBH5,EMC10,PITHD1,BSG,TKT,GPX4,STK11,CCND1,STUB1,CIB1,NCOA2,SIRT1,JMJD1C,KNSTRN	23
Cell Morphology	polarity	Polarity of neurons	0.00138					PARD3,STK11,PRKCZ,ANK3	4
Gene Expression, RNA Damage and Repair, RNA Post-Transcriptional Modification	stabilization	Stabilization of mRNA	0.00143					TAF15,PCID2,CARHSP1,PUM2,QKI,PABPC1,ALKBH5,CIRBP,APEX1,IREB2	10
Cancer, Organismal Injury and Abnormalities	growth	Growth of malignant tumor	0.00147		1.385		0.884	DLD,PUM2,PTP4A2,PKM,KMT2A,MEN1,SLC4A7,BSG,GPX4,STK11,RXRA,MLXIP,NCOR1,GSTP1,LAMTOR5,MRPS18B,PRKCZ,NPM1,TPX2,EIF4EBP1,DGCR8,SIRT1,RPS29,KRAS,SDC2,EZR,IKBKB,HMOX1,CDH5,ZNF207,DHCR24,UBA2,SOX11,CCND1,TEAD1,EIF4E,HES1,FTH1,TGM2	39
Gene Expression, RNA Post-Transcriptional Modification	binding	Binding of RNA	0.0015		0.469		0.624	KRAS,EIF4E,MOV10,RAN,EIF4EBP1,IREB2,TGM2	7
Connective Tissue Development and Function, Tissue Development	maturation	Maturation of connective tissue	0.0015		0.928		0.623	STK11,SMAD5,CCND1,SUCO,IKBKB,HMOX1,L3MBTL3	7
Cell Death and Survival, Embryonic Development	apoptosis	Apoptosis of mesenchymal cells	0.00153		-0.277		0.069	SOX11,SMAD5,ATP2C1,CEP120,FAS	5
Cancer, Organismal Injury and Abnormalities	growth	Growth of sarcoma	0.00153		-0.714		-1.119	RXRA,IKBKB,MRPS18B,NPM1,HMOX1	5
Cardiovascular Disease, Hematological Disease, Organismal Injury and Abnormalities	microcytic anemia	Microcytic anemia	0.00153		-1.432	bias	-0.672	STEAP3,NDFIP1,HMOX1,TFRC,IREB2	5
Cellular Response to Therapeutics	radiosensitivity	Radiosensitivity of lung cancer cell lines	0.00153		-0.314		0.209	CCND1,EIF4E,FTH1,APEX1,TGM2	5
Carbohydrate Metabolism	glycolysis	Glycolysis	0.00155		0.023		-0.385	PTBP1,CRBN,ALKBH5,PKM,IREB2,BSG,PLEKHA1,ENPP1,ESRRB,LAMP2,NCOR1,GSTP1,ENO1,BCAT1,ARHGAP29,KRAS,IKBKB,MBNL1,ATP5F1D,PDHA1,IDH3A,CCND1,GAPDH,CIB1	24
Hematological System Development and Function, Tissue Morphology	quantity	Quantity of myeloid cells	0.00162		0.06		0.019	CD59,PARD3,SAC3D1,NQO2,NDFIP1,ALKBH5,KMT2A,SCARB1,TUSC2,PRDX1,CNN2,IREB2,E2F4,EIF2AK1,STK11,STEAP3,MAPT,NCOR1,TFRC,SIRT1,L3MBTL3,PRKCE,KRAS,SAMD1,SLC7A1,MAEA,IKBKB,HMOX1,PRMT1,TPM3,SHARPIN,PBX1,SMAD5,CCND1,CIB1,FAS,DIAPH3,NCOA2,TGM2,CASP8	40
Carbohydrate Metabolism	glycolysis	Glycolysis of cells	0.00174		0.024		-0.338	BCAT1,ARHGAP29,KRAS,PTBP1,CRBN,ALKBH5,IKBKB,PKM,MBNL1,ATP5F1D,PDHA1,IREB2,BSG,IDH3A,PLEKHA1,ENPP1,ESRRB,LAMP2,NCOR1,GAPDH,GSTP1,CIB1,ENO1	23
Cellular Compromise	degeneration	Degeneration of cells	0.00186		-1.381		-0.313	BAG5,ALG10,PICK1,PPT1,SLC12A7,TMOD1,SCARB1,DCTN2,FXN,SLC4A7,IREB2,PSMC4,BSG,GPX4,STUB1,ESRRB,MAPT,ELAVL2,COL25A1,TFRC,SIRT1,COBL,CELF1,CASP6,ANK3,FAS,TGM2,CASP8,SPTAN1	29
Cancer, Organismal Injury and Abnormalities	metastasis	Metastasis of carcinoma cell lines	0.00203		1.459		0.703	BCAT1,CD59,HTATIP2,HOXB9,ALKBH5,PKM,SCARB1,CIRBP,PDHA1,BSG,RANGAP1,STK11,QKI,RXRA,SMIM26,FAS,ENO1,ASL	18
Hematological System Development and Function, Inflammatory Response, Tissue Morphology	quantity	Quantity of macrophages	0.00203		1.229		1.193	KRAS,PARD3,MAEA,ALKBH5,IKBKB,SCARB1,TUSC2,HMOX1,CNN2,PRMT1,SHARPIN,STK11,FAS,NCOA2,SIRT1,TGM2,CASP8	17
Cellular Movement	migration	Migration of cells	0.00208	Increased	2.192		0.349	RIC8A,PTBP1,CLASP2,PKM,DSG2,MEN1,KLF9,PVR,ENPP1,PLEKHA7,KNSTRN,BCAT1,PRKCE,TAF15,PIAS3,EZR,PABPC1,TIAM1,CORO1C,NFIA,CDH5,LMCD1,FOXA1,ZC3H15,VPS28,PARG,HES1,FAS,BUD31,BCL11A,DIAPH3,HTATIP2,WDR62,PTP4A2,SLC16A1,CNN2,PITHD1,RERE,UBE2E2,RANGAP1,HSPA8,STK11,QKI,CAMSAP3,ESRRB,UNK,NRF1,ENO1,PRKCZ,NPM1,TPX2,EIF4EBP1,SIRT1,TPD52L1,TCOF1,LRCH1,ARHGAP35,HOXB9,IPMK,NISCH,NEXN,MBNL1,USP10,DEK,TPM3,EIF4E,RAB27…	146
Cell Morphology	abnormal morphology	Abnormal morphology of reticulocytes	0.00209					E2F4,SLC7A1,STEAP3	3
Cell-To-Cell Signaling and Interaction, Hematological System Development and Function, Immune Cell Trafficking, Inflammatory Response	binding	Binding of bone marrow-derived macrophages	0.00209					CCND1,PKM,SCARB1	3
Cellular Development, Nervous System Development and Function, Tissue Development	differentiation	Differentiation of hippocampal neurons	0.00209					ATP2C1,ADH5,MAPT	3
Cell Morphology	polarity	Polarity of hippocampal neurons	0.00209					PARD3,PRKCZ,ANK3	3
Amino Acid Metabolism, Small Molecule Biochemistry	utilization	Utilization of glutamine	0.00209					PCK2,STK11,PRKCZ	3
Organ Morphology, Tissue Morphology	quantity	Quantity of glandular epithelial cells	0.00212		-0.277		-0.563	SLC4A2,CDK19,KRAS,FOXA1,HES1	5
Metabolic Disease, Organismal Injury and Abnormalities	metabolic acidosis	Metabolic acidosis	0.00216					SLC4A2,PDHB,DLD,SLC12A7,MRPS16,PDHX,SLC16A1,PDHA1	8
Cell Morphology	polarization	Polarization of central nervous system cells	0.00219					PARD3,MAPT,CDKL5,PRKCZ	4
Cellular Movement	cell movement	Cell movement of tumor cell lines	0.00226		1.832		0.01	PTBP1,PKM,MEN1,KLF9,PVR,ENPP1,PLEKHA7,KNSTRN,BCAT1,PRKCE,TAF15,EZR,PABPC1,TIAM1,CORO1C,CDH5,LMCD1,FOXA1,LGALS8,ZC3H15,VPS28,HES1,FAS,BUD31,BCL11A,HTATIP2,WDR62,PTP4A2,SLC16A1,CNN2,PITHD1,UBE2E2,RANGAP1,IMMT,STK11,QKI,ESRRB,NRF1,ENO1,PRKCZ,EIF4EBP1,NPM1,TPX2,SIRT1,TPD52L1,ARHGAP35,HOXB9,NISCH,MBNL1,USP10,TPM3,EIF4E,RAB27A,NCOA2,GIPC1,PARD3,ERC1,TBC1D14,RXRA,STUB1,MAD1L1,LAMTOR5,TFRC,DGCR8,APOBEC3B…	106
Organismal Development, Reproductive System Development and Function	morphology	Morphology of reproductive system	0.00237					CD59,TBPL1,CRBN,PICK1,NRP2,CAVIN1,ALKBH5,AIDA,PITHD1,BSG,TKT,GPX4,STK11,STUB1,EIF4EBP1,SIRT1,JMJD1C,KNSTRN,SAMD1,LIMK2,LRRC8A,NABP1,EMC10,ATXN2,CCND1,CIB1,PAK4,NCOA2	28
Cancer, Organismal Injury and Abnormalities	neoplasia	Neoplasia of carcinoma cell lines	0.00251		1.569		0.832	BCAT1,CD59,HTATIP2,STOML2,HOXB9,ALKBH5,PKM,SCARB1,CIRBP,PDHA1,BSG,RANGAP1,STK11,CCND1,QKI,RXRA,SMIM26,FAS,ENO1,ASL,DGCR8	21
Organismal Injury and Abnormalities, Reproductive System Disease	abnormal morphology	Abnormal morphology of internal genitalia	0.00251					CD59,TBPL1,COMT,PICK1,ALKBH5,SCARB1,RBP4,TUSC2,CIRBP,MEN1,BSG,E2F4,ELAVL2,SIRT1,JMJD1C,KNSTRN,SLC19A1,PRKCE,RBMS1,LIMK2,LRRC8A,NABP1,ATXN2,HMOX1,EEF2K,CCND1,APEX1,NCOA2	28
Hereditary Disorder, Organismal Injury and Abnormalities, Skeletal and Muscular Disorders	hereditary myopathy	Hereditary myopathy	0.00287					PPT1,CAVIN1,TMOD1,MT-ND3,RBP4,DCTN2,PDHX,DSG2,CHMP1A,SCO1,EMC2,COL25A1,CNN3,ASL,NUBPL,PCK2,CLPB,OXCT1,LMCD1,AP5Z1,FAS,CDKL5,CLN6,ECI2,VRK1,SPTAN1,ATP5MK,PDHB,NUP62,DLD,BAG5,AP5B1,COMT,TUBB6,ACTC1,NSD1,LMOD1,PCYT2,SLC16A1,EIF2AK1,MKS1,LAMP2,MAPT,TPM1,JPH1,INPP5A,SPART,PLCB1,PLEKHM2,KRAS,SDC2,NEXN,NDUFV1,MBNL1,HMOX1,PDHA1,TPM3,MRPL22,FKBP14,PNPO	60
Hematological System Development and Function, Tissue Morphology	quantity	Quantity of antigen presenting cells	0.00323		1.142		1.002	KRAS,PTBP1,PARD3,MAEA,ALKBH5,IKBKB,SCARB1,TUSC2,HMOX1,CNN2,PRMT1,SHARPIN,STK11,MAPT,FAS,BCL11A,NCOA2,SIRT1,TGM2,CASP8	20
Cancer, Organismal Injury and Abnormalities, Respiratory Disease	metastasis	Metastasis of lung cancer cell lines	0.00325		1.123		0.533	BCAT1,CD59,HTATIP2,STK11,RXRA,ALKBH5,SCARB1,CIRBP,ENO1,BSG	10
Cell Death and Survival, Organismal Injury and Abnormalities	apoptosis	Apoptosis of PBMCs	0.00327		-1.449		-1.709	LGALS8,EZR,PAWR,FAS	4
Cell Death and Survival	apoptosis	Apoptosis of germ cells	0.00331		-0.713	bias	0.27	CD59,TBPL1,LIMK2,PICK1,PTP4A2,ALKBH5,CIRBP,BSG,GPX4,CIB1,FAS,NCOA2,SIRT1,JMJD1C	14
Cell Death and Survival, Organismal Injury and Abnormalities	cell death	Cell death of bone marrow cells	0.00332		1.915		2.07	NQO2,PCBP2,MAD1L1,KMT2A,FAS,FTH1,EEF2K	7
Cell Death and Survival, Organismal Injury and Abnormalities	apoptosis	Apoptosis of kidney cancer cell lines	0.00337		0.502		0.678	UBA2,PKM,PAWR,FAS,HMOX1,TGM2	6
Inflammatory Disease, Inflammatory Response, Organismal Injury and Abnormalities, Respiratory Disease	chronic sinusitis	Chronic sinusitis	0.00368					TPM3,TKT,CAVIN1,ACTC1,ADH5,PKM,VAT1,TPM1,TPP1,SPTAN1	10
Connective Tissue Disorders, Organismal Injury and Abnormalities, Respiratory Disease, Skeletal and Muscular Disorders	abnormal morphology	Abnormal morphology of turbinate bone	0.00376					E2F4,TCOF1	2
Hematological Disease, Immunological Disease, Organismal Injury and Abnormalities	agranulocytosis	Agranulocytosis	0.00376					NQO2,HYOU1	2
Neurological Disease, Organismal Injury and Abnormalities, Psychological Disorders	amphetamine delusional disorder	Amphetamine delusional disorder	0.00376					COMT,PICK1	2
Cell Death and Survival, Organismal Injury and Abnormalities	apoptosis	Apoptosis of dermal fibroblasts	0.00376					FAS,TGM2	2
Connective Tissue Disorders, Dermatological Diseases and Conditions, Developmental Disorder, Hereditary Disorder, Metabolic Disease, Organismal Injury and Abnormalities, Skeletal and Muscular Disorders	autosomal recessive variant Ehlers-Danlos syndrome	Autosomal recessive variant Ehlers-Danlos syndrome	0.00376					FKBP14,B3GALT6	2
Cell Death and Survival, Cellular Function and Maintenance, Connective Tissue Development and Function	colony survival	Colony survival of fibroblasts	0.00376					E2F4,ECD	2
Cardiovascular System Development and Function, Digestive System Development and Function, Embryonic Development, Organismal Development	development	Development of common bile duct	0.00376					MKS1,HES1	2
Cellular Development	differentiation	Differentiation of cholangiocarcinoma cell lines	0.00376					PLCB1,PABPC1	2
Embryonic Development, Tissue Morphology	folding	Folding of neural tube	0.00376					IPMK,PAK4	2
Cancer, Organismal Injury and Abnormalities	gemcitabine resistance	Gemcitabine resistance of subcutaneous tumor	0.00376					OXCT1,KNSTRN	2
Developmental Disorder, Hereditary Disorder, Neurological Disease, Ophthalmic Disease, Organismal Injury and Abnormalities, Psychological Disorders	hypomyelinating leukodystrophy type 5	Hypomyelinating leukodystrophy type 5	0.00376					HYCC1,HOXB9	2
Cancer, Endocrine System Disorders, Gastrointestinal Disease, Organismal Injury and Abnormalities	islet-cell adenoma	Islet-cell adenoma	0.00376					MEN1,PRDX1	2
Cell-To-Cell Signaling and Interaction, Cellular Assembly and Organization, Cellular Function and Maintenance	maintenance	Maintenance of zonula adherens	0.00376					CAMSAP3,PLEKHA7	2
Cardiovascular System Development and Function, Embryonic Development, Organismal Development, Tissue Morphology	morphology	Morphology of outflow tract	0.00376					RXRA,MYH10	2
Cell Morphology, Cellular Assembly and Organization, Nervous System Development and Function	orientation	Orientation of axons	0.00376					NFIA,PRKCZ	2
Cell Morphology, Cellular Function and Maintenance	pH	PH of tumor cell lines	0.00376					FAS,SIRT1	2
Cellular Assembly and Organization, Cellular Function and Maintenance	penetration	Penetration of microtubules	0.00376					TIAM1,MYH10	2
Developmental Disorder, Hereditary Disorder, Neurological Disease, Organismal Injury and Abnormalities, Psychological Disorders, Skeletal and Muscular Disorders	pontocerebellar hypoplasia, type 1a	Pontocerebellar hypoplasia, type 1a	0.00376					CHMP1A,VRK1	2
Developmental Disorder, Hereditary Disorder, Metabolic Disease, Neurological Disease, Organismal Injury and Abnormalities	pyruvate dehydrogenase e1-alpha deficiency	Pyruvate dehydrogenase e1-alpha deficiency	0.00376					PDHX,PDHA1	2
Cell-To-Cell Signaling and Interaction, Drug Metabolism, Molecular Transport, Small Molecule Biochemistry	secretion	Secretion of norepinephrine	0.00376					COMT,NISCH	2
Molecular Transport	transport	Transport of DNA	0.00376					HSPA8,TFRC	2
Organismal Functions	turning	Turning of rodents	0.00376					STK11,SMAD5	2
Lipid Metabolism, Molecular Transport, Small Molecule Biochemistry	uptake	Uptake of butyric acid	0.00376					SLC16A1,BSG	2
Cell Cycle, Cellular Movement	cytokinesis	Cytokinesis	0.00389		1.109		0.529	PRKCE,PKP4,GIPC1,RIC8A,CD2AP,CDC20,NUSAP1,MYH10,MEN1,MAP9,SETD6,TERF1,STK11,ENTR1,TPM1,DIAPH3,NPM1,CASP8,SPART	19
Cell Death and Survival	apoptosis	Apoptosis of gonadal cells	0.00396		-1.079		-0.207	CD59,KRAS,TBPL1,LIMK2,PICK1,PTP4A2,ALKBH5,CIRBP,BSG,GPX4,CIB1,FAS,NCOA2,SIRT1,CASP8,JMJD1C	16
Cell Death and Survival, Organismal Injury and Abnormalities	cell death	Cell death of kidney cancer cell lines	0.00397		0.862		0.973	UBA2,PKM,PAWR,FAS,HMOX1,TGM2,CASP8	7
Cell Morphology	shape change	Shape change of plasma membrane	0.00397		1.664		1.117	EZR,RAB34,MAPT,DIAPH3,HMOX1,TGM2,SPTAN1	7
Cell-To-Cell Signaling and Interaction	adhesion	Adhesion of adenocarcinoma cell lines	0.004					TIAM1,PKM,BSG	3
Dermatological Diseases and Conditions, Developmental Disorder, Organismal Injury and Abnormalities	aplasia cutis congenita	Aplasia cutis congenita	0.004					KCTD1,KRAS,UBA2	3
Cancer, Developmental Disorder, Hematological Disease, Hereditary Disorder, Immunological Disease, Organismal Injury and Abnormalities	autoimmune lymphoproliferative syndrome	Autoimmune lymphoproliferative syndrome	0.004					KRAS,FAS,CASP8	3
Cancer, Endocrine System Disorders, Gastrointestinal Disease, Organismal Injury and Abnormalities	benign neoplasm of pancreas	Benign neoplasm of pancreas	0.004					KRAS,MEN1,PRDX1	3
Lymphoid Tissue Structure and Development	frequency	Frequency of germinal center B lymphocytes	0.004					PLEKHA1,PCYT2,DGCR8	3
Hematological Disease, Organismal Injury and Abnormalities	hypochromia	Hypochromia	0.004					STEAP3,NDFIP1,TFRC	3
Lymphoid Tissue Structure and Development	frequency	Frequency of B lymphocytes	0.00416	Increased	2.216		1.683	NCOR2,PLEKHA1,NCOR1,SCARB1,PCYT2,DGCR8	6
Cellular Movement	migration	Migration of tumor cell lines	0.00429		1.754		-0.061	PTBP1,PKM,MEN1,KLF9,PVR,ENPP1,PLEKHA7,KNSTRN,BCAT1,TAF15,EZR,PABPC1,TIAM1,CORO1C,CDH5,LMCD1,FOXA1,ZC3H15,VPS28,HES1,FAS,BUD31,BCL11A,HTATIP2,WDR62,PTP4A2,SLC16A1,CNN2,PITHD1,UBE2E2,RANGAP1,STK11,QKI,ESRRB,NRF1,ENO1,PRKCZ,NPM1,TPX2,EIF4EBP1,SIRT1,TPD52L1,ARHGAP35,HOXB9,NISCH,MBNL1,USP10,TPM3,EIF4E,NCOA2,GIPC1,PARD3,ERC1,TBC1D14,RXRA,STUB1,MAD1L1,LAMTOR5,TFRC,DGCR8,APOBEC3B,SLC7A1,PRMT1,CCDC12,RAB5…	97
Hematological System Development and Function, Hematopoiesis, Organismal Development, Tissue Development	development	Development of bone marrow	0.00434		-1.529		-1.93	SLC4A2,KRAS,IKBKB,KMT2A,MEN1,PITHD1,PRMT1,PBX1,ENPP1,CIB1,HES1,FAS,NPM1,SIRT1,CASP8	15
Cell Death and Survival, Cellular Compromise, Neurological Disease, Organismal Injury and Abnormalities, Tissue Morphology	degeneration	Degeneration of neurons	0.00452		-1.922		-0.938	BAG5,ALG10,PICK1,PPT1,SLC12A7,DCTN2,FXN,SLC4A7,IREB2,CASP6,PSMC4,BSG,ANK3,GPX4,STUB1,ESRRB,MAPT,COL25A1,TFRC,SIRT1,TGM2,SPTAN1,COBL	23
Connective Tissue Disorders, Developmental Disorder, Neurological Disease, Organismal Injury and Abnormalities, Skeletal and Muscular Disorders	exencephaly	Exencephaly	0.00466		-1.345	bias	-0.128	SAMD1,TCOF1,ARHGAP35,SMURF2,MEN1,SMAD5,ATP2C1,TEAD1,MARCKSL1,ARFGEF2,HES1,CNN3,SIRT1	13
Tissue Morphology	quantity	Quantity of leukemia cell lines	0.00467		0.577		0.429	CRBN,JMY,PAWR,FAS	4
Molecular Transport	transport	Transport of heavy metal	0.00471		-0.198		-0.31	NDFIP1,FXN,HMOX1,CCDC22,IREB2,GPX4,EIF2AK1,SCO1,ATP2C1,STEAP3,MAPT,GSTP1,FAS,FTH1,TFRC	15
Embryonic Development, Organ Development, Organismal Development, Skeletal and Muscular System Development and Function, Tissue Development	development	Development of striated muscle	0.00478		1.195		0.812	USP19,LRRC8A,TMOD1,ACTC1,RBP4,MYH10,MBNL1,PRMT1,METTL8,FMNL2,RXRA,TPM1,DIAPH3,COL25A1,PRKCZ,HDAC9,NCOA2,LUC7L,CASP8	19
Cell Morphology, Neurological Disease, Organismal Injury and Abnormalities	loss	Loss of axons	0.00483		-1.342		-0.983	PARD3,FOXA1,IKBKB,MAPT,TFRC	5
Cell Cycle, Cellular Assembly and Organization, DNA Replication, Recombination, and Repair	segregation	Segregation of mitotic sister chromatids	0.00483					ZNF207,ZWINT,NUSAP1,RAN,KNSTRN	5
Cancer, Cell Death and Survival, Organismal Injury and Abnormalities, Tumor Morphology	apoptosis	Apoptosis of tumor cells	0.00484		1.954		2.221	NCOR2,PRKCE,CD59,KRAS,IKBKB,PAWR,ZNF622,ATXN2,HMOX1,BSG,CASP6,SOX11,STK11,CCND1,TEAD1,HES1,TPM1,FAS,ENO1,PRKCZ,SIRT1,CASP8	22
Cardiovascular Disease, Developmental Disorder, Organismal Injury and Abnormalities	atrial septal defect	Atrial septal defect	0.00508					SLC19A1,BCAS3,ACTC1,RXRA,TPM1,SIRT1	6
Cancer, Gastrointestinal Disease, Hepatic System Disease, Organismal Injury and Abnormalities	hepatitis B surface antigen-negative hepatitis C virus negative hepatocellular carcinoma	Hepatitis B surface antigen-negative hepatitis C virus negative hepatocellular carcinoma	0.00508					TPM3,DLD,HSPA8,RBP4,ENO1,NPM1	6
Neurological Disease, Organismal Injury and Abnormalities, Skeletal and Muscular Disorders	neuromuscular disease	Neuromuscular disease	0.00522					ALAS1,PPT1,LAMB1,NQO2,MT-ND3,PKM,RBP4,PDHX,SCO1,PRRC2A,ATP2C1,STUB1,ELAVL2,DTX3L,ASL,NUBPL,ATP5F1B,TFRC,PIAS3,SV2A,EZR,CLPB,IKBKB,PSME1,LMCD1,FAS,CDKL5,QPRT,CLN6,TGM2,SPTAN1,ATP5MK,NDUFB9,PDHB,NUP62,DLD,COMT,TUBB6,SF1,CIRBP,LMOD1,BSG,RERE,MRPL9,EIF2AK1,HSPA8,MKS1,QKI,LAMP2,MAPT,GSTP1,RAN,NRF1,NPM1,PLCB1,SGTB,KRAS,ANK1,IPMK,NDUFV1,ATP5ME,ATXN2,HMOX1,ATP5F1D,PDHA1,CASP6,NDUFB10,IDH3A,TPM3,DHCR24,PB…	78
Cancer, Gastrointestinal Disease, Hepatic System Disease, Organismal Injury and Abnormalities	development	Development of hepatocellular carcinoma	0.00544		-0.326		0.084	HTATIP2,IKBKB,PKM,PRDX1,PRMT1,BSG,STK11,CCND1,MAD1L1,PARG,FAS,SIRT1	12
Cellular Movement	cell movement	Cell movement	0.00546	Increased	2.366		0.517	RIC8A,PTBP1,CLASP2,PICK1,PKM,DSG2,MEN1,KLF9,PVR,ENPP1,PLEKHA7,KNSTRN,BCAT1,PRKCE,TAF15,PIAS3,EZR,PABPC1,TIAM1,CORO1C,NFIA,CDH5,LMCD1,FOXA1,LGALS8,ZC3H15,VPS28,PARG,HES1,FAS,BUD31,BCL11A,DIAPH3,HTATIP2,WDR62,PTP4A2,SLC16A1,CNN2,PITHD1,RERE,UBE2E2,RANGAP1,TKT,IMMT,HSPA8,STK11,QKI,CAMSAP3,ESRRB,UNK,NRF1,ENO1,PRKCZ,NPM1,TPX2,EIF4EBP1,SIRT1,TPD52L1,TCOF1,LRCH1,ARHGAP35,HOXB9,IPMK,NISCH,NEXN,MBNL1,USP1…	154
Cardiovascular Disease, Organismal Injury and Abnormalities	abnormal morphology	Abnormal morphology of thin ventricular wall	0.00554					NCOR2,KRAS,CCND1,RXRA,MYH10,MEN1,PAK4	7
Cellular Movement	cell movement	Cell movement of cervical cancer cell lines	0.00561		1.76		1.069	PTBP1,APOBEC3B,LIMK2,EZR,ARHGAP35,PPP1CA,MYH10,SLC16A1,HMOX1,BSG,LGALS8,MAD1L1,ARFGEF2,LAMTOR5,CDKL5,PAK4,TGM2	17
Cellular Function and Maintenance, Protein Synthesis	metabolism	Metabolism of protein	0.0058		0.48		-0.264	NCOR2,GIPC1,PTBP1,CRBN,PPT1,CD2AP,PUM2,SMURF2,RBP4,DCTN2,EIF4H,IREB2,PSMC4,SCO1,STUB1,DTX3L,COL25A1,RPS29,UBXN6,SLC7A1,RTCB,EZR,PABPC1,RPS7,IKBKB,PRMT1,TRPC4AP,LMCD1,CCND1,VPS28,FAS,DIAPH3,CLN6,TGM2,USP19,SNX3,DLD,BAG5,NDFIP1,ALKBH5,TUSC2,CIRBP,MTPN,GOLGA7,APH1A,PITHD1,LTO1,SPCS1,EIF2AK1,HSPA8,QKI,MTRF1L,LAMP2,MAPT,NCOR1,EIF4A1,PRKCZ,NPM1,TPP1,TPX2,EIF4EBP1,SIRT1,KRAS,EIF1AX,CLPP,TCOF1,PPP1CA,TPR…	82
Cell Morphology, Neurological Disease, Organismal Injury and Abnormalities	abnormal morphology	Abnormal morphology of hair cells	0.00613					SOX11,STK11,SLC12A7,HES1,COBL	5
Developmental Disorder, Organismal Injury and Abnormalities	abnormal morphology	Abnormal morphology of bent neural tube	0.00613					SOX11,IPMK,HES1,TFRC,APH1A,CASP8	6
Cell Death and Survival	degradation	Cellular degradation	0.00624	Decreased	-2.064		-1.197	BAG5,ALG10,PICK1,PPT1,SLC12A7,DCTN2,FXN,SLC4A7,IREB2,PSMC4,BSG,GPX4,STUB1,ESRRB,MAPT,COL25A1,TFRC,SIRT1,COBL,JMY,CASP6,ANK3,TGM2,SPTAN1	24
Cell Death and Survival, Organismal Injury and Abnormalities	cell death	Cell death of gonadal cell lines	0.00628		0.283		0.301	KRAS,CLPP,MAPT,FAS,APEX1,TFRC,VRK1,CASP8	8
Cardiovascular System Development and Function, Cellular Assembly and Organization, Cellular Development, Cellular Growth and Proliferation, Embryonic Development, Organ Development, Organismal Development, Skeletal and Muscular System Development and Function, Tissue Development	formation	Formation of myofibrils	0.00628		0.343		-0.022	ACTG1,QKI,TMOD1,FMNL2,MARCKSL1,MYH10,TPM1,DIAPH3	8
Cell Death and Survival, Organismal Injury and Abnormalities	cell death	Cell death of leukemia cell lines	0.00642		-0.713		-0.52	CD59,TUBB6,PUM2,STOML2,ALKBH5,PKM,IMMT,GPX4,HSPA8,PLEKHA7,GSTP1,RAN,PRKCZ,NPM1,EIF4EBP1,EZR,JMY,PPP1CA,PAWR,HMOX1,PBX1,LGALS8,CCND1,GAPDH,HES1,FAS,FTH1,CASP8	28
Connective Tissue Development and Function, Tissue Development	accumulation	Accumulation of connective tissue cells	0.00642		0.152		-0.005	PBX1,IKBKB,HMOX1,SIRT1	4
Organismal Functions	movement	Movement of rodents	0.0066					SELENOS,PPT1,CORO1C,SMURF2,NSD1,HMOX1,IREB2,CASP6,ANK3,STK11,SMAD5,CDKL5,ALKBH7,SIRT1	14
Organismal Injury and Abnormalities	degeneration	Organ Degeneration	0.00665		-1.946		-0.695	TBPL1,DHDDS,ALG10,PICK1,PPT1,SLC12A7,ATRIP,TMOD1,ACTC1,SCARB1,RBP4,FXN,SLC4A7,IREB2,BSG,GPX4,RXRA,STUB1,ESRRB,LAMP2,MAPT,ELAVL2,EIF4EBP1,DGCR8,SIRT1,JMJD1C,COBL,RLIG1,SAMD1,CELF1,VWA8,IKBKB,HMOX1,ANK3,IDH3A,TEAD1,GAPDH,FAS,EML3,NCOA2,CASP8	41
Hematological Disease, Organismal Injury and Abnormalities	anisopoikilocytosis	Anisopoikilocytosis	0.00668					CD59,SLC7A1,STEAP3	3
Cell Death and Survival, Organismal Injury and Abnormalities	apoptosis	Apoptosis of T lymphoblasts	0.00668					CD59,EIF4E,FAS	3
Cell Death and Survival, Organismal Injury and Abnormalities	apoptosis	Apoptosis of mucosa cells	0.00668					IKBKB,FAS,HMOX1	3
Cell Cycle	G0 phase	Arrest in G0 phase of cervical cancer cell lines	0.00668					CCND1,ESRRB,LAMTOR5	3
Developmental Disorder, Hereditary Disorder, Metabolic Disease, Neurological Disease, Organismal Injury and Abnormalities	neuronal ceroid lipofuscinosis	Autosomal recessive neuronal ceroid lipofuscinosis	0.00668					PPT1,CLN6,TPP1	3
Cellular Function and Maintenance	homeostasis	Homeostasis of red blood cells	0.00668					PRDX1,HMOX1,IREB2	3
Connective Tissue Development and Function, Tissue Development	maturation	Maturation of bone	0.00668					SUCO,IKBKB,HMOX1	3
Cellular Development, Cellular Growth and Proliferation, Hematological System Development and Function, Lymphoid Tissue Structure and Development	proliferation	Proliferation of mononuclear leukocytes	0.00673		-0.261		-0.933	NCOR2,CD59,CD2AP,SAC3D1,SMURF2,NDFIP1,TUSC2,KLF9,BSG,HSPA8,STK11,PLEKHA1,PVR,MAD1L1,GSTP1,PRKCZ,NPM1,TFRC,DGCR8,SIRT1,PRKCE,SLC4A2,KRAS,ADK,LRRC8A,SLC7A1,EZR,NABP1,IPMK,IKBKB,PAWR,HMOX1,NDUFB10,PDAP1,PBX1,SOX11,CCND1,PCBP2,EIF4E,HES1,FAS,BCL11A,FTH1,CASP8	44
Cellular Response to Therapeutics	radiosensitivity	Radiosensitivity of carcinoma cell lines	0.00734		-0.728		-0.192	IQGAP3,CCND1,EIF4E,FTH1,APEX1,TGM2	6
Cardiovascular Disease, Neurological Disease, Organismal Injury and Abnormalities, Skeletal and Muscular Disorders	ventricular noncompaction	Ventricular noncompaction	0.00734					PTBP1,ACTC1,LAMP2,NEXN,TPM1,DSG2	6
Embryonic Development, Organismal Development, Reproductive System Development and Function	implantation	Implantation	0.00753					EXOC1,LAMB1,RXRA,FAS,HMOX1,NCOA2,KLF9	7
Embryonic Development, Organismal Development	development	Development of body trunk	0.00756		0.642		-0.054	NCOR2,LUZP1,PTBP1,PARD3,CD2AP,TMOD1,PKM,SCARB1,RBP4,DSG2,MEN1,IFT52,ACTG1,PLEKHA1,RXRA,MARCKSL1,ENPP1,MAD1L1,ELAVL2,ASL,SLC19A1,PRKCE,SAMD1,EZR,IKBKB,NFIA,CDH5,PRMT1,PCID2,FOXA1,SHARPIN,SMAD5,CCND1,FMNL2,TEAD1,HES1,FAS,DIAPH3,TGM2,COMT,NRP2,TUBB6,ACTC1,KMT2A,LAMA5,APH1A,BSG,TKT,STK11,MKS1,QKI,NCOR1,TPM1,PRKCZ,HDAC9,SIRT1,PLCB1,KRAS,LRRC8A,ARHGAP35,PPP1CA,HOXB9,CEP120,MYH10,HMOX1,EEF2K,PBX1,SOX11,…	73
Organ Morphology, Organismal Development, Reproductive System Development and Function	morphology	Morphology of testis	0.00799					TBPL1,LIMK2,LRRC8A,CRBN,PICK1,NRP2,CAVIN1,NABP1,ALKBH5,EMC10,BSG,TKT,CCND1,STUB1,CIB1,NCOA2,SIRT1,JMJD1C,KNSTRN	19
Cardiovascular System Development and Function, Embryonic Development, Organ Development, Organismal Development, Skeletal and Muscular System Development and Function, Tissue Development	formation	Formation of cardiac muscle	0.00808					TMOD1,FMNL2,ACTC1,RXRA,RBP4,MYH10,TPM1,DIAPH3,PRMT1,CASP8	10
Cellular Growth and Proliferation, Lymphoid Tissue Structure and Development	proliferation	Proliferation of lymphatic system cells	0.00817		-0.298		-0.985	NCOR2,CD59,CD2AP,SAC3D1,SMURF2,NDFIP1,KMT2A,TUSC2,MEN1,KLF9,BSG,HSPA8,STK11,PLEKHA1,PVR,MAD1L1,GSTP1,PRKCZ,NPM1,TFRC,DGCR8,SIRT1,PRKCE,SLC4A2,KRAS,ADK,LRRC8A,SLC7A1,EZR,NABP1,IPMK,IKBKB,PAWR,HMOX1,NDUFB10,PDAP1,PBX1,SOX11,CCND1,PCBP2,EIF4E,HES1,FAS,BCL11A,FTH1,CASP8	46
Cellular Development, Cellular Growth and Proliferation	proliferation	Proliferation of blood cells	0.00837		-0.206		-0.956	NCOR2,CD2AP,PUM2,SAC3D1,SMURF2,KLF9,PLEKHA1,PVR,MAD1L1,TFRC,DGCR8,PRKCE,SLC7A1,EZR,IKBKB,PAWR,SMAD5,CCND1,PCBP2,HES1,FAS,BCL11A,CD59,NDFIP1,KMT2A,TUSC2,CNN2,BSG,E2F4,HSPA8,STK11,GSTP1,PRKCZ,NPM1,SIRT1,JMJD1C,SLC4A2,KRAS,ADK,LRRC8A,NABP1,IPMK,MYH10,HMOX1,NDUFB10,PDAP1,PBX1,SOX11,EIF4E,FTH1,CASP8	51
Cellular Development, Cellular Growth and Proliferation, Embryonic Development, Hematological System Development and Function, Hematopoiesis, Lymphoid Tissue Structure and Development, Organ Development, Organismal Development, Tissue Development	development	Development of bone marrow cells	0.00854		-1.819		-2.212	SLC4A2,KRAS,IKBKB,KMT2A,MEN1,PITHD1,PRMT1,PBX1,ENPP1,CIB1,HES1,FAS,SIRT1	13
Cell Cycle	G2 phase	Arrest in G2 phase of epithelial cells	0.00856					TERF1,IKBKB,HDAC9,EEF2K	4
Cancer, Cell Death and Survival, Organismal Injury and Abnormalities, Tumor Morphology	cell death	Cell death of neuroblastoma cells	0.00856	Increased	2		1.63	FAS,ZNF622,ATXN2,CASP8	4
Cellular Assembly and Organization, Organismal Development, Tissue Development	fibrogenesis	Fibrogenesis	0.00878		-0.276		-0.969	CLASP2,SLAIN2,CD2AP,TMOD1,ACTC1,NUSAP1,LMOD1,PPM1E,ACTG1,TERF1,STK11,QKI,CAMSAP3,MARCKSL1,MAPT,TPM1,NPM1,TPX2,INPP5A,COBL,PRKCE,KRAS,LIMK2,EML2,SDC2,JMY,TIAM1,TPR,IKBKB,MYH10,EPPK1,ATXN2,CDH5,TPM3,LMCD1,CCND1,FMNL2,DIAPH3,PAK4,STARD13	40
Cellular Development, Cellular Growth and Proliferation, Hematological System Development and Function, Lymphoid Tissue Structure and Development	proliferation	Proliferation of lymphocytes	0.00881		-0.131		-0.78	NCOR2,CD59,CD2AP,SAC3D1,SMURF2,NDFIP1,TUSC2,KLF9,BSG,HSPA8,STK11,PLEKHA1,PVR,MAD1L1,PRKCZ,NPM1,TFRC,DGCR8,SIRT1,PRKCE,SLC4A2,KRAS,ADK,LRRC8A,SLC7A1,EZR,NABP1,IPMK,IKBKB,PAWR,HMOX1,NDUFB10,PDAP1,PBX1,SOX11,CCND1,PCBP2,EIF4E,HES1,FAS,BCL11A,FTH1,CASP8	43
Cellular Function and Maintenance, Protein Synthesis	translation	Translation of protein	0.00892		0.21		0.25	PTBP1,CRBN,PUM2,ALKBH5,EIF4H,IREB2,LTO1,EIF2AK1,QKI,MTRF1L,MAPT,EIF4A1,EIF4EBP1,RPS29,KRAS,EIF1AX,TCOF1,SLC7A1,PPP1CA,PABPC1,RPS7,TPR,STAU1,EEF2K,EIF4E,GAPDH,APEX1,RPL10A	28
Cell Morphology, Tissue Morphology	morphology	Morphology of connective tissue cells	0.00903					NCOR2,SLC4A2,PPP1R18,KRAS,LRRC8A,TIAM1,IKBKB,AIDA,CCND1,RXRA,TPM1,ALKBH7,NCOA2,SIRT1	14
Cellular Movement	migration	Migration of lung cancer cell lines	0.00927		1.28		0.452	BCAT1,KRAS,PTBP1,HTATIP2,PTP4A2,CIRBP,MEN1,USP10,HMOX1,KLF9,PRMT1,BSG,SETD6,SMAD5,RXRA,VPS28,ENO1,NPM1,TPX2,TGM2,CASP8	21
Cellular Function and Maintenance	biosynthesis	Biosynthesis of macromolecule	0.00928		-0.061		-0.506	SNX3,PTBP1,CRBN,PUM2,ALKBH5,RBP4,DCTN2,TUSC2,CIRBP,EIF4H,MTPN,IREB2,LTO1,EIF2AK1,QKI,MTRF1L,MAPT,EIF4A1,PRKCZ,NPM1,TPX2,EIF4EBP1,SIRT1,RPS29,KRAS,EIF1AX,POLD3,TCOF1,SLC7A1,PPP1CA,PABPC1,RPS7,TPR,STAU1,EEF2K,PRMT1,LMCD1,CCND1,EIF4E,GAPDH,FAS,FTH1,APEX1,NCOA2,RPL10A	45
Cellular Movement	cell movement	Cell movement of central nervous system cells	0.00928	Increased	2.333		1.784	RERE,KATNA1,RIC8A,STK11,NRP2,TIAM1,MYH10,NFIA,PRKCZ,NPM1,DGCR8	11
Cell Morphology	cell flattening	Cell flattening	0.0094					STK11,EZR,DCTN2,HES1,PLXNA2	5
Cell Cycle, DNA Replication, Recombination, and Repair	spindle checkpoint	Spindle checkpoint of mitotic cells	0.0094					ZNF207,ZWINT,TPR,MAD1L1,IK	5
Organismal Injury and Abnormalities, Respiratory Disease	chronic respiratory disorder	Chronic respiratory disorder	0.00965					ATP5MK,CAVIN1,ACTC1,PKM,VAT1,HMOX1,ATP5F1D,PRMT1,TPM3,TKT,ADH5,RXRA,LAMP2,GSTP1,TPM1,TPP1,SIRT1,SPTAN1	18
Cellular Growth and Proliferation	colony formation	Colony formation	0.00971		0.686		-0.279	PUM2,SMURF2,PKM,FRMD6,MEN1,IREB2,STUB1,MAD1L1,IK,MRPS18B,XRCC3,DGCR8,TAF15,SH3GLB2,APOBEC3B,SLC7A1,EZR,TIAM1,IKBKB,PRMT1,CCDC12,EPB41L3,SMAD5,CCND1,TEAD1,VPS28,HES1,FAS,TGM2,KMT2A,TUSC2,CIRBP,FXN,GPX4,STK11,MLXIP,LAMP2,EIF4A1,RAN,ENO1,PRKCZ,NPM1,EIF4EBP1,SIRT1,KRAS,TCOF1,ZNF507,MBNL1,USP10,PDHA1,DHCR24,ECD,SMIM26,EIF4E,FTH1	55
Embryonic Development, Organ Development, Organismal Development, Skeletal and Muscular System Development and Function, Tissue Development	formation	Formation of muscle	0.00977		-0.654		-1.195	USP19,TMOD1,ACTC1,RBP4,LAMA5,ACTG1,QKI,RXRA,MARCKSL1,TPM1,COL25A1,PRKCZ,HDAC9,JPH1,PLCB1,LRRC8A,MYH10,NDUFV1,MBNL1,PRMT1,ZFAND5,METTL8,FMNL2,DIAPH3,NCOA2,LUC7L,TGM2,CASP8	28
Cellular Movement	cell movement	Cell movement of brain cells	0.00989	Increased	2.828		2.268	RERE,KATNA1,RIC8A,STK11,NRP2,TIAM1,MYH10,NFIA,PRKCZ,DGCR8	10
Post-Translational Modification	processing	Processing of protein fragment	0.00989					IFT52,ENPEP,SPCS1,ACTMAP,FXN,ECSIT,RNPEP,APH1A,CASP8,CASP6	10
Endocrine System Development and Function, Lipid Metabolism, Molecular Transport, Small Molecule Biochemistry	concentration	Concentration of corticosterone	0.01		0.089		0.136	PRKCE,SAMD1,HINT2,SCARB1,FAS,MEN1,HMOX1	7
Small Molecule Biochemistry	metabolism	Metabolism of porphyrin	0.01					SNX3,ALAS1,EIF2AK1,ANK1,FXN,HMOX1,IREB2	7
Cardiovascular Disease, Organismal Injury and Abnormalities	abnormal morphology	Abnormal morphology of right atrium	0.0102					ACTC1,RXRA,MYH10	3
Cardiovascular Disease, Organismal Injury and Abnormalities	degeneration	Degeneration of vasculature	0.0102					GAPDH,HMOX1,CASP8	3
Infectious Diseases, Organismal Injury and Abnormalities	infection	Infection of gonadal cell lines	0.0102					SLC7A1,TFRC,BSG	3
Cellular Function and Maintenance, Protein Synthesis	synthesis	Initiation of synthesis of protein	0.0102					EIF1AX,EIF2AK1,EIF4E	3
Developmental Disorder, Hereditary Disorder, Organismal Injury and Abnormalities, Skeletal and Muscular Disorders	myotonic dystrophy	Myotonic dystrophy	0.0102					PLCB1,LMCD1,MBNL1	3
Organ Morphology, Respiratory System Development and Function	permeability	Permeability of lung	0.0102					STK11,ARHGAP35,CDH5	3
Cell-To-Cell Signaling and Interaction, Cellular Function and Maintenance, Hematological System Development and Function, Inflammatory Response	phagocytosis	Phagocytosis by monocyte-derived macrophages	0.0102					NPM1,HMOX1,TGM2	3
Cell Morphology, Cellular Assembly and Organization, Cellular Development, Cellular Function and Maintenance, Cellular Growth and Proliferation, Nervous System Development and Function, Organismal Development, Tissue Development	polarization	Polarization of hippocampal neurons	0.0102					PARD3,MAPT,CDKL5	3
Hematological System Development and Function, Inflammatory Response, Tissue Morphology	quantity	Quantity of plasmacytoid dendritic cells	0.0102					PTBP1,STK11,BCL11A	3
Cardiovascular Disease, Cardiovascular System Development and Function, Neurological Disease, Organ Development, Organ Morphology, Organismal Injury and Abnormalities, Skeletal and Muscular Disorders	remodeling	Remodeling of left ventricle	0.0102					DSG2,FAS,DGCR8	3
Cell-To-Cell Signaling and Interaction, Digestive System Development and Function, Hepatic System Development and Function, Organ Development	response	Response of hepatocytes	0.0102					RXRA,FAS,SIRT1	3
Cancer, Cellular Development, Cellular Growth and Proliferation, Organismal Injury and Abnormalities, Respiratory Disease, Tumor Morphology	proliferation	Proliferation of lung cancer cells	0.0103		1.131		1.079	KRAS,STK11,CCND1,MEN1,EIF4EBP1,DGCR8	6
Small Molecule Biochemistry	synthesis	Synthesis of porphyrin	0.0103					SNX3,ALAS1,ANK1,FXN,HMOX1,IREB2	6
Cellular Movement	migration	Migration of brain cells	0.0103	Increased	2.646		1.99	RERE,KATNA1,RIC8A,STK11,TIAM1,MYH10,NFIA,PRKCZ,DGCR8	9
Cell Cycle, Cell Morphology	formation	Formation of mitotic spindle	0.0105		0.277		0.556	LIMK2,SAC3D1,TPR,CDC20,MEN1,MAP9,ZNF207,CHMP1A,TERF1,NCOR1,LAMTOR5,RAN,EML3,TPX2	14
Cancer, Organismal Injury and Abnormalities	growth	Growth of solid tumor	0.0106		0.986		0.108	HTATIP2,DLD,WDR62,LAMB1,PTP4A2,ALKBH5,NSD1,PKM,MEN1,SLC4A7,KLF9,GPX4,STK11,QKI,RXRA,ESRRB,NCOR1,GSTP1,LAMTOR5,MRPS18B,ENO1,ASL,PRKCZ,NPM1,TPX2,EIF4EBP1,DGCR8,SIRT1,PRKCE,RPS29,KRAS,SDC2,IKBKB,L2HGDH,HMOX1,N6AMT1,CDH5,UBA2,CCND1,ZC3H15,SMIM26,GAPDH,RAB27A,FTH1,APEX1	45
Cellular Function and Maintenance, Protein Synthesis	translation	Translation	0.0106		0.023		0.015	PTBP1,CRBN,PUM2,ALKBH5,EIF4H,IREB2,LTO1,EIF2AK1,QKI,MTRF1L,MAPT,EIF4A1,EIF4EBP1,RPS29,KRAS,EIF1AX,TCOF1,SLC7A1,PPP1CA,PABPC1,RPS7,TPR,STAU1,EEF2K,EIF4E,GAPDH,FTH1,APEX1,RPL10A	29
Auditory Disease, Neurological Disease, Organismal Injury and Abnormalities	abnormal morphology	Abnormal morphology of saccule	0.0108					ABR,HES1	2
Cancer, Organismal Injury and Abnormalities, Reproductive System Disease	aggressive prostate cancer	Aggressive prostate cancer	0.0108					EPB41L3,KIAA1143	2
Cancer, Cell Death and Survival, Organismal Injury and Abnormalities, Tumor Morphology	apoptosis	Apoptosis of Hodgkin and Reed-Sternberg cells	0.0108					FAS,CASP8	2
Endocrine System Disorders, Gastrointestinal Disease, Organismal Injury and Abnormalities	atrophy	Atrophy of pancreas	0.0108					KRAS,SIRT1	2
Small Molecule Biochemistry	catabolism	Catabolism of dicarboxylic acid	0.0108					ACOT8,QPRT	2
Cell Death and Survival, Organismal Injury and Abnormalities	cell death	Cell death of lymphoblastoid cells	0.0108					COMT,FAS	2
Cellular Development, Cellular Growth and Proliferation, Embryonic Development, Organ Development, Organismal Development, Respiratory System Development and Function, Tissue Development	colony formation	Colony formation of lung cells	0.0108					KRAS,SIRT1	2
Post-Translational Modification, Protein Folding, Protein Trafficking	cross-linkage	Cross-linkage of protein	0.0108					PRKCZ,TGM2	2
DNA Replication, Recombination, and Repair	DNA damage response	DNA damage response of colorectal cancer cell lines	0.0108					KRAS,CCND1	2
Cellular Development, Cellular Growth and Proliferation, Embryonic Development, Hematological System Development and Function, Hematopoiesis, Lymphoid Tissue Structure and Development, Organ Development, Organismal Development, Tissue Development	development	Development of colony forming multilineage cells	0.0108					KMT2A,SIRT1	2
Cellular Development, Tissue Development	differentiation	Differentiation of duct cells	0.0108					KRAS,HES1	2
Developmental Disorder, Neurological Disease, Organismal Injury and Abnormalities	ectopia	Ectopia of cerebral cortex	0.0108					PARD3,ARFGEF2	2
Small Molecule Biochemistry	efficacy	Efficacy of cisplatin	0.0108					TCOF1,GSTP1	2
Cell-To-Cell Signaling and Interaction, Nervous System Development and Function	firing	Firing of Purkinje cells	0.0108					ATXN2,INPP5A	2
Gastrointestinal Disease, Organismal Injury and Abnormalities	gastrointestinal hamartoma	Gastrointestinal hamartoma	0.0108					KRAS,STK11	2
Connective Tissue Disorders, Developmental Disorder, Organismal Injury and Abnormalities, Skeletal and Muscular Disorders	hypoplasia	Hypoplasia of sternum	0.0108					SOX11,HOXB9	2
Immunological Disease, Inflammatory Disease, Inflammatory Response, Organismal Injury and Abnormalities, Renal and Urological Disease	immune complex nephritis	Immune complex nephritis	0.0108					FAS,TGM2	2
Cardiovascular Disease, Cardiovascular System Development and Function, Inflammatory Disease, Inflammatory Response, Organismal Injury and Abnormalities	inflammation	Inflammation of aorta	0.0108					IKBKB,HMOX1	2
Cancer, Gastrointestinal Disease, Organismal Injury and Abnormalities	esophageal cancer	Invasive esophageal cancer	0.0108					CCND1,JMY	2
Developmental Disorder, Embryonic Development, Organismal Development, Organismal Injury and Abnormalities, Tissue Morphology	lack	Lack of ophthalmic vesicle	0.0108					TCOF1,HES1	2
Cell Death and Survival, Cell Morphology, Nervous System Development and Function, Neurological Disease, Organismal Injury and Abnormalities	loss	Loss of granule cells	0.0108					MAPT,APEX1	2
Cellular Development, Connective Tissue Development and Function, Skeletal and Muscular System Development and Function, Tissue Development	maturation	Maturation of osteoblasts	0.0108					SUCO,HMOX1	2
Cancer, Organismal Injury and Abnormalities	mesenteric tumor	Mesenteric tumor	0.0108					PRKCZ,TFRC	2
Cancer, Organismal Injury and Abnormalities, Reproductive System Disease	metastasis	Metastasis of malignant neoplasm of prostate	0.0108					PRKCE,STK11	2
Cellular Movement	movement	Movement of liver cancer cells	0.0108					TIAM1,LAMA5	2
Cancer, Organismal Injury and Abnormalities	multiplicity	Multiplicity of malignant tumor	0.0108					PARD3,ADH5	2
Connective Tissue Development and Function, Embryonic Development, Organismal Development, Skeletal and Muscular System Development and Function, Tissue Development	ossification	Ossification of cartilage tissue	0.0108					PBX1,HES1	2
Cancer, Endocrine System Disorders, Organismal Injury and Abnormalities, Reproductive System Disease	premenopausal ovarian cancer	Premenopausal ovarian cancer	0.0108					NCOR1,NCOA2	2
Cellular Development, Cellular Growth and Proliferation, Tissue Development	proliferation	Proliferation of bronchial epithelial cells	0.0108					TERF1,CCND1	2
Cellular Development, Cellular Growth and Proliferation, Hematological System Development and Function, Hematopoiesis	proliferation	Proliferation of colony-forming erythroid cells	0.0108					MYH10,FAS	2
Cardiovascular System Development and Function, Organ Development, Organ Morphology	relaxation	Relaxation of heart ventricle	0.0108					ACTC1,TGM2	2
Cellular Movement	release	Release of blood platelets	0.0108					PRKCE,TFRC	2
Cell Death and Survival, Cellular Development, Cellular Function and Maintenance, Hematopoiesis, Tissue Development	self-renewal	Self-renewal of bone marrow cells	0.0108					NPM1,PRMT1	2
Cancer, Gastrointestinal Disease, Organismal Injury and Abnormalities	signet-ring cell gastric adenocarcinoma	Signet-ring cell gastric adenocarcinoma	0.0108					KRAS,PKM	2
Cell-To-Cell Signaling and Interaction, Cellular Assembly and Organization	stabilization	Stabilization of anchoring junction	0.0108					CLASP2,PARD3	2
Organismal Injury and Abnormalities, Reproductive System Disease	subfertility	Subfertility	0.0108					GPX4,SMAD5	2
Cell Death and Survival, Hematological System Development and Function, Organismal Injury and Abnormalities	survival	Survival of CD8+ T lymphocyte	0.0108					FAS,CASP8	2
Cell Death and Survival, Organismal Survival	survival	Survival of E. coli	0.0108					SCARB1,GSTP1	2
Cancer, Organismal Injury and Abnormalities	transformation	Transformation of hematopoietic stem cells	0.0108					PBX1,RXRA	2
Cancer, Organismal Injury and Abnormalities	transformation	Transformation of lung cells	0.0108					KRAS,PPP2R1B	2
Amino Acid Metabolism, Molecular Transport, Small Molecule Biochemistry	transport	Transport of L-ornithine	0.0108					SLC7A6,SLC7A1	2
Amino Acid Metabolism, Molecular Transport, Small Molecule Biochemistry	uptake	Uptake of L-arginine	0.0108					CRBN,SLC7A1	2
Cell Morphology	abnormal morphology	Abnormal morphology of erythroid precursor cells	0.0111					E2F4,SLC7A1,STEAP3,PCBP2	4
Cell-To-Cell Signaling and Interaction	binding	Binding of squamous cell carcinoma cell lines	0.0111		1.715		1.307	STOML2,DSG2,TGM2,BSG	4
Cell Morphology, Organ Morphology, Organismal Development, Reproductive System Development and Function	morphology	Morphology of germ cells	0.0111					CD59,GPX4,STK11,PITHD1	4
Auditory Disease, Cell Death and Survival, Cellular Compromise, Neurological Disease, Organismal Injury and Abnormalities, Tissue Morphology	neurodegeneration	Neurodegeneration of outer hair cells	0.0111					ALG10,SLC12A7,SLC4A7,COBL	4
Cancer, Gastrointestinal Disease, Hepatic System Disease, Organismal Injury and Abnormalities	hepatobiliary system cancer	Hepatobiliary system cancer	0.0113		-0.646		-0.277	SELENOS,RIC8A,KIAA1217,MOXD1,SMURF2,DSG2,TCF20,TRPT1,IFT52,BRMS1L,EXOC1,PRRC2A,DTX3L,SLC19A1,BCAT1,PCK2,PIAS3,LRRC59,RTCB,PABPC1,BOD1L1,EPB41L3,LGALS8,RANBP10,EML4,PCBP2,FAS,BCL11A,AGPAT4,DIAPH3,QPRT,GARRE1,HTATIP2,WDR62,ZWINT,PTP4A2,NSD1,FXN,SIPA1L2,NEURL4,IMMT,EIF2AK1,WDR87,HSPA8,STK11,CAMSAP3,NCOR1,EIF4A1,GSTP1,ENO1,JPH1,TPX2,SIRT1,TPD52L1,GPKOW,ADK,EIF1AX,POLD3,KRI1,CELF1,CEP120,EEF2K,DEK,TPM…	263
Cellular Development, Cellular Growth and Proliferation, Digestive System Development and Function	proliferation	Proliferation of intestinal cell lines	0.0114		1.154		0.976	KRAS,NCOR1,HES1,NCOA2,MAP9	5
Cancer, Gastrointestinal Disease, Hepatic System Disease, Organismal Injury and Abnormalities	hepatobiliary carcinoma	Hepatobiliary carcinoma	0.0114		-0.227		0.266	SELENOS,RIC8A,KIAA1217,MOXD1,SMURF2,DSG2,TCF20,TRPT1,IFT52,BRMS1L,EXOC1,PRRC2A,DTX3L,SLC19A1,BCAT1,PCK2,PIAS3,LRRC59,RTCB,PABPC1,BOD1L1,EPB41L3,LGALS8,RANBP10,EML4,PCBP2,FAS,BCL11A,AGPAT4,DIAPH3,QPRT,GARRE1,HTATIP2,WDR62,ZWINT,PTP4A2,NSD1,FXN,SIPA1L2,NEURL4,IMMT,EIF2AK1,WDR87,HSPA8,STK11,CAMSAP3,NCOR1,EIF4A1,GSTP1,ENO1,JPH1,TPX2,SIRT1,TPD52L1,GPKOW,ADK,POLD3,KRI1,CELF1,CEP120,EEF2K,DEK,TPM3,KBTBD…	257
Endocrine System Disorders, Organismal Injury and Abnormalities, Reproductive System Disease	abnormal morphology	Abnormal morphology of seminiferous tubule	0.0115					SLC19A1,CD59,TBPL1,LIMK2,PICK1,ALKBH5,RBP4,CIRBP,BSG,E2F4,APEX1,NCOA2,SIRT1,JMJD1C,KNSTRN	15
Embryonic Development, Organ Morphology, Organismal Development, Reproductive System Development and Function	mass	Mass of testis	0.0117					TBPL1,LIMK2,LRRC8A,CRBN,PICK1,CAVIN1,NABP1,ALKBH5,EMC10,BSG,TKT,STUB1,CIB1,NCOA2,SIRT1,JMJD1C,KNSTRN	17
Small Molecule Biochemistry	metabolism	Metabolism of monocarboxylic acid	0.0117		1.471		1.135	PCK2,PTBP1,DLD,PKM,SLC16A1,SIRT1,MPC2,BSG	8
Cellular Function and Maintenance, Molecular Transport, Small Molecule Biochemistry	homeostasis	Homeostasis of iron ion	0.012					NDFIP1,FXN,FTH1,HMOX1,TFRC,IREB2	6
Organismal Injury and Abnormalities, Reproductive System Disease	abnormal morphology	Abnormal morphology of genital organ	0.0121		-0.485	bias	0.285	CD59,TBPL1,COMT,PICK1,ALKBH5,SCARB1,RBP4,TUSC2,CIRBP,MEN1,BSG,E2F4,ELAVL2,SIRT1,KNSTRN,JMJD1C,SLC19A1,PRKCE,RBMS1,LIMK2,LRRC8A,NABP1,ATXN2,HMOX1,EEF2K,SMAD5,CCND1,APEX1,NCOA2	29
Cell Death and Survival	cell viability	Cell viability of carcinoma cell lines	0.0121		0.54		-0.566	HTATIP2,PABIR1,PKM,STK11,RXRA,MLXIP,STUB1,IK,GSTP1,RAN,NRF1,ENO1,PRKCZ,NPM1,DGCR8,PRKCE,KRAS,SF3A3,USP10,HMOX1,PBX1,PARG,APEX1,CASP8	24
Developmental Disorder, Neurological Disease, Organismal Injury and Abnormalities	neural tube defect	Neural tube defect	0.0121		-1.227	bias	-0.04	SAMD1,TCOF1,PARD3,ARHGAP35,SMURF2,MEN1,SMAD5,ATP2C1,TEAD1,MARCKSL1,ARFGEF2,HES1,CNN3,SIRT1	14
Cancer, Organismal Injury and Abnormalities, Respiratory Disease	neoplasia	Neoplasia of lung cancer cell lines	0.0121		0.816		0.255	BCAT1,CD59,HTATIP2,STK11,RXRA,ALKBH5,SCARB1,CIRBP,ENO1,DGCR8,BSG	11
Cardiovascular Disease, Organismal Injury and Abnormalities	abnormal morphology	Abnormal morphology of heart ventricle	0.0125		0		0.486	NCOR2,PLCB1,KRAS,ACTC1,NEXN,MYH10,DSG2,MEN1,MBNL1,HMOX1,PBX1,STK11,CCND1,RXRA,TEAD1,TPM1,PAK4,HDAC9,SIRT1,CASP8	20
Endocrine System Disorders, Organismal Injury and Abnormalities, Reproductive System Disease	abnormal morphology	Abnormal morphology of testis	0.0125					SLC19A1,CD59,TBPL1,LIMK2,PICK1,NABP1,ALKBH5,RBP4,TUSC2,CIRBP,MEN1,HMOX1,BSG,E2F4,CCND1,APEX1,NCOA2,SIRT1,JMJD1C,KNSTRN	20
Cellular Development, Cellular Growth and Proliferation	colony formation	Colony formation of cells	0.0128		0.768		0.053	PUM2,PKM,KMT2A,TUSC2,FRMD6,CIRBP,MEN1,FXN,STK11,MLXIP,STUB1,MAD1L1,EIF4A1,IK,RAN,MRPS18B,ENO1,XRCC3,PRKCZ,NPM1,EIF4EBP1,DGCR8,SIRT1,KRAS,SH3GLB2,APOBEC3B,TCOF1,EZR,TIAM1,IKBKB,USP10,PDHA1,EPB41L3,DHCR24,ECD,SMAD5,CCND1,TEAD1,SMIM26,VPS28,EIF4E,HES1,FAS,TGM2	44
Carbohydrate Metabolism, Small Molecule Biochemistry	production	Production of lactic acid	0.013		-1.069		-1.655	KRAS,PTBP1,PTP4A2,SMURF2,IKBKB,PKM,NDUFV1,PITHD1,STK11,CCND1,ENO1,SIRT1	12
Cell-To-Cell Signaling and Interaction	binding	Binding of colorectal cancer cell lines	0.013		-1		-1.361	LGALS8,SDC2,TIAM1,PKM,DSG2,LAMA5,TFRC	7
Cancer, Endocrine System Disorders, Gastrointestinal Disease, Organismal Injury and Abnormalities	neuroendocrine tumor of small intestine	Neuroendocrine tumor of small intestine	0.013					BCAS3,SMARCAD1,EIF1AX,STK11,KMT2A,MEN1,NCOA2	7
Hematological System Development and Function, Hematopoiesis	development	Development of hematopoietic system	0.0135		-1.656		-2.226	SLC4A2,KRAS,MAEA,IKBKB,KMT2A,MEN1,PITHD1,PRMT1,E2F4,PBX1,STK11,SMAD5,CCND1,ENPP1,NCOR1,CIB1,HES1,FAS,NPM1,SIRT1,CASP8	21
Tissue Morphology	quantity	Quantity of cells	0.0137	Increased	2.165		1.105	NCOR2,TBPL1,PTBP1,CLASP2,PPT1,PKM,MEN1,TCF20,IREB2,ATP2C1,KNSTRN,SLC19A1,PRKCE,PABPC1,NFIA,FOXA1,SHARPIN,LGALS8,HES1,FAS,BCL11A,DIAPH3,SPTAN1,HTATIP2,WDR62,NDFIP1,FXN,CNN2,RERE,E2F4,EIF2AK1,STK11,QKI,CAMSAP3,ESRRB,NCOR1,GSTP1,ENO1,JPH1,TPX2,EIF4EBP1,SIRT1,L3MBTL3,TCOF1,LRRC8A,NABP1,IPMK,CEP120,ATXN2,DEK,TPM3,RAB27A,FTH1,NCOA2,SMARCAD1,PARD3,CRBN,SAC3D1,NQO2,SCARB1,DCTN2,PRDX1,SLC4A7,RXRA,MAD1L1,C…	105
Drug Metabolism, Endocrine System Development and Function, Lipid Metabolism, Molecular Transport, Small Molecule Biochemistry	concentration	Concentration of progesterone	0.0137		0.849		0.354	PRKCE,RBMS1,COMT,SCARB1,CDH5	5
Cellular Assembly and Organization, Cellular Function and Maintenance	depolarization	Depolarization of mitochondrial membrane	0.0137		-0.277		-0.139	HINT2,FAS,EIF4EBP1,TGM2,CASP8	5
Nervous System Development and Function, Tissue Morphology	quantity	Quantity of photoreceptors	0.0137		1.067	bias	0.564	GPX4,PPT1,CCND1,RXRA,SLC4A7	5
Cell Death and Survival, Organismal Injury and Abnormalities	apoptosis	Apoptosis of gonadal cell lines	0.0139		0.781		0.826	KRAS,CLPP,MAPT,FAS,TFRC,CASP8	6
Cell Death and Survival	cell death	Cell death of lung	0.0139					KRAS,GPX4,TERF1,SHARPIN,FAS,CASP8	6
Cell Death and Survival, Neurological Disease, Organismal Injury and Abnormalities	cell death	Cell death of Purkinje cells	0.0141					GAPDH,FAS,ATXN2,INPP5A	4
Cell Death and Survival, Organismal Injury and Abnormalities	cell death	Cell death of exocrine cells	0.0141					IKBKB,LAMP2,FAS,HMOX1	4
Cancer, Cell Death and Survival, Organismal Injury and Abnormalities, Tumor Morphology	cell death	Cell death of myeloid leukemia cells	0.0141		1.067		1.204	HES1,FAS,HMOX1,CASP8	4
Cellular Development, Cellular Growth and Proliferation	development	Development of hematopoietic cell lines	0.0141		0.152		-0.302	MLXIP,KMT2A,RAN,SIRT1	4
Cellular Assembly and Organization, Cellular Function and Maintenance	organization	Organization of cytoplasm	0.0142		0.357		-0.958	TMEM11,PTBP1,CLASP2,SLAIN2,PPT1,CD2AP,PUM2,PKM,KLF9,IFT52,ATP2C1,PVR,ENPP1,NUBPL,KNSTRN,PRKCE,PKP4,PIAS3,SPECC1L,EZR,TIAM1,CORO1C,NFIA,CDH5,EPB41L3,CHAMP1,LMCD1,SHARPIN,RANBP10,EML4,HES1,FAS,BCL11A,DIAPH3,SPTAN1,NUP62,WDR62,NUSAP1,FXN,PEX14,CNN2,RERE,E2F4,TJAP1,STK11,QKI,CAMSAP3,RAN,NRF1,PRKCZ,TPP1,TPX2,EIF4EBP1,SIRT1,COBL,ARHGAP35,ABR,GABARAP,CEP120,ATXN2,EEF2K,TPM3,ENTR1,EIF4E,LUZP1,PARD3,CRBN,…	120
Cellular Development, Cellular Growth and Proliferation, Hematological System Development and Function, Lymphoid Tissue Structure and Development	proliferation	Proliferation of immune cells	0.0146		-0.11		-0.794	NCOR2,CD59,CD2AP,SAC3D1,SMURF2,NDFIP1,TUSC2,CNN2,KLF9,BSG,HSPA8,STK11,PLEKHA1,PVR,MAD1L1,GSTP1,PRKCZ,NPM1,TFRC,DGCR8,SIRT1,PRKCE,SLC4A2,KRAS,ADK,LRRC8A,SLC7A1,EZR,NABP1,IPMK,IKBKB,PAWR,HMOX1,NDUFB10,PDAP1,PBX1,SOX11,CCND1,PCBP2,EIF4E,HES1,FAS,BCL11A,FTH1,CASP8	45
Hematological System Development and Function, Immune Cell Trafficking, Inflammatory Response, Tissue Development	accumulation	Accumulation of regulatory T lymphocytes	0.0146					KRAS,IKBKB,FAS	3
Cell Morphology, Cellular Function and Maintenance	chaperone mediated autophagy	Chaperone mediated autophagy	0.0146					HSPA8,STUB1,LAMP2	3
Connective Tissue Development and Function, Embryonic Development, Organismal Development, Skeletal and Muscular System Development and Function, Tissue Development	growth	Growth of skeleton	0.0146					COMT,NCOR1,SIRT1	3
Cardiovascular Disease, Organismal Injury and Abnormalities, Renal and Urological Disease	ischemic acute kidney injury	Ischemic acute kidney injury	0.0146					ALKBH5,PKM,HMOX1	3
Cellular Development, Cellular Growth and Proliferation	proliferation	Proliferation of embryonic cancer cell lines	0.0146					KRAS,DHCR24,RXRA	3
Carbohydrate Metabolism, Lipid Metabolism, Small Molecule Biochemistry	synthesis	Synthesis of phosphatidylethanolamine	0.0146					ETNK1,ACBD6,PCYT2	3
Neurological Disease, Organ Morphology, Organismal Injury and Abnormalities	third ventricle dilation	Third ventricle dilation	0.0146					NCOR1,MYH10,NFIA	3
Cellular Development	differentiation	Differentiation of pheochromocytoma cell lines	0.0148		-0.128		-0.512	PRKCE,KRAS,LIMK2,PPP1CA,ELAVL2,HES1,PRKCZ	7
Cellular Function and Maintenance, Protein Synthesis	synthesis	Synthesis of protein	0.0154		-0.062		-0.504	PTBP1,CRBN,PUM2,ALKBH5,RBP4,DCTN2,TUSC2,CIRBP,EIF4H,MTPN,IREB2,LTO1,EIF2AK1,QKI,MTRF1L,MAPT,EIF4A1,PRKCZ,NPM1,TPX2,EIF4EBP1,RPS29,KRAS,EIF1AX,TCOF1,SLC7A1,PPP1CA,PABPC1,RPS7,TPR,STAU1,EEF2K,PRMT1,LMCD1,CCND1,EIF4E,GAPDH,FAS,FTH1,APEX1,NCOA2,RPL10A	42
Cellular Development	differentiation	Differentiation of progenitor cells	0.0157		0.443		-0.249	KMT2A,PITHD1,BSG,EIF2AK1,STK11,RXRA,MAD1L1,MRPS18B,PRKCZ,HDAC9,TFRC,BCAT1,RLIG1,PLCB1,KRAS,APOBEC3B,SRSF4,LRRC8A,SLC7A1,CLPB,IKBKB,MBNL1,HMOX1,PRMT1,DEK,METTL8,CIB1,HES1,FAS,FTH1,CASP8	31
Cancer, Cellular Development, Cellular Growth and Proliferation, Organismal Injury and Abnormalities, Tumor Morphology	proliferation	Proliferation of tumor cells	0.0157		1.88		1.283	PUM2,PKM,KMT2A,MEN1,SLC4A7,BSG,STK11,RXRA,MLXIP,NPM1,EIF4EBP1,DGCR8,SIRT1,PRKCE,KRAS,SDC2,EZR,HOXB9,USP10,HMOX1,CDH5,ZNF207,DHCR24,UBA2,SOX11,CCND1,TEAD1,EIF4E,HES1,FAS,APEX1	31
Embryonic Development, Endocrine System Development and Function, Organ Development, Organismal Development, Reproductive System Development and Function, Tissue Development	development	Development of seminiferous tubule	0.0157					SLC19A1,SLC4A2,TBPL1,LIMK2,PICK1,PITHD1,BSG,STK11,QKI,CIB1,NCOA2,SIRT1,JMJD1C	13
Cellular Development, Cellular Growth and Proliferation, Hematological System Development and Function, Humoral Immune Response, Lymphoid Tissue Structure and Development	proliferation	Proliferation of B lymphocytes	0.0157		0.773		0.214	KRAS,EZR,NABP1,SMURF2,IPMK,IKBKB,PAWR,KLF9,STK11,CCND1,PLEKHA1,FAS,BCL11A,FTH1,PRKCZ,TFRC,CASP8	17
Developmental Disorder, Neurological Disease, Organismal Injury and Abnormalities	congenital neurological disorder	Congenital neurological disorder	0.0159		-1.795	bias	-0.534	PARD3,PPT1,LAMB1,ERC1,MT-ND3,HYCC1,SMURF2,PDHX,MEN1,CCDC22,CHMP1A,ACTG1,ATP2C1,RXRA,MARCKSL1,COL25A1,CNN3,ASL,DGCR8,KNSTRN,SAMD1,IKBKB,NFIA,UBA2,SMAD5,CCND1,TEAD1,HES1,FAS,CDKL5,CLN6,VRK1,PDHB,DLD,WDR62,COMT,NRP2,TUBB6,NSD1,KMT2A,NUSAP1,LAMA5,RPL6,RERE,STK11,MKS1,RANBP17,ARFGEF2,MAPT,TPP1,EIF4EBP1,SIRT1,INPP5A,RLIG1,KRAS,CLPP,TCOF1,ARHGAP35,HOXB9,CEP120,HMOX1,PDHA1,SOX11,MRPS16,FKBP14,TSPYL1,HCFC…	68
Cell-To-Cell Signaling and Interaction, Nervous System Development and Function	evoked potential	Evoked potential	0.016		-0.447	bias	-1.166	ACTG1,SLC12A7,CORO1C,CDKL5,SLC4A7,COBL	6
Cardiovascular Disease, Developmental Disorder, Hereditary Disorder, Organismal Injury and Abnormalities	familial cardiac septal defect	Familial cardiac septal defect	0.016					RERE,PBX1,SOX11,ACTC1,RXRA,TPM1	6
Post-Translational Modification	methylation	Methylation of protein	0.016					EPB41L3,COMT,COQ3,COQ5,N6AMT1,PRMT1	6
Organismal Injury and Abnormalities, Reproductive System Disease	abnormal morphology	Abnormal morphology of reproductive system	0.0162		-0.798	bias	0.042	CD59,TBPL1,COMT,PICK1,ALKBH5,SCARB1,RBP4,TUSC2,CIRBP,MEN1,BSG,BCAS3,E2F4,STK11,RXRA,ESRRB,ELAVL2,SIRT1,JMJD1C,KNSTRN,SLC19A1,PRKCE,RBMS1,SAMD1,LIMK2,LRRC8A,NABP1,ATXN2,HMOX1,EEF2K,SMAD5,CCND1,PAK4,APEX1,NCOA2	35
Cellular Growth and Proliferation	colonization	Colonization	0.0163		1.067		0.758	KRAS,EZR,DSG2,HMOX1,NCOA2	5
Cardiovascular Disease, Organismal Injury and Abnormalities	enlargement	Enlargement of right ventricle	0.0163					PBX1,RXRA,HDAC9,HMOX1,SIRT1	5
Cellular Development, Cellular Growth and Proliferation, Hematological System Development and Function, Hematopoiesis	proliferation	Proliferation of hematopoietic cells	0.0167		-0.304		-0.695	KRAS,LRRC8A,PUM2,IKBKB,KMT2A,MYH10,E2F4,PBX1,SMAD5,CCND1,MAD1L1,EIF4E,GSTP1,FAS,BCL11A,FTH1,JMJD1C	17
Cellular Movement	migration	Migration of cervical cancer cell lines	0.0168		1.372		0.735	PTBP1,APOBEC3B,LIMK2,EZR,PPP1CA,MYH10,SLC16A1,HMOX1,BSG,LAMTOR5,CDKL5,PAK4,TGM2	13
Organismal Injury and Abnormalities	abnormal morphology	Abnormal morphology of mediastinum	0.0168		-0.551		-0.16	NCOR2,PARD3,CD2AP,SCARB1,RBP4,DSG2,MEN1,MTFP1,BCAS3,RXRA,DGCR8,SLC19A1,PRKCE,TIAM1,IKBKB,CDH5,ANK3,LMCD1,CCND1,TEAD1,CIB1,BCL11A,TGM2,SPTAN1,BAG5,COMT,ACTC1,MTPN,APH1A,EIF2AK1,STK11,LAMP2,NCOR1,TPM1,HDAC9,EIF4EBP1,SIRT1,PLCB1,PLEKHM2,KRAS,ADK,LRRC8A,PPP1CA,HOXB9,NEXN,MYH10,MBNL1,HMOX1,PBX1,SOX11,PAK4,NCOA2,CASP8	53
Cardiovascular Disease, Developmental Disorder, Organismal Injury and Abnormalities	atrial or ventricular septal defect	Atrial or ventricular septal defect	0.0169		-0.853	bias	-0.016	SLC19A1,RERE,BCAS3,NCOR2,PBX1,SOX11,ACTC1,RXRA,MYH10,TPM1,SIRT1	11
Cell Morphology	size	Size of cells	0.0169					NCOR2,PTBP1,CLASP2,PICK1,SLC12A7,NRP2,AIDA,PKM,SCARB1,RBP4,PRDX1,MTPN,IREB2,E2F4,IQGAP3,TERF1,STK11,RXRA,MARCKSL1,MAPT,LAMTOR5,RAN,ALKBH7,NPM1,EIF4EBP1,TFRC,SIRT1,PLCB1,PPP1R18,KRAS,LRRC8A,ARHGAP35,TIAM1,GABARAP,TPM3,RAB5B,CCND1,EIF4E,RAB27A,FAS,NCOA2	41
Cell Death and Survival	apoptosis	Apoptosis of male germ cells	0.0172		-0.243	bias	0.676	CD59,TBPL1,GPX4,LIMK2,PICK1,ALKBH5,FAS,SIRT1,JMJD1C,BSG	10
Endocrine System Disorders, Organismal Injury and Abnormalities, Reproductive System Disease	abnormal morphology	Abnormal morphology of gonad	0.0175		-0.64	bias	0.115	CD59,TBPL1,PICK1,ALKBH5,SCARB1,RBP4,TUSC2,CIRBP,MEN1,BSG,E2F4,ELAVL2,SIRT1,JMJD1C,KNSTRN,SLC19A1,LIMK2,LRRC8A,NABP1,HMOX1,EEF2K,SMAD5,CCND1,APEX1,NCOA2	25
Cancer, Cellular Development, Cellular Growth and Proliferation, Organismal Injury and Abnormalities, Tumor Morphology	proliferation	Proliferation of cancer cells	0.0175		1.75		1.228	PUM2,PKM,KMT2A,MEN1,SLC4A7,BSG,STK11,RXRA,MLXIP,NPM1,EIF4EBP1,DGCR8,SIRT1,KRAS,SDC2,EZR,CDH5,ZNF207,DHCR24,UBA2,SOX11,CCND1,TEAD1,EIF4E,HES1	25
Cardiovascular Disease, Organismal Injury and Abnormalities	dysfunction	Dysfunction of heart	0.0176		-1.739		-1.296	PTBP1,ACTC1,SCARB1,DSG2,EIF4H,MPC2,STK11,ADH5,RXRA,ENPP1,MAPT,TPM1,HDAC9,NPM1,DGCR8,RPS29,SRSF4,ANK1,SDC2,IKBKB,NEXN,MYH10,MBNL1,HMOX1,CASP6,OMD,TMOD2,UBA2,PBX1,FAS,TGM2	31
Cell Morphology, Neurological Disease, Organismal Injury and Abnormalities	abnormal morphology	Abnormal morphology of oligodendrocytes	0.0176					IKBKB,HES1,APEX1,IREB2	4
Cancer, Cell Death and Survival, Neurological Disease, Organismal Injury and Abnormalities, Tumor Morphology	apoptosis	Apoptosis of glioma cells	0.0176		1.969		2.194	PRKCE,FAS,CASP8,CASP6	4
Cell Morphology, Cellular Assembly and Organization	length	Length of filaments	0.0176					EML2,TMOD1,MAPT,MAP9	4
Organismal Injury and Abnormalities	chromatinopathy	Chromatinopathy	0.0176					ERC1,TIAM1,NSD1,KMT2A,SLC16A1,CASP6,RERE,DHCR24,LGALS8,AGPAT4,CDKL5,HCFC1	12
Cellular Movement	invasion	Invasion of carcinoma cell lines	0.0177	Increased	2.817		1.667	PTBP1,HTATIP2,PARD3,NRP2,PTP4A2,ALKBH5,PKM,KLF9,BSG,RANGAP1,TBC1D14,STK11,QKI,RXRA,NCOR1,ENO1,PRKCZ,NPM1,TPX2,EIF4EBP1,DGCR8,PRKCE,KRAS,SH3GLB2,ACAA2,SLC7A1,EZR,TIAM1,HOXB9,PRMT1,UBA2,CCND1,SMIM26,FAS,PAK4,APEX1,TRA2B	37
Cell Signaling	I-kappaB kinase/NF-kappaB cascade	I-kappaB kinase/NF-kappaB cascade	0.018		1.004		0.239	PRKCE,TRIM13,NUP62,NDFIP1,IKBKB,PRDX1,USP10,HMOX1,CCDC22,SHARPIN,GSTP1,LAMTOR5,TFRC,SIRT1,TGM2,CASP8	16
Cell Morphology	morphology	Morphology of tumor cell lines	0.018					PRKCE,GIPC1,CD59,KRAS,SDC2,EZR,PRMT1,TPM3,PPM1E,STK11,CCND1,HES1,FAS,GPX8,PRKCZ,EIF4EBP1,STARD13,SIRT1,CASP8,PLXNA2	20
Cancer, Organismal Injury and Abnormalities	size	Size of tumor	0.018		-0.01		-0.428	PLCB1,KRAS,DLD,ANK1,ZNF507,ALKBH5,IKBKB,CIRBP,MBNL1,CNN2,N6AMT1,PRMT1,CCDC12,ADH5,FAS,PRKCZ,EIF4EBP1,TFRC,SIRT1,TGM2	20
Cellular Function and Maintenance, Small Molecule Biochemistry	homeostasis	Homeostasis of metal ion	0.0182					SV2A,STOML2,NDFIP1,TUSC2,FXN,HMOX1,CDH5,CCDC22,IREB2,SCO1,ATP2C1,ENPP1,MAPT,FTH1,TFRC	15
Cellular Development	differentiation	Differentiation of tumor cell lines	0.0182		0.281		-0.081	NCOR2,KMT2A,E2F4,ATP2C1,QKI,NCOR1,ELAVL2,ENO1,PRKCZ,NPM1,PRKCE,PLCB1,PIAS3,KRAS,LIMK2,PPP1CA,PABPC1,HMOX1,PRMT1,FOXA1,SOX11,CCND1,HES1,PAK4,TGM2	25
Cancer, Organismal Injury and Abnormalities	neoplasia	Neoplasia of tumor cell lines	0.0184		1.472		0.365	PTBP1,PKM,SCARB1,KLF9,RXRA,PLEKHA7,ASL,DGCR8,KNSTRN,BCAT1,EZR,TIAM1,IKBKB,FOXA1,CCND1,FAS,BUD31,BCL11A,CD59,HTATIP2,STOML2,ALKBH5,KMT2A,CIRBP,LAMA5,PITHD1,BSG,RANGAP1,GPX4,STK11,QKI,ARFGEF2,NCOR1,NRF1,ENO1,PLXNA2,KRAS,LRRC8A,ZNF507,HOXB9,HMOX1,PDHA1,N6AMT1,SMIM26,EIF4E,PAK4,FTH1,CASP8	48
Cardiovascular Disease, Neurological Disease, Organismal Injury and Abnormalities, Skeletal and Muscular Disorders	hypertrophy	Hypertrophy of left ventricle	0.0184		-1	bias	-0.432	PBX1,STK11,ACTC1,TPM1,MBNL1,HDAC9	6
Cellular Assembly and Organization, Organismal Development, Tissue Development	formation	Formation of filaments	0.0186		-0.406		-1.06	CLASP2,SLAIN2,CD2AP,ACTC1,NUSAP1,LMOD1,PPM1E,ACTG1,TERF1,STK11,CAMSAP3,MAPT,TPM1,NPM1,TPX2,INPP5A,COBL,PRKCE,KRAS,LIMK2,EML2,SDC2,JMY,TIAM1,TPR,IKBKB,EPPK1,ATXN2,CDH5,TPM3,LMCD1,CCND1,DIAPH3,PAK4,STARD13	35
Auditory Disease, Organismal Injury and Abnormalities	abnormal morphology	Abnormal morphology of ear	0.0187		-1.131	bias	-0.594	E2F4,TCOF1,PBX1,STK11,SLC12A7,ABR,HES1,SLC4A7,COBL	9
Cancer, Organismal Injury and Abnormalities	mass	Mass of tumor	0.0187		-0.103		-0.729	TAF15,ANK1,ZNF507,CIRBP,CNN2,SIRT1,N6AMT1,PRMT1,CCDC12	9
Carbohydrate Metabolism, Energy Production, Small Molecule Biochemistry	metabolism	Metabolism of pyruvic acid	0.0187		1.471		1.135	PCK2,PTBP1,PKM,SLC16A1,SIRT1,MPC2,BSG	7
Nervous System Development and Function	neurogenesis	Neurogenesis of nervous system	0.0187		-1.076		-1.279	FOXA1,MAPT,HES1,L2HGDH,TCF20,EEF2K,ANK3	7
Connective Tissue Development and Function, Tissue Morphology	quantity	Quantity of connective tissue	0.0188		0.236		-0.429	CD59,COMT,AIDA,RBP4,TUSC2,SCARB1,MEN1,IREB2,E2F4,TKT,EIF2AK1,STK11,STEAP3,ADH5,NCOR1,EIF4EBP1,TFRC,PRKCE,SAMD1,SLC7A1,MAEA,IKBKB,CEP120,HMOX1,PRMT1,TPM3,PBX1,CCND1,RAB27A,STARD13,NCOA2,TGM2,CASP8	33
Cardiovascular Disease, Organismal Injury and Abnormalities	enlargement	Enlargement of heart ventricle	0.019		0		0.434	PLCB1,ACTC1,NEXN,DSG2,MBNL1,HMOX1,PBX1,STK11,RXRA,TPM1,HDAC9,SIRT1	12
Cardiovascular Disease, Neurological Disease, Organismal Injury and Abnormalities, Skeletal and Muscular Disorders	left ventricular dysfunction	Left ventricular dysfunction	0.0192		-1.27		-0.787	PTBP1,ACTC1,DSG2,EIF4H,STK11,ADH5,RXRA,ENPP1,MAPT,TPM1,HDAC9,NPM1,DGCR8,RPS29,SRSF4,ANK1,SDC2,NEXN,MYH10,MBNL1,HMOX1,CASP6,OMD,TMOD2,UBA2,PBX1,FAS,TGM2	28
Cell Death and Survival, Organismal Injury and Abnormalities	apoptosis	Apoptosis of bone marrow cells	0.0192		1.4		1.469	NQO2,MAD1L1,KMT2A,FAS,EEF2K	5
Cellular Development, Cellular Growth and Proliferation, Embryonic Development, Hematological System Development and Function, Hematopoiesis, Organismal Development, Tissue Development	hematopoiesis	Hematopoiesis in embryo	0.0192					PBX1,SMAD5,KMT2A,TFRC,CASP8	5
Cell Morphology, Connective Tissue Development and Function, Tissue Morphology	morphology	Morphology of fibroblasts	0.0192					KRAS,CCND1,TIAM1,IKBKB,TPM1	5
Cell Morphology	ruffling	Ruffling of plasma membrane	0.0192		1		0.625	EZR,RAB34,MAPT,HMOX1,TGM2	5
Amino Acid Metabolism, Molecular Transport, Small Molecule Biochemistry	uptake	Uptake of glutamine family amino acid	0.0192		1.491		1.261	PTBP1,CRBN,SLC7A1,STK11,PTP4A2	5
Cell Morphology, Cellular Function and Maintenance	transmembrane potential	Transmembrane potential of mitochondria	0.0196		1.764		1.692	PRKCE,KRAS,CLPP,MRPL52,STOML2,IKBKB,PKM,TUSC2,PAWR,FXN,HMOX1,IMMT,STK11,CCND1,MAPT,FAS,TGM2,CASP8,SPART	19
Organismal Injury and Abnormalities	size	Size of lesion	0.0196		-0.289		-0.575	DLD,SMURF2,NDFIP1,ALKBH5,PKM,SCARB1,CIRBP,CNN2,ADH5,PRKCZ,ALKBH7,EIF4EBP1,TFRC,SIRT1,SLC19A1,PRKCE,PLCB1,KRAS,ANK1,ZNF507,IKBKB,MBNL1,HMOX1,N6AMT1,ITPRIP,PRMT1,CCDC12,FAS,TGM2	29
Cancer, Gastrointestinal Disease, Organismal Injury and Abnormalities	hepato-pancreato-biliary cancer	Hepato-pancreato-biliary cancer	0.0197		-0.446		-0.14	SELENOS,RIC8A,KIAA1217,MOXD1,SMURF2,DSG2,TCF20,TRPT1,IFT52,BRMS1L,EXOC1,PRRC2A,DTX3L,SLC19A1,BCAT1,PCK2,PIAS3,LRRC59,RTCB,PABPC1,BOD1L1,EPB41L3,LGALS8,RANBP10,EML4,PCBP2,VPS28,FAS,BCL11A,AGPAT4,DIAPH3,QPRT,C1orf52,GARRE1,HTATIP2,WDR62,ZWINT,PTP4A2,NSD1,FXN,SLC16A1,PEX14,EMB,SIPA1L2,NEURL4,IMMT,EIF2AK1,WDR87,HSPA8,STK11,CAMSAP3,ZSCAN21,NCOR1,EIF4A1,GSTP1,ENO1,JPH1,TPX2,SIRT1,TPD52L1,GPKOW,ADK,EIF1…	303
Cardiovascular Disease, Organismal Injury and Abnormalities	abnormality	Abnormality of heart ventricle	0.0198		-0.459		0.024	NCOR2,PTBP1,ACTC1,DSG2,MEN1,EIF4H,RERE,STK11,ATP2C1,ADH5,RXRA,ENPP1,MAPT,TPM1,HDAC9,NPM1,DGCR8,SIRT1,PLCB1,RPS29,KRAS,SRSF4,ANK1,SDC2,MYH10,NEXN,MBNL1,HMOX1,CASP6,OMD,TMOD2,UBA2,PBX1,SOX11,CCND1,TEAD1,FAS,PAK4,TGM2,CASP8	40
Cardiovascular Disease, Organismal Injury and Abnormalities	abnormal morphology	Abnormal morphology of myocardial compact zone	0.0199					RXRA,RBP4,MYH10	3
Cancer, Cell Death and Survival, Organismal Injury and Abnormalities, Tumor Morphology	apoptosis	Apoptosis of acute myeloblastic leukemia cells	0.0199					HES1,FAS,HMOX1	3
Carbohydrate Metabolism	biosynthesis	Biosynthesis of glyceraldehyde-3-phosphate	0.0199					TKT,GAPDH,ENO1	3
Behavior, Nervous System Development and Function	contextual fear memory	Contextual fear memory	0.0199					ACTG1,MAPT,EEF2K	3
Post-Translational Modification, Protein Folding, Protein Trafficking	joining	Joining of protein	0.0199					UBE2E2,PRKCZ,TGM2	3
Cell Death and Survival	killing	Killing of leukemia cell lines	0.0199					FAS,PRKCZ,CASP8	3
Cell Morphology, Cellular Assembly and Organization, Cellular Function and Maintenance	length	Length of microtubules	0.0199					EML2,MAPT,MAP9	3
Cell Morphology, Cellular Function and Maintenance	pH	PH of cells	0.0199					SLC4A2,FAS,SIRT1	3
Amino Acid Metabolism, Molecular Transport, Small Molecule Biochemistry	quantity	Quantity of L-methionine	0.0199					STK11,L2HGDH,ENO1	3
Cell Morphology, Cellular Function and Maintenance	repair	Repair of lung cancer cell lines	0.0199					STK11,PARG,TGM2	3
Cellular Assembly and Organization	sealing	Sealing of cellular membrane	0.0199					TIAM1,GABARAP,MYH10	3
Cancer, Organismal Injury and Abnormalities	transformation	Transformation of neuroglia	0.0199					KRAS,MAPT,HES1	3
Cancer, Endocrine System Disorders, Gastrointestinal Disease, Organismal Injury and Abnormalities	gastrointestinal neuroendocrine tumor	Gastrointestinal neuroendocrine tumor	0.02					BCAS3,SMARCAD1,KRAS,EIF1AX,STK11,KMT2A,MEN1,NCOA2	8
Cell Death and Survival, Organismal Injury and Abnormalities	cell death	Cell death of lymphatic system cells	0.0205		0.78		1.101	CD59,COMT,NQO2,STOML2,KMT2A,GPX4,STEAP3,CCDC86,STUB1,MAD1L1,PRKCE,KRAS,LRRC8A,EZR,IKBKB,PAWR,EEF2K,CASP6,PCBP2,EIF4E,GAPDH,FAS,BCL11A,FTH1,TGM2,CASP8	26
Cell Death and Survival, Organismal Injury and Abnormalities	cell death	Cell death of tumor cell lines	0.0205		-1.435		-0.313	TBPL1,PPT1,PUM2,SMURF2,PKM,DSG2,MEN1,KLF9,PLEKHA7,PRKCE,PCK2,PIAS3,RTCB,EZR,TIAM1,CORO1C,NFIA,FOXA1,SHARPIN,LGALS8,PCBP2,VPS28,PARG,HES1,FAS,BUD31,HTATIP2,FXN,CNN2,IMMT,EIF2AK1,HSPA8,STK11,ESRRB,LAMP2,EIF4A1,GSTP1,RAN,NRF1,ENO1,PRKCZ,NPM1,TPX2,EIF4EBP1,SIRT1,EIF1AX,SRSF4,NABP1,CELF1,HOXB9,IPMK,STAU1,USP10,EEF2K,DEK,CDCA5,SLC47A1,EIF4E,FTH1,APEX1,NCOA2,HCFC1,CRBN,SCARB1,FRMD6,PRDX1,MTFP1,MPI,ZBTB1…	124
Organismal Injury and Abnormalities, Reproductive System Disease	abnormal morphology	Abnormal morphology of enlarged seminal vesicle	0.0208					TUSC2,ATXN2	2
Connective Tissue Disorders, Developmental Disorder, Gastrointestinal Disease, Organismal Injury and Abnormalities, Skeletal and Muscular Disorders	abnormal morphology	Abnormal morphology of maxillary prominence	0.0208					TCOF1,PBX1	2
Connective Tissue Disorders, Developmental Disorder, Gastrointestinal Disease, Organismal Injury and Abnormalities, Skeletal and Muscular Disorders	abnormal morphology	Abnormal morphology of nasal prominence	0.0208					TCOF1,PBX1	2
Cell Morphology, Neurological Disease, Ophthalmic Disease, Organismal Injury and Abnormalities	abnormal morphology	Abnormal morphology of retinal cone cells	0.0208					PPT1,BSG	2
Cell Morphology, Organismal Injury and Abnormalities, Skeletal and Muscular Disorders	abnormal morphology	Abnormal morphology of sarcoplasmic reticulum	0.0208					STUB1,JPH1	2
Developmental Disorder, Organismal Injury and Abnormalities	abnormal morphology	Abnormal morphology of sclerotome	0.0208					SMAD5,APH1A	2
Auditory Disease, Organismal Injury and Abnormalities	abnormal morphology	Abnormal morphology of utricle	0.0208					ABR,HES1	2
Cellular Compromise	acidification	Acidification of tumor cell lines	0.0208					PKM,FAS	2
Hereditary Disorder, Metabolic Disease, Neurological Disease, Organismal Injury and Abnormalities, Psychological Disorders	Alzheimers disease type 3	Alzheimers disease type 3	0.0208					SV2A,MAPT	2
Cell Death and Survival, Embryonic Development	apoptosis	Apoptosis of mesenchymal stem cells	0.0208					CEP120,FAS	2
Cell Cycle	G2/M phase	Arrest in G2/M phase of epithelial cells	0.0208					TERF1,HDAC9	2
Cardiovascular System Development and Function, Cellular Development, Cellular Function and Maintenance, Cellular Growth and Proliferation, Embryonic Development, Organ Development, Organismal Development, Skeletal and Muscular System Development and Function, Tissue Development	assembly	Assembly of cardiomyocytes	0.0208					ACTC1,MYH10	2
Cellular Function and Maintenance	biosynthesis	Biosynthesis of Hemoglobin	0.0208					SNX3,EIF2AK1	2
Embryonic Development, Organ Development, Organ Morphology, Organismal Development, Respiratory System Development and Function, Tissue Development	branching morphogenesis	Branching morphogenesis of lung	0.0208					KRAS,FOXA1	2
Nucleic Acid Metabolism, Small Molecule Biochemistry, Vitamin and Mineral Metabolism	catabolism	Catabolism of coenzyme A	0.0208					ENPP1,NUDT19	2
Cell Death and Survival, Embryonic Development, Organismal Injury and Abnormalities	cell death	Cell death of bone marrow mesenchymal stem cells	0.0208					FAS,FTH1	2
Cell Death and Survival, Organismal Injury and Abnormalities	cell death	Cell death of hair cells	0.0208					HMOX1,CASP8	2
Cell Death and Survival, Organismal Injury and Abnormalities	cell death	Cell death of monocyte-derived dendritic cells	0.0208					IKBKB,FAS	2
Cardiovascular System Development and Function, Cell-To-Cell Signaling and Interaction, Cellular Assembly and Organization	cell-cell contact	Cell-cell contact of endothelial cell lines	0.0208					SDC2,CDH5	2
Cell-To-Cell Signaling and Interaction, Hematological System Development and Function, Inflammatory Response	cell-mediated response	Cell-mediated response of CD4+ T-lymphocytes	0.0208					CD59,CASP8	2
Lipid Metabolism, Nucleic Acid Metabolism, Small Molecule Biochemistry	cleavage	Cleavage of acyl-coenzyme A	0.0208					ACAA2,ACOT8	2
Cellular Development, Cellular Growth and Proliferation, Connective Tissue Development and Function	clonal expansion	Clonal expansion of fibroblast cell lines	0.0208					SIRT1,PRMT1	2
Cancer, Cellular Development, Cellular Growth and Proliferation, Organismal Injury and Abnormalities, Tumor Morphology	colony formation	Colony formation of carcinoma cells	0.0208					KRAS,DGCR8	2
Cellular Development, Cellular Growth and Proliferation, Hematological System Development and Function, Hematopoiesis, Lymphoid Tissue Structure and Development, Tissue Development	colony formation	Colony formation of macrophages	0.0208					KMT2A,SIRT1	2
Lipid Metabolism, Small Molecule Biochemistry	conversion	Conversion of cholesterol	0.0208					DHCR24,RXRA	2
Cellular Compromise	degeneration	Degeneration of nervous tissue cell lines	0.0208					FAS,CASP8	2
Cellular Development	differentiation	Differentiation of prostate cancer cell lines	0.0208					FOXA1,PAK4	2
Neurological Disease, Organismal Injury and Abnormalities	arrangement	Ectopic arrangement of cerebellar granule cell	0.0208					ABR,PLXNA2	2
Cellular Assembly and Organization, Cellular Function and Maintenance, Organismal Development, Tissue Development	formation	Formation of microfilaments	0.0208					ACTG1,TPM1	2
Cancer, Dermatological Diseases and Conditions, Organismal Injury and Abnormalities	formation	Formation of skin squamous cell carcinoma	0.0208					KRAS,STK11	2
Connective Tissue Development and Function, Embryonic Development, Organ Development, Organismal Development, Skeletal and Muscular System Development and Function, Tissue Development	growth	Growth of femur	0.0208					NCOR1,SIRT1	2
Cardiovascular Disease, Connective Tissue Disorders, Hematological Disease, Organismal Injury and Abnormalities, Reproductive System Disease	HELLP syndrome	HELLP syndrome	0.0208					ATP2C1,GSTP1	2
Endocrine System Disorders, Immunological Disease, Inflammatory Disease, Organismal Injury and Abnormalities	Hashimoto thyroiditis	Hashimoto thyroiditis	0.0208					PRKCE,FAS	2
Hematological Disease, Hereditary Disorder, Organismal Injury and Abnormalities	hereditary microcytosis	Hereditary microcytosis	0.0208					STEAP3,IREB2	2
Cancer, Gastrointestinal Disease, Hereditary Disorder, Organismal Injury and Abnormalities	juvenile polyposis syndrome	Juvenile polyposis syndrome	0.0208					KRAS,STK11	2
Immunological Disease, Organismal Injury and Abnormalities	lack	Lack of spleen	0.0208					PBX1,SOX11	2
Cellular Assembly and Organization	membrane fusion	Membrane fusion of vesicles	0.0208					STX17,STXBP5	2
Developmental Disorder, Hereditary Disorder, Metabolic Disease, Organismal Injury and Abnormalities, Renal and Urological Disease	methylmalonic aciduria with homocystinuria cblC type	Methylmalonic aciduria with homocystinuria cblC type	0.0208					PRDX1,HCFC1	2
Cell Morphology	modification	Modification of ovarian cancer cell lines	0.0208					RAN,TGM2	2
Cell Morphology, Organ Morphology	morphology	Morphology of exocrine cells	0.0208					SLC4A2,KRAS	2
Cardiovascular System Development and Function, Organ Morphology, Organismal Development, Tissue Morphology	morphology	Morphology of heart tissue	0.0208					TKT,TMOD1	2
Cancer, Developmental Disorder, Endocrine System Disorders, Gastrointestinal Disease, Hereditary Disorder, Neurological Disease, Organismal Injury and Abnormalities	multiple endocrine neoplasia type 1	Multiple endocrine neoplasia type 1	0.0208					STK11,MEN1	2
Cellular Assembly and Organization, Cellular Function and Maintenance, Skeletal and Muscular System Development and Function, Tissue Development	organization	Organization of myofibrils	0.0208					TMOD1,RXRA	2
Cancer, Dermatological Diseases and Conditions, Developmental Disorder, Hematological Disease, Immunological Disease, Organismal Injury and Abnormalities	primary cutaneous marginal zone B-cell lymphoma	Primary cutaneous marginal zone B-cell lymphoma	0.0208					CCND1,RXRA	2
Cellular Development, Cellular Growth and Proliferation, Embryonic Development, Nervous System Development and Function, Organ Development, Organismal Development, Tissue Development, Visual System Development and Function	proliferation	Proliferation of retinal progenitor cells	0.0208					CCND1,HES1	2
Digestive System Development and Function, Organ Morphology, Tissue Morphology	quantity	Quantity of gastric parietal cells	0.0208					SLC4A2,KRAS	2
Cancer, Organismal Injury and Abnormalities	size	Size of adenocarcinoma	0.0208					KRAS,FAS	2
Cell-To-Cell Signaling and Interaction, Cellular Assembly and Organization	stabilization	Stabilization of synapse	0.0208					GABARAP,ANK3	2
Cellular Function and Maintenance, Molecular Transport	uptake	Uptake of chloride	0.0208					PRKCE,SLC4A2	2
Cardiovascular System Development and Function, Organ Morphology, Respiratory System Development and Function, Tissue Morphology	vascular permeability	Vascular permeability of lung	0.0208					STK11,CDH5	2
Cellular Development, Cellular Growth and Proliferation	cell proliferation	Cell proliferation of cervical cancer cell lines	0.0209		0.746		0.08	ATP5MK,PTBP1,NUP62,NDFIP1,PKM,CIRBP,SLC4A7,BSG,IMMT,TERF1,STK11,ESRRB,LAMTOR5,PCK2,APOBEC3B,NABP1,HMOX1,DEK,SETD6,CCND1,EIF4E,PAK4,FTH1,APEX1	24
Cancer, Organismal Injury and Abnormalities, Respiratory Disease	growth	Growth of malignant neoplasm of lung	0.021		1.432		1.352	KRAS,STK11,CCND1,PKM,MEN1,EIF4EBP1,DGCR8	7
Cellular Assembly and Organization, Cellular Function and Maintenance	depolarization	Depolarization of cellular membrane	0.021		-0.277		-0.219	HINT2,FAS,PRKCZ,EIF4EBP1,TGM2,CASP8	6
Cellular Development, Hematological System Development and Function, Lymphoid Tissue Structure and Development	maturation	Maturation of antigen presenting cells	0.021		0.222		-0.031	EIF2AK1,IKBKB,GSTP1,FAS,HMOX1,SIRT1	6
Small Molecule Biochemistry	metabolism	Metabolism of dicarboxylic acid	0.021					PCK2,IDH3A,DLD,ACOT8,L2HGDH,QPRT	6
Cell Morphology, Cellular Assembly and Organization	morphology	Morphology of cytoskeleton	0.0213					EML2,LGALS8,CCND1,EZR,TMOD1,MARCKSL1,MAPT,RAN,TPM1,TPX2,MAP9	11
Cellular Development, Cellular Growth and Proliferation, Hematological System Development and Function, Hematopoiesis	proliferation	Proliferation of hematopoietic progenitor cells	0.0213		-0.417		-0.815	KRAS,LRRC8A,PUM2,IKBKB,KMT2A,MYH10,PBX1,SMAD5,CCND1,MAD1L1,EIF4E,GSTP1,FAS,BCL11A,FTH1,JMJD1C	16
Cellular Assembly and Organization	formation	Formation of cytoskeleton	0.0214		-0.577		-1.202	CLASP2,SLAIN2,CD2AP,NUSAP1,LMOD1,PPM1E,ACTG1,TERF1,STK11,CAMSAP3,MAPT,TPM1,NPM1,TPX2,INPP5A,COBL,PRKCE,SLC4A2,KRAS,LIMK2,EML2,SDC2,TIAM1,IKBKB,ATXN2,CDH5,TPM3,LMCD1,CCND1,DIAPH3,PAK4,STARD13	32
Cell Death and Survival, Neurological Disease, Organismal Injury and Abnormalities	apoptosis	Apoptosis of hippocampal neurons	0.0215		-1.119		-1.202	PICK1,ATP2C1,PAWR,FAS	4
Cancer, Cell Death and Survival, Organismal Injury and Abnormalities, Tumor Morphology	cell death	Cell death of acute leukemia cells	0.0215		1.982		1.982	HES1,FAS,HMOX1,CASP8	4
Dermatological Diseases and Conditions, Organismal Injury and Abnormalities	edema	Edema of skin	0.0215		-1.131	bias	-0.451	PBX1,RXRA,KMT2A,CASP8	4
Connective Tissue Disorders, Inflammatory Disease, Inflammatory Response, Organismal Injury and Abnormalities, Respiratory Disease	interstitial pneumonia	Interstitial pneumonia	0.0215					KRAS,SIRT1,INPP5A,BSG	4
Cell Morphology, Cellular Function and Maintenance, Nervous System Development and Function, Tissue Morphology	length	Length of axons	0.0215					KATNA1,CLASP2,CDKL5,PLXNA2	4
Cell Death and Survival, Cellular Compromise, Neurological Disease, Organismal Injury and Abnormalities, Tissue Morphology	neurodegeneration	Neurodegeneration of motor neurons	0.0215		-1	bias	-0.418	GPX4,DCTN2,COL25A1,PSMC4	4
Cellular Assembly and Organization, Cellular Function and Maintenance	organization	Organization of cytoplasmic microtubule	0.0215					KATNA1,SLAIN2,MAPT,CIB1	4
Cell Morphology, Cellular Function and Maintenance	repair	Repair of carcinoma cell lines	0.0215					STK11,PARG,RAN,TGM2	4
Behavior, Nervous System Development and Function	working memory	Working memory	0.0215					COMT,MAPT,CDKL5,TCF20	4
Cell Signaling, Post-Translational Modification, Protein Synthesis	assembly	Assembly of protein-protein complex	0.0218					NDUFB9,PARD3,CRBN,CD2AP,AIDA,KMT2A,DMAC2,LMOD1,PEX14,HSPA8,NUBPL,PRKCZ,EIF4EBP1,TFRC,TIAM1,CDH5,NDUFB10,CLGN,TEAD1,HES1,FAS,DIAPH3,NDUFB1,HCFC1	24
Neurological Disease, Organismal Injury and Abnormalities	degeneration	Degeneration of nervous system	0.0218		-1.571		-0.542	BAG5,ALG10,PICK1,PPT1,SLC12A7,DCTN2,FXN,SLC4A7,IREB2,PSMC4,BSG,GPX4,STUB1,ESRRB,MAPT,COL25A1,TFRC,SIRT1,COBL,CASP6,ANK3,TGM2,CASP8,SPTAN1	24
Cell Morphology, Cellular Function and Maintenance	transmembrane potential	Transmembrane potential	0.0219		1.721		1.658	PRKCE,KRAS,CLPP,DLD,MRPL52,STOML2,IKBKB,PKM,TUSC2,PAWR,FXN,HMOX1,IMMT,STK11,CCND1,MAPT,FAS,TGM2,CASP8,SPART	20
Cellular Development, Cellular Growth and Proliferation, Hematological System Development and Function, Hematopoiesis, Lymphoid Tissue Structure and Development, Tissue Development	differentiation	Differentiation of antigen presenting cells	0.0221		0.728		0.399	SLC7A1,KMT2A,DEK,EIF2AK1,STK11,QKI,ENPP1,BCL11A,DIAPH3,FTH1,SIRT1,L3MBTL3,CASP8	13
Cell Death and Survival, Neurological Disease, Organismal Injury and Abnormalities	cell death	Cell death of hippocampal cells	0.0221		-0.077		-0.131	E2F4,PICK1,ATP2C1,HYOU1,PAWR,FAS,ITPRIP,CASP6	8
Cellular Function and Maintenance, Molecular Transport, Small Molecule Biochemistry	homeostasis	Homeostasis of transition metal ion	0.0221					SCO1,NDFIP1,FXN,FTH1,HMOX1,TFRC,CCDC22,IREB2	8
Cellular Function and Maintenance, Protein Synthesis	expression	Expression of protein	0.0224		-0.043		0.011	PTBP1,CRBN,PUM2,ALKBH5,EIF4H,IREB2,LTO1,EIF2AK1,QKI,MTRF1L,MAPT,EIF4A1,EIF4EBP1,RPS29,KRAS,EIF1AX,TCOF1,SLC7A1,PPP1CA,PABPC1,RPS7,TPR,STAU1,EEF2K,EIF4E,GAPDH,FAS,APEX1,NCOA2,RPL10A	30
Hematological System Development and Function	mean corpuscular volume	Mean corpuscular volume	0.0224		1.446		1.474	EIF2AK1,STEAP3,HMOX1,TFRC,IREB2	5
Neurological Disease, Organismal Injury and Abnormalities	dyskinesia	Dyskinesia	0.0227					ATP5MK,NDUFB9,ALAS1,PPT1,LAMB1,MT-ND3,PKM,RBP4,CIRBP,LMOD1,RERE,MRPL9,HSPA8,LAMP2,ELAVL2,DTX3L,NRF1,ATP5F1B,NPM1,JMJD1C,PLCB1,PIAS3,SGTB,KRAS,SV2A,EZR,IPMK,IKBKB,PSME1,NDUFV1,ATP5ME,HMOX1,ATP5F1D,CASP6,NDUFB10,IDH3A,TPM3,LMCD1,ATP5MG,GAPDH,CDKL5,NDUFB1,QPRT,TGM2,CASP8	45
Hereditary Disorder, Neurological Disease, Organismal Injury and Abnormalities	familial neurological disorder	Familial neurological disorder	0.023					ALAS1,MOXD1,PPT1,MT-ND3,PKM,MEN1,TCF20,IREB2,CHMP1A,P4HTM,DTX3L,NUBPL,KNSTRN,TAF15,PIAS3,EZR,TIAM1,NFIA,HNRNPH2,CHAMP1,LMCD1,LGALS8,FAS,BCL11A,AGPAT4,DIAPH3,QPRT,SPTAN1,ATP5MK,NDUFB9,NUP62,WDR62,AP5B1,NSD1,LMOD1,FXN,SLC16A1,RPL6,RERE,EIF2AK1,HSPA8,STK11,ESRRB,LAMP2,NRF1,NPM1,TPP1,JPH1,EIF4EBP1,INPP5A,ADK,ARHGAP35,HOXB9,IPMK,CEP120,ATXN2,NDUFB10,IDH3A,TPM3,MRPS16,EIF4E,FTH1,HCFC1,PARD3,CRBN,LAMB1,…	141
Embryonic Development, Organismal Development	development	Development of genitourinary system	0.023		0.359		-0.35	TBPL1,PARD3,CRBN,PICK1,CD2AP,CAVIN1,SCARB1,RBP4,DSG2,PLEKHA1,RXRA,STUB1,ENPP1,ELAVL2,KNSTRN,SLC19A1,PRKCE,RTCB,EZR,EMC10,NFIA,CDH5,SHARPIN,SMAD5,CCND1,CIB1,TGM2,COMT,PTP4A2,AIDA,ALKBH5,LAMA5,APH1A,PITHD1,BSG,TKT,GPX4,STK11,MKS1,QKI,ZSCAN21,ESRRB,EIF4EBP1,SIRT1,JMJD1C,SLC4A2,KRAS,LIMK2,LRRC8A,NABP1,ARHGAP35,HOXB9,CEP120,MYH10,ATXN2,EEF2K,DHCR24,PBX1,EIF4E,NCOA2	60
Neurological Disease, Organismal Injury and Abnormalities	damage	Damage of nervous system	0.0231		0.733		0.89	SV2A,PPP1CA,IKBKB,FXN,HMOX1,ITPRIP,ATP2C1,STUB1,MAPT,GAPDH,HYOU1,SIRT1,TGM2,CASP8,PLXNA2	15
Embryonic Development, Organismal Development, Tissue Morphology	size	Size of embryo	0.0233					DLD,NUSAP1,MEN1,FXN,LAMA5,APH1A,GPX4,STK11,ATP2C1,ESRRB,NCOR1,ECSIT,SIRT1,KRAS,RBMS1,ARHGAP35,IPMK,PDHA1,N6AMT1,SOX11,SMAD5,TEAD1,TEFM,HES1,DIAPH3,PAK4,TRA2B,CASP8	28
Cellular Assembly and Organization, Cellular Compromise, Cellular Function and Maintenance	depolymerization	Depolymerization of microtubules	0.0234		0.067		0.46	KATNA1,CLASP2,SPECC1L,EML4,MAPT,CIB1,DIAPH3	7
Cellular Function and Maintenance, Small Molecule Biochemistry	homeostasis	Homeostasis of divalent cations	0.0234					SV2A,STOML2,TUSC2,FXN,HMOX1,CDH5,CCDC22,IREB2,SCO1,ATP2C1,ENPP1,MAPT	12
Metabolic Disease, Organismal Injury and Abnormalities	mitochondrial DNA-related disorder	Mitochondrial DNA-related disorder	0.0235					ATP5MK,PDHB,NUP62,DLD,CLPB,MT-ND3,PDHX,NDUFV1,HMOX1,PDHA1,SCO1,MRPL22,NUBPL	13
Cell Morphology	abnormal morphology	Abnormal morphology of red blood cells	0.0238					EIF2AK1,STEAP3,SCARB1,PRDX1,TFRC,IREB2	6
Embryonic Development, Hematological System Development and Function, Lymphoid Tissue Structure and Development, Organ Development, Organismal Development, Tissue Development	formation	Formation of spleen	0.0238					PCID2,KRAS,PBX1,KMT2A,FAS,PRKCZ	6
Cancer, Endocrine System Disorders, Gastrointestinal Disease, Organismal Injury and Abnormalities	gastrointestinal carcinoid tumor	Gastrointestinal carcinoid tumor	0.0238					BCAS3,SMARCAD1,KRAS,EIF1AX,STK11,NCOA2	6
Hair and Skin Development and Function	pallor	Pallor	0.0238					SLC19A1,E2F4,KRAS,SAMD1,PBX1,RXRA,NCOR1,PAK4,TFRC,CDH5	10
Cancer, Organismal Injury and Abnormalities, Respiratory Disease	growth	Growth of lung tumor	0.0243		1.698		1.628	KRAS,STK11,CCND1,PKM,MEN1,EIF4EBP1,DGCR8,KLF9	8
Organismal Survival	viability	Viability	0.0244		1.254	bias	0.597	TKT,KRAS,DLD,TMOD1,RXRA,MAPT,RAN,CDH5,CASP8	9
Neurological Disease, Organismal Injury and Abnormalities	neurological signs	Neurological signs	0.0244		-0.756		-0.697	ALAS1,CRBN,PPT1,SLC12A7,LAMB1,ERC1,NQO2,MT-ND3,PKM,SCARB1,RBP4,ELAVL2,DTX3L,ATP5F1B,PIAS3,SV2A,EZR,IKBKB,PSME1,LMCD1,CDKL5,QPRT,TGM2,ATP5MK,NDUFB9,COMT,CIRBP,LMOD1,SIPA1L2,RERE,MRPL9,HSPA8,LAMP2,MAPT,NRF1,NPM1,JMJD1C,PLCB1,SGTB,KRAS,IPMK,NDUFV1,ATP5ME,HMOX1,ATP5F1D,CASP6,NDUFB10,IDH3A,TPM3,ATP5MG,GAPDH,NDUFB1,CASP8	53
Cardiovascular Disease, Organismal Injury and Abnormalities	right ventricular abnormality	Right ventricular abnormality	0.0247					RERE,PBX1,SOX11,ACTC1,RXRA,NEXN,TPM1,DSG2,HDAC9,HMOX1,SIRT1	11
Cancer, Gastrointestinal Disease, Hepatic System Disease, Organismal Injury and Abnormalities	development	Development of liver tumor	0.0251		-0.326		0.031	KRAS,HTATIP2,IKBKB,PKM,PRDX1,PRMT1,BSG,STK11,CCND1,MAD1L1,PARG,FAS,SIRT1	13
Cellular Growth and Proliferation	expansion	Expansion of cells	0.0252		-0.114		-0.482	KRAS,PARD3,PUM2,IKBKB,MEN1,HMOX1,PRMT1,HSPA8,STK11,CCND1,MAD1L1,FAS,DGCR8,SIRT1,TGM2,CASP8	16
Cellular Development, Cellular Growth and Proliferation	proliferation	Proliferation of leukemia cell lines	0.0252		-0.429		-1.162	KRAS,PUM2,ALKBH5,KMT2A,PAWR,FXN,HMOX1,IREB2,GPX4,EIF2AK1,DHCR24,MLXIP,STUB1,GAPDH,HES1,BCL11A,ENO1,FTH1,NPM1,SIRT1,CASP8	21
Cancer, Organismal Injury and Abnormalities	metastasis	Metastasis of tumor cell lines	0.0253		1.335		0.308	CD59,PTBP1,HTATIP2,ALKBH5,PKM,SCARB1,CIRBP,LAMA5,PITHD1,KLF9,BSG,RANGAP1,GPX4,STK11,QKI,RXRA,ARFGEF2,NCOR1,PLEKHA7,NRF1,ENO1,ASL,KNSTRN,BCAT1,EZR,ZNF507,TIAM1,HOXB9,HMOX1,PDHA1,FOXA1,SMIM26,FAS,BUD31,BCL11A,PAK4,FTH1,CASP8	38
Hereditary Disorder, Neurological Disease, Organismal Injury and Abnormalities	familial encephalopathy	Familial encephalopathy	0.0259					ALAS1,MOXD1,PPT1,MT-ND3,PKM,CHMP1A,P4HTM,DTX3L,NUBPL,TAF15,PIAS3,EZR,TIAM1,NFIA,HNRNPH2,CHAMP1,LMCD1,LGALS8,FAS,BCL11A,AGPAT4,QPRT,SPTAN1,ATP5MK,NDUFB9,NUP62,WDR62,AP5B1,NSD1,LMOD1,FXN,SLC16A1,RERE,EIF2AK1,HSPA8,LAMP2,NRF1,NPM1,TPP1,EIF4EBP1,INPP5A,ADK,ARHGAP35,HOXB9,IPMK,CEP120,ATXN2,NDUFB10,IDH3A,TPM3,MRPS16,HCFC1,CRBN,LAMB1,ATRIP,ERC1,HYCC1,RBP4,PDHX,CCDC22,SMG8,ZBTB11,ACTG1,SCO1,STUB1,TTI2,EL…	116
Cell Death and Survival	apoptosis	Apoptosis of testicular cells	0.0259		1.067		1.501	TBPL1,GPX4,ALKBH5,FAS,CASP8	5
Cardiovascular Disease, Hereditary Disorder, Neurological Disease, Organismal Injury and Abnormalities, Skeletal and Muscular Disorders	familial primary dilated cardiomyopathy	Familial primary dilated cardiomyopathy	0.0259					ACTC1,LAMP2,NEXN,TPM1,DSG2	5
Endocrine System Development and Function, Organ Morphology, Tissue Morphology	quantity	Quantity of apud cells	0.0259		0.218		0.049	KRAS,FOXA1,MEN1,FXN,ATXN2	5
Cellular Function and Maintenance	respiration	Respiration of mitochondria	0.0259		1.98		1.818	DLD,TEAD1,MAPT,PKM,NRF1	5
Cancer, Organismal Injury and Abnormalities	metastasis	Metastasis of cells	0.0259		1.044		0.074	CD59,PTBP1,HTATIP2,PARD3,SMURF2,ALKBH5,PKM,SCARB1,CIRBP,LAMA5,PITHD1,KLF9,BSG,RANGAP1,GPX4,STK11,QKI,RXRA,ARFGEF2,NCOR1,PLEKHA7,NRF1,ENO1,ASL,KNSTRN,BCAT1,KRAS,EZR,ZNF507,TIAM1,HOXB9,HMOX1,PDHA1,FOXA1,SMIM26,FAS,BUD31,BCL11A,PAK4,FTH1,CASP8	41
Small Molecule Biochemistry	catabolism	Catabolism of carboxylic acid	0.026					FOXA1,ACOT8,ENPP1,QPRT,SLC16A1,ECI2,NUDT19	7
Cancer, Organismal Injury and Abnormalities	development	Development of melanoma	0.026					LRCH1,EPC2,KMT2A,NFIA,MBNL1,DIP2C,ANK3	7
Cell-To-Cell Signaling and Interaction, Connective Tissue Development and Function, Embryonic Development, Organismal Development, Skeletal and Muscular System Development and Function, Tissue Development	activation	Activation of osteoclasts	0.026		-0.152		-0.238	SLC4A2,PPP1R18,IKBKB,NPM1	4
Cellular Movement, Hematological System Development and Function, Immune Cell Trafficking, Inflammatory Response	cell movement	Cell movement of microglia	0.026					ENPP1,EIF4E,MAPT,BSG	4
Developmental Disorder, Neurological Disease, Organismal Injury and Abnormalities	complex neurocristopathy syndrome	Complex neurocristopathy syndrome	0.026					RERE,STK11,MEN1,DGCR8	4
Cellular Development, Cellular Growth and Proliferation	development	Development of bone marrow cell lines	0.026					KRAS,KMT2A,RAN,SIRT1	4
Cellular Development, Connective Tissue Development and Function, Tissue Development	differentiation	Differentiation of adipoblasts	0.026		1.964		1.527	METTL8,IKBKB,MRPS18B,HDAC9	4
Cellular Development, Cellular Growth and Proliferation, Hematological System Development and Function, Hematopoiesis	proliferation	Proliferation of erythroid precursor cells	0.026		-0.218		-0.293	SMAD5,CCND1,MYH10,FAS	4
Molecular Transport	quantity	Quantity of Na+	0.026					FOXA1,COMT,STUB1,FAS	4
Amino Acid Metabolism, Molecular Transport, Small Molecule Biochemistry	quantity	Quantity of branched chain amino acids	0.026					BCAT1,STK11,L2HGDH,ENO1	4
Carbohydrate Metabolism	release	Release of carbohydrate	0.026					RIC8A,GALT,CAVIN1,FAS	4
Ophthalmic Disease, Organismal Injury and Abnormalities	abnormal morphology	Abnormal morphology of disorganized retinal layer	0.0262					CCND1,HES1,SIRT1	3
Cell Morphology	abnormal morphology	Abnormal morphology of erythroblasts	0.0262					E2F4,SLC7A1,PCBP2	3
Auditory Disease, Cell Morphology, Neurological Disease, Organismal Injury and Abnormalities	abnormal morphology	Abnormal morphology of outer hair cells	0.0262					STK11,SLC12A7,COBL	3
Hematological Disease, Organismal Injury and Abnormalities	anisocytosis	Anisocytosis	0.0262					E2F4,PRDX1,HMOX1	3
Cell Cycle	cell cycle progression	Arrest in cell cycle progression of lymphoma cell lines	0.0262					UBA2,EIF4E,KMT2A	3
Cardiovascular Disease, Hereditary Disorder, Neurological Disease, Organismal Injury and Abnormalities, Skeletal and Muscular Disorders	arrhythmogenic right ventricular cardiomyopathy	Autosomal dominant arrhythmogenic right ventricular cardiomyopathy	0.0262					ACTC1,TPM1,DSG2	3
Cell Morphology	cell flattening	Cell flattening of tumor cell lines	0.0262					STK11,HES1,PLXNA2	3
Cellular Development, Cellular Growth and Proliferation, Hematological System Development and Function, Hematopoiesis, Lymphoid Tissue Structure and Development, Tissue Development	differentiation	Differentiation of CD34+ cells	0.0262					SLC7A1,FTH1,DEK	3
Cellular Development	epithelial to mesenchymal transdifferentiation	Epithelial to mesenchymal transdifferentiation of tumor cell lines	0.0262					PLCB1,FOXA1,PABPC1	3
Cancer, Organismal Injury and Abnormalities, Reproductive System Disease	growth	Growth of breast carcinoma	0.0262					GPX4,LAMTOR5,FTH1	3
Cancer	hyperplasia	Hyperplasia of cell lines	0.0262					PRKCE,KRAS,SIRT1	3
Cellular Development, Hematological System Development and Function, Lymphoid Tissue Structure and Development	maturation	Maturation of bone marrow-derived dendritic cells	0.0262					IKBKB,GSTP1,HMOX1	3
Lipid Metabolism, Small Molecule Biochemistry	mobilization	Mobilization of lipid	0.0262					CAVIN1,SCARB1,SIRT1	3
Cell Death and Survival, Organismal Injury and Abnormalities	pyroptosis	Pyroptosis of tumor cell lines	0.0262					TUBB6,CDC20,APEX1	3
Drug Metabolism, Molecular Transport, Small Molecule Biochemistry	quantity	Quantity of glutathione in liver	0.0262					GPX4,RXRA,SIRT1	3
Dermatological Diseases and Conditions, Organismal Injury and Abnormalities, Tissue Morphology	quantity	Quantity of skin lesion	0.0262					SHARPIN,NQO2,DDT	3
Molecular Transport	transport	Transport of iron ion	0.0262					STEAP3,FTH1,TFRC	3
Cellular Assembly and Organization, Hair and Skin Development and Function	transport	Transport of melanosomes	0.0262					PLEKHM2,RAB27A,DCTN2	3
Cancer, Neurological Disease, Organismal Injury and Abnormalities	tumorigenesis	Tumorigenesis of glioblastoma	0.0262					KRAS,QKI,NISCH	3
Cell Death and Survival, Organismal Injury and Abnormalities	apoptosis	Apoptosis of tumor cell lines	0.0263		-1.175		-0.125	TBPL1,PUM2,SMURF2,PKM,DSG2,MEN1,KLF9,PRKCE,PCK2,PIAS3,RTCB,EZR,TIAM1,CORO1C,NFIA,FOXA1,LGALS8,PCBP2,PARG,HES1,FAS,BUD31,HTATIP2,FXN,CNN2,IMMT,HSPA8,STK11,EIF4A1,GSTP1,RAN,NRF1,ENO1,PRKCZ,NPM1,TPX2,EIF4EBP1,SIRT1,SRSF4,CELF1,HOXB9,STAU1,USP10,EEF2K,EIF4E,FTH1,NCOA2,HCFC1,SCARB1,PRDX1,MTFP1,ZBTB11,RXRA,STUB1,MAD1L1,TFRC,DGCR8,JMY,IKBKB,PAWR,PRMT1,CCDC12,ITPK1,UBA2,SETD6,SMAD5,CCND1,CIB1,TGM2,CD59,D…	99
Cell Death and Survival, Cellular Compromise, Neurological Disease, Organismal Injury and Abnormalities, Tissue Morphology	neurodegeneration	Neurodegeneration of sensory neurons	0.0265		-1.297		-0.612	GPX4,ALG10,PPT1,SLC12A7,ESRRB,MAPT,SLC4A7,BSG,COBL	9
Cardiovascular Disease, Organismal Injury and Abnormalities	ventricular hypertrophy	Ventricular hypertrophy	0.0265		0.315		0.676	PLCB1,PBX1,STK11,ACTC1,NEXN,TPM1,MBNL1,HDAC9,SIRT1	9
Cellular Assembly and Organization, Cellular Compromise	disassembly	Disassembly of filaments	0.0265		0.323		0.188	KATNA1,CLASP2,SPECC1L,PPP1CA,EML4,MAPT,CIB1,DSG2,FAS,DIAPH3,PRKCZ	11
Cardiovascular Disease, Developmental Disorder, Hereditary Disorder, Organismal Injury and Abnormalities	familial congenital heart disease	Familial congenital heart disease	0.0265					RERE,TKT,ALG10,PBX1,SOX11,ACTC1,B3GAT3,RXRA,TPM1,FAS,DGCR8	11
Hematological System Development and Function, Hematopoiesis, Tissue Morphology	quantity	Quantity of erythroid precursor cells	0.0265		-1.095		-0.849	PRKCE,E2F4,CD59,SMAD5,SAC3D1,STEAP3,SCARB1,DIAPH3,PRDX1,TFRC,SIRT1	11
Cellular Development, Cellular Growth and Proliferation, Hematological System Development and Function, Hematopoiesis, Lymphoid Tissue Structure and Development, Tissue Development	differentiation	Differentiation of phagocytes	0.0266		0.518		0.185	GMPR2,SLC7A1,CLPB,KMT2A,DEK,EIF2AK1,STK11,QKI,ENPP1,EIF4E,BCL11A,DIAPH3,FTH1,SIRT1,L3MBTL3,CASP8	16
Hereditary Disorder, Neurological Disease, Organismal Injury and Abnormalities	familial central nervous system disease	Familial central nervous system disease	0.0267					ALAS1,MOXD1,PPT1,MT-ND3,PKM,MEN1,CHMP1A,P4HTM,DTX3L,NUBPL,KNSTRN,TAF15,PIAS3,EZR,TIAM1,NFIA,HNRNPH2,CHAMP1,LMCD1,LGALS8,FAS,BCL11A,AGPAT4,QPRT,SPTAN1,ATP5MK,NDUFB9,NUP62,WDR62,AP5B1,NSD1,LMOD1,FXN,SLC16A1,RERE,EIF2AK1,HSPA8,STK11,LAMP2,NRF1,NPM1,TPP1,EIF4EBP1,INPP5A,ADK,ARHGAP35,HOXB9,IPMK,CEP120,ATXN2,NDUFB10,IDH3A,TPM3,MRPS16,HCFC1,CRBN,LAMB1,ATRIP,ERC1,HYCC1,RBP4,PDHX,CCDC22,SMG8,ZBTB11,ACTG1,…	119
Embryonic Development, Nervous System Development and Function, Organ Development, Organismal Development, Tissue Development	neurogenesis	Neurogenesis of brain	0.0268		-1.076		-1.191	MAPT,HES1,L2HGDH,TCF20,EEF2K,ANK3	6
Cellular Assembly and Organization, Cellular Function and Maintenance	nucleation	Nucleation of microtubules	0.0268					CLASP2,SLAIN2,EML2,MAPT,RAN,TPX2	6
Cell-To-Cell Signaling and Interaction, Cellular Compromise	oxidative stress response	Oxidative stress response of cells	0.0268		-1.095		-0.907	RXRA,MAPT,NRF1,PRDX1,HMOX1,SIRT1	6
Cancer, Organismal Injury and Abnormalities	size	Size of malignant tumor	0.0268		1.067		0.922	KRAS,DLD,ADH5,FAS,EIF4EBP1,TFRC	6
Cellular Development, Cellular Growth and Proliferation, Hematological System Development and Function, Hematopoiesis, Lymphoid Tissue Structure and Development, Tissue Development	leukopoiesis	Leukopoiesis	0.0269		0.533		-0.199	GMPR2,CD2AP,NQO2,NDFIP1,PKM,KMT2A,TUSC2,MEN1,BSG,EIF2AK1,STK11,QKI,PLEKHA1,ENPP1,MAD1L1,NCOR1,PRKCZ,HDAC9,DGCR8,SIRT1,L3MBTL3,SLC19A1,SLC4A2,PIAS3,KRAS,LRRC8A,SLC7A1,EZR,CLPB,IPMK,IKBKB,DEK,PCID2,PBX1,LGALS8,SOX11,CCND1,HS1BP3,EIF4E,HES1,FAS,BCL11A,DIAPH3,FTH1,CASP8	45
Cardiovascular Disease, Organismal Injury and Abnormalities	abnormality	Abnormality of left ventricle	0.0274		-1.331		-0.797	PTBP1,ACTC1,DSG2,EIF4H,STK11,ATP2C1,ADH5,RXRA,ENPP1,MAPT,TPM1,HDAC9,NPM1,DGCR8,RPS29,SRSF4,ANK1,SDC2,NEXN,MYH10,MBNL1,HMOX1,CASP6,OMD,TMOD2,UBA2,PBX1,FAS,TGM2	29
Cell Morphology, Cell-To-Cell Signaling and Interaction, Nervous System Development and Function	plasticity	Plasticity of synapse	0.0278		0.555	bias	-0.065	GIPC1,KRAS,PICK1,PPT1,CD2AP,NRP2,EIF4E,MAPT,SIRT1,KLF9	10
Cellular Function and Maintenance, Inflammatory Response	phagocytosis	Phagocytosis	0.0284		0.064		-0.55	SNX3,NRP2,PKM,SCARB1,TUSC2,CNN2,EIF2AK1,STX17,HSPA8,QKI,BLTP1,UBQLN4,RXRA,STUB1,LAMP2,PRKCZ,NPM1,PRKCE,RAB34,CORO1C,ABR,GABARAP,IKBKB,MBNL1,HMOX1,EIF4E,RAB27A,FAS,TGM2	29
Cardiovascular Disease, Organismal Injury and Abnormalities	abnormal morphology	Abnormal morphology of heart	0.0285		-0.551		-0.186	NCOR2,PARD3,CD2AP,SCARB1,RBP4,DSG2,MEN1,MTFP1,BCAS3,RXRA,DGCR8,PRKCE,TIAM1,IKBKB,CDH5,ANK3,LMCD1,CCND1,TEAD1,CIB1,TGM2,SPTAN1,BAG5,COMT,ACTC1,MTPN,APH1A,EIF2AK1,STK11,LAMP2,TPM1,HDAC9,EIF4EBP1,SIRT1,PLCB1,PLEKHM2,KRAS,ADK,PPP1CA,NEXN,MYH10,MBNL1,HMOX1,PBX1,SOX11,PAK4,NCOA2,CASP8	48
Cell Morphology, Tissue Morphology	volume	Volume of cells	0.0287					E2F4,KRAS,SLC12A7,NPM1,NCOA2,TFRC,IREB2	7
Cell Morphology	abnormal morphology	Abnormal morphology of hematopoietic progenitor cells	0.0288					E2F4,SLC7A1,PBX1,CCND1,SAC3D1,STEAP3,PCBP2,KMT2A,BCL11A	9
Molecular Transport	quantity	Quantity of heavy metal	0.0288		0.091		0.206	GPX4,EIF2AK1,STEAP3,NDFIP1,FAS,FTH1,HMOX1,TFRC,IREB2	9
Cell Death and Survival	cell death	Cell death of progenitor cells	0.0288		0.862		1.239	CD59,LRRC8A,PUM2,CLPB,NQO2,IKBKB,KMT2A,SOX11,STUB1,PCBP2,MAD1L1,EIF4E,GAPDH,HES1,FAS,BCL11A,TGM2,CASP8	18
Organismal Injury and Abnormalities	abnormal morphology	Abnormal morphology of thoracic cavity	0.0291		-0.551		-0.163	NCOR2,PARD3,CD2AP,SCARB1,RBP4,DSG2,MEN1,MTFP1,BCAS3,RXRA,DGCR8,SLC19A1,PRKCE,SAMD1,TIAM1,IKBKB,CDH5,ANK3,LMCD1,CCND1,TEAD1,CIB1,HES1,BCL11A,TGM2,SPTAN1,BAG5,COMT,ACTC1,MTPN,APH1A,EIF2AK1,STK11,LAMP2,NCOR1,TPM1,HDAC9,EIF4EBP1,SIRT1,PLCB1,PLEKHM2,KRAS,ADK,LRRC8A,PPP1CA,HOXB9,NEXN,MYH10,MBNL1,HMOX1,PBX1,SOX11,PAK4,NCOA2,CASP8	55
Cellular Assembly and Organization, Cellular Function and Maintenance	organization	Organization of cytoskeleton	0.0292		0.357		-0.956	PTBP1,CLASP2,SLAIN2,CD2AP,PKM,KLF9,IFT52,ATP2C1,PVR,KNSTRN,PRKCE,PKP4,PIAS3,EZR,SPECC1L,TIAM1,CORO1C,NFIA,CDH5,EPB41L3,CHAMP1,LMCD1,SHARPIN,RANBP10,EML4,HES1,FAS,BCL11A,DIAPH3,SPTAN1,NUP62,WDR62,NUSAP1,FXN,PEX14,CNN2,RERE,E2F4,STK11,QKI,CAMSAP3,RAN,PRKCZ,TPX2,EIF4EBP1,SIRT1,COBL,ARHGAP35,ABR,GABARAP,CEP120,ATXN2,EEF2K,TPM3,ENTR1,EIF4E,LUZP1,PARD3,CRBN,LAMB1,ERC1,TMOD1,DCTN2,BCAS3,ACTG1,COL25A1,ST…	105
Cell Death and Survival	ferroptosis	Ferroptosis	0.0292		0.998		0.966	CHMP1A,GPX4,STEAP3,SLC47A1,ALKBH5,LAMP2,FTH1,TFRC	8
Dermatological Diseases and Conditions, Developmental Disorder, Neurological Disease, Organismal Injury and Abnormalities	neurocutaneous syndrome	Neurocutaneous syndrome	0.0292					KRAS,STK11,CCND1,HES1,HMOX1,EIF4EBP1,INPP5A,RPL6	8
Cardiovascular Disease, Organismal Injury and Abnormalities	left ventricular heart disease	Left ventricular heart disease	0.0294		-1.331		-0.797	PTBP1,ACTC1,DSG2,EIF4H,STK11,ATP2C1,ADH5,RXRA,ENPP1,MAPT,TPM1,HDAC9,NPM1,DGCR8,RPS29,SRSF4,ANK1,SDC2,NEXN,MYH10,MBNL1,HMOX1,CASP6,OMD,TMOD2,UBA2,PBX1,FAS,TGM2	29
Developmental Disorder, Organismal Injury and Abnormalities	midline defect	Midline defect	0.0294		-1.275	bias	0.049	ARHGAP29,SAMD1,TCOF1,PARD3,ARHGAP35,SMURF2,VWA8,MEN1,RERE,PBX1,SOX11,SMAD5,ATP2C1,RXRA,TEAD1,MARCKSL1,ARFGEF2,PLEKHA7,HES1,TPM1,CNN3,SIRT1,VRK1	23
Cellular Assembly and Organization, Cellular Function and Maintenance	assembly	Assembly of stress granule	0.0298					PUM2,MAPT,CIRBP,USP10,ATXN2	5
Cardiovascular Disease, Neurological Disease, Organismal Injury and Abnormalities, Skeletal and Muscular Disorders	cardiomyopathy	Cardiomyopathy of left ventricle	0.0298					PTBP1,ACTC1,NEXN,TPM1,DSG2	5
Cell Death and Survival, Organismal Injury and Abnormalities, Respiratory Disease	cell death	Cell death of lung cells	0.0298					KRAS,GPX4,TERF1,FAS,CASP8	5
Amino Acid Metabolism, Molecular Transport, Small Molecule Biochemistry	concentration	Concentration of neutral amino acid	0.0298		-0.068		-0.006	BCAT1,PTBP1,STK11,L2HGDH,ENO1	5
Cellular Development	differentiation	Differentiation of exocrine cells	0.0298					KRAS,PBX1,CCND1,PLEKHA1,HES1	5
Cell Morphology, Embryonic Development	modification	Modification of embryonic cell lines	0.0298					KRAS,SMURF2,NCOR1,SIRT1,CASP8	5
Cell Morphology, Nervous System Development and Function, Tissue Morphology	morphology	Morphology of axons	0.0298					KATNA1,CLASP2,MAPT,CDKL5,PLXNA2	5
Cell Death and Survival, Organismal Injury and Abnormalities, Renal and Urological Disease	necrosis	Necrosis of renal tubule	0.0298		1.387		1.641	GPX4,PKM,TUSC2,HMOX1,SIRT1	5
Behavior, Nervous System Development and Function	long-term memory	Long-term memory	0.0301					NQO2,MAPT,PKM,CDKL5,PRKCZ,EEF2K	6
Hematological System Development and Function, Lymphoid Tissue Structure and Development, Tissue Morphology	quantity	Quantity of natural killer cells	0.0301		0.128		-0.182	E2F4,COMT,PBX1,ALKBH5,PKM,TUSC2	6
Cell Death and Survival, Organismal Injury and Abnormalities	cell death	Cell death of blood cells	0.0301		0.294		0.317	CD59,COMT,PUM2,NQO2,STOML2,PKM,SCARB1,E2F4,GPX4,STK11,CCDC86,STUB1,MAD1L1,RAN,PRKCZ,EIF4EBP1,DGCR8,SIRT1,PRKCE,KRAS,LRRC8A,EZR,CLPB,NABP1,IKBKB,PAWR,HMOX1,CASP6,DEK,LGALS8,SLC47A1,PCBP2,EIF4E,GAPDH,HES1,FAS,BCL11A,FTH1,TGM2,CASP8	40
Cellular Assembly and Organization, Cellular Function and Maintenance	organization	Microtubule dynamics	0.0304		0.035		-1.249	LUZP1,PTBP1,CLASP2,PARD3,SLAIN2,CRBN,CD2AP,LAMB1,ERC1,TMOD1,PKM,KLF9,IFT52,ACTG1,ATP2C1,PVR,COL25A1,STXBP5,KNSTRN,PRKCE,PKP4,PIAS3,EML2,SV2A,EZR,SPECC1L,JMY,TIAM1,CORO1C,IKBKB,EMC10,NFIA,CDH5,PRMT1,ANK3,TMOD2,EPB41L3,CHAMP1,LMCD1,SHARPIN,SMAD5,RANBP10,EML4,CIB1,HES1,FAS,BCL11A,DIAPH3,CDKL5,SPTAN1,SNX3,BAG5,COMT,NRP2,NUSAP1,FXN,LAMA5,PEX14,BSG,RERE,E2F4,GPX4,TERF1,STK11,MKS1,QKI,CAMSAP3,MAPT,RAN,P…	93
Cellular Development, Cellular Growth and Proliferation	colony formation	Colony formation of tumor cell lines	0.0307		-0.274		-0.86	PUM2,PKM,TUSC2,FRMD6,CIRBP,FXN,STK11,MLXIP,STUB1,MAD1L1,EIF4A1,RAN,ENO1,DGCR8,SIRT1,KRAS,SH3GLB2,TCOF1,USP10,PDHA1,EPB41L3,DHCR24,ECD,CCND1,TEAD1,SMIM26,VPS28,EIF4E,HES1,TGM2	30
Cell Death and Survival, Organismal Injury and Abnormalities	cell death	Cell death of thyroid tumor cell lines	0.031					CCND1,GAPDH,FAS,CASP8	4
Organismal Injury and Abnormalities, Tissue Morphology	degeneration	Degeneration of epithelial tissue	0.031		0.192		0.6	SLC12A7,SLC4A7,NCOA2,CASP8	4
Inflammatory Response, Organismal Injury and Abnormalities, Tissue Development	inflammation	Inflammation of soft tissue	0.031					KRAS,FAS,HMOX1,SIRT1	4
Cell Morphology, Hematological System Development and Function, Inflammatory Response, Tissue Morphology	morphology	Morphology of blood platelets	0.031					PRKCE,RANBP10,SCARB1,IREB2	4
Cellular Function and Maintenance, Small Molecule Biochemistry	homeostasis	Homeostasis of ion	0.0311					SV2A,STOML2,NDFIP1,TUSC2,FXN,HMOX1,CDH5,CCDC22,IREB2,SCO1,ATP2C1,STUB1,ENPP1,MAPT,FTH1,TFRC	16
Cell Death and Survival, Organismal Injury and Abnormalities	cell death	Cell death of B-lymphocyte derived cell lines	0.0312		0.755		0.851	SLC47A1,IKBKB,HES1,FAS,PRKCZ,EIF4EBP1,SIRT1,CASP8,DEK	9
Cancer, Organismal Injury and Abnormalities	extrapancreatic malignant tumor	Extrapancreatic malignant tumor	0.0312		-0.701		-0.48	TMEM11,SELENOS,RIC8A,KIAA1217,MT-ND3,SMURF2,TCF20,TRPT1,ENPEP,PRRC2A,MRPS18B,SLC19A1,BCAT1,PIAS3,SH3GLB2,LRRC59,PABPC1,HDHD3,MAK16,LGALS8,ZC3H15,RANBP10,EML4,GSTA4,C1orf52,GARRE1,ATP5MK,WDR62,COQ3,PTP4A2,NDFIP1,TMUB2,MOV10,FXN,MTPN,EMB,GOLGA7,CNN2,RERE,ZSCAN21,GSTP1,ENO1,GPX8,SIRT1,ADK,EIF1AX,SRSF4,LMF1,RAD1,EEF2K,TPM3,KBTBD11,SLC47A1,EIF4E,FTH1,HCFC1,RPL10A,PARD3,ERC1,RTF2,EIF4H,BCAS3,KCTD1,TBC1…	503
Cellular Movement, Nervous System Development and Function	migration	Migration of neurons	0.0315		1.772		0.965	KATNA1,RIC8A,NRP2,TIAM1,DCTN2,MYH10,NFIA,RERE,HSPA8,STK11,MAD1L1,ARFGEF2,MAPT,UNK,CDKL5,PAK4,DGCR8	17
Cell Death and Survival	cell viability	Cell viability of lymphoma cell lines	0.0319		0.744		0.198	SOX11,CCND1,IKBKB,ARFGEF2,PAK4,PRKCZ,HMOX1,TGM2	8
Cellular Development, Connective Tissue Development and Function	differentiation	Differentiation of fibroblast cell lines	0.0321		1.778		1.398	CAVIN1,PPP1CA,IKBKB,MEN1,UBE3D,E2F4,PBX1,METTL8,ENPP1,HES1,MRPS18B,HDAC9,SIRT1	13
Metabolic Disease, Neurological Disease, Organismal Injury and Abnormalities, Skeletal and Muscular Disorders	mitochondrial encephalomyopathy	Mitochondrial encephalomyopathy	0.0321					ATP5MK,PDHB,NUP62,DLD,CLPB,MT-ND3,PDHX,NDUFV1,HMOX1,PDHA1,SCO1,MRPL22,NUBPL	13
Carbohydrate Metabolism	gluconeogenesis	Gluconeogenesis	0.0322		1.329		1.047	PCK2,SELENOS,STK11,RGPD4 (includes others),GAPDH,RBP4,ENO1,SIRT1,PRMT1,BSG	10
Cardiovascular Disease, Developmental Disorder, Organismal Injury and Abnormalities	ventricular septal defect	Ventricular septal defect	0.0322		-1.055	bias	-0.221	SLC19A1,RERE,BCAS3,NCOR2,PBX1,SOX11,ACTC1,RXRA,MYH10,SIRT1	10
Cellular Development, Cellular Growth and Proliferation, Hematological System Development and Function, Hematopoiesis, Lymphoid Tissue Structure and Development, Tissue Development	development	Development of antigen presenting cells	0.0326		-0.043		-0.311	PIAS3,SLC7A1,STK11,IKBKB,KMT2A,HES1,BCL11A,FTH1,DGCR8,SIRT1,DEK	11
Cancer, Endocrine System Disorders, Organismal Injury and Abnormalities	papillary thyroid cancer	Papillary thyroid carcinoma	0.0328					PRKCE,PKP4,MICB,KRAS,EIF1AX,MT-ND3,NSD1,MEN1,RPL6,ECD,GAPDH,RAN,ENO1,SIRT1,RNPEP,INPP5A	16
Neurological Disease, Organismal Injury and Abnormalities	neurological disorder	Early-onset neurological disorder	0.0331		-1.429	bias	-0.157	LAMB1,ERC1,HYCC1,SMURF2,PDHX,MEN1,CCDC22,CHMP1A,ACTG1,ATP2C1,MARCKSL1,CNN3,DGCR8,SAMD1,SV2A,NFIA,ANK3,UBA2,SMAD5,CCND1,TEAD1,HES1,FAS,CDKL5,VRK1,SPTAN1,PDHB,NUP62,DLD,WDR62,COMT,NSD1,KMT2A,NUSAP1,FXN,RERE,MKS1,RANBP17,ESRRB,ARFGEF2,MAPT,EIF4EBP1,SIRT1,INPP5A,JMJD1C,RLIG1,PLCB1,KRAS,TCOF1,ARHGAP35,HOXB9,CEP120,ATXN2,HMOX1,PDHA1,SOX11,MRPS16,HCFC1,PNPO	59
Hematological System Development and Function, Tissue Morphology	quantity	Quantity of blood cells	0.0331		0.842		0.129	NCOR2,PTBP1,PARD3,SAC3D1,NQO2,PKM,SCARB1,MEN1,PRDX1,IREB2,TFRC,DGCR8,SLC19A1,PRKCE,SAMD1,SLC7A1,MAEA,PABPC1,IKBKB,PAWR,PRMT1,SHARPIN,LGALS8,SMAD5,CCND1,CIB1,FAS,BCL11A,DIAPH3,TGM2,CD59,COMT,NDFIP1,ALKBH5,KMT2A,TUSC2,CNN2,BSG,E2F4,EIF2AK1,STK11,STEAP3,ADH5,MAPT,NCOR1,GSTP1,SIRT1,L3MBTL3,KRAS,LRRC8A,NABP1,IPMK,HMOX1,DEK,TPM3,PBX1,RAB27A,NCOA2,CASP8	59
Endocrine System Development and Function	glucose tolerance	Abnormal glucose tolerance	0.0332					SAMD1,SIRT1	2
Neurological Disease, Organismal Injury and Abnormalities	abnormal morphology	Abnormal morphology of glossopharyngeal nerve	0.0332					TCOF1,ARHGAP35	2
Cardiovascular Disease, Organismal Injury and Abnormalities	abnormal morphology	Abnormal morphology of left atrium	0.0332					ACTC1,RXRA	2
Hematological System Development and Function, Immune Cell Trafficking, Inflammatory Response, Tissue Development	accumulation	Accumulation of TREG cells	0.0332					KRAS,IKBKB	2
Cellular Assembly and Organization	accumulation	Accumulation of actin filaments	0.0332					LMCD1,DIAPH3	2
Cellular Growth and Proliferation	accumulation	Accumulation of carcinoma cell lines	0.0332					PABIR1,HMOX1	2
Drug Metabolism, Small Molecule Biochemistry	activation	Activation of tamoxifen	0.0332					NCOR2,NCOR1	2
Neurological Disease, Organismal Injury and Abnormalities, Psychological Disorders	age-associated memory impairment	Age-associated memory impairment	0.0332					COMT,MAPT	2
Developmental Disorder, Hereditary Disorder, Neurological Disease, Organismal Injury and Abnormalities	Angelman syndrome	Angelman syndrome	0.0332					CDKL5,TPP1	2
Cardiovascular System Development and Function, Embryonic Development, Organismal Development, Tissue Development	angiogenesis	Angiogenesis of yolk sac	0.0332					NRP2,APH1A	2
Cell Death and Survival, Organismal Injury and Abnormalities	apoptosis	Apoptosis of embryonic cancer cell lines	0.0332					DHCR24,RXRA	2
Cell Death and Survival	apoptosis	Apoptosis of gastric cells	0.0332					FAS,HMOX1	2
Cell Cycle	Gap 0-Gap 1 phase	Arrest in Gap 0-Gap 1 phase of cervical cancer cell lines	0.0332					ESRRB,LAMTOR5	2
Cancer, Organismal Injury and Abnormalities, Respiratory Disease	atypical adenomatous lung hyperplasia	Atypical adenomatous lung hyperplasia	0.0332					KRAS,CASP8	2
Cell Cycle, Gene Expression	binding	Binding of PPAR response element	0.0332					RXRA,NCOA2	2
Gene Expression, RNA Post-Transcriptional Modification	binding	Binding of RNA fragment	0.0332					EIF4E,EIF4EBP1	2
Cell Cycle, Gene Expression	binding	Binding of retinoic acid response element	0.0332					RXRA,NCOR1	2
Cellular Assembly and Organization	binding	Binding of telomeres	0.0332					TERF1,PRMT1	2
Nucleic Acid Metabolism, Small Molecule Biochemistry	biosynthesis	Biosynthesis of dNTP	0.0332					TBPL1,ADK	2
Small Molecule Biochemistry	catabolism	Catabolism of ketone	0.0332					OXCT1,SLC16A1	2
Cell Death and Survival, Organismal Injury and Abnormalities, Respiratory Disease	cell death	Cell death of pulmonary fibroblasts	0.0332					GPX4,TERF1	2
Cellular Movement, Hematological System Development and Function, Immune Cell Trafficking, Inflammatory Response	chemotaxis	Chemotaxis of bone marrow-derived macrophages	0.0332					CCND1,IKBKB	2
Cellular Growth and Proliferation	cloning	Cloning of cells	0.0332					KRAS,CCND1	2
Drug Metabolism	conjugation	Conjugation of glutathione	0.0332					GSTA4,GSTP1	2
Cancer, Cell Death and Survival, Organismal Injury and Abnormalities, Tumor Morphology	cytolysis	Cytolysis of cancer cells	0.0332					CD59,FAS	2
Cancer, Organismal Injury and Abnormalities, Respiratory Disease	development	Development of pulmonary adenoma	0.0332					KRAS,HTATIP2	2
Cardiovascular System Development and Function, Organismal Development, Tissue Development	development	Development of vascular tissue	0.0332					STK11,SMAD5	2
Cellular Development, Endocrine System Development and Function	differentiation	Differentiation of apud cells	0.0332					HES1,MEN1	2
Hematological Disease, Organismal Injury and Abnormalities	echinocytosis	Echinocytosis	0.0332					CD59,SCARB1	2
Developmental Disorder, Hereditary Disorder, Organismal Injury and Abnormalities, Skeletal and Muscular Disorders	ectrodactyly	Ectrodactyly	0.0332					FBXW4,UBA2	2
Hematological System Development and Function	enucleation	Enucleation of erythroblasts	0.0332					MAEA,MYH10	2
Cell Cycle	G2 phase	G2 phase of prostate cancer cell lines	0.0332					ZNF507,BUD31	2
Cancer, Gastrointestinal Disease, Organismal Injury and Abnormalities	gastrointestinal tract cancer	Grade 2-4 gastrointestinal tract cancer	0.0332					KRAS,NPM1	2
Lipid Metabolism, Small Molecule Biochemistry	hydrolysis	Hydrolysis of sphingomyelin	0.0332					FAS,CASP8	2
Cancer	hyperplasia	Hyperplasia of tumor cell lines	0.0332					PRKCE,KRAS	2
Cardiovascular Disease, Hematological Disease, Organismal Injury and Abnormalities	hypochromic microcytic anemia	Hypochromic microcytic anemia	0.0332					STEAP3,NDFIP1	2
Embryonic Development, Organismal Development, Tissue Morphology	length	Length of embryo	0.0332					NRP2,SIRT1	2
Cell Morphology, Cellular Compromise	loss	Loss of microtubules	0.0332					CAMSAP3,MAPT	2
Cellular Development, Connective Tissue Development and Function, Skeletal and Muscular System Development and Function, Tissue Development	maturation	Maturation of osteoclasts	0.0332					IKBKB,HMOX1	2
Small Molecule Biochemistry	metabolism	Metabolism of protoporphyrinogen	0.0332					EIF2AK1,IREB2	2
Lipid Metabolism, Small Molecule Biochemistry, Vitamin and Mineral Metabolism	metabolism	Metabolism of vitamin D	0.0332					HSPA8,ENPP1	2
Metabolic Disease, Neurological Disease, Organismal Injury and Abnormalities, Psychological Disorders	Alzheimer disease	Mild Alzheimer disease	0.0332					MAPT,CASP6	2
Metabolic Disease, Neurological Disease, Organismal Injury and Abnormalities, Psychological Disorders	Alzheimer disease	Moderate Alzheimer disease	0.0332					MAPT,CASP6	2
Cell Cycle, Cell Morphology, Cellular Assembly and Organization, DNA Replication, Recombination, and Repair	morphology	Morphology of chromatin	0.0332					MEN1,DEK	2
Cell Morphology, Nervous System Development and Function, Tissue Morphology	morphology	Morphology of photoreceptors	0.0332					GPX4,CCND1	2
Cancer, Organismal Injury and Abnormalities	multiplicity	Multiplicity of benign tumor	0.0332					PARD3,GSTP1	2
Developmental Disorder, Hereditary Disorder, Organismal Injury and Abnormalities, Skeletal and Muscular Disorders	myotonic dystrophy type 1	Myotonic dystrophy type 1	0.0332					PLCB1,MBNL1	2
DNA Replication, Recombination, and Repair, Energy Production, Nucleic Acid Metabolism, Small Molecule Biochemistry	oxidation	Oxidation of NADH	0.0332					PCK2,ADH5	2
Cancer, Endocrine System Disorders, Gastrointestinal Disease, Organismal Injury and Abnormalities	pancreatic adenoma	Pancreatic adenoma	0.0332					KRAS,MEN1	2
Cell Morphology	polarization	Polarization of colorectal cancer cell lines	0.0332					KRAS,STK11	2
Cellular Development, Cellular Growth and Proliferation, Connective Tissue Development and Function, Hematological System Development and Function, Humoral Immune Response, Lymphoid Tissue Structure and Development, Tissue Development	proliferation	Proliferation of peripheral B lymphocytes	0.0332					FTH1,TFRC	2
Respiratory System Development and Function, Tissue Morphology	quantity	Quantity of Clara cells	0.0332					KRAS,HES1	2
Endocrine System Development and Function, Molecular Transport, Small Molecule Biochemistry	quantity	Quantity of FSH	0.0332					STUB1,SIRT1	2
Amino Acid Metabolism, Molecular Transport, Small Molecule Biochemistry	quantity	Quantity of L-tryptophan	0.0332					L2HGDH,ENO1	2
Cell Signaling	redox signal response	Redox signal response	0.0332					SELENOS,ADH5	2
Metabolic Disease, Organismal Injury and Abnormalities, Renal and Urological Disease	renal tubular acidosis	Renal tubular acidosis	0.0332					SLC4A2,SLC12A7	2
Cell Morphology, Cellular Assembly and Organization	shortening	Shortening of filaments	0.0332					TMOD1,MAPT	2
Cancer, Organismal Injury and Abnormalities	transformation	Transformation of phagocytes	0.0332					KRAS,MAPT	2
Amino Acid Metabolism, Molecular Transport, Small Molecule Biochemistry	transmembrane transport	Transmembrane transport of L-arginine	0.0332					SLC7A6,SLC7A1	2
Molecular Transport	transmembrane transport	Transmembrane transport of vitamin	0.0332					SLC19A1,SCARB1	2
Molecular Transport	transport	Transport of bicarbonate	0.0332					SLC4A2,SLC4A7	2
Carbohydrate Metabolism, Molecular Transport, Small Molecule Biochemistry	transport	Transport of lactic acid	0.0332					SLC16A1,BSG	2
Cancer, Organismal Injury and Abnormalities, Respiratory Disease	tumorigenesis	Tumorigenesis of lung cancer cells	0.0332					KRAS,DGCR8	2
Cancer, Hematological Disease, Organismal Injury and Abnormalities	ZMYM2-FGFR1 induced stem cell leukemia lymphoma syndrome	ZMYM2-FGFR1 induced stem cell leukemia lymphoma syndrome	0.0332					HES1,DTX3L	2
Cardiovascular Disease, Organismal Injury and Abnormalities	valvulopathy	Valvulopathy	0.0333					RBP4,EIF4H,BCAS3,ATP2C1,ADH5,RXRA,ENPP1,MAPT,TPM1,NPM1,SIRT1,SLC19A1,RPS29,SRSF4,ANK1,SDC2,MYH10,HMOX1,CASP6,OMD,TMOD2,UBA2,PBX1,SOX11,TGM2	25
Cell-To-Cell Signaling and Interaction	adhesion	Adhesion of squamous cell carcinoma cell lines	0.0334					STOML2,DSG2,BSG	3
Connective Tissue Disorders, Inflammatory Disease, Inflammatory Response, Organismal Injury and Abnormalities, Skeletal and Muscular Disorders	adjuvant arthritis	Adjuvant arthritis	0.0334					CD59,IKBKB,SIRT1	3
Cell Death and Survival, Organismal Injury and Abnormalities	apoptosis	Apoptosis of mesothelioma cell lines	0.0334					PIAS3,FAS,CASP8	3
Cardiovascular Disease, Hereditary Disorder, Neurological Disease, Organismal Injury and Abnormalities, Skeletal and Muscular Disorders	hypertrophic cardiomyopathy	Autosomal dominant hypertrophic cardiomyopathy	0.0334					ACTC1,NEXN,TPM1	3
Cancer, Cell Cycle, Organismal Injury and Abnormalities	cell cycle progression	Cell cycle progression of cancer cells	0.0334					NCOR2,CCND1,FAS	3
Cellular Development, Cellular Growth and Proliferation	colony formation	Colony formation of hematopoietic cell lines	0.0334					MLXIP,KMT2A,RAN	3
Cellular Development, Cellular Growth and Proliferation, Connective Tissue Development and Function, Embryonic Development, Organismal Development, Skeletal and Muscular System Development and Function, Tissue Development	formation	Formation of osteoclast precursor cells	0.0334					IKBKB,KMT2A,HES1	3
Carbohydrate Metabolism, Digestive System Development and Function, Hepatic System Development and Function	gluconeogenesis	Gluconeogenesis of liver	0.0334					SIRT1,PRMT1,BSG	3
Neurological Disease, Organismal Injury and Abnormalities	incoordination	Incoordination	0.0334					FXN,ATXN2,INPP5A	3
Cell Morphology, Organ Morphology, Organismal Development, Reproductive System Development and Function	morphology	Morphology of sperm	0.0334					CD59,STK11,PITHD1	3
Neurological Disease, Ophthalmic Disease, Organismal Injury and Abnormalities	nonexudative age-related macular degeneration	Nonexudative age-related macular degeneration	0.0334					RBP4,EIF4EBP1,CASP8	3
Cellular Assembly and Organization	nuclear import	Nuclear import	0.0334					HTATIP2,TPR,RAN	3
Organ Morphology, Tissue Morphology	quantity	Quantity of goblet cells	0.0334					CDK19,FOXA1,HES1	3
Amino Acid Metabolism, Molecular Transport, Small Molecule Biochemistry	quantity	Quantity of leucine	0.0334					BCAT1,STK11,ENO1	3
Cancer, Dermatological Diseases and Conditions, Organismal Injury and Abnormalities, Tissue Morphology	quantity	Quantity of papilloma	0.0334					PRKCE,KRAS,GSTP1	3
Amino Acid Metabolism, Molecular Transport, Small Molecule Biochemistry	quantity	Quantity of valine	0.0334					STK11,L2HGDH,ENO1	3
Molecular Transport, Small Molecule Biochemistry	secretion	Secretion of lactic acid	0.0334					KRAS,PTBP1,PKM	3
Molecular Transport	transport	Transport of vitamin	0.0334					SLC19A1,SCARB1,RBP4	3
Amino Acid Metabolism, Molecular Transport, Small Molecule Biochemistry	uptake	Uptake of glutamine	0.0334					PTBP1,CRBN,STK11	3
Carbohydrate Metabolism, Small Molecule Biochemistry	utilization	Utilization of D-glucose	0.0334					STK11,PRKCZ,SIRT1	3
Cancer, Cell Death and Survival, Organismal Injury and Abnormalities, Tumor Morphology	cell death	Cell death of cancer cells	0.0335		1.44		1.952	NCOR2,CD59,NUP62,RPL37A,ZNF622,SLC16A1,PSMC4,RPL6,STK11,RAN,ENO1,SIRT1,PRKCE,RPS29,KRAS,PABPC1,RPS7,IKBKB,PAWR,ATXN2,HMOX1,CASP6,SOX11,CCND1,TEAD1,HES1,FAS,CASP8	28
Cell Death and Survival, Organismal Injury and Abnormalities	cell death	Cell death of colorectal cancer cell lines	0.0335		-0.055		0.415	SMURF2,PKM,KMT2A,DSG2,MEN1,PRDX1,CNN2,GPX4,TRIAP1,GSTP1,PRKCZ,SIRT1,KRAS,EIF1AX,EZR,CDC20,STAU1,HMOX1,PRMT1,CASP6,CCDC12,CDCA5,LGALS8,VPS28,FAS,NCOA2,TGM2,CASP8	28
Molecular Transport	secretion	Secretion of molecule	0.0335		0.856		0.257	GIPC1,USP19,CD59,PTBP1,COMT,PPT1,CD2AP,CAVIN1,PKM,SCARB1,SLC16A1,STK11,STEAP3,PRKCZ,SIRT1,PRKCE,PCK2,SLC4A2,KRAS,LMF1,RAB34,NISCH,IKBKB,ATXN2,HMOX1,SOX11,RAB27A,FAS	28
Embryonic Development, Organ Development, Organismal Development, Reproductive System Development and Function, Tissue Development	growth	Growth of mammary gland	0.0336		-0.152		-0.38	PARD3,SHARPIN,CCND1,EIF4E,SIRT1,TGM2	6
Cellular Function and Maintenance, Tissue Development	organization	Organization of muscle cells	0.0336					ACTG1,TMOD1,RXRA,MARCKSL1,TPM1,DSG2	6
Endocrine System Disorders, Metabolic Disease, Organismal Injury and Abnormalities	insulin resistance	Insulin resistance	0.0337		1.277		1.61	PRKCE,RPS29,ADK,CLPP,LRRC8A,RPS7,NISCH,IKBKB,AIDA,CDC20,RBP4,BOD1L1,IREB2,BSG,STK11,ENPP1,HYOU1,QPRT,EIF4EBP1,TFRC,SIRT1,TGM2	22
Cellular Movement	extravasation	Extravasation of cells	0.034		0	bias	-0.577	PLCB1,USP19,PVR,PAWR,CASP8	5
Cellular Assembly and Organization, Cellular Function and Maintenance	organization	Organization of mitotic spindle	0.0347					NUP62,CLASP2,WDR62,DCTN2,RAN,TPX2,MAP9,KNSTRN	8
Embryonic Development, Organismal Development, Tissue Development, Tissue Morphology	closure	Closure of neural tube	0.0348					TCOF1,STK11,SMAD5,MKS1,ARHGAP35,RPS7,SMURF2,MARCKSL1,IKBKB,MEN1,COBL	11
Cell Death and Survival, Neurological Disease, Organismal Injury and Abnormalities	cell death	Cell death of hippocampal neurons	0.0349		-0.369		-0.426	PICK1,ATP2C1,HYOU1,PAWR,FAS,ITPRIP,CASP6	7
Embryonic Development, Organismal Development	gastrulation	Gastrulation	0.0349					RIC8A,DLD,CLASP2,SOX11,SMURF2,NSD1,LAMA5	7
Connective Tissue Disorders, Organismal Injury and Abnormalities, Skeletal and Muscular Disorders	rib malformation	Rib malformation	0.0349					IFT52,TCOF1,RAB34,HOXB9,CEP120,KMT2A,SLTM	7
Cancer, Organismal Injury and Abnormalities	growth	Growth of carcinoma	0.0358		0.17		0.189	RPS29,KRAS,SDC2,PKM,GPX4,STK11,CCND1,NCOR1,GSTP1,LAMTOR5,FTH1,PRKCZ,TPX2,DGCR8,SIRT1	15
Cardiovascular System Development and Function, Organismal Development	angiogenesis	Angiogenesis	0.036		1.098		0.117	LUZP1,TMOD1,NQO2,PKM,SCARB1,DSG2,MEN1,BCAS3,ENPEP,ACTG1,RXRA,ENPP1,ATP5F1B,DGCR8,PRKCE,TIAM1,IKBKB,EMC10,CDH5,LMCD1,LGALS8,SMAD5,CCND1,HES1,FAS,DIAPH3,CLN6,TGM2,USP19,HTATIP2,COMT,NRP2,TUBB6,SF1,KMT2A,LAMA5,APH1A,BSG,TKT,STK11,QKI,MAPT,ENO1,HDAC9,SIRT1,PLCB1,KRAS,NISCH,MYH10,HMOX1,IDH3A,PBX1,EDF1,PAK4,STARD13,NCOA2,TRA2B,CASP8	58
Cardiovascular Disease, Neurological Disease, Organismal Injury and Abnormalities, Skeletal and Muscular Disorders	myocardial dysfunction	Myocardial dysfunction	0.0361		-1.019		-0.562	PTBP1,ACTC1,DSG2,EIF4H,STK11,ADH5,RXRA,ENPP1,MARCKSL1,MAPT,TPM1,HDAC9,NPM1,DGCR8,RPS29,SRSF4,ANK1,SDC2,NEXN,MYH10,MBNL1,HMOX1,CASP6,OMD,TMOD2,UBA2,PBX1,FAS,TGM2	29
Organismal Injury and Abnormalities	abnormal morphology	Abnormal morphology of thorax	0.0363		-0.551		-0.158	NCOR2,PARD3,CD2AP,SCARB1,RBP4,DSG2,MEN1,MTFP1,BCAS3,DERL2,RXRA,DGCR8,SLC19A1,PRKCE,SAMD1,TIAM1,IKBKB,CDH5,ANK3,LMCD1,CCND1,TEAD1,CIB1,HES1,BCL11A,TGM2,SPTAN1,BAG5,COMT,ACTC1,MTPN,APH1A,EIF2AK1,STK11,LAMP2,NCOR1,TPM1,HDAC9,EIF4EBP1,SIRT1,PLCB1,PLEKHM2,KRAS,ADK,LRRC8A,PPP1CA,HOXB9,NEXN,MYH10,MBNL1,HMOX1,PBX1,SOX11,PAK4,NCOA2,CASP8	56
Cardiovascular System Development and Function, Embryonic Development, Organ Development, Organismal Development, Tissue Development	cardiogenesis	Cardiogenesis	0.0364		1.141		0.756	NCOR2,LUZP1,PTBP1,PARD3,NRP2,TUBB6,TMOD1,ACTC1,RBP4,APH1A,IFT52,ACTG1,MKS1,QKI,RXRA,MARCKSL1,ENPP1,TPM1,HDAC9,SIRT1,PLCB1,KRAS,SAMD1,MYH10,HMOX1,PRMT1,SOX11,SMAD5,CCND1,FMNL2,TEAD1,HES1,DIAPH3,PAK4,NCOA2,CASP8	36
Cell Death and Survival, Organismal Injury and Abnormalities	cell death	Cell death of hepatoma cell lines	0.0364	Increased	2.089		2.284	PCK2,TBPL1,HTATIP2,PKM,GPX4,DHCR24,FOXA1,CCND1,CDCA2,STEAP3,ADH5,EIF4A1,FAS,PRKCZ,NPM1,SIRT1,CASP8	17
Cellular Assembly and Organization	accumulation	Accumulation of filaments	0.0365					KATNA1,LMCD1,MAPT,DIAPH3	4
Cancer, Cell Death and Survival, Organismal Injury and Abnormalities, Tumor Morphology	apoptosis	Apoptosis of mammary tumor cells	0.0365					KRAS,IKBKB,TPM1,CASP8	4
Cellular Development	immortalization	Immortalization of embryonic cell lines	0.0365					CCND1,ALKBH5,IKBKB,MRPS18B	4
Gastrointestinal Disease, Hepatic System Disease, Inflammatory Disease, Organismal Injury and Abnormalities	primary sclerosing cholangitis	Primary sclerosing cholangitis	0.0365					KRAS,CASP8,CASP6,BSG	4
Cellular Development, Cellular Growth and Proliferation	proliferation	Proliferation of endometrial cancer cell lines	0.0365		1.067		0.96	KRAS,FOXA1,CORO1C,EIF4E	4
Cell Morphology	shape	Shape of cells	0.0365					TPM3,MAPT,MYH10,PRKCZ	4
Cell Morphology, Cellular Assembly and Organization	size	Size of vesicles	0.0365					PICK1,GABARAP,RAB27A,NCOA2	4
Organismal Injury and Abnormalities, Organismal Survival	organismal death	Organismal death	0.0365	Decreased	-4.95	bias	-1.35	NCOR2,PTBP1,PICK1,PPT1,CD2AP,SMURF2,PKM,DSG2,MEN1,IREB2,KLF9,DERL2,ATP2C1,PVR,ENPP1,SLC19A1,BCAT1,PCK2,EZR,PABPC1,NFIA,CDH5,PCID2,EPB41L3,FOXA1,METTL8,ZC3H15,PCBP2,PARG,FAS,BCL11A,DIAPH3,HES1,SPTAN1,NUP62,WDR62,COQ3,ZWINT,PTP4A2,NSD1,NUSAP1,FXN,SLC16A1,APH1A,RPL6,UBE2E2,E2F4,TKT,EIF2AK1,STK11,QKI,ESRRB,LAMP2,NCOR1,EIF4A1,HYOU1,GSTP1,RAN,NRF1,ENO1,GPX8,NPM1,ECSIT,JPH1,TPX2,EIF4EBP1,SIRT1,L3MBTL3,A…	175
Cell-To-Cell Signaling and Interaction, Inflammatory Response	response	Response of macrophages	0.0371		-1.222		-1.866	PRKCE,EIF2AK1,EIF4E,SCARB1,FAS,NPM1,HMOX1,NCOA2,CNN2,SIRT1,TGM2	11
Developmental Disorder, Neurological Disease, Organismal Injury and Abnormalities	congenital encephalopathy	Congenital encephalopathy	0.0372		-1.654	bias	-0.422	LAMB1,ERC1,HYCC1,SMURF2,PDHX,MEN1,CCDC22,CHMP1A,ACTG1,ATP2C1,MARCKSL1,CNN3,DGCR8,SAMD1,NFIA,UBA2,SMAD5,CCND1,TEAD1,HES1,FAS,VRK1,PDHB,DLD,WDR62,COMT,NSD1,KMT2A,NUSAP1,RERE,MKS1,RANBP17,ARFGEF2,MAPT,EIF4EBP1,SIRT1,INPP5A,RLIG1,KRAS,TCOF1,ARHGAP35,HOXB9,CEP120,HMOX1,PDHA1,SOX11,MRPS16,HCFC1,PNPO	49
Neurological Disease, Organismal Injury and Abnormalities	encephalopathy	Early-onset encephalopathy	0.0374		-1.654	bias	-0.422	LAMB1,ERC1,HYCC1,SMURF2,PDHX,MEN1,CCDC22,CHMP1A,ACTG1,ATP2C1,MARCKSL1,CNN3,DGCR8,SAMD1,SV2A,NFIA,UBA2,SMAD5,CCND1,TEAD1,HES1,FAS,CDKL5,VRK1,SPTAN1,PDHB,NUP62,DLD,WDR62,COMT,NSD1,KMT2A,NUSAP1,FXN,RERE,MKS1,RANBP17,ARFGEF2,MAPT,EIF4EBP1,SIRT1,INPP5A,JMJD1C,RLIG1,PLCB1,KRAS,TCOF1,ARHGAP35,HOXB9,CEP120,ATXN2,HMOX1,PDHA1,SOX11,MRPS16,HCFC1,PNPO	57
Behavior	anxiety-like behavior	Anxiety-like behavior	0.0374	Increased	2		2.177	EIF4E,MAPT,TCF20,SIRT1,EEF2K,KLF9	6
Cell Death and Survival, Organismal Injury and Abnormalities	cell death	Cell death of lung cell lines	0.0374		0.983		1.023	KRAS,LAMP2,GSTP1,FAS,HMOX1,CASP8	6
Cellular Development, Cellular Growth and Proliferation, Hematological System Development and Function, Hematopoiesis, Tissue Development	colony formation	Colony formation of blood cells	0.0374		-1.546		-1.785	SMAD5,KMT2A,IK,FAS,MEN1,SIRT1	6
Cellular Development, Hematological System Development and Function, Lymphoid Tissue Structure and Development	maturation	Maturation of phagocytes	0.0374		0.222		-0.015	EIF2AK1,IKBKB,GSTP1,FAS,HMOX1,SIRT1	6
Cellular Assembly and Organization	transport	Transport of endosomes	0.0374					SNX3,AP5B1,AP5Z1,BLTP1,CORO1C,DIAPH3	6
Developmental Disorder, Ophthalmic Disease, Organismal Injury and Abnormalities	congenital anomaly of eye	Congenital anomaly of eye	0.0375		0.335	bias	1.239	PCK2,TCOF1,TUBB6,ARHGAP35,BORCS6,HYCC1,HOXB9,RBP4,CASP6,RERE,TKT,ACTG1,SOX11,MKS1,RXRA,EMC2,FAS,COL25A1,ECI2,SIRT1	20
Amino Acid Metabolism	quantity	Quantity of amino acids	0.0377		0.976		0.914	SLC19A1,BCAT1,PRKCE,PTBP1,LRRC8A,CRBN,PICK1,L2HGDH,STK11,LAMP2,MAPT,NCOR1,ENO1,ASL,SIRT1	15
Organismal Injury and Abnormalities, Respiratory Disease	damage	Damage of lung	0.0381		0.053		-0.01	KRAS,CRBN,IKBKB,PKM,CIRBP,HMOX1,TERF1,SHARPIN,STK11,ATP2C1,GAPDH,HYOU1,FAS	13
Cell Morphology	cell polarity formation	Cell polarity formation	0.0383					KRAS,CLASP2,PARD3,STK11,EZR,DIAPH3,PRKCZ	7
Cancer, Gastrointestinal Disease, Hepatic System Disease, Organismal Injury and Abnormalities	cancer	Liver cancer	0.0384		-0.646		-0.231	SELENOS,RIC8A,KIAA1217,MOXD1,SMURF2,TCF20,TRPT1,IFT52,BRMS1L,EXOC1,PRRC2A,DTX3L,BCAT1,PCK2,PIAS3,LRRC59,RTCB,PABPC1,BOD1L1,EPB41L3,LGALS8,RANBP10,EML4,PCBP2,FAS,BCL11A,AGPAT4,DIAPH3,QPRT,GARRE1,HTATIP2,WDR62,ZWINT,PTP4A2,NSD1,FXN,SIPA1L2,NEURL4,EIF2AK1,WDR87,HSPA8,STK11,CAMSAP3,NCOR1,EIF4A1,GSTP1,ENO1,TPX2,SIRT1,TPD52L1,GPKOW,ADK,EIF1AX,POLD3,KRI1,CELF1,CEP120,EEF2K,DEK,TPM3,KBTBD11,FTH1,APEX1,NC…	240
Cellular Compromise	dysfunction	Dysfunction of tumor cell lines	0.0386		-0.762		-0.471	KRAS,EIF4E,CDC20,UBE3D,CASP8	5
Developmental Disorder, Organismal Injury and Abnormalities	turning	Incomplete turning of embryo	0.0386					SOX11,STK11,SMAD5,IPMK,CDH5	5
Cancer, Cellular Development, Cellular Growth and Proliferation, Hematological Disease, Organismal Injury and Abnormalities, Tumor Morphology	proliferation	Proliferation of leukemia cells	0.0386		-0.447		-0.817	ZNF207,PUM2,PKM,KMT2A,HES1	5
Embryonic Development, Organ Morphology, Organismal Development	mass	Mass of genitourinary system	0.0391					TBPL1,LIMK2,LRRC8A,CRBN,PICK1,CAVIN1,NABP1,ALKBH5,AIDA,EMC10,ATXN2,BSG,TKT,STUB1,CIB1,NCOA2,EIF4EBP1,SIRT1,JMJD1C,KNSTRN	20
Immunological Disease, Organismal Injury and Abnormalities	abnormal morphology	Abnormal morphology of thymus gland	0.0392					SLC19A1,LRRC8A,CCND1,HOXB9,LAMP2,NCOR1,BCL11A,TGM2,CASP8	9
Cardiovascular Disease, Hereditary Disorder, Organismal Injury and Abnormalities	familial heart disease	Familial heart disease	0.0395					PCK2,PLEKHM2,KRAS,BAG5,ALG10,COMT,ACTC1,NEXN,DSG2,RERE,TKT,PBX1,SOX11,B3GAT3,RXRA,LAMP2,TSPYL1,EMC2,TPM1,FAS,ECI2,DGCR8	22
Cellular Development, Cellular Growth and Proliferation, Embryonic Development, Endocrine System Development and Function, Organ Development, Organismal Development, Reproductive System Development and Function, Tissue Development	formation	Formation of testicular cells	0.0396					SLC4A2,TBPL1,LIMK2,PICK1,STK11,QKI,CIB1,NCOA2,SIRT1,PITHD1,BSG	11
Cell Death and Survival, Organismal Injury and Abnormalities	apoptosis	Apoptosis of leukemia cell lines	0.0402		-0.505		-0.311	CD59,PUM2,EZR,JMY,PPP1CA,STOML2,ALKBH5,PAWR,HMOX1,PBX1,LGALS8,HSPA8,CCND1,GSTP1,HES1,RAN,FAS,PRKCZ,NPM1,EIF4EBP1,CASP8	21
Organismal Injury and Abnormalities, Reproductive System Disease	disease	Disease of placenta	0.0403					SAMD1,COMT,PICK1,PTP4A2,BCAS3,OMD,MPI,STK11,RXRA,ESRRB,PAK4,NCOA2,RNPEP	13
Gastrointestinal Disease, Hepatic System Disease, Organismal Injury and Abnormalities	damage	Liver Damage	0.0403		0.674		0.804	ACAA2,IKBKB,SCARB1,PAWR,HMOX1,BSG,GPX4,STUB1,GSTP1,FAS,PRKCZ,SIRT1,CASP8	13
Cellular Movement, Connective Tissue Development and Function	migration	Migration of fibroblasts	0.0403		0.354		-0.038	PRKCE,PIAS3,CLASP2,ARHGAP35,TIAM1,CORO1C,IKBKB,MYH10,FRMD6,STK11,ZFAND5,CCND1,TPM1	13
Cell Death and Survival, Organismal Injury and Abnormalities, Renal and Urological Disease	necrosis	Necrosis of kidney	0.0404		1.24		1.012	CD2AP,PKM,KMT2A,RBP4,DCTN2,TUSC2,ZNF622,GPX4,STUB1,MAPT,HYOU1,GSTP1,TFRC,SIRT1,PLCB1,KRAS,APOBEC3B,EZR,TIAM1,PAWR,HMOX1,PRMT1,SLC47A1,GAPDH,FAS,CASP8	26
Hereditary Disorder, Neurological Disease, Organismal Injury and Abnormalities, Psychological Disorders, Skeletal and Muscular Disorders	Huntington disease	Huntington Disease	0.0405					ATP5MK,NDUFB9,ALAS1,LAMB1,MT-ND3,PKM,RBP4,CIRBP,LMOD1,RERE,MRPL9,HSPA8,LAMP2,ELAVL2,DTX3L,NRF1,ATP5F1B,NPM1,PLCB1,PIAS3,SGTB,KRAS,EZR,IPMK,IKBKB,PSME1,NDUFV1,ATP5ME,HMOX1,ATP5F1D,CASP6,NDUFB10,IDH3A,TPM3,LMCD1,ATP5MG,GAPDH,NDUFB1,QPRT,TGM2,CASP8	41
Cellular Development, Cellular Growth and Proliferation	cell proliferation	Cell proliferation of carcinoma cell lines	0.0406		1.939		0.633	PTBP1,PKM,MEN1,SLC4A7,KLF9,IQGAP3,PUS7L,PVR,RXRA,STUB1,XRCC3,TFRC,PRKCE,SLC7A1,EZR,TIAM1,EPB41L3,UBA2,SETD6,CCND1,PARG,FAS,TGM2,NUP62,DLD,NRP2,STOML2,ALKBH5,CIRBP,BSG,RANGAP1,CDK19,STK11,CDCA2,QKI,ENO1,PRKCZ,NPM1,TPX2,EIF4EBP1,SIRT1,KRAS,ACAA2,HOXB9,TPR,CDC20,USP10,HMOX1,PDHA1,CDCA5,DHCR24,EIF4E,GAPDH,PAK4,APEX1,TRA2B	56
Cell Death and Survival, Organismal Injury and Abnormalities	apoptosis	Apoptosis of B-lymphocyte derived cell lines	0.0409		0.214		0.196	IKBKB,HES1,FAS,PRKCZ,EIF4EBP1,SIRT1,CASP8,DEK	8
Cell Death and Survival, Organismal Injury and Abnormalities	cell death	Cell death of T lymphocytes	0.0413		-0.041		0.167	PRKCE,CD59,KRAS,LRRC8A,EZR,NQO2,STOML2,IKBKB,PAWR,CASP6,GPX4,CCDC86,STUB1,EIF4E,GAPDH,FAS,FTH1,TGM2,CASP8	19
Endocrine System Disorders, Organismal Injury and Abnormalities, Reproductive System Disease	abnormal morphology	Abnormal morphology of corpus luteum	0.0414					LRRC8A,CCND1,SIRT1	3
Cellular Compromise	calcification	Calcification of cells	0.0414					ENPP1,HMOX1,TGM2	3
Cellular Development, Cellular Growth and Proliferation, Organismal Development, Tissue Development	colony formation	Colony formation of epithelial cells	0.0414					KRAS,CCND1,IKBKB	3
Cancer, Endocrine System Disorders, Organismal Injury and Abnormalities	development	Development of thyroid gland tumor	0.0414					E2F4,KRAS,MEN1	3
Cell-mediated Immune Response, Cellular Development, Cellular Function and Maintenance, Cellular Growth and Proliferation, Embryonic Development, Hematological System Development and Function, Hematopoiesis, Lymphoid Tissue Structure and Development, Organ Development, Organismal Development, Tissue Development	differentiation	Differentiation of natural killer cells	0.0414					PBX1,TUSC2,CASP8	3
Molecular Transport	export	Export of heavy metal	0.0414					MAPT,FTH1,HMOX1	3
Cancer, Endocrine System Disorders, Organismal Injury and Abnormalities, Respiratory Disease	lung carcinoid tumor	Lung carcinoid tumor	0.0414					KRAS,MEN1,LAMA5	3
Cellular Development, Connective Tissue Development and Function, Tissue Development	maturation	Maturation of chondrocytes	0.0414					STK11,SMAD5,CCND1	3
Small Molecule Biochemistry	metabolism	Metabolism of 2-oxoglutaric acid	0.0414					IDH3A,DLD,L2HGDH	3
Cancer, Organismal Injury and Abnormalities	multiplicity	Multiplicity of tumor	0.0414					PARD3,ADH5,GSTP1	3
Hematological Disease, Metabolic Disease, Organismal Injury and Abnormalities	porphyria	Porphyria	0.0414					ALAS1,EIF2AK1,IREB2	3
Cancer, Organismal Injury and Abnormalities, Respiratory Disease, Tumor Morphology	progression	Progression of lung tumor	0.0414					KRAS,STK11,GSTP1	3
Amino Acid Metabolism	quantity	Quantity of L-serine	0.0414					PTBP1,L2HGDH,ENO1	3
Cell-To-Cell Signaling and Interaction, Cellular Assembly and Organization	stabilization	Stabilization of intercellular junctions	0.0414					CLASP2,GABARAP,ANK3	3
Cell Death and Survival, Cell Morphology, Organismal Injury and Abnormalities	loss	Loss of brain cells	0.0415		-0.152		0.231	PLCB1,PPT1,MAPT,APEX1,ATXN2,CASP8	6
Cancer, Developmental Disorder, Hematological Disease, Immunological Disease, Organismal Injury and Abnormalities	marginal zone cell lymphoma	Marginal zone cell lymphoma	0.0415					NCOR2,CRBN,CCND1,RXRA,IKBKB,FAS	6
Cell Morphology	morphology	Morphology of clathrin-coated structures	0.0415					GPKOW,LRRC8A,SHARPIN,PTRHD1,MAK16,DEK	6
Endocrine System Development and Function, Organ Morphology, Tissue Morphology	quantity	Quantity of neuroendocrine cells	0.0415		-0.2		-0.41	KRAS,FOXA1,HES1,MEN1,FXN,ATXN2	6
Cellular Assembly and Organization	assembly	Assembly of organelle	0.0416		-0.079		-0.939	LUZP1,CLASP2,SLAIN2,CD2AP,SAC3D1,IFT52,CHMP1A,TBC1D14,ACTG1,STUB1,XRCC3,VPS25,PRKCE,EML2,RTCB,EZR,JMY,TIAM1,IKBKB,NAF1,CDH5,LMCD1,SHARPIN,CCND1,VPS28,FAS,DIAPH3,CDKL5,TGM2,SNX3,NUP62,WDR62,ACTC1,NUSAP1,LMOD1,LAMA5,E2F4,PPM1E,TERF1,STK11,MKS1,CAMSAP3,LAMP2,ARFGEF2,MAPT,TPM1,NPM1,TPX2,SIRT1,INPP5A,COBL,KRAS,EIF1AX,LIMK2,SDC2,RAB34,ARHGAP35,TPR,CEP120,MYH10,EPPK1,ATXN2,TPM3,ENTR1,PAK4,STARD13,CASP8	67
Cell Morphology, Neurological Disease, Organismal Injury and Abnormalities	abnormal morphology	Abnormal morphology of sensory neurons	0.0421		-0.152		0.245	SOX11,STK11,PPT1,SLC12A7,HES1,SLC4A7,SIRT1,BSG,COBL	9
Cancer, Organismal Injury and Abnormalities, Reproductive System Disease	uterine corpus endometrioid carcinoma	Uterine corpus endometrioid carcinoma	0.0421					KRAS,STK11,CCND1,ARHGAP35,NSD1,PKM,NCOR1,EPPK1,NPM1	9
Cell-To-Cell Signaling and Interaction, Inflammatory Response	immune response	Immune response of macrophages	0.0425		-0.998		-1.559	EIF2AK1,EIF4E,SCARB1,FAS,NPM1,HMOX1,NCOA2,CNN2,SIRT1,TGM2	10
Neurological Disease, Organismal Injury and Abnormalities	abnormal morphology	Abnormal morphology of third cerebral ventricle	0.0425					ARHGAP35,NCOR1,MYH10,NFIA	4
Cardiovascular Disease, Hereditary Disorder, Neurological Disease, Organismal Injury and Abnormalities, Skeletal and Muscular Disorders	dilated cardiomyopathy	Autosomal dominant dilated cardiomyopathy	0.0425					ACTC1,NEXN,TPM1,DSG2	4
Cell Death and Survival, Organismal Injury and Abnormalities	cell death	Cell death of endothelial cell lines	0.0425					CD59,HYOU1,TFRC,CDH5	4
Cancer, Cardiovascular Disease, Organismal Injury and Abnormalities	hemangiosarcoma	Hemangiosarcoma	0.0425					KRAS,MAD1L1,TUSC2,PRDX1	4
Infectious Diseases, Organismal Injury and Abnormalities	replication	Replication of hepatitis B virus	0.0425		-1		-1.098	E2F4,HSPA8,RXRA,SIRT1	4
Cell-To-Cell Signaling and Interaction, Cell-mediated Immune Response, Cellular Development, Cellular Function and Maintenance, Cellular Growth and Proliferation, Embryonic Development, Hematological System Development and Function, Hematopoiesis, Lymphoid Tissue Structure and Development, Organ Development, Organismal Development, Tissue Development	selection	Selection of T lymphocytes	0.0425					LRRC8A,STK11,MAD1L1,FAS	4
Cell Morphology, Cellular Compromise	swelling	Swelling of mitochondria	0.0425		0.152		0.228	PRKCE,STK11,STUB1,FAS	4
[truncated: 104 more rows]

## Sheet: Tox Functions
Tox Functions for My Projects->Andrea Gallio->2024-05-29_AndreaGallio 100424 - p<0.05->C v H All
Categories	Functions	Diseases or Functions Annotation	p-Value	Predicted Activation State	Activation z-score	Notes	Bias-corrected z-score	Molecules	# Molecules
Increased Levels of Hematocrit	hematocrit	Increased Levels of Hematocrit	1.45e-05		1.442	bias	0.319	E2F4,CD59,PBX1,STEAP3,NCOR1,SCARB1,PRDX1,HMOX1,TFRC,IREB2,TGM2	11
[truncated: 308 more rows]

## Sheet: Regulator Effects
Regulator Effects for My Projects->Andrea Gallio->2024-05-29_AndreaGallio 100424 - p<0.05->C v H All
[truncated: 8 more rows]

[truncated: 3 more sheets: Networks, Tox Lists , Analysis Ready Molecules]
