# Supplementary material for: An extended network for regulation of heme homeostasis in cells
Source: Proc Natl Acad Sci U S A. 2025 Sep 30;122(40):e2508237122. doi: 10.1073/pnas.2508237122 (PMC12519212; doi:10.1073/pnas.2508237122)
Supplement: Supplementary file 5 — Dataset S04 (XLSX) [file pnas.2508237122.sd04.xlsx]

## Sheet: Analysis Details
© 2000-2024 QIAGEN. All rights reserved.
Analysis Details for My Projects->Andrea Gallio->2024-05-29_AndreaGallio 100424 - p<0.05->C v ZnP All
Workspace	My Projects
Project	Andrea Gallio
Analysis	C v ZnP All
Date	Wed May 29 03:46:09 PDT 2024
Analysis ID	41581706
Analysis Settings
Cutoff before duplicate resolution	true
Resolve duplicate on	Expression logfoldchange
Color using	Expression logfoldchange
Cutoff for Expression logfoldchange	--
Cutoff for Expression pvalue	0.05
Cutoff for Expression qvalue	--
Reference set	User Dataset
Relationship to include	Direct and Indirect
Includes Endogenous Chemicals	Yes
Optional Analyses
Filter Summary
Consider only molecules and/or relationships where
(confidence = Experimentally Observed) AND
(mol. types = biologic drug OR canonical pathway OR chemical - endogenous mammalian OR chemical - endogenous non-mammalian OR chemical - kinase inhibitor OR chemical - other OR chemical - protease inhibitor OR chemical drug OR chemical reagent OR chemical toxicant OR complex OR cytokine OR disease OR enzyme OR function OR fusion gene/product OR G-protein coupled receptor OR group OR growth factor…

## Sheet: Canonical Pathways
Canonical Pathways for My Projects->Andrea Gallio->2024-05-29_AndreaGallio 100424 - p<0.05->C v ZnP All
Ingenuity Canonical Pathways	-log(p-value)	zScore	Ratio	Molecules
Gene Silencing by RNA	4.44	3.57771	0.312	AAAS,H2BC14,NDC1,NUP133,NUP188,NUP210,NUP50,NUP62,NUP98,POLR2B,POLR2C,POLR2E,POLR2J,POLR2L,POM121/POM121C,PRKRA,RAN,TDRKH,TNRC6A,TPR
SUMOylation of chromatin organization proteins	3.47	3.5	0.302	AAAS,HDAC2,L3MBTL2,NDC1,NUP133,NUP188,NUP210,NUP50,NUP62,NUP98,PHC1,PHC2,POM121/POM121C,RNF2,TPR,ZBED1
SUMOylation of DNA replication proteins	3.26	3.20713	0.311	AAAS,AURKA,CDCA8,NDC1,NUP133,NUP188,NUP210,NUP50,NUP62,NUP98,PCNA,POM121/POM121C,TOP2A,TPR
Processing of Capped Intron-Containing Pre-mRNA	3.13	1.26025	0.188	AAAS,ACIN1,BUD31,CCDC12,CPSF3,CPSF6,CRNKL1,CSTF2,CTNNBL1,DDX39A,DDX41,EIF4A3,FAM32A,GLE1,HNRNPH2,HNRNPU,HSPA8,MTREX,NDC1,NUP133,NUP188,NUP210,NUP50,NUP62,NUP98,PCBP1,PCBP2,PHF5A,POLR2B,POLR2C,POLR2E,POLR2J,POLR2L,POM121/POM121C,PPIG,PPIH,PPIL1,PPIL3,PRPF18,PRPF40A,PRPF6,PRPF8,PUF60,SF3A3,SF3B1,SMNDC1,SMU1,SNRPC,SRSF4,TPR,ZMAT2
Docosahexaenoic Acid (DHA) Signaling	3.07	-0.19245	0.225	ADAM10,ADCY9,APH1A,ATF2,BAX,CASP7,CCND1,FABP5,FAS,GUCY1B1,HMOX1,MAP2K2,NCSTN,PDPK1,PIK3R2,PLCB1,PLCG2,PLCH1,PNPLA4,PRKAA1,PRKAR2A,PRKCE,PRKCZ,RXRB,STXBP1,STXBP5,SYNJ1
SUMOylation of ubiquitinylation proteins	3.04	2.88675	0.324	AAAS,NDC1,NUP133,NUP188,NUP210,NUP50,NUP62,NUP98,POM121/POM121C,TPR,TRIM27,VHL
SUMOylation of RNA binding proteins	2.93	3.05085	0.302	AAAS,NDC1,NUP133,NUP188,NUP210,NUP50,NUP62,NUP98,PHC1,PHC2,POM121/POM121C,RNF2,TPR
NAD Signaling Pathway	2.67	-0.27735	0.241	ACADL,ACADM,AIFM1,DXO,ETFA,H1-3,HSPD1,LDHA,PARP9,PIK3R2,POLR2B,POLR2C,POLR2E,POLR2J,POLR2L,POLRMT,PRKAA1,SIRT2,SOD2
NFE2L2 regulating anti-oxidant/detoxification enzymes	2.61	-2.44949	0.462	BACH1,GCLM,GSR,HMOX1,NQO1,TXNRD1
Acetylcholine Receptor Signaling Pathway	2.47	-0.894427	0.227	ADAM10,ADAM9,ADCY9,APH1A,ATF2,CALM1 (includes others),CAMK2B,CAMK2G,CASP6,CASP7,GUCY1B1,HMOX1,NCSTN,PIK3R2,PLCB1,PLCG2,PLCH1,PRKAR2A,PRKCE,PRKCZ
Mitochondrial Fatty Acid Beta-Oxidation	2.31	0.377964	0.368	ACADL,ACADM,DECR1,HADH,MECR,NDUFAB1,PCCA
SUMOylation of SUMOylation proteins	2.28	3.16228	0.294	AAAS,NDC1,NUP133,NUP188,NUP210,NUP50,NUP62,NUP98,POM121/POM121C,TPR
Aryl Hydrocarbon Receptor Signaling	2.23	1.29099	0.221	ALDH16A1,ARNT,ATM,BAX,CCND1,CHEK1,FAS,GSTA4,GSTP1,HSP90AB1,HSP90B1,JUN,NCOA7,NEDD8,NFIA,NQO1,RXRB,TGM2,TP73
Metabolism of non-coding RNA	2.21	2.49615	0.255	AAAS,GEMIN2,GEMIN4,NDC1,NUP133,NUP188,NUP210,NUP50,NUP62,NUP98,POM121/POM121C,PRMT5,TPR
ESR-mediated signaling	2.17	0.471405	0.222	ATF2,CBFB,CCND1,CDK9,FKBP5,FOXA1,H2BC14,HSP90AB1,JUN,POLR2B,POLR2C,POLR2E,POLR2J,POLR2L,PPP5C,PRMT1,TNRC6A,ZNF217
MicroRNA Biogenesis Signaling Pathway	2.08	3.27165	0.193	AAAS,ADAR,ATM,GLE1,HMOX1,HRAS,HSP90AB1,HSP90B1,HSPA8,KRAS,NDC1,NUP133,NUP188,NUP50,NUP62,NUP98,PIK3R2,POLR2B,POLR2C,POLR2E,POLR2J,POLR2L,POM121/POM121C,PRKRA,RAN,SMAD5,TPR
RUNX1 regulates megakaryocyte differentiation and platelet function	2.06	0.377964	0.29	ASH2L,CBFB,H2BC14,KMT2A,KMT2B,PRMT1,RBBP5,SETD1A,TNRC6A
Major pathway of rRNA processing in the nucleolus and cytosol	2.05	1.76777	0.184	CSNK1E,DCAF13,DDX21,DDX52,DHX37,FCF1,FTSJ3,LTV1,MTREX,NOB1,NOP56,RIOK3,RPL14,RPL15,RPL18A,RPL26,RPL29,RPL37A,RPL4,RPL6,RPS29,RPS4X,RPS6,RRP1,RRP36,RRP7A,UTP3,WDR36,WDR43,WDR46,WDR75,XRN2
Leucine Degradation I	2.01	0	0.5	ACADM,BCAT1,HMGCL,MCCC1
RAS processing	1.94	0.816497	0.353	ARL2,CALM1 (includes others),FNTB,GOLGA7,HRAS,KRAS
Class A/1 (Rhodopsin-like receptors)	1.85	0.447214	0.385	C5,GAL,HEBP1,P2RY14,PSAP
EGR2 and SOX10-mediated initiation of Schwann cell myelination	1.85	-0.447214	0.385	HDAC2,HMGCR,LAMB1,LAMC1,TEAD1
Creatine-phosphate Biosynthesis	1.84		1	CKB,MAP4K4
RAR Activation	1.74	0.707107	0.175	ADAM10,ADCY9,ARID2,ATF2,CAMK2B,CAMK2G,CSNK2A1,DHRS3,FABP5,GDE1,GUCY1B1,JUN,LAMB1,MEIS2,PBRM1,PDE8A,PDPK1,PIK3R2,PRKAR2A,PRMT1,RAC3,RBP4,RDH11,RDH14,RXRB,SCAND1,SMARCC1,SMARCC2,SMARCD1,SMARCD3,SMPDL3B,TGM2
Post-translational protein phosphorylation	1.74	-2.7136	0.239	ADAM10,CALU,GOLM1,HSP90B1,KTN1,LAMB1,LAMB2,LAMC1,MEN1,PDIA6,PRKCSH
Glucose metabolism	1.74	2.13809	0.219	AAAS,ALDOA,GNPDA1,HK2,MDH2,NDC1,NUP133,NUP188,NUP210,NUP50,NUP62,NUP98,POM121/POM121C,TPR
Synaptic Long Term Potentiation	1.71	0.5	0.208	ATF2,CALM1 (includes others),CAMK2B,CAMK2G,HRAS,KRAS,MAP2K2,PLCB1,PLCG2,PLCH1,PPP1CA,PPP1R14B,PPP1R14C,PRKAR2A,PRKCE,PRKCZ
SUMOylation of DNA damage response and repair proteins	1.7	2.32379	0.211	AAAS,CETN2,NDC1,NUP133,NUP188,NUP210,NUP50,NUP62,NUP98,PHC1,PHC2,POM121/POM121C,RNF2,TPR,XPC
p53 Signaling	1.69	0.57735	0.215	ATM,BAX,CASP6,CCND1,CHEK1,FAS,HDAC9,JMY,JUN,PCNA,PIK3R2,TNFRSF10B,TOPBP1,TP73
Pancreatic Secretion Signaling Pathway	1.67	0.6	0.182	ADCY9,AHCYL1,ARHGDIA,BET1L,CA8,EIF4EBP1,GOSR1,GUCY1B1,MCU,NAPA,PIK3R2,PLCB1,PLCG2,PLCH1,PPP1CA,PPP1R14B,PPP1R14C,PRKAR2A,PRKCE,PRKCZ,SLC12A2,SLC4A2,STXBP1,STXBP5,VAMP3
SNARE Signaling Pathway	1.65	-1.80739	0.208	ADCY9,BET1L,CALM1 (includes others),CAMK2B,CAMK2G,GOSR1,GUCY1B1,HSPA8,MYH10,MYH14,NAPA,PRKAR2A,STXBP1,STXBP5,VAMP3
DAG and IP3 signaling	1.65	-1.41421	0.267	ADCY9,AHCYL1,CALM1 (includes others),CAMK2B,CAMK2G,CAMKK1,PRKAR2A,PRKCE
CREB Signaling in Neurons	1.64	0.688247	0.181	ADCY9,ATF2,CALM1 (includes others),CAMK2B,CAMK2G,ELK1,GPR50,GPRC5A,GUCY1B1,HRAS,KRAS,MAP2K2,P2RY14,PIK3R2,PLCB1,PLCG2,PLCH1,POLR2B,POLR2C,POLR2E,POLR2J,POLR2L,PRKAR2A,PRKCE,PRKCZ
HIF1α Signaling	1.63	0	0.186	ARNT,CAMK2B,CAMK2G,EIF4EBP1,ELOC,HK2,HMOX1,HRAS,HSPA8,JUN,KRAS,LDHA,MAP2K2,PIK3R2,PLCG2,PRKCE,PRKCZ,RAC3,RACK1,RAN,RPS6,VHL
Synaptogenesis Signaling Pathway	1.59	0	0.174	ADCY9,AP2B1,ARPC1A,ATF2,BET1L,CALM1 (includes others),CAMK2B,CAMK2G,CLASP2,CRK,CTNND1,EIF4EBP1,EPHA5,GOSR1,GUCY1B1,HRAS,HSPA8,KRAS,NAPA,NECTIN3,PIK3R2,PLCG2,PRKAR2A,PRKCE,RAB5A,STXBP1,STXBP5,VAMP3,WASF1
Cellular response to heat stress	1.59	-1.88982	0.198	AAAS,ATM,BAG3,CAMK2B,CAMK2G,EEF1A1,HSP90AB1,HSPA8,NDC1,NUP133,NUP188,NUP210,NUP50,NUP62,NUP98,POM121/POM121C,TPR
Visual phototransduction	1.58	0	0.3	CALM1 (includes others),DHRS3,FNTB,NMT1,RBP4,RDH11
Regulation of Insulin-like Growth Factor (IGF) transport and uptake by IGFBPs	1.49	-2.7136	0.22	ADAM10,CALU,GOLM1,HSP90B1,KTN1,LAMB1,LAMB2,LAMC1,MEN1,PDIA6,PRKCSH
HER-2 Signaling in Breast Cancer	1.49	-0.727607	0.173	AAAS,CASP6,CASP7,CCND1,COX4I1,COX6C,COX7A2,COX7A2L,ELK1,GLE1,HRAS,JUN,KRAS,MAP2K2,NDC1,NUP133,NUP188,NUP50,NUP62,NUP98,PIK3R2,POM121/POM121C,PRKCE,PRKCZ,RPS6,TPR,TSC2
Protein methylation	1.46	-2	0.364	CALM1 (includes others),EEF1A1,HSPA8,KIN
ISG15 antiviral mechanism	1.41	3.05085	0.203	AAAS,EIF4A2,EIF4A3,NDC1,NEDD4,NUP133,NUP188,NUP210,NUP50,NUP62,NUP98,POM121/POM121C,TPR
N-acetylglucosamine Degradation II	1.4		0.667	GNPDA1,NAGK
Histone Modification Signaling Pathway	1.39	1.41421	0.164	ATF2,ATM,BRD1,BRD3,CDK9,CSNK2A1,EHMT2,H1-3,HDAC2,HDGFL2,KMT2A,KMT2B,L3MBTL2,LRWD1,MPHOSPH8,MSL3,MTF2,NSD1,NSD3,PBRM1,PRMT1,PRMT5,SETD1A,SETD7,SIRT2,SMNDC1,TGM2,TRIM33,UHRF1,ULK3,VRK1,ZIC2
NoRC negatively regulates rRNA expression	1.39	0.816497	0.273	DNMT1,H2BC14,HDAC2,SMARCA5,SUDS3,TTF1
Mitotic Prophase	1.39	2.5	0.19	AAAS,ARPP19,CCNB2,GORASP2,H2BC14,NDC1,NUP133,NUP188,NUP210,NUP50,NUP62,NUP98,PLK1,POM121/POM121C,TPR,VRK1
Dopamine-DARPP32 Feedback in cAMP Signaling	1.38	0.5	0.187	ADCY9,ATF2,CALM1 (includes others),CAMKK1,CSNK1E,GUCY1B1,PAWR,PLCB1,PLCG2,PLCH1,PPP1CA,PPP1R14B,PPP1R14C,PPP2R5C,PRKAR2A,PRKCE,PRKCZ
eNOS Signaling	1.38	0.904534	0.197	ADCY9,CALM1 (includes others),DNM2,GUCY1B1,HSP90AB1,HSP90B1,HSPA8,PDPK1,PIK3R2,PLCG2,PRKAA1,PRKAR2A,PRKCE,PRKCZ
Regulation of lipid metabolism by PPARalpha	1.36	-1.60357	0.192	ACADM,ALAS1,ARNT,FDFT1,GPS2,HMGCR,HMGCS1,ME1,MED12,MED27,NRF1,RXRB,SMARCD3,TBL1X,TXNRD1
Hematoma Resolution Signaling Pathway	1.36	0.942809	0.184	C5,CD47,HMOX1,JUN,MYD88,NDUFA4,NDUFA6,NDUFAB1,NDUFAF1,NDUFB7,NDUFB9,NDUFS2,NDUFS7,NDUFV1,NQO1,PRKAA1,SIRPA,SOD2
Tumoricidal Function of Hepatic Natural Killer Cells	1.35	0	0.294	AIFM1,BAX,CASP6,CASP7,FAS
Hereditary Breast Cancer Signaling	1.3	-1.21268	0.183	ATM,BACH1,CCND1,CHEK1,HDAC2,HRAS,KRAS,NELFB,PIK3R2,POLR2B,POLR2C,POLR2E,POLR2J,POLR2L,RAD51C,SLC19A1,XPC
Circadian Rhythm Signaling	1.28		0.174	ADCY9,ATF2,CAMK2B,CAMK2G,CIRBP,CSNK1E,CSNK2A1,EIF4EBP1,GUCY1B1,HRAS,KRAS,MAP2K2,PLCB1,PLCG2,PLCH1,PRKAA1,PRKAR2A,PRKCE,PRKCZ,RACK1,SMARCC2
Nuclear Cytoskeleton Signaling Pathway	1.28	1.8	0.168	AAAS,ACTR10,ATM,CSNK2A1,DYNC1LI2,GLE1,KIF13B,KIF15,KIF1A,KIF2C,KIF5B,KIF5C,LMNB2,NDC1,NUP133,NUP188,NUP50,NUP62,NUP98,PLEC,POM121/POM121C,SUN1,TPR,TUBB3,ZIC2
B-WICH complex positively regulates rRNA expression	1.28	2.82843	0.229	DDX21,H2BC14,MYBBP1A,POLR1A,POLR2E,POLR2L,SF3B1,SMARCA5
Signaling by ERBB4	1.28	0.377964	0.241	APH1A,HRAS,ITCH,KRAS,NCSTN,NEDD4,WWOX
Mitotic Prometaphase	1.27	2.04265	0.163	CCNB2,CCP110,CDC20,CDCA5,CDCA8,CENPC,CENPQ,CEP43,CETN2,CLASP2,CLIP1,CSNK1E,CSNK2A1,DYNC1LI2,EML4,HAUS3,HAUS7,KIF2C,MZT2A,NDE1,NUP133,NUP98,ODF2,PCNT,PDS5B,PLK1,PPP2R5C,TUBB3,ZWINT
TP53 Regulates Transcription of DNA Repair Genes	1.27	0.83205	0.194	ATF2,ATM,CDK9,CHEK1,ELOC,JUN,NELFB,NELFCD,POLR2B,POLR2C,POLR2E,POLR2J,POLR2L
Glutaminergic Receptor Signaling Pathway (Enhanced)	1.25	-0.208514	0.169	ADCY9,ATF2,BET1L,CALM1 (includes others),CAMK2B,CAMK2G,DGKH,DGKZ,GLS,GLUL,GOSR1,GUCY1B1,HMOX1,NAPA,PIK3R2,PLCB1,PLCG2,PLCH1,PNPLA4,PRKAR2A,PRKCE,PRKCZ,VAMP3
ERBB4 Signaling	1.25	1.41421	0.208	APH1A,HRAS,KRAS,MAP2K2,NCSTN,PDPK1,PIK3R2,PLCG2,PRKCE,PRKCZ
The citric acid (TCA) cycle and respiratory electron transport	1.25	0	0.208	BSG,GLO1,IDH3A,LDHA,MDH2,ME1,MPC2,PDHX,SUCLG1,SUCLG2
Interconversion of nucleotide di- and triphosphates	1.25	-2.23607	0.278	CTPS1,GSR,GUK1,NME4,TXNRD1
Neuregulin Signaling	1.25	0.632456	0.189	CRK,ELK1,HRAS,HSP90AB1,HSP90B1,KRAS,MAP2K2,PDPK1,PICK1,PIK3R2,PLCG2,PRKCE,PRKCZ,RPS6
cAMP-mediated signaling	1.21	0	0.187	ADCY9,AKAP1,ATF2,CALM1 (includes others),CAMK2B,CAMK2G,GDE1,GUCY1B1,MAP2K2,P2RY14,PDE8A,PKIB,PRKAR2A,SMPDL3B
Metabolism of porphyrins	1.21	-1	0.308	ALAS1,FECH,HMOX1,PPOX
SUMOylation of DNA methylation proteins	1.21	0	0.308	DNMT1,PHC1,PHC2,RNF2
Heme Biosynthesis II	1.21		0.375	ALAS1,FECH,PPOX
Ketogenesis	1.21		0.375	BDH2,HMGCL,HMGCS1
Activation of anterior HOX genes in hindbrain during early embryogenesis	1.2	1.26491	0.204	ASH2L,H2BC14,JUN,PBX1,POLR2B,POLR2C,POLR2E,POLR2J,POLR2L,RBBP5
Apoptosis Signaling	1.17	-0.57735	0.184	ACIN1,AIFM1,BAX,CASP6,CASP7,CYC1,FAS,HRAS,KRAS,MAP2K2,MAP4K4,PLCG2,PRKCE,SPTAN1
Melatonin Signaling	1.15	1.26491	0.2	CALM1 (includes others),CAMK2B,CAMK2G,MAP2K2,PLCB1,PLCG2,PLCH1,PRKAR2A,PRKCE,PRKCZ
Neuropathic Pain Signaling in Dorsal Horn Neurons	1.15	-0.632456	0.2	CAMK2B,CAMK2G,ELK1,PIK3R2,PLCB1,PLCG2,PLCH1,PRKAR2A,PRKCE,PRKCZ
Mitochondrial Dysfunction	1.13	-3.30748	0.155	ACADL,AIFM1,APH1A,ATF2,BAX,BECN1,CALM1 (includes others),CAMK2B,CAMK2G,COX4I1,COX6C,COX7A2,COX7A2L,CYC1,GSR,GSTP1,MCU,NCSTN,NDUFA4,NDUFA6,NDUFAB1,NDUFAF1,NDUFB7,NDUFB9,NDUFS2,NDUFS7,NDUFV1,NRF1,PDHX,PIK3R2,PRKAA1,PRKAR2A,SOD2,TOMM7
Heme Biosynthesis from Uroporphyrinogen-III I	1.13		0.5	FECH,PPOX
Lysine Degradation II	1.13		0.5	AASDHPPT,AASS
Molybdenum Cofactor Biosynthesis	1.13		0.5	MOCS2,MOCS3
Superoxide Radicals Degradation	1.13		0.5	NQO1,SOD2
Estrogen Receptor Signaling	1.13	0.96225	0.152	ADCY9,ATF2,CCND1,CYC1,EIF4EBP1,FOXA1,GPS2,GUCY1B1,HRAS,HSP90AB1,HSP90B1,JUN,KRAS,MAP2K2,MCU,MED12,MED27,NDUFA4,NDUFA6,NDUFAB1,NDUFAF1,NDUFB7,NDUFB9,NDUFS2,NDUFS7,NDUFV1,NRF1,PCNA,PIK3R2,PLCB1,PLCG2,PLCH1,POLR2B,PRKAA1,PRKAR2A,PRKCE,PRKCZ,SETD7,SOD2
Aldosterone Signaling in Epithelial Cells	1.12	0.904534	0.171	DNAJB11,HSP90AB1,HSP90B1,HSPA8,HSPD1,KRAS,MAP2K2,NEDD4,PDPK1,PIK3R2,PLCB1,PLCG2,PLCH1,PRKCE,PRKCZ,SACS,SASS6,SLC12A2
Extra-nuclear estrogen signaling	1.12	1	0.205	CALM1 (includes others),CCND1,ELK1,HRAS,KRAS,PDPK1,PIK3R2,PRKCZ,PRMT1
Regulation of TP53 Activity through Methylation	1.11	-1	0.286	ATM,EHMT2,JMY,PRMT5
Signaling by NTRK3 (TRKC)	1.11	0	0.286	BAX,HRAS,KRAS,NELFB
GP6 Signaling Pathway	1.11	0	0.188	ADAM10,CALM1 (includes others),CERT1,COL5A1,LAMB1,LAMB2,LAMC1,PDPK1,PIK3R2,PLCG2,PRKCE,PRKCZ
NUR77 Signaling in T Lymphocytes	1.1	0.333333	0.196	B2M,CABIN1,CALM1 (includes others),HDAC2,HDAC9,MAP2K2,MAP3K2,PCNA,PRKCE,PRKCZ
NRF2-mediated Oxidative Stress Response	1.1	-0.534522	0.163	ABCC4,BACH1,DNAJB11,FKBP5,GCLM,GSR,GSTA4,GSTP1,HMOX1,HRAS,HSP90AB1,HSP90B1,JUN,KRAS,MAP2K2,NQO1,PIK3R2,PRKCE,PRKCZ,SCARB1,SOD2,TXNRD1,USP14
GPCR-Mediated Integration of Enteroendocrine Signaling Exemplified by an L Cell	1.09	0	0.219	ADCY9,GAL,GUCY1B1,PLCB1,PLCG2,PLCH1,PRKAR2A
S100 Family Signaling Pathway	1.08	0.96225	0.158	ADAM10,ARNT,ATF2,BSG,CALM1 (includes others),CAMK2B,CAMK2G,CASP7,GPR50,GPRC5A,ILK,JUN,MAP2K2,MYD88,P2RY14,PIK3R2,PLCB1,PLCG2,PLCH1,PRKAR2A,PRKCE,PRKCZ,RAC3,SMAD5,TBK1,TPM1,TPM3
Phospholipases	1.08	0	0.25	HMOX1,PLCB1,PLCG2,PLCH1,PNPLA4
Granzyme A Signaling	1.08	-1.50756	0.19	H1-3,LMNB2,NDUFA4,NDUFA6,NDUFAB1,NDUFAF1,NDUFB7,NDUFB9,NDUFS2,NDUFS7,NDUFV1
Mitotic Metaphase and Anaphase	1.07	2.12132	0.154	ANAPC11,ANAPC7,CC2D1B,CCNB2,CDC20,CDCA5,CDCA8,CENPC,CENPQ,CHMP2A,CLASP2,CLIP1,DYNC1LI2,ESPL1,KIF2C,NDC1,NDE1,NUP133,NUP188,NUP62,NUP98,PDS5B,PLK1,POM121/POM121C,PPP2R5C,PSMD9,RAN,SIRT2,TUBB3,VPS4A,VRK1,ZWINT
Kinetochore Metaphase Signaling Pathway	1.06	-0.534522	0.174	ANAPC11,ANAPC7,ARPP19,CDC20,CDCA8,CENPC,CENPQ,ESPL1,KIF2C,PLK1,PPP1CA,PPP1R14B,PPP1R14C,PPP2R5C,ZWINT
Xenobiotic Metabolism PXR Signaling Pathway	1.06	0.258199	0.174	ALDH16A1,CAMK2B,CAMK2G,GSTA4,GSTP1,HSP90AB1,HSP90B1,PPM1A,PPP1CA,PPP1R14B,PPP1R14C,PRKAR2A,PRKCE,PRKCZ,SCAND1
Formation of WDR5-containing histone-modifying complexes	1.05	-0.707107	0.205	ASH2L,BOD1L1,KMT2A,KMT2B,MEN1,RBBP5,SETD1A,YEATS2
Transcriptional Regulation by MECP2	1.05	2	0.205	CALM1 (includes others),CAMK2B,CAMK2G,FKBP5,GPS2,HDAC2,TBL1X,TNRC6A
Mismatch Repair	1.02	-1	0.267	EXO1,PCNA,POLD1,POLD3
Retinol Biosynthesis	1.02	2	0.267	DHRS3,PNPLA4,RDH11,RDH14
Striated Muscle Contraction	1.02	-1	0.267	TMOD1,TMOD3,TPM1,TPM3
Transcriptional regulation by RUNX1	1.02	1	0.168	ARID2,CBFB,CSNK2A1,H2BC14,ITCH,KMT2A,LDB1,PBRM1,PHC1,PHC2,PSMD9,RNF2,SMARCC1,SMARCC2,SMARCD1,SMARCD3,TP73
Insulin Secretion Signaling Pathway	1.01	-0.208514	0.158	ADCY9,ATF2,BET1L,CAMK2B,CAMK2G,EIF4A2,EIF4A3,EIF4EBP1,GOSR1,GUCY1B1,NAPA,PABPC1,PDHX,PIK3R2,PLCB1,PLCG2,PLCH1,PRKAR2A,PRKCE,PRKCZ,SPCS2,SRP72,SSR4,VAMP3
Hypoxia Signaling in the Cardiovascular System	1.01	-1.63299	0.189	ARNT,ATF2,ATM,HSP90AB1,HSP90B1,JUN,LDHA,NQO1,UBE2H,VHL
Mitotic Roles of Polo-Like Kinase	1.01	1.13389	0.189	ANAPC11,ANAPC7,CCNB2,CDC20,ESPL1,HSP90AB1,HSP90B1,PLK1,PPP2R5C,SLK
Signaling by Retinoic Acid	1.01	1.63299	0.222	DHRS3,FABP5,PDHX,RDH11,RDH14,RXRB
Cytotoxic T Lymphocyte-mediated Apoptosis of Target Cells	1		0.238	B2M,CASP6,CASP7,CYC1,FAS
Leptin Signaling in Obesity	0.998		0.2	ADCY9,GUCY1B1,MAP2K2,PIK3R2,PLCB1,PLCG2,PLCH1,PRKAR2A
Corticotropin Releasing Hormone Signaling	0.993	0.333333	0.179	ADCY9,ATF2,CALM1 (includes others),ELK1,GUCY1B1,JUN,MAP2K2,PLCG2,PRKAR2A,PRKCE,PRKCZ,SMARCC2
Apoptotic execution phase	0.979	-0.333333	0.191	ACIN1,CASP6,CASP7,DBNL,DSG2,GSN,H1-3,PLEC,SPTAN1
GM-CSF Signaling	0.979	0.333333	0.191	CAMK2B,CAMK2G,CCND1,ELK1,HRAS,KRAS,MAP2K2,PIK3R2,RACK1
Chronic Myeloid Leukemia Signaling	0.968	-0.2	0.155	ADAR,AURKA,CALM1 (includes others),CCND1,CRK,FAS,HDAC2,HDAC9,HRAS,HSP90AB1,HSP90B1,ITCH,JUN,KRAS,LIN28B,MAP2K2,PCBP2,PIK3R2,PLCB1,PLCG2,PLCH1,PLK1,PRKAA1,RAC3,RAN
DNA methylation	0.961		0.3	DNMT1,H2BC14,UHRF1
The Visual Cycle	0.961		0.3	DHRS3,RDH11,RDH14
PI3K Signaling in B Lymphocytes	0.96	-0.258199	0.167	ATF2,CALM1 (includes others),CAMK2B,CAMK2G,ELK1,HRAS,JUN,KRAS,MAP2K2,PDPK1,PIK3R2,PLCB1,PLCG2,PLCH1,PLEKHA1,PRKCZ
P2Y Purinergic Receptor Signaling Pathway	0.955	0.83205	0.171	ADCY9,ATF2,GUCY1B1,HRAS,JUN,KRAS,MAP2K2,PIK3R2,PLCB1,PLCG2,PLCH1,PRKAR2A,PRKCE,PRKCZ
TP53 Regulates Transcription of Cell Death Genes	0.951	1.63299	0.214	ATM,BAX,CASP6,FAS,TNFRSF10B,TP73
Aryl hydrocarbon receptor signalling	0.947		0.4	ARNT,HSP90AB1
CMP-N-acetylneuraminate Biosynthesis I (Eukaryotes)	0.947		0.4	NAGK,NANP
Ketone body metabolism	0.947		0.4	BDH2,HMGCL
Synthesis of Prostaglandins (PG) and Thromboxanes (TX)	0.947		0.4	PTGES2,PTGR2
Cytoprotection by HMOX1	0.935	1	0.188	BACH1,COX14,COX4I1,COX6C,COX7A2L,HMOX1,NDUFA4,SMARCD3,TBL1X
Cholesterol biosynthesis	0.935	-0.447214	0.227	DHCR24,FDFT1,HMGCR,HMGCS1,PLPP6
DAP12 interactions	0.935	1.34164	0.227	B2M,HRAS,KRAS,PIK3R2,PLCG2
Glutamate Receptor Signaling	0.935		0.227	CALM1 (includes others),GLS,GLUL,HOMER2,PICK1
Neurexins and neuroligins	0.935	-0.447214	0.227	DBNL,DLG2,HOMER2,PDLIM5,STXBP1
Electron transport, ATP synthesis, and heat production by uncoupling proteins	0.935	3.15296	0.163	COX14,COX4I1,COX6C,COX7A2L,CYC1,ECSIT,ETFA,NDUFA4,NDUFA6,NDUFAB1,NDUFAF1,NDUFAF7,NDUFB7,NDUFB9,NDUFS2,NDUFS7,NDUFV1
Chaperone Mediated Autophagy	0.932	-1	0.25	EEF1A1,HSP90AB1,HSPA8,PCNT
Endothelin-1 Signaling	0.926	0	0.167	ADCY9,CASP6,CASP7,GUCY1B1,HMOX1,HRAS,JUN,KRAS,PIK3R2,PLCB1,PLCG2,PLCH1,PNPLA4,PRKCE,PRKCZ
Activation of NMDA receptors and postsynaptic events	0.922	1.13389	0.177	CALM1 (includes others),CAMK2B,CAMK2G,CAMKK1,DLG2,HRAS,KRAS,PDPK1,PRKAA1,PRKAR2A,TUBB3
Acyl Carrier Protein Metabolism	0.92		1	AASDHPPT
Adenine and Adenosine Salvage VI	0.92		1	ADK
Alanine Biosynthesis II	0.92		1	GPT2
Alanine Degradation III	0.92		1	GPT2
Alanine metabolism	0.92		1	GPT2
Digestion	0.92		1	PIR
Glutamine Biosynthesis I	0.92		1	GLUL
L-DOPA Degradation	0.92		1	COMT
Methionine Salvage II (Mammalian)	0.92		1	MTR
RUNX1 and FOXP3 control the development of regulatory T lymphocytes (Tregs)	0.92		1	CBFB
Fcgamma receptor (FCGR) dependent phagocytosis	0.92	-0.57735	0.174	AHCYL1,ARPC1A,BAIAP2,BRK1,CRK,HSP90AB1,MYO5A,MYO9B,PIK3R2,PLCG2,PRKCE,WASF1
ERB2-ERBB3 Signaling	0.903	1.13389	0.19	CCND1,ELK1,HRAS,JUN,KRAS,MAP2K2,PDPK1,PIK3R2
Metabolism of water-soluble vitamins and cofactors	0.903	2.82843	0.19	AASDHPPT,MCCC1,MOCS2,MOCS3,MTR,MTRR,PCCA,SLC25A19
mRNA Capping	0.894	1.63299	0.207	POLR2B,POLR2C,POLR2E,POLR2J,POLR2L,RNGTT
Nitric Oxide Signaling in the Cardiovascular System	0.887	-0.632456	0.179	CALM1 (includes others),GUCY1B1,HSP90AB1,HSP90B1,MAP2K2,PIK3R2,PRKAA1,PRKAR2A,PRKCE,PRKCZ
CDK5 Signaling	0.886	1.50756	0.171	ADCY9,GUCY1B1,HRAS,KRAS,LAMB1,LAMC1,MAP2K2,PPP1CA,PPP1R14B,PPP1R14C,PPP2R5C,PRKAR2A
Nonsense-Mediated Decay (NMD)	0.88	0.242536	0.16	DCP1A,EIF4A3,PABPC1,RPL14,RPL15,RPL18A,RPL26,RPL29,RPL37A,RPL4,RPL6,RPS29,RPS4X,RPS6,SMG8,SMG9,UPF2
Stearate Biosynthesis I (Animals)	0.872	1	0.194	ACOT8,BDH2,DHCR24,DUS3L,PPT1,PTGR2,SIRT2
L1CAM interactions	0.861	-0.534522	0.165	ANK1,ANK3,AP2B1,CSNK2A1,DNM2,HSPA8,LAMB1,LAMC1,LYPLA2,MAP2K2,MSN,RDX,SPTAN1,TUBB3
NER (Nucleotide Excision Repair, Enhanced Pathway)	0.861	0.57735	0.165	CETN2,COPS7A,NEDD8,PCNA,POLD1,POLD3,POLR2B,POLR2C,POLR2E,POLR2J,POLR2L,SLC19A1,TOP2A,XPC
Dilated Cardiomyopathy Signaling Pathway	0.856	0	0.167	ADCY9,BAG3,BAX,CAMK2B,CAMK2G,DSG2,GUCY1B1,ILK,MYH10,MYH14,PRKAR2A,PRKCE,TPM1
Renin-Angiotensin Signaling	0.856	0.301511	0.167	ADCY9,ATF2,ELK1,GUCY1B1,HRAS,JUN,KRAS,MAP2K2,PIK3R2,PLCG2,PRKAR2A,PRKCE,PRKCZ
Mismatch Repair in Eukaryotes	0.856	0	0.235	EXO1,PCNA,POLD1,SLC19A1
Chemokine Signaling	0.853	-0.333333	0.18	CALM1 (includes others),CAMK2B,CAMK2G,HRAS,JUN,KRAS,MAP2K2,PLCB1,PLCG2
NOD1/2 Signaling Pathway	0.85	-1.50756	0.172	ATG16L1,HSP90AB1,HSP90B1,HSPA8,JUN,MAP2K2,MAP4K4,MYD88,RBCK1,TBK1,TRIM27
G alpha (i) signalling events	0.841	0.816497	0.2	ADCY9,C5,GAL,HEBP1,P2RY14,PSAP
Calcium Signaling	0.838	-1.13389	0.161	ATF2,ATP2C1,CABIN1,CALM1 (includes others),CAMK2B,CAMK2G,CAMKK1,HDAC2,HDAC9,MCU,MYH10,MYH14,PRKAR2A,TPM1,TPM3
Clathrin-mediated endocytosis	0.838	-2.32379	0.161	AP2B1,ARPC1A,CLTB,CTTN,DAB2,DNM2,EPS15,HSPA8,PACSIN2,RAB5A,REPS2,SYNJ1,TFRC,VAMP3,VAMP8
Gap Junction Signaling	0.826	-0.408248	0.15	ADCY9,ATF2,CALM1 (includes others),CASP7,CCND1,CSNK1E,CTTN,GUCY1B1,HRAS,HSPA8,KRAS,MAP2K2,MAP3K2,P2RY14,PIK3R2,PLCB1,PLCG2,PLCH1,PRKAR2A,PRKCE,PRKCZ,SMAD5,SMARCC2,TUBB3
Mechanisms of Viral Exit from Host Cells	0.825		0.189	CHMP2A,LMNB2,NEDD4,PRKCE,PRKCZ,SNF8,VPS4A
Adrenomedullin signaling pathway	0.819	0.258199	0.158	ADCY9,ARNT,BAX,CALM1 (includes others),ELK1,GUCY1B1,HRAS,KRAS,MAP2K2,PIK3R2,PLCB1,PLCG2,PLCH1,PRKAR2A,RXRB,SMARCC2
Dopamine Receptor Signaling	0.817		0.182	ADCY9,COMT,GUCY1B1,PPP1CA,PPP1R14B,PPP1R14C,PPP2R5C,PRKAR2A
Peroxisomal protein import	0.817	-0.707107	0.182	ACAA1,ACOT8,CRAT,DECR2,HMGCL,LONP2,PEX13,PEX14
Xenobiotic Metabolism AHR Signaling Pathway	0.817	0	0.182	ALDH16A1,ARNT,GSTA4,GSTP1,HSP90AB1,HSP90B1,NQO1,SENP1
FXR/RXR Activation	0.814	-0.333333	0.176	FOXA1,GCLM,GSTA4,GSTP1,HMOX1,NQO1,PRKAA1,SCARB1,SLC4A2
WNT ligand biogenesis and trafficking	0.806		0.333	SNX3,WLS
COPI-mediated anterograde transport	0.803	-2.13809	0.161	ACTR10,ANK1,ANK3,ARCN1,ARFGAP2,ARFGAP3,BET1L,DYNC1LI2,GOLGB1,GOSR1,NAPA,SPTAN1,TMEM115,TUBB3
Ribonucleotide Reductase Signaling Pathway	0.802	0.242536	0.156	ARID2,ATF2,ATM,CCND1,CHEK1,EIF4EBP1,JUN,KRAS,MYBL2,PARP9,PBRM1,PIK3R2,SMARCC1,SMARCC2,SMARCD1,SMARCD3,TBRG4
Sertoli Cell-Germ Cell Junction Signaling Pathway (Enhanced)	0.795	0.218218	0.151	ARPC1A,CAMK2B,CD2AP,CTNND1,GUCY1B1,HRAS,ILK,JUN,KRAS,LAMB1,LAMB2,LAMC1,MAP2K2,MAP3K2,NECTIN3,PDPK1,PIK3R2,PPP2R5C,PRKAA1,PRKAR2A,RAC3
Amyloid fiber formation	0.791	-0.816497	0.194	ADAM10,APH1A,B2M,GSN,H2BC14,NCSTN
Glutamate binding, activation of AMPA receptors and synaptic plasticity	0.788	0	0.222	AP2B1,CAMK2B,CAMK2G,PICK1
Insulin processing	0.788	-1	0.222	EXOC5,KIF5B,KIF5C,MYO5A
RHO GTPases activate PAKs	0.788	-1	0.222	CALM1 (includes others),CTTN,MYH10,MYH14
DHCR24 Signaling Pathway	0.784	0.904534	0.167	DHCR24,HMGCR,HMOX1,HRAS,KRAS,PIK3R2,PRKCE,PRKCZ,RBP4,RXRB,SCARB1
Mitochondrial biogenesis	0.777	0.333333	0.173	ALAS1,ATF2,CALM1 (includes others),NRF1,POLRMT,SMARCD3,SOD2,TBL1X,TWNK
Lipid Antigen Presentation by CD1	0.775		0.25	AP2B1,B2M,PSAP
Metabolism of nitric oxide: NOS3 activation and regulation	0.775		0.25	CALM1 (includes others),DDAH2,DNM2
Oxytocin in Spinal Neurons Signaling Pathway	0.775		0.25	CAMKK1,GUCY1B1,SMARCC2
Regulation of RUNX1 Expression and Activity	0.775		0.25	CBFB,CCND1,TNRC6A
Degradation of the extracellular matrix	0.758	-1.34164	0.2	ADAM10,BSG,LAMB1,LAMC1,NCSTN
Superpathway of Methionine Degradation	0.758	1.34164	0.2	AHCYL1,MTR,PCCA,PRMT1,PRMT5
Intra-Golgi and retrograde Golgi-to-ER traffic	0.757	-1.8	0.146	ACTR10,ARCN1,ARFGAP2,ARFGAP3,BET1L,CUX1,DYNC1LI2,GOLGA4,GOLGA5,GOSR1,KIF13B,KIF15,KIF1A,KIF2C,KIF5B,KIF5C,NAPA,PAFAH1B3,RAB18,SYS1,TUBB3,USE1,VAMP3,VPS52,VPS54
HIPPO signaling	0.753	0	0.164	AMOT,CSNK1E,DLG2,FAT4,ITCH,PPP1CA,PPP1R14B,PPP1R14C,PPP2R5C,SMAD5,TEAD1
Death Receptor Signaling	0.747	1	0.167	ACIN1,CASP6,CASP7,CYC1,FAS,MAP4K4,PARP9,SPTAN1,TBK1,TNFRSF10B
PDGF Signaling	0.747	0	0.167	CRK,CSNK2A1,ELK1,HRAS,JUN,KRAS,MAP2K2,PIK3R2,PLCG2,SYNJ1
Signaling by NOTCH1	0.739	-0.707107	0.174	ADAM10,APH1A,HDAC2,HDAC9,ITCH,NCSTN,TBL1X,TLE5
Thrombopoietin Signaling	0.739	0.707107	0.174	HRAS,JUN,KRAS,MAP2K2,PIK3R2,PLCG2,PRKCE,PRKCZ
White Adipose Tissue Browning Pathway	0.739	0.707107	0.174	ADCY9,ATF2,GUCY1B1,LDHA,NRF1,PRKAA1,PRKAR2A,RXRB
Oxidative Phosphorylation	0.739	3.05085	0.159	COX4I1,COX6C,COX7A2,COX7A2L,CYC1,NDUFA4,NDUFA6,NDUFAB1,NDUFB7,NDUFB9,NDUFS2,NDUFS7,NDUFV1
14-3-3-mediated Signaling	0.733	0.27735	0.155	BAX,ELK1,HRAS,JUN,KRAS,MAP2K2,PIK3R2,PLCB1,PLCG2,PLCH1,PRKCE,PRKCZ,TP73,TSC2,TUBB3
Neuroinflammation Signaling Pathway	0.733	-0.83205	0.155	APH1A,ATF2,B2M,FAS,GLS,GLUL,HMOX1,JUN,MYD88,NCSTN,PIK3R2,PLCG2,RAC3,SOD2,TBK1
Erythropoietin Signaling Pathway	0.731	0.57735	0.16	ARNT,CCND1,ELK1,HRAS,JUN,KRAS,MAP2K2,PDPK1,PIK3R2,PRKCE,PRKCZ,RAC3
LPS/IL-1 Mediated Inhibition of RXR Function	0.731	-0.447214	0.16	ABCC4,ALAS1,ALDH16A1,CRAT,ECSIT,FABP5,GSTA4,GSTP1,HMGCS1,JUN,MYD88,SCARB1
PPARα/RXRα Activation	0.73	0.57735	0.152	ACAA1,ACADL,ADCY9,GUCY1B1,HRAS,HSP90AB1,HSP90B1,JUN,KRAS,MAP2K2,MAP4K4,MED12,PLCB1,PLCG2,PLCH1,PRKAA1,PRKAR2A
Sirtuin Signaling Pathway	0.726	-2.2	0.142	ACADL,ADAM10,ATG16L1,BAX,BECN1,CYC1,GLS,H1-3,JUN,LDHA,NDUFA4,NDUFA6,NDUFAB1,NDUFAF1,NDUFB7,NDUFB9,NDUFS2,NDUFS7,NDUFV1,NEDD4,NQO1,POLR1A,PRKAA1,SIRT2,SMARCA5,SOD2,TOMM7,TP73,XPC,ZIC2
Role of BRCA1 in DNA Damage Response	0.722	1	0.162	ARID2,ATM,CHEK1,PBRM1,PLK1,SLC19A1,SMARCC1,SMARCC2,SMARCD1,SMARCD3,TOPBP1
RHO GTPases activate IQGAPs	0.707	-1.34164	0.192	CALM1 (includes others),CLIP1,IQGAP3,MEN1,TUBB3
Endometrial Cancer Signaling	0.703	1.41421	0.17	CCND1,ELK1,HRAS,ILK,KRAS,MAP2K2,PDPK1,PIK3R2
GPCR-Mediated Nutrient Sensing in Enteroendocrine Cells	0.703	1.13389	0.17	ADCY9,GUCY1B1,PLCB1,PLCG2,PLCH1,PRKAR2A,PRKCE,PRKCZ
Cleavage and Polyadenylation of Pre-mRNA	0.7		0.231	CPSF3,CPSF6,CSTF2
UFMylation Signaling Pathway	0.7	0.377964	0.175	ATM,CCND1,EIF4A2,EIF4A3,PABPC1,RPL26,UBA5
DNA damage-induced 14-3-3σ Signaling	0.7	0.816497	0.182	ATM,CASP6,CASP7,CCNB2,CHEK1,TP73
Nucleotide Excision Repair Pathway	0.7		0.182	POLR2B,POLR2C,POLR2E,POLR2J,POLR2L,XPC
Mitochondrial translation	0.697	1.06904	0.154	MRPL10,MRPL2,MRPL22,MRPL4,MRPL41,MRPL55,MRPS12,MRPS14,MRPS21,MRPS28,MRPS35,MRPS36,MRPS7,MTRF1L
GNRH Signaling	0.696	-0.534522	0.151	ADCY9,ATF2,CALM1 (includes others),CAMK2B,CAMK2G,ELK1,GUCY1B1,HRAS,JUN,KRAS,MAP2K2,MAP3K2,PLCB1,PRKAR2A,PRKCE,PRKCZ
Acyl-CoA Hydrolysis	0.694		0.286	ACOT8,PPT1
Lysine catabolism	0.694		0.286	AASS,HYKK
Signal regulatory protein family interactions	0.694		0.286	CD47,SIRPA
RNA polymerase II transcribes snRNA genes	0.693	1.50756	0.159	CDK9,GTF2E1,INTS4,INTS8,INTS9,POLR2B,POLR2C,POLR2E,POLR2J,POLR2L,RPAP2
Glioma Signaling	0.686	0	0.155	CALM1 (includes others),CAMK2B,CAMK2G,CCND1,HDAC2,HDAC9,HRAS,KRAS,MAP2K2,PIK3R2,PLCG2,PRKCE,PRKCZ
Factors Promoting Cardiogenesis in Vertebrates	0.684	0	0.161	ATF2,CAMK2B,CAMK2G,CCND1,PLCB1,PLCG2,PLCH1,PRKCE,PRKCZ,SMAD5
Melanocyte Development and Pigmentation Signaling	0.684	1	0.161	ADCY9,ATF2,CRK,GUCY1B1,HRAS,KRAS,MAP2K2,PIK3R2,PLCG2,PRKAR2A
Autophagy	0.684	-0.852803	0.145	ARNT,ATF2,ATG16L1,ATM,BECN1,CALM1 (includes others),GORASP2,JUN,MAP2K2,MYD88,PIK3R2,PPM1D,PPP2R5C,PRKAA1,PRKAR2A,RB1CC1,SLC1A5,STX17,TBK1,TSC2,VAMP8,VPS11
Prostate Cancer Signaling	0.676	1.1547	0.156	ATF2,CCND1,GSTP1,HDAC2,HDAC9,HRAS,HSP90AB1,HSP90B1,KRAS,MAP2K2,PDPK1,PIK3R2
Prolactin Signaling	0.676	1	0.164	HRAS,JUN,KRAS,MAP2K2,PDPK1,PIK3R2,PLCG2,PRKCE,PRKCZ
Sphingosine-1-phosphate Signaling	0.676	-0.377964	0.164	ADCY9,CASP6,CASP7,GUCY1B1,PIK3R2,PLCB1,PLCG2,PLCH1,RAC3
RAC Signaling	0.673	0.904534	0.152	ANK1,ARPC1A,BAIAP2,BRK1,ELK1,HRAS,IQGAP3,JUN,KRAS,MAP2K2,PIK3R2,PRKCZ,RAC3,WASF1
Assembly of RNA Polymerase II Complex	0.668	0.707107	0.167	GTF2E1,POLR2B,POLR2C,POLR2E,POLR2J,POLR2L,TAF15,TAF6L
Cell Cycle: G2/M DNA Damage Checkpoint Regulation	0.662	-1.13389	0.171	ATM,AURKA,CCNB2,CHEK1,PLK1,PPM1D,TOP2A
IL-2 Signaling	0.662	0.447214	0.171	CSNK2A1,ELK1,HRAS,JUN,KRAS,MAP2K2,PIK3R2
Late endosomal microautophagy	0.66	-0.447214	0.185	CHMP2A,HSPA8,MVB12A,PCNT,VPS37A
Role of OCT4 in Mammalian Embryonic Stem Cell Pluripotency	0.66		0.185	ASH2L,CASP6,FOXA1,PHC1,RXRB
Smooth Muscle Contraction	0.66	-1.34164	0.185	CALM1 (includes others),DYSF,GUCY1B1,TPM1,TPM3
Role of MAPK Signaling in Inhibiting the Pathogenesis of Influenza	0.659	-0.447214	0.176	ATF2,BAX,JUN,MAP2K2,MYD88,PNPLA4
Renal Cell Carcinoma Signaling	0.645	0	0.161	ARNT,CRK,ELOC,HRAS,JUN,KRAS,MAP2K2,PIK3R2,VHL
Dolichol and Dolichyl Phosphate Biosynthesis	0.645		0.5	DHDDS
Epoxysqualene Biosynthesis	0.645		0.5	FDFT1
Eumelanin Biosynthesis	0.645		0.5	DDT
Expression and translocation of olfactory receptors	0.645		0.5	LDB1
Glutamine Degradation I	0.645		0.5	GLS
Histidine catabolism	0.645		0.5	CARNMT1
Methylglyoxal Degradation I	0.645		0.5	GLO1
N-acetylglucosamine Degradation I	0.645		0.5	GNPDA1
NFE2L2 regulating TCA cycle genes	0.645		0.5	ME1
RHO GTPases regulate CFTR trafficking	0.645		0.5	GOPC
Transcriptional regulation of testis differentiation	0.645		0.5	ZFPM2
Trehalose Degradation II (Trehalase)	0.645		0.5	HK2
UDP-D-xylose and UDP-D-glucuronate Biosynthesis	0.645		0.5	UXS1
SAPK/JNK Signaling	0.638	-0.301511	0.155	ATF2,CRK,ELK1,HRAS,JUN,KRAS,MAP3K2,MAP3K20,MAP4K4,PIK3R2,RAC3
Acute Phase Response Signaling	0.637	1.26491	0.151	C5,ECSIT,ELK1,HMOX1,HRAS,JUN,KRAS,MAP2K2,MYD88,PDPK1,PIK3R2,RBP4,SOD2
Breast Cancer Regulation by Stathmin1	0.637	0.816497	0.141	ATF2,AURKA,CAMK2B,CAMK2G,CCND1,GPR50,GPRC5A,HRAS,JUN,KRAS,MAP2K2,P2RY14,PIK3R2,PLCB1,PPP1CA,PPP1R14B,PPP1R14C,PPP2R5C,PRKAR2A,PRKCE,PRKCZ,RAC3,RB1CC1,TUBB3
Cellular Effects of Sildenafil (Viagra)	0.637	-0.408248	0.141	ADCY9,ATF2,CALM1 (includes others),FAS,GPR50,GPRC5A,GUCY1B1,HSP90AB1,HSP90B1,JUN,KRAS,MYH10,MYH14,P2RY14,PIK3R2,PPP1CA,PPP1R14B,PPP1R14C,PPP2R5C,PRKAA1,PRKAR2A,PRKCE,SMAD5,SOD2
IL-17 Signaling	0.635	-1.41421	0.163	ATF2,ELK1,HRAS,HSP90AB1,HSP90B1,JUN,KRAS,PIK3R2
1D-myo-inositol Hexakisphosphate Biosynthesis II (Mammalian)	0.633		0.214	INPP5A,ITPKC,SYNJ1
Metabolism of cofactors	0.633		0.214	CALM1 (includes others),COQ5,COQ6
Methionine Degradation I (to Homocysteine)	0.633		0.214	AHCYL1,PRMT1,PRMT5
Retinoate Biosynthesis I	0.633		0.214	DHRS3,RDH11,RDH14
Synaptic Long Term Depression	0.624	0.632456	0.152	GUCY1B1,HRAS,KRAS,MAP2K2,PLCB1,PLCG2,PLCH1,PNPLA4,PPP2R5C,PRKCE,PRKCZ,SMARCC2
Xenobiotic Metabolism General Signaling Pathway	0.624	-1.1547	0.152	ARNT,GSTA4,GSTP1,HMOX1,HRAS,KRAS,MAP2K2,MAP3K2,NQO1,PIK3R2,PRKCE,PRKCZ
Transcriptional regulation by the AP-2 (TFAP2) family of transcription factors	0.618	-1	0.19	HSPD1,KCTD1,MYBL2,WWOX
Endosomal Sorting Complex Required For Transport (ESCRT)	0.616	0.447214	0.179	CHMP2A,MVB12A,SNF8,VPS37A,VPS4A
Apelin Endothelial Signaling Pathway	0.613	-0.57735	0.149	ADCY9,ARNT,CALM1 (includes others),GUCY1B1,HRAS,JUN,KRAS,MAP2K2,PIK3R2,PLCB1,PRKAA1,PRKCE,PRKCZ
Cardiomyocyte Differentiation via BMP Receptors	0.604		0.25	ATF2,SMAD5
Caspase activation via Death Receptors in the presence of ligand	0.604		0.25	FAS,TNFRSF10B
GABA synthesis, release, reuptake and degradation	0.604		0.25	HSPA8,STXBP1
ERBB Signaling	0.599	0.632456	0.154	ELK1,HRAS,JUN,KRAS,MAP2K2,PDPK1,PIK3R2,PLCG2,PRKCE,PRKCZ
Role of NFAT in Cardiac Hypertrophy	0.596	0.774597	0.143	ADCY9,CABIN1,CALM1 (includes others),CAMK2B,CAMK2G,GUCY1B1,HDAC2,HDAC9,HRAS,KRAS,MAP2K2,PIK3R2,PLCB1,PLCG2,PLCH1,PRKAR2A,PRKCE,PRKCZ
Antiproliferative Role of Somatostatin Receptor 2	0.593	0.447214	0.163	ELK1,GUCY1B1,HRAS,KRAS,MAP2K2,PIK3R2,SMARCC2
Eukaryotic Translation Elongation	0.59	-1.38675	0.148	EEF1A1,EEF1B2,RPL14,RPL15,RPL18A,RPL26,RPL29,RPL37A,RPL4,RPL6,RPS29,RPS4X,RPS6
Opioid Signalling	0.587	-1	0.155	ADCY9,AHCYL1,CALM1 (includes others),CAMK2B,CAMK2G,CAMKK1,PLCB1,PPP1CA,PRKAR2A
TP53 Regulates Metabolic Genes	0.587	0.904534	0.151	COX14,COX4I1,COX6C,COX7A2L,GLS,GSR,NDUFA4,PRKAA1,TNRC6A,TSC2,TXNRD1
α-Adrenergic Signaling	0.587	1.41421	0.151	ADCY9,CALM1 (includes others),GUCY1B1,HRAS,KRAS,MAP2K2,PHKB,PLCG2,PRKAR2A,PRKCE,PRKCZ
Triacylglycerol Biosynthesis	0.575		0.172	GPAT3,GPAT4,LCLAT1,PLPP6,SIRT2
Cysteine Biosynthesis III (mammalia)	0.574		0.2	AHCYL1,PRMT1,PRMT5
D-myo-inositol (1,3,4)-trisphosphate Biosynthesis	0.574		0.2	INPP5A,ITPKC,SYNJ1
Signaling by Type 1 Insulin-like Growth Factor 1 Receptor (IGF1R)	0.574		0.2	HRAS,KRAS,PIK3R2
Superpathway of Geranylgeranyldiphosphate Biosynthesis I (via Mevalonate)	0.574		0.2	FNTB,HMGCR,HMGCS1
Triglyceride metabolism	0.574		0.2	FABP5,PNPLA4,PPP1CA
ERCC6 (CSB) and EHMT2 (G9a) positively regulate rRNA expression	0.57	1	0.182	EHMT2,H2BC14,HDAC2,TTF1
Transport of inorganic cations/anions and amino acids/oligopeptides	0.549	-0.816497	0.162	CALM1 (includes others),SLC12A2,SLC17A5,SLC1A5,SLC43A2,SLC4A2
Role of Macrophages, Fibroblasts and Endothelial Cells in Rheumatoid Arthritis	0.542	0	0.14	ATF2,C5,CALM1 (includes others),CAMK2B,CAMK2G,CCND1,CSNK1E,HRAS,JUN,KRAS,MAP2K2,MYD88,PIK3R2,PLCB1,PLCG2,PLCH1,PRKCE,PRKCZ
Gustation Pathway	0.537	2	0.167	ADCY9,GUCY1B1,LRRC8E,P2RY14,PRKAR2A
Transcriptional Regulation by E2F6	0.537		0.167	CHEK1,EHMT2,L3MBTL2,PHC1,RNF2
Transcriptional Regulation by VENTX	0.537	0.447214	0.167	ANAPC11,ANAPC7,CCND1,EHMT2,TNRC6A
VDR/RXR Activation	0.537	1.34164	0.167	CSNK2A1,HOXA10,PRKCE,PRKCZ,RXRB
Cardiac Hypertrophy Signaling (Enhanced)	0.536	0.19245	0.135	ADCY9,ATF2,CALM1 (includes others),CAMK2B,CAMK2G,EIF4EBP1,ELK1,GDE1,GUCY1B1,HDAC2,HDAC9,HRAS,JUN,KRAS,MAP2K2,MAP3K2,MAP3K20,PDE8A,PIK3R2,PLCB1,PLCG2,PLCH1,PRKAR2A,PRKCE,PRKCZ,RPS6,SMPDL3B,TSC2
Adrenergic Receptor Signaling Pathway (Enhanced)	0.534	1	0.15	ADCY9,COMT,GUCY1B1,PLCB1,PLCG2,PLCH1,PRKAR2A,PRKCE,PRKCZ
HGF Signaling	0.532	0	0.145	ATF2,CCND1,ELK1,HRAS,JUN,KRAS,MAP2K2,MAP3K2,PIK3R2,PLCG2,PRKCE,PRKCZ
Human Embryonic Stem Cell Pluripotency	0.532	0.57735	0.145	ELK1,ESRRB,HRAS,HSP90AB1,HSP90B1,KRAS,MAP2K2,PDPK1,PIK3R2,PRKCE,PRKCZ,SMAD5
NGF Signaling	0.532	0	0.145	ATF2,BAX,CRK,ELK1,HRAS,KRAS,MAP2K2,MAP3K2,PDPK1,PIK3R2,PLCG2,PRKCZ
Signaling by VEGF	0.532	0.57735	0.145	AHCYL1,BAIAP2,BRK1,CALM1 (includes others),CRK,CTNND1,HRAS,KRAS,PDPK1,PIK3R2,PRKCZ,WASF1
Kinesins	0.531	-1.13389	0.156	KIF13B,KIF15,KIF1A,KIF2C,KIF5B,KIF5C,TUBB3
Allograft Rejection Signaling	0.528		0.222	B2M,FAS
Toll-like Receptor Cascades	0.528		0.222	DNM2,PLCG2
UDP-N-acetyl-D-galactosamine Biosynthesis II	0.528		0.222	GNPDA1,HK2
Ubiquinol-10 Biosynthesis (Eukaryotic)	0.528		0.222	DDT,MICAL3
GPVI-mediated activation cascade	0.527	1	0.174	PDPK1,PIK3R2,PLCG2,PRKCZ
Pyrimidine Ribonucleotides Interconversion	0.527	-2	0.174	CTPS1,DDX3X,NME4,NME6
G-Protein Coupled Receptor Signaling	0.524	-0.19245	0.134	ADCY9,AMOT,ATF2,CALM1 (includes others),CAMK2B,CAMK2G,CCND1,CRK,GDE1,GPR50,GPRC5A,GUCY1B1,HRAS,JUN,KRAS,MAP2K2,MAP3K2,P2RY14,PDE8A,PDPK1,PIK3R2,PLCB1,PLCG2,PRKAR2A,PRKCE,RAC3,SMPDL3B
Cargo recognition for clathrin-mediated endocytosis	0.524	-2.52982	0.147	AP2B1,CLTB,COPS7A,DAB2,EPS15,NEDD8,REPS2,TFRC,VAMP3,VAMP8
Effects of PIP2 hydrolysis	0.521		0.188	DGKH,DGKZ,PRKCE
NGF-stimulated transcription	0.521		0.188	ATF2,DNM2,ELK1
Peroxisomal lipid metabolism	0.521		0.188	ACOT8,CRAT,DECR2
Circadian Clock	0.517	1.63299	0.158	ATF2,CSNK1E,PPP1CA,RBM4,SMARCD3,TBL1X
IGF-1 Signaling	0.517	1.26491	0.145	CSNK2A1,ELK1,HRAS,JUN,KRAS,MAP2K2,NEDD4,PDPK1,PIK3R2,PRKAR2A,PRKCZ
Senescence Pathway	0.513	1.70561	0.135	ANAPC11,ANAPC7,ATM,CALM1 (includes others),CCNB2,CCND1,CHEK1,DHCR24,EIF4EBP1,HRAS,JUN,KRAS,MAP2K2,MCU,PDHX,PIK3R2,PPP1CA,PPP2R5C,PRKCZ,RNF2,SMAD5,SOD2,TBK1,VHL
WNK Renal Signaling Pathway	0.509	-0.816497	0.148	ANAPC11,CALM1 (includes others),ELOC,LRRC8E,NEDD4,PIK3R2,PRKCE,PRKCZ,VHL
Clathrin-mediated Endocytosis Signaling	0.508		0.137	AP2B1,AP5B1,ARPC1A,CD2AP,CLTB,CSNK2A1,CTTN,DAB2,DNM2,EPS15,HSPA8,MYO1E,PIK3R2,RAB5A,RBP4,SH3BP4,SYNJ1,TFRC
Cohesin Chromatin Regulation Pathway	0.506	2.66789	0.137	ANAPC11,ANAPC7,ATM,CCNB2,CDCA5,CDCA8,CHEK1,ESPL1,H2BC14,MED12,MED27,PLK1,POLR2B,POLR2C,POLR2E,POLR2J,POLR2L,PPP2R5C,SMARCA5
Response of EIF2AK4 (GCN2) to amino acid deficiency	0.506	-0.83205	0.141	ATF2,GCN1,RPL14,RPL15,RPL18A,RPL26,RPL29,RPL37A,RPL4,RPL6,RPS29,RPS4X,RPS6
Virus Entry via Endocytic Pathways	0.506	1.50756	0.141	AP2B1,AP5B1,B2M,CLTB,DNM2,HRAS,KRAS,PIK3R2,PLCG2,PRKCE,PRKCZ,RAC3,TFRC
Thyroid Cancer Signaling	0.503	0.377964	0.152	CCND1,ELK1,HRAS,JUN,KRAS,MAP2K2,PIK3R2
Calcium-induced T Lymphocyte Apoptosis	0.502	0	0.161	CABIN1,CALM1 (includes others),HDAC2,PRKCE,PRKCZ
Cytosolic sensors of pathogen-associated DNA	0.502	-0.447214	0.161	DDX41,LRRFIP1,MYD88,TBK1,TRIM21
LXR/RXR Activation	0.502		0.161	FDFT1,HADH,HMGCR,RBP4,RXRB
4-aminobutyrate Degradation I	0.496		0.333	SUCLG2
Aspirin ADME	0.496		0.333	BSG
Galactose catabolism	0.496		0.333	GALT
Geranylgeranyldiphosphate Biosynthesis	0.496		0.333	FNTB
Glutamate Degradation III (via 4-aminobutyrate)	0.496		0.333	SUCLG2
Glutathione Biosynthesis	0.496		0.333	GCLM
Glycoaminoglycan-protein Linkage Region Biosynthesis	0.496		0.333	B3GALT6
Inosine-5'-phosphate Biosynthesis II	0.496		0.333	ADSL
Lysine Degradation V	0.496		0.333	AASDHPPT
NAD Biosynthesis from 2-amino-3-carboxymuconate Semialdehyde	0.496		0.333	QPRT
NAD biosynthesis II (from tryptophan)	0.496		0.333	QPRT
Neurotransmitter uptake and metabolism In glial cells	0.496		0.333	GLUL
Palmitate Biosynthesis I (Animals)	0.496		0.333	CBR4
Prostanoid Biosynthesis	0.496		0.333	PTGES2
Transcription from mitochondrial promoters	0.496		0.333	POLRMT
mRNA Editing	0.496		0.333	ADAR
Systemic Lupus Erythematosus in B Cell Signaling Pathway	0.496	1.5	0.138	CALM1 (includes others),CCND1,HRAS,JUN,KRAS,MAP2K2,MAP4K4,MYD88,PDPK1,PIK3R2,PLCG2,PRKCE,PRKCZ,RAC3,SYNJ1,TBK1
Hepatic Cholestasis	0.495	0.301511	0.143	ADCY9,CALM1 (includes others),GUCY1B1,JUN,MAP2K2,MYD88,PRKAA1,PRKAR2A,PRKCE,PRKCZ,SLC4A2
Detoxification of Reactive Oxygen Species	0.487	-2	0.167	GSR,GSTP1,SOD2,TXNRD1
Amyloid Processing	0.486		0.154	APH1A,CSNK1E,CSNK2A1,NCSTN,PRKAR2A,PRKCE
Systemic Lupus Erythematosus Signaling	0.484		0.139	C5,HRAS,JUN,KRAS,LSM12,LSM14B,PIK3R2,PLCG2,PPIH,PRPF18,PRPF40A,PRPF6,PRPF8,SNRPC
Huntington's Disease Signaling	0.484	0	0.132	ATF2,BAX,BET1L,CASP6,CASP7,CLTB,DNM2,GLS,GOSR1,HDAC2,HDAC9,HRAS,HSPA8,JUN,NAPA,PDPK1,PIK3R2,PLCB1,POLR2B,POLR2C,POLR2E,POLR2J,POLR2L,PRKCE,PRKCZ,PSMD9,TGM2,VAMP3
EPH-Ephrin signaling	0.479	-0.632456	0.143	ADAM10,AP2B1,APH1A,ARPC1A,CLTB,EPHA5,HRAS,MYH10,MYH14,NCSTN
Fc Epsilon RI Signaling	0.479	1.89737	0.143	HRAS,KRAS,MAP2K2,PDPK1,PIK3R2,PLCG2,PRKCE,PRKCZ,RAC3,SYNJ1
Iron homeostasis signaling pathway	0.479		0.143	ARNT,FECH,FXN,HMOX1,NUBP2,PCBP1,SLC39A14,SMAD5,TFRC,TWSG1
Relaxin Signaling	0.475	-0.377964	0.141	ADCY9,ELK1,GDE1,GUCY1B1,JUN,PDE8A,PIK3R2,PRKAR2A,PRKCZ,SMARCC2,SMPDL3B
Agrin Interactions at Neuromuscular Junction	0.475	0.447214	0.149	CTTN,HRAS,JUN,KRAS,LAMB1,LAMC1,RAC3
Signaling by FGFR2	0.475	1.88982	0.149	HRAS,KRAS,POLR2B,POLR2C,POLR2E,POLR2J,POLR2L
VEGF Family Ligand-Receptor Interactions	0.475	1.13389	0.149	HRAS,KRAS,MAP2K2,PIK3R2,PLCG2,PRKCE,PRKCZ
D-myo-inositol (1,4,5)-Trisphosphate Biosynthesis	0.473		0.176	PLCB1,PLCG2,PLCH1
Gluconeogenesis I	0.473		0.176	ALDOA,MDH2,ME1
PRC2 methylates histones and DNA	0.473		0.176	DNMT1,H2BC14,MTF2
RHO GTPases activate CIT	0.473		0.176	CIT,MYH10,MYH14
Signaling by Erythropoietin	0.473		0.176	HRAS,KRAS,PLCG2
Signaling by NOTCH2	0.473		0.176	ADAM10,APH1A,NCSTN
Heme signaling	0.469	0.447214	0.156	ATF2,BACH1,HMOX1,SMARCD3,TBL1X
Th2 Pathway	0.469	-2.23607	0.156	APH1A,ICOSLG/LOC102723996,JUN,NCSTN,PIK3R2
Toll-like Receptor Signaling	0.469	0.447214	0.156	ECSIT,ELK1,JUN,MAP4K4,MYD88
RHO GTPase cycle	0.469	-0.603023	0.129	AAAS,ARFGAP2,ARFGAP3,ARHGAP27,ARHGDIA,BAIAP2,BRK1,CCP110,CDC42EP3,CEP97,CIT,CKB,DOCK8,DSG2,FAM135A,FERMT2,FGD4,GARRE1,GOPC,HSP90AB1,IQGAP3,KTN1,LMAN1,LRRC1,MOSPD2,MTR,MYO9B,NISCH,PIK3R2,RAC3,RASAL2,RBBP6,SENP1,SH3PXD2A,SLC1A5,SLK,SPTAN1,STK10,TFRC,TMEM87A,TMOD3,TPM3,VAMP3,WASF1
PPAR Signaling	0.468	-0.707107	0.145	HRAS,HSP90AB1,HSP90B1,JUN,KRAS,MAP2K2,MAP4K4,SCAND1
Selenoamino acid metabolism	0.468	-1.38675	0.138	GSR,RPL14,RPL15,RPL18A,RPL26,RPL29,RPL37A,RPL4,RPL6,RPS29,RPS4X,RPS6,TXNRD1
Mitochondrial calcium ion transport	0.465		0.2	AKAP1,MCU
LPS-stimulated MAPK Signaling	0.462	-0.333333	0.143	ATF2,ELK1,HRAS,JUN,KRAS,MAP2K2,PIK3R2,PRKCE,PRKCZ
Sleep NREM Signaling Pathway	0.462	-1.66667	0.143	ADCY9,ATF2,CAMK2B,CAMK2G,GUCY1B1,HRAS,KRAS,MAP2K2,PRKAR2A
UVA-Induced MAPK Signaling	0.462	0.816497	0.143	ATM,HRAS,JUN,KRAS,PARP9,PIK3R2,PLCB1,PLCG2,PLCH1
Xenobiotic Metabolism Signaling	0.46		0.134	ALDH16A1,ARNT,CAMK2B,CAMK2G,GSTA4,GSTP1,HMOX1,HRAS,HSP90AB1,HSP90B1,KRAS,MAP2K2,MAP3K2,NQO1,PIK3R2,PPP2R5C,PRKCE,PRKCZ,SCAND1
Neutrophil Extracellular Trap Signaling Pathway	0.459	2.6	0.132	C5,CASP6,CASP7,CERT1,COL5A1,CYC1,MAP2K2,NDUFA4,NDUFA6,NDUFAB1,NDUFAF1,NDUFB7,NDUFB9,NDUFS2,NDUFS7,NDUFV1,PIK3R2,PLCB1,PLCG2,PLCH1,PNPLA4,PRKCE,PRKCZ,RAC3,TOMM7
Telomerase Signaling	0.458	0	0.141	HDAC2,HDAC9,HRAS,HSP90AB1,HSP90B1,KRAS,MAP2K2,PDPK1,PIK3R2,PPP2R5C
Growth Hormone Signaling	0.457	0	0.15	ELK1,PDPK1,PIK3R2,PLCG2,PRKCE,PRKCZ
Ferroptosis Signaling Pathway	0.452	0.57735	0.138	BECN1,FDFT1,HMGCR,HMOX1,HRAS,KRAS,MAP2K2,PRKAA1,SLC1A5,SLC39A14,TFRC,TXNRD1
Superpathway of Cholesterol Biosynthesis	0.45	-1	0.16	DHCR24,FDFT1,HMGCR,HMGCS1
Estrogen-Dependent Breast Cancer Signaling	0.449	-0.377964	0.146	ATF2,CCND1,ELK1,HRAS,JUN,KRAS,PIK3R2
Role of PKR in Interferon Induction and Antiviral Response	0.437	1.41421	0.139	ATF2,BAX,CYC1,FAS,HSP90AB1,HSP90B1,HSPA8,JUN,MYD88,PRKRA
Cardiac β-adrenergic Signaling	0.434	1.26491	0.136	ADCY9,AKAP1,GDE1,GUCY1B1,PDE8A,PKIB,PPP1CA,PPP1R14B,PPP1R14C,PPP2R5C,PRKAR2A,SMPDL3B
Insulin Receptor Signaling	0.432	0.83205	0.135	CRK,EIF4EBP1,HRAS,KRAS,MAP2K2,PDPK1,PIK3R2,PPP1CA,PPP1R14B,PPP1R14C,PRKAR2A,PRKCZ,SYNJ1,TSC2
Class I peroxisomal membrane protein import	0.431		0.167	ATAD1,PEX13,PEX14
Granulocyte Adhesion and Diapedesis	0.431		0.167	C5,MSN,RDX
Nephrin family interactions	0.431		0.167	CD2AP,PIK3R2,SPTAN1
TCA Cycle II (Eukaryotic)	0.431		0.167	IDH3A,MDH2,SUCLG1
Immunogenic Cell Death Signaling Pathway	0.43	-2.44949	0.146	ATG16L1,BAX,BECN1,HSP90AB1,HSP90B1,HSPA8
Role of MAPK Signaling in the Pathogenesis of Influenza	0.43		0.146	ATF2,BAX,HRAS,KRAS,MAP2K2,PNPLA4
UVC-Induced MAPK Signaling	0.43	0.816497	0.146	HRAS,JUN,KRAS,MAP2K2,PRKCE,PRKCZ
Macropinocytosis Signaling	0.425	0.816497	0.143	HRAS,KRAS,PIK3R2,PLCG2,PRKCE,PRKCZ,RAB5A
Neurovascular Coupling Signaling Pathway	0.425	-1.63299	0.143	CALM1 (includes others),GUCY1B1,PLCB1,PNPLA4,PRKAR2A,PTGR2,SMARCC2
Signaling by MET	0.422	0	0.14	COL5A1,CRK,EPS15,HRAS,KRAS,LAMB1,LAMB2,LAMC1
TR/RXR Activation	0.422	0	0.14	CCND1,GPS2,ME1,NRF1,PCNA,PIK3R2,RXRB,SCARB1
Pathogen Induced Cytokine Storm Signaling Pathway	0.419	-0.333333	0.138	C5,CASP7,CERT1,COL5A1,HMGCR,JUN,MYD88,TBK1,TNFRSF10B
SRP-dependent cotranslational protein targeting to membrane	0.416	-0.534522	0.133	RPL14,RPL15,RPL18A,RPL26,RPL29,RPL37A,RPL4,RPL6,RPS29,RPS4X,RPS6,SPCS2,SRP72,SSR4
Cell Cycle Regulation by BTG Family Proteins	0.416		0.154	CCND1,HOXB9,PPP2R5C,PRMT1
NR1H2 and NR1H3-mediated signaling	0.416	2	0.154	GPS2,RXRB,TBL1X,TNRC6A
Pyrimidine Ribonucleotides De Novo Biosynthesis	0.416	-2	0.154	CTPS1,DDX3X,NME4,NME6
nNOS Signaling in Neurons	0.416		0.154	CALM1 (includes others),DLG2,PRKCE,PRKCZ
Glutamate and glutamine metabolism	0.41		0.182	GLS,GLUL
Glutathione Redox Reactions I	0.41		0.182	GSR,GSTP1
Glutathione-mediated Detoxification	0.41		0.182	GSTA4,GSTP1
Mevalonate Pathway I	0.41		0.182	HMGCR,HMGCS1
Primary Immunodeficiency Signaling	0.41		0.182	RFX5,TAP2
Processing of SMDT1	0.41		0.182	AFG3L2,MCU
RHO GTPases activate KTN1	0.41		0.182	KIF5B,KTN1
Regulation of TP53 Activity through Association with Co-factors	0.41		0.182	PPP1R13L,TP73
PFKFB4 Signaling Pathway	0.409	0.447214	0.147	ATF2,HK2,MAP2K2,PRKAR2A,TKT
Signaling by PDGF	0.409	0.447214	0.147	COL5A1,CRK,HRAS,KRAS,PIK3R2
Apelin Adipocyte Signaling Pathway	0.404	-1	0.143	ADCY9,GSTP1,GUCY1B1,PRKAA1,PRKAR2A,RAC3
GDNF Family Ligand-Receptor Interactions	0.402	0.816497	0.14	HRAS,JUN,KRAS,MAP2K2,PDLIM7,PIK3R2,PLCG2
Neurotrophin/TRK Signaling	0.402	0.377964	0.14	ATF2,HRAS,JUN,KRAS,MAP2K2,PDPK1,PIK3R2
Eukaryotic Translation Initiation	0.401	-1.80739	0.132	EIF4A2,EIF4B,EIF4EBP1,PABPC1,RPL14,RPL15,RPL18A,RPL26,RPL29,RPL37A,RPL4,RPL6,RPS29,RPS4X,RPS6
FLT3 Signaling in Hematopoietic Progenitor Cells	0.4	0.707107	0.138	ATF2,EIF4EBP1,ELK1,HRAS,KRAS,MAP2K2,PDPK1,PIK3R2
IL-3 Signaling	0.4	0	0.138	ELK1,HRAS,JUN,KRAS,MAP2K2,PIK3R2,PRKCE,PRKCZ
Cholecystokinin/Gastrin-mediated Signaling	0.399	-0.333333	0.135	ATF2,ELK1,HRAS,JUN,KRAS,MAP2K2,PLCB1,PRKCE,PRKCZ,RAC3
Sumoylation Pathway	0.399	0.816497	0.135	ARHGDIA,FAS,HDAC2,JUN,PCNA,RAC3,RAN,SENP1,SLC19A1,ZNF217
Fcγ Receptor-mediated Phagocytosis in Macrophages and Monocytes	0.399	-1	0.136	ARPC1A,CRK,HMOX1,MYO5A,PIK3R2,PRKCE,PRKCZ,RAC3,VAMP3
Aspartate Degradation II	0.396		0.25	MDH2
FasL/ CD95L signaling	0.396		0.25	FAS
Glutathione Redox Reactions II	0.396		0.25	GSR
Heme Degradation	0.396		0.25	HMOX1
Methylmalonyl Pathway	0.396		0.25	PCCA
Neurotransmitter clearance	0.396		0.25	COMT
Oxidized GTP and dGTP Detoxification	0.396		0.25	DXO
Pentose Phosphate Pathway (Non-oxidative Branch)	0.396		0.25	TKT
Phosphatidylethanolamine Biosynthesis II	0.396		0.25	ETNK1
Pyruvate Fermentation to Lactate	0.396		0.25	LDHA
Tetrapyrrole Biosynthesis II	0.396		0.25	ALAS1
Retinoid metabolism and transport	0.392		0.158	GPC1,RBP4,RDH11
Superpathway of D-myo-inositol (1,4,5)-trisphosphate Metabolism	0.392		0.158	INPP5A,ITPKC,SYNJ1
RNA Polymerase II Transcription	0.39	0	0.129	CDK9,CPSF3,CPSF6,CSTF2,DDX39A,EIF4A3,ELOC,GTF2E1,NELFB,NELFCD,POLR2B,POLR2C,POLR2E,POLR2J,POLR2L,RNGTT,SRSF4,TAF15
Systemic Lupus Erythematosus in T Cell Signaling Pathway	0.387	0	0.13	ATF2,B2M,CASP6,CASP7,DNMT1,FAS,HRAS,ICOSLG/LOC102723996,JUN,KRAS,MAP2K2,MSN,PIK3R2,PPP2R5C,RAC3,RDX
Tight Junction Signaling	0.386		0.13	BET1L,CPSF3,CPSF6,CSTF2,GOSR1,JUN,MYH10,MYH14,NAPA,NECTIN3,PPP2R5C,PRKAR2A,PRKCZ,SPTAN1,VAMP3
Gap junction trafficking and regulation	0.385	-1	0.148	CLTB,DAB2,DNM2,TUBB3
MTOR signalling	0.385	-2	0.148	EIF4B,EIF4EBP1,RPS6,TSC2
Nucleosome assembly	0.385	2	0.148	CENPC,CENPQ,H2BC14,SMARCA5
Role of JAK family kinases in IL-6-type Cytokine Signaling	0.385	-1	0.148	ADAM10,CCND1,HSP90AB1,HSP90B1
Sensory processing of sound by outer hair cells of the cochlea	0.385	-1	0.148	GSN,MSN,RDX,SPTAN1
Signaling by NOTCH3	0.385	-1	0.148	ADAM10,APH1A,NCSTN,PBX1
Signaling by SCF-KIT	0.385	1	0.148	CHEK1,HRAS,KRAS,PIK3R2
Xenobiotic Metabolism CAR Signaling Pathway	0.382	-0.904534	0.133	ALDH16A1,GSTA4,GSTP1,HSP90AB1,HSP90B1,MAP2K2,PPP2R5C,PRKCE,PRKCZ,RACK1,SCAND1
HEY1 Signaling Pathway	0.38	-1.41421	0.136	APH1A,ARNT,BAX,NCSTN,NELFB,PIK3R2,PRKAA1,SMAD5
Cell surface interactions at the vascular wall	0.38	0.333333	0.134	BSG,CD47,GPC1,HRAS,KRAS,PICK1,PIK3R2,SIRPA,TNFRSF10B
GABAergic Receptor Signaling Pathway (Enhanced)	0.38	0	0.14	ADCY9,GLS,GLUL,GUCY1B1,PRKAR2A,SLC12A2
Netrin Signaling	0.37	0	0.13	ARPC1A,BET1L,CAMK2B,CAMK2G,GOSR1,MAP2K2,NAPA,PIK3R2,PLCG2,PRKAR2A,PRKCE,PRKCZ,RAC3,VAMP3
Production of Nitric Oxide and Reactive Oxygen Species in Macrophages	0.37	-0.83205	0.13	HOXA10,JUN,MAP3K2,PIK3R2,PLCG2,PPP1CA,PPP1R14B,PPP1R14C,PPP2R5C,PRKCE,PRKCZ,RAC3,RBP4,SIRPA
Cholesterol Biosynthesis I	0.363		0.167	DHCR24,FDFT1
Cholesterol Biosynthesis II (via 24,25-dihydrolanosterol)	0.363		0.167	DHCR24,FDFT1
Cholesterol Biosynthesis III (via Desmosterol)	0.363		0.167	DHCR24,FDFT1
Regulation of cholesterol biosynthesis by SREBP (SREBF)	0.363		0.167	INSIG2,RAN
Non-Small Cell Lung Cancer Signaling	0.362	1.63299	0.132	CCND1,HDAC2,HDAC9,HRAS,KRAS,MAP2K2,PDPK1,PIK3R2,RXRB
WNT/SHH Axonal Guidance Signaling Pathway	0.362	-1	0.132	ADCY9,CAMK2B,CAMK2G,GPC1,GUCY1B1,ILK,PIK3R2,PRKAR2A,PRKCZ
Protein Kinase A Signaling	0.361	0	0.126	ADCY9,AKAP1,ANAPC11,ANAPC7,ATF2,CALM1 (includes others),CAMK2B,CAMK2G,ELK1,GDE1,GUCY1B1,H1-3,MAP2K2,MYH10,PDE8A,PHKB,PLCB1,PLCG2,PLCH1,PPP1CA,PPP1R14B,PPP1R14C,PRKAR2A,PRKCE,PRKCZ,PTPRG,SIRPA,SMPDL3B
CDP-diacylglycerol Biosynthesis I	0.358		0.15	GPAT3,GPAT4,LCLAT1
Transcriptional regulation of granulopoiesis	0.358		0.15	CBFB,H2BC14,KMT2A
tRNA Splicing	0.358		0.15	GDE1,PDE8A,SMPDL3B
Activation of gene expression by SREBF (SREBP)	0.357	-0.447214	0.139	FDFT1,HMGCR,HMGCS1,SMARCD3,TBL1X
Melanoma Signaling	0.357	1.34164	0.139	CCND1,HRAS,KRAS,MAP2K2,PIK3R2
HSP90 chaperone cycle for steroid hormone receptors in the presence of ligand	0.357	-2.44949	0.136	ACTR10,DYNC1LI2,FKBP5,HSP90AB1,HSPA8,TUBB3
Role of Pattern Recognition Receptors in Recognition of Bacteria and Viruses	0.357	0.816497	0.136	C5,MYD88,PIK3R2,PLCG2,PRKCE,PRKCZ
Assembly and cell surface presentation of NMDA receptors	0.356	-1	0.143	CAMK2B,CAMK2G,DLG2,TUBB3
Oncostatin M Signaling	0.356	1	0.143	ELK1,HRAS,KRAS,MAP2K2
Glucocorticoid Receptor Signaling	0.351		0.124	ARID2,B2M,CYC1,ELK1,FKBP5,GTF2E1,HRAS,HSP90AB1,HSP90B1,HSPA8,JUN,KRAS,MAP2K2,NDUFA4,NDUFA6,NDUFAB1,NDUFAF1,NDUFB7,NDUFB9,NDUFS2,NDUFS7,NDUFV1,PBRM1,PIK3R2,POLR2B,POLR2C,POLR2E,POLR2J,POLR2L,PRKAA1,RXRB,SMARCC1,SMARCC2,SMARCD1,SMARCD3,TAF15,TAF6L
NAFLD Signaling Pathway	0.351	-0.57735	0.129	BAX,CASP6,CASP7,GPAT3,HMGCR,JUN,MYD88,PIK3R2,PPP2R5C,PRKAA1,PRKCE,TNFRSF10B
Eicosanoid Signaling	0.349	1.69775	0.127	ABCC4,ADCY9,ATF2,CCND1,GUCY1B1,HRAS,KRAS,MAP2K2,PIK3R2,PLCB1,PLCG2,PLCH1,PNPLA4,PRKAR2A,PRKCE,PRKCZ,PTGES2
IL-33 Signaling Pathway	0.347	0	0.13	ATF2,CASP6,CASP7,JUN,MAP2K2,MYD88,PIK3R2,PLCG2,PRKAR2A,TBK1
BMP signaling pathway	0.339	1.13389	0.132	ATF2,HRAS,JUN,KRAS,MAP2K2,PRKAR2A,SMAD5
Oxidative Stress Induced Senescence	0.339	0.816497	0.132	H2BC14,JUN,MAP4K4,PHC1,PHC2,RNF2,TNRC6A
MSP-RON Signaling in Macrophages Pathway	0.336	0	0.133	ATF2,HRAS,JUN,KRAS,PIK3R2,PRKCZ
Ephrin A Signaling	0.334	-2.11058	0.128	ADAM10,APH1A,EPHA5,HRAS,ILK,MAP2K2,NCSTN,PIK3R2,PLCG2,PRKAR2A,TSC2
Regulation of mRNA stability by proteins that bind AU-rich elements	0.333	-0.447214	0.135	DCP1A,ELAVL1,GPRC5A,HSPA8,PABPC1
Th1 Pathway	0.33	-2	0.138	APH1A,ICOSLG/LOC102723996,NCSTN,PIK3R2
EIF2 Signaling	0.327	0.242536	0.124	CCND1,EIF2AK1,EIF4A2,EIF4A3,HRAS,KRAS,MAP2K2,PABPC1,PDPK1,PIK3R2,PPP1CA,RPL14,RPL15,RPL18A,RPL26,RPL29,RPL37A,RPL4,RPL6,RPS29,RPS4X,RPS6
Phagosome Maturation	0.326		0.126	B2M,BET1L,CTSC,DYNC1LI2,DYNC2H1,GOSR1,NAPA,RAB5A,RAC3,TUBB3,VAMP3,VPS11,VPS37A
Collagen degradation	0.326		0.143	ADAM10,ADAM9,COL5A1
Vasopressin regulates renal water homeostasis via Aquaporins	0.326		0.143	ADCY9,PRKAR2A,RAB11FIP2
2-oxobutanoate Degradation I	0.325		0.2	PCCA
Airway Pathology in Chronic Obstructive Pulmonary Disease	0.325		0.2	RBP4
GDP-glucose Biosynthesis	0.325		0.2	HK2
Galactose Degradation I (Leloir Pathway)	0.325		0.2	GALT
Glucose and Glucose-1-phosphate Degradation	0.325		0.2	HK2
Histidine Degradation VI	0.325		0.2	MICAL3
Thioredoxin Pathway	0.325		0.2	TXNRD1
Cytosolic iron-sulfur cluster assembly	0.323		0.154	NUBP2,POLD1
D-myo-inositol (1,4,5)-trisphosphate Degradation	0.323		0.154	INPP5A,SYNJ1
FOXO-mediated transcription of oxidative stress, metabolic and neuronal genes	0.323		0.154	HDAC2,SOD2
Mitotic Telophase/Cytokinesis	0.323		0.154	PDS5B,PLK1
Phototransduction Pathway	0.323		0.154	GUCY1B1,PRKAR2A
ERK/MAPK Signaling	0.322	0.5	0.125	ATF2,CRK,EIF4EBP1,ELK1,HRAS,KRAS,MAP2K2,PIK3R2,PLCG2,PPP1CA,PPP1R14B,PPP1R14C,PPP2R5C,PRKAR2A,PRKCE,RAC3
p70S6K Signaling	0.322	0.57735	0.126	HRAS,KRAS,MAP2K2,PDPK1,PIK3R2,PLCB1,PLCG2,PLCH1,PPP2R5C,PRKCE,PRKCZ,RPS6
ICOS-ICOSL Signaling in T Helper Cells	0.32	-1.63299	0.13	CALM1 (includes others),CAMK2B,CAMK2G,ICOSLG/LOC102723996,PDPK1,PIK3R2,PLEKHA1
Eukaryotic Translation Termination	0.319	-0.904534	0.126	RPL14,RPL15,RPL18A,RPL26,RPL29,RPL37A,RPL4,RPL6,RPS29,RPS4X,RPS6
Amyotrophic Lateral Sclerosis Signaling	0.316	-2.23607	0.13	BAX,CASP7,GLUL,PIK3R2,RAB5A,SSR4
Bladder Cancer Signaling	0.316	2	0.13	CCND1,HDAC2,HDAC9,HRAS,KRAS,MAP2K2
Role of CHK Proteins in Cell Cycle Checkpoint Control	0.316	1	0.13	ATM,CHEK1,PCNA,PLK1,PPP2R5C,SLC19A1
Agranulocyte Adhesion and Diapedesis	0.311		0.132	C5,MSN,MYH10,MYH14,RDX
Pre-NOTCH Expression and Processing	0.311	0	0.132	CCND1,H2BC14,JUN,POGLUT1,TNRC6A
Th1 and Th2 Activation Pathway	0.311		0.132	APH1A,ICOSLG/LOC102723996,JUN,NCSTN,PIK3R2
UVB-Induced MAPK Signaling	0.311	-1.34164	0.132	EIF4EBP1,JUN,PIK3R2,PRKCE,PRKCZ
Response to elevated platelet cytosolic Ca2+	0.311	-1	0.127	ABCC4,ALDOA,CALM1 (includes others),CALU,GTPBP2,MAGED2,PHACTR2,PSAP,TMSB10/TMSB4X
mTOR Signaling	0.309	-0.534522	0.123	DGKZ,EIF4A2,EIF4A3,EIF4B,EIF4EBP1,HMOX1,HRAS,KRAS,PDPK1,PIK3R2,PPP2R5C,PRKAA1,PRKCE,PRKCZ,RAC3,RPS29,RPS4X,RPS6,TSC2
IL-10 Signaling	0.307	0.707107	0.127	ATF2,CCND1,ELK1,HMOX1,JUN,MAP4K4,PBX1,PRKAA1
Role of MAPK Signaling in Promoting the Pathogenesis of Influenza	0.307	-0.377964	0.127	ATF2,BAX,BECN1,HRAS,JUN,KRAS,MAP2K2,PNPLA4
Signaling by NTRK1 (TRKA)	0.307	0.707107	0.127	AP2B1,CRK,DNM2,ELK1,HRAS,KRAS,MAP2K2,PIK3R2
fMLP Signaling in Neutrophils	0.305	0	0.125	ARPC1A,CALM1 (includes others),ELK1,HRAS,KRAS,MAP2K2,PIK3R2,PLCB1,PRKCE,PRKCZ,RAC3
Apelin Cardiomyocyte Signaling Pathway	0.302	-0.377964	0.127	ARNT,PIK3R2,PLCB1,PLCG2,PLCH1,PRKCE,PRKCZ
Deadenylation-dependent mRNA decay	0.302	-0.377964	0.127	DCP1A,EIF4A2,EIF4A3,EIF4B,PABPC1,PAN3,PATL1
PEDF Signaling	0.302	0.377964	0.127	CASP7,ELK1,FAS,HRAS,KRAS,PIK3R2,SOD2
Oxytocin in Brain Signaling Pathway	0.301	-0.333333	0.125	ATF2,CALM1 (includes others),CAMKK1,HRAS,KRAS,MAP2K2,PIK3R2,PNPLA4,PRKCE,PRKCZ
CXCR4 Signaling	0.3	-0.904534	0.124	ADCY9,CRK,ELK1,GUCY1B1,HRAS,JUN,KRAS,MAP2K2,PIK3R2,PLCB1,PRKCE,PRKCZ,RAC3
Cargo concentration in the ER	0.298		0.136	CTSC,LMAN1,SEC23B
Crosstalk between Dendritic Cells and Natural Killer Cells	0.298		0.136	CAMK2B,CAMK2G,FAS
Inhibition of Angiogenesis by TSP1	0.298		0.136	CD47,GUCY1B1,JUN
Phosphatidylglycerol Biosynthesis II (Non-plastidic)	0.298		0.136	GPAT3,GPAT4,LCLAT1
CCR5 Signaling in Macrophages	0.297	-0.447214	0.128	CALM1 (includes others),FAS,JUN,PLCG2,PRKCE,PRKCZ
RNA Polymerase I Transcription	0.297	1.63299	0.128	EHMT2,HDAC2,POLR1A,POLR2E,POLR2L,TTF1
Myelination Signaling Pathway	0.295	0.218218	0.122	APH1A,ATF2,CALM1 (includes others),EIF4EBP1,HDAC2,HDAC9,HMGCR,HRAS,ILK,JUN,KRAS,LAMB1,LAMB2,LAMC1,MAP2K2,NCSTN,PIK3R2,PLCG2,PRKAR2A,SMAD5,TSC2
RHO GTPases Activate Formins	0.295	1.29099	0.123	CDC20,CDCA8,CENPC,CENPQ,CLASP2,CLIP1,DYNC1LI2,KIF2C,NDE1,NUP133,NUP98,PLK1,PPP2R5C,TUBB3,ZWINT
E3 ubiquitin ligases ubiquitinate target proteins	0.29	0.447214	0.128	H2BC14,PCNA,PEX13,PEX14,SELENOS
FcγRIIB Signaling in B Lymphocytes	0.29	1.34164	0.128	HRAS,KRAS,PDPK1,PIK3R2,PLCG2
RHOA Signaling	0.287	-1.26491	0.123	ARPC1A,BAIAP2,CDC42EP3,CIT,KTN1,MSN,NEDD4,RDX,SEPTIN6,WASF1
Colanic Acid Building Blocks Biosynthesis	0.287		0.143	GALT,PMM2
Gastrin-CREB signalling pathway via PKC and MAPK	0.287		0.143	HRAS,KRAS
Notch Signaling	0.287		0.143	APH1A,NCSTN
Molecular Mechanisms of Cancer	0.286	0.174078	0.121	ADCY9,APH1A,ATM,AURKA,BAX,CAMK2B,CAMK2G,CASP6,CASP7,CCND1,CHEK1,CRK,CTNND1,ELK1,FAS,GPR50,GPRC5A,GUCY1B1,HDAC2,HDAC9,HRAS,JUN,KRAS,MAP2K2,NCSTN,P2RY14,PIK3R2,PLCB1,PRKAR2A,PRKCE,PRKCZ,RAC3,SMAD5
Factors involved in megakaryocyte development and platelet production	0.285	0.377964	0.125	AKAP1,DOCK8,HDAC2,PRKAR2A,RAB5A,RAD51C,ZFPM2
Parkinson's Signaling Pathway	0.284	-2.32379	0.122	ALDH16A1,CALM1 (includes others),CAMK2B,CAMK2G,NDUFA4,NDUFA6,NDUFAB1,NDUFAF1,NDUFB7,NDUFB9,NDUFS2,NDUFS7,NDUFV1,NQO1,TUBB3
ATM Signaling	0.281	-0.333333	0.123	ATF2,ATM,CCNB2,CHEK1,JUN,PPM1D,PPP2R5C,TOPBP1,TP73
Gαs Signaling	0.279	0.447214	0.125	ADCY9,ATF2,ELK1,GUCY1B1,MAP2K2,PRKAR2A
ISGylation Signaling Pathway	0.279	0	0.125	BECN1,CCND1,KRAS,NEDD4,PCNA,TBK1
Nucleotide Excision Repair	0.278	-0.301511	0.122	CETN2,COPS7A,PCNA,POLD1,POLD3,POLR2B,POLR2C,POLR2E,POLR2J,POLR2L,XPC
Role of Osteoclasts in Rheumatoid Arthritis Signaling Pathway	0.277	0	0.121	ADAM10,ADAM9,ATF2,CALM1 (includes others),CCND1,CERT1,COL5A1,ELK1,GSN,HRAS,JUN,KRAS,MAP2K2,PIK3R2,PLCG2,RAC3
DNA Methylation and Transcriptional Repression Signaling	0.276	0.447214	0.123	CDK9,DNMT1,FOXA1,HDAC2,SUDS3,TCF20,TEAD1,UHRF1
Transcriptional Regulatory Network in Embryonic Stem Cells	0.276	0	0.123	ALKBH5,ESRRB,FOXC1,HRAS,KRAS,MAP2K2,PIK3R2,SMAD5
RIPK1-mediated regulated necrosis	0.272		0.13	FAS,ITCH,TNFRSF10B
Th17 Activation Pathway	0.272		0.13	HSP90AB1,HSP90B1,MYD88
DNA Damage Bypass	0.271	-1.34164	0.125	PCNA,POLD1,POLD3,UFD1,WDR48
Azathioprine ADME	0.27		0.167	ABCC4
Citrulline Biosynthesis	0.27		0.167	GLS
Dermatan Sulfate Degradation (Metazoa)	0.27		0.167	HEXA
GDP-mannose Biosynthesis	0.27		0.167	PMM2
Guanosine Nucleotides Degradation III	0.27		0.167	NT5C3A
Pentose phosphate pathway	0.27		0.167	TKT
Pregnenolone Biosynthesis	0.27		0.167	MICAL3
Serine biosynthesis	0.27		0.167	SERINC1
Signaling by Activin	0.27		0.167	DRAP1
Sucrose Degradation V (Mammalian)	0.27		0.167	ALDOA
Surfactant metabolism	0.27		0.167	TTF1
Synthesis, secretion, and deacylation of Ghrelin	0.27		0.167	SPCS2
TRAIL signaling	0.27		0.167	TNFRSF10B
Transcriptional regulation of pluripotent stem cells	0.27		0.167	PBX1
Androgen Signaling	0.269	-0.816497	0.121	CALM1 (includes others),CCND1,GTF2E1,JUN,POLR2B,POLR2C,POLR2E,POLR2J,POLR2L,PRKAR2A,PRKCE,PRKCZ,TAF15,TAF6L
PKCθ Signaling in T Lymphocytes	0.267	-0.333333	0.122	CAMK2B,CAMK2G,HRAS,JUN,KRAS,MAP3K2,PIK3R2,PLCG2,RAC3
PI3K/AKT Signaling	0.264	1.73205	0.12	CCND1,EIF4EBP1,HRAS,HSP90AB1,HSP90B1,ILK,KRAS,MAP2K2,PDPK1,PIK3R2,PPP2R5C,SYNJ1,TSC2
Antioxidant Action of Vitamin C	0.262	0	0.122	HMOX1,PLCB1,PLCG2,PLCH1,PNPLA4,TXNRD1
BEX2 Signaling Pathway	0.262	0.816497	0.122	CCND1,JUN,LDB1,MAP2,PPP2R5C,TSC2
Spliceosomal Cycle	0.262	0	0.122	CTNNBL1,EIF4A3,HSPA8,PRPF18,SF3A3,SF3B1
Activation of IRF by Cytosolic Pattern Recognition Receptors	0.261	-2	0.125	ADAR,ATF2,JUN,TBK1
Cardiac conduction	0.261	-2	0.125	AHCYL1,CALM1 (includes others),CAMK2B,CAMK2G
Transcriptional regulation by RUNX2	0.261	0	0.125	BAX,CBFB,CCND1,PPM1D
Activation of kainate receptors upon glutamate binding	0.256		0.133	CALM1 (includes others),PLCB1
Antigen Presentation Pathway	0.256		0.133	B2M,TAP2
BMAL1:CLOCK,NPAS2 activates circadian gene expression	0.256		0.133	SMARCD3,TBL1X
Endoplasmic Reticulum Stress Pathway	0.256		0.133	CASP7,HSP90B1
MSP-RON Signaling Pathway	0.256		0.133	PIK3R2,PRKCZ
Pyrimidine Deoxyribonucleotides De Novo Biosynthesis I	0.256		0.133	NME4,NME6
RORA activates gene expression	0.256		0.133	SMARCD3,TBL1X
RANK Signaling in Osteoclasts	0.254	-1.88982	0.121	CALM1 (includes others),ELK1,GSN,JUN,MAP2K2,MAP3K2,PIK3R2
IL-27 Signaling Pathway	0.253	0.447214	0.122	B2M,BECN1,C5,MYD88,PIK3R2
Senescence-Associated Secretory Phenotype (SASP)	0.253	0.447214	0.122	ANAPC11,ANAPC7,EHMT2,H2BC14,JUN
4-1BB Signaling in T Lymphocytes	0.248		0.125	ATF2,JUN,MAP2K2
Fatty Acid β-oxidation I	0.248		0.125	ACAA1,ACADM,HADH
Heparan Sulfate Biosynthesis	0.248		0.125	AARSD1,B3GALT6,EXTL3
Retinoic acid Mediated Apoptosis Signaling	0.248		0.125	PARP9,RXRB,TNFRSF10B
NCAM signaling for neurite out-growth	0.241	2	0.121	COL5A1,HRAS,KRAS,SPTAN1
SPINK1 General Cancer Pathway	0.241	1	0.121	HRAS,KRAS,MAP2K2,PIK3R2
Bile acid and bile salt metabolism	0.229		0.125	ACOT8,OSBPL6
Branched-chain amino acid catabolism	0.229		0.125	BCAT1,HIBCH
MyD88 cascade initiated on plasma membrane	0.229		0.125	ECSIT,MYD88
MyD88 dependent cascade initiated on endosome	0.229		0.125	ECSIT,MYD88
PI3K Cascade	0.229		0.125	PDPK1,PIK3R2
Pyroptosis	0.229		0.125	BAX,CHMP2A
TNFR2 Signaling	0.229		0.125	JUN,TBK1
Triacylglycerol Degradation	0.229		0.125	AARSD1,PNPLA4
Vitamin-C Transport	0.229		0.125	LRRC8E,TXNRD1
ATF6 (ATF6-alpha) activates chaperone genes	0.227		0.143	HSP90B1
Formation of axial mesoderm	0.227		0.143	FOXA1
Inflammasome pathway	0.227		0.143	MYD88
Ketolysis	0.227		0.143	BDH2
Lipophagy	0.227		0.143	HSPA8
Miro GTPase Cycle	0.227		0.143	MYO19
NFE2L2 regulates pentose phosphate pathway genes	0.227		0.143	TKT
Signaling by BMP	0.227		0.143	SMAD5
TYSND1 cleaves peroxisomal proteins	0.227		0.143	ACAA1
Trafficking and processing of endosomal TLR	0.227		0.143	HSP90B1
Urate Biosynthesis/Inosine 5'-phosphate Degradation	0.227		0.143	NT5C3A
YAP1- and WWTR1 (TAZ)-stimulated gene expression	0.227		0.143	TEAD1
γ-glutamyl Cycle	0.227		0.143	GCLM
Adenosine Nucleotides Degradation II	0.193		0.125	NT5C3A
Autoimmune Thyroid Disease Signaling	0.193		0.125	FAS
Calcium Transport I	0.193		0.125	ATP2C1
Choline Biosynthesis III	0.193		0.125	HMOX1
Chondroitin Sulfate Degradation (Metazoa)	0.193		0.125	HEXA
Communication between Innate and Adaptive Immune Cells	0.193		0.125	B2M
DNA Damage Reversal	0.193		0.125	ALKBH5
Germ layer formation at gastrulation	0.193		0.125	TRIM33
Graft-versus-Host Disease Signaling	0.193		0.125	FAS
Pentose Phosphate Pathway	0.193		0.125	TKT
Pexophagy	0.193		0.125	ATM
Receptor-type tyrosine-protein phosphatases	0.193		0.125	PPFIBP1
Response of EIF2AK1 (HRI) to heme deficiency	0.193		0.125	EIF2AK1
Signaling by NODAL	0.193		0.125	DRAP1
3-phosphoinositide Biosynthesis	0	-1	0.0846	PAWR,PIK3R2,PLPP6,PPP1CA,PPP1R14B,PPP1R14C,PPP2R5C,PPP5C,RNGTT,SIRPA,SYNJ1
3-phosphoinositide Degradation	0	-0.707107	0.0813	PAWR,PLPP6,PPP1CA,PPP1R14B,PPP1R14C,PPP2R5C,PPP5C,RNGTT,SIRPA,SYNJ1
ABC-family proteins mediated transport	0	-1	0.0588	ABCC4,ABCF1,ERLEC1,PSMD9
ABRA Signaling Pathway	0	-2	0.0889	GSN,PPP1CA,TPM1,TPM3
AMPK Signaling	0	-0.301511	0.112	ARID2,ATF2,CCND1,EIF4EBP1,ELAVL1,HMGCR,PBRM1,PIK3R2,PPM1A,PPM1D,PPP2R5C,PRKAA1,PRKAR2A,SMARCC1,SMARCC2,SMARCD1,SMARCD3,TSC2
Acetone Degradation I (to Methylglyoxal)	0		0.111	PTGR2
Actin Cytoskeleton Signaling	0	0.242536	0.116	ARPC1A,BAIAP2,BRK1,CRK,GSN,HRAS,IQGAP3,KRAS,MAP2K2,MSN,MYH10,MYH14,PIK3R2,RAC3,RDX,TMSB10/TMSB4X,WASF1
Actin Nucleation by ARP-WASP Complex	0	1.34164	0.105	ARPC1A,BAIAP2,HRAS,KRAS,RAC3,WASF1
Activated PKN1 stimulates transcription of AR regulated genes KLK2 and KLK3	0		0.111	H2BC14
Activin Inhibin Signaling Pathway	0	0	0.087	ATF2,JUN,MAP2K2,MYD88,PIK3R2,SMAD5
Acute Myeloid Leukemia Signaling	0	1.34164	0.0984	CCND1,EIF4EBP1,HRAS,KRAS,MAP2K2,PIK3R2
Adipogenesis pathway	0	1.34164	0.0714	HDAC2,HDAC9,KMT2B,SIRT2,SMAD5
Advanced glycosylation endproduct receptor signaling	0		0.111	PRKCSH
Aggrephagy	0		0.0938	DYNC1LI2,PCNT,TUBB3
Altered T Cell and B Cell Signaling in Rheumatoid Arthritis	0		0.0714	FAS
Amino acids regulate mTORC1	0		0.0476	SH3BP4,WDR59
Angiopoietin Signaling	0		0.0816	CRK,HRAS,KRAS,PIK3R2
Antiproliferative Role of TOB in T Cell Signaling	0		0.111	PABPC1,TWSG1
Apelin Cardiac Fibroblast Signaling Pathway	0		0.0909	PRKAA1
Apelin Liver Signaling Pathway	0		0.1	FAS
Apelin Muscle Signaling Pathway	0		0.0667	NRF1,PRKAA1
Apelin Pancreas Signaling Pathway	0		0.0968	PIK3R2,PRKAA1,PRKAR2A
April Mediated Signaling	0		0.0714	ELK1,JUN
Asparagine N-linked glycosylation	0		0.0833	DHDDS,NAGK
Assembly of RNA Polymerase I Complex	0		0.1	POLR1A
Assembly of RNA Polymerase III Complex	0		0.0769	GTF3C1
Assembly of collagen fibrils and other multimeric structures	0		0.0833	COL5A1,PLEC
Atherosclerosis Signaling	0		0.069	PNPLA4,RBP4
Autism Signaling Pathway	0	1.29099	0.118	ADSL,ALDH16A1,B2M,CAMK2B,CAMK2G,CAMKK1,EIF4EBP1,HRAS,KRAS,MAP2K2,PCCA,PIK3R2,PRKAR2A,RPS6,TSC2
Axonal Guidance Signaling	0		0.0788	ADAM10,ADAM9,AFG3L2,ARPC1A,BAIAP2,CRK,EPHA5,HRAS,KRAS,MAP2K2,PIK3R2,PLCB1,PLCG2,PLCH1,PRKAR2A,PRKCE,PRKCZ,RAC3,TUBB3
B Cell Activating Factor Signaling	0		0.0714	ELK1,JUN
B Cell Receptor Signaling	0	-0.534522	0.118	ATF2,CALM1 (includes others),CAMK2B,CAMK2G,ELK1,HRAS,JUN,KRAS,MAP2K2,MAP3K2,PDPK1,PIK3R2,PLCG2,SYNJ1
BAG2 Signaling Pathway	0		0.0299	HSPA8,PSMD9
BBSome Signaling Pathway	0	1	0.0826	CLUAP1,GPR50,GPRC5A,P2RY14,PLK1,PRKAR2A,RAB5A,RNF2,TRAF3IP1
BER (Base Excision Repair) Pathway	0	1	0.1	MAP2K2,MPG,PCNA,SLC19A1
Beta-catenin independent WNT signaling	0	0.377964	0.119	AP2B1,CALM1 (includes others),CLTB,KRAS,PLCB1,RAC3,TNRC6A
Binding and Uptake of Ligands by Scavenger Receptors	0		0.1	HSP90B1,SCARB1
C-type lectin receptors (CLRs)	0	0.707107	0.086	AHCYL1,CALM1 (includes others),HRAS,KRAS,NEDD8,PDPK1,PLCG2,PSMD9
CCR3 Signaling in Eosinophils	0	0.377964	0.101	CALM1 (includes others),HRAS,KRAS,MAP2K2,PIK3R2,PLCB1,PRKCE,PRKCZ
CD27 Signaling in Lymphocytes	0		0.108	CYC1,JUN,MAP2K2,MAP3K2
CD28 Signaling in T Helper Cells	0	0	0.087	ARPC1A,CALM1 (includes others),JUN,MAP2K2,PDPK1,PIK3R2
CD40 Signaling	0		0.0732	JUN,MAP2K2,PIK3R2
CDC42 Signaling	0	-0.816497	0.107	ARPC1A,ATF2,B2M,BAIAP2,CLIP1,EXOC5,IQGAP3,JUN,PRKCZ
CDX Gastrointestinal Cancer Signaling Pathway	0	-0.447214	0.0943	CCND1,JUN,MAP2K2,PIK3R2,RAC3
CGAS-STING Signaling Pathway	0		0.0732	ATG16L1,BAX,TBK1
CLEAR Signaling Pathway	0	-1.38675	0.0703	ATF2,BECN1,HEXA,HRAS,KRAS,PPP2R5C,PRKAA1,PRKCE,PRKCZ,PSAP,TSC2,VPS11,WDR59
CNTF Signaling	0	1	0.0976	HRAS,KRAS,MAP2K2,PIK3R2
COPII-mediated vesicle transport	0	-0.816497	0.107	CTSC,LMAN1,NAPA,PPP6R2,SEC23B,STX17
CSDE1 Signaling Pathway	0		0.0769	CTTN,DCP1A,PABPC1
CTLA4 Signaling in Cytotoxic T Lymphocytes	0	-0.632456	0.106	AP2B1,B2M,CLTB,HMOX1,HRAS,JUN,KRAS,PIK3R2,PLCG2,PPP2R5C,RAC3
Cachexia Signaling Pathway	0	-0.5	0.093	ADCY9,BECN1,CASP6,CASP7,FBXO30,GUCY1B1,HSP90AB1,HSP90B1,HSPA8,MYD88,PIK3R2,PRKAA1,PRKAR2A,PRKCE,PRKCZ,PSMD9
Cancer Drug Resistance by Drug Efflux	0	1	0.111	HRAS,KRAS,MAP2K2,PIK3R2
Carboxyterminal post-translational modifications of tubulin	0		0.05	TUBB3
Cardiac Hypertrophy Signaling	0	0	0.116	ADCY9,ATF2,CALM1 (includes others),ELK1,GUCY1B1,HRAS,JUN,KRAS,MAP2K2,MAP3K2,PIK3R2,PLCB1,PLCG2,PLCH1,PRKAR2A,RAC3
Caveolar-mediated Endocytosis Signaling	0		0.102	ARCN1,B2M,DNM2,MAP3K2,RAB5A
Cell Cycle Checkpoints	0	2.29366	0.1	ANAPC11,ANAPC7,ATM,CCNB2,CDC20,CDCA8,CENPC,CENPQ,CHEK1,CLASP2,CLIP1,DYNC1LI2,EXO1,H2BC14,KIF2C,NDE1,NUP133,NUP98,PLK1,PPP2R5C,PSMD9,TOPBP1,ZWINT
Cell Cycle Control of Chromosomal Replication	0	1	0.08	CDK9,PCNA,POLD1,TOP2A
Cell Cycle: G1/S Checkpoint Regulation	0	0.447214	0.119	ATM,CCND1,HDAC2,HDAC9,PAK1IP1
Cell junction organization	0	2.23607	0.109	CTNND1,FERMT2,ILK,NECTIN3,PLEC
Cellular response to hypoxia	0	-1.34164	0.0909	ARNT,ELOC,LIMD1,PSMD9,VHL
Ceramide Signaling	0	1.63299	0.107	HRAS,JUN,KRAS,PIK3R2,PPP2R5C,PRKCZ
Chaperone Mediated Autophagy Signaling Pathway	0	-0.534522	0.1	CCND1,CHEK1,DDX3X,EEF1A1,HDAC2,HK2,HSP90AB1,HSP90B1,HSPA8,ITCH,PDPK1,PIK3R2,PRKAA1,TBK1
Chondroitin Sulfate Biosynthesis	0		0.0667	B3GALT6
Cilium Assembly	0	-0.471405	0.112	B9D1,CCP110,CEP43,CEP97,CETN2,CLUAP1,CSNK1E,DYNC2H1,EXOC5,HAUS3,HAUS7,NDE1,ODF2,PCNT,PLK1,TCTN3,TRAF3IP1,TUBB3
Class I MHC mediated antigen processing and presentation	0	0.2	0.0992	ANAPC11,ANAPC7,B2M,BECN1,CDC20,ELOC,FBXL20,FBXO30,ITCH,MYD88,NEDD4,PJA1,PSMD9,RBBP6,RBCK1,SEC23B,TAP2,THOP1,TRIM21,UBA5,UBE2H,UBE3D,VAMP3,VAMP8,VHL
Collagen biosynthesis and modifying enzymes	0		0.0345	COL5A1
Collagen chain trimerization	0		0.0667	COL5A1
Colorectal Cancer Metastasis Signaling	0	1.66667	0.0866	ADCY9,BAX,CCND1,GUCY1B1,HRAS,JUN,KRAS,MAP2K2,PIK3R2,PRKAR2A,RAC3
Complement System	0		0.0909	C5
Complement cascade	0		0.0667	C5
Coronavirus Pathogenesis Pathway	0	-0.57735	0.113	ADAM9,BAX,CCND1,EEF1A1,ELK1,HDAC2,HDAC9,JUN,NUP98,PTGES2,RPS29,RPS4X,RPS6,TBK1
Coronavirus Replication Pathway	0		0.1	ARCN1,BAG3,TUBB3
Costimulation by the CD28 family	0	0	0.118	ICOSLG/LOC102723996,PDPK1,PIK3R2,PPP2R5C
Cristae formation	0		0.0741	APOO,MICOS13
Cyclins and Cell Cycle Regulation	0	0	0.103	ATM,CCNB2,CCND1,HDAC2,HDAC9,PPP2R5C
D-myo-inositol (1,4,5,6)-Tetrakisphosphate Biosynthesis	0	-0.707107	0.0885	PAWR,PLPP6,PPP1CA,PPP1R14B,PPP1R14C,PPP2R5C,PPP5C,RNGTT,SIRPA,SYNJ1
D-myo-inositol (3,4,5,6)-tetrakisphosphate Biosynthesis	0	-0.707107	0.0885	PAWR,PLPP6,PPP1CA,PPP1R14B,PPP1R14C,PPP2R5C,PPP5C,RNGTT,SIRPA,SYNJ1
D-myo-inositol-5-phosphate Metabolism	0	-0.301511	0.106	PAWR,PLCB1,PLCG2,PLCH1,PLPP6,PPP1CA,PPP1R14B,PPP1R14C,PPP2R5C,PPP5C,RNGTT,SIRPA,SYNJ1
DDX58/IFIH1-mediated induction of interferon-alpha/beta	0	-2	0.087	HSP90AB1,ITCH,PCBP2,TBK1
DNA Damage/Telomere Stress Induced Senescence	0	0	0.118	ATM,CABIN1,H1-3,H2BC14
DNA Double Strand Break Response	0	1	0.093	ATM,H2BC14,PPP5C,SMARCA5
DNA Double-Strand Break Repair by Homologous Recombination	0		0.0769	ATM
DNA Double-Strand Break Repair by Non-Homologous End Joining	0		0.0769	ATM
DNA Replication Pre-Initiation	0	1	0.05	ANAPC11,ANAPC7,H2BC14,PSMD9
Degradation of beta-catenin by the destruction complex	0		0.0429	PPP2R5C,PSMD9,TLE5
Dendritic Cell Maturation	0	0.377964	0.113	ATF2,B2M,MYD88,PIK3R2,PLCB1,PLCG2,PLCH1
Dermatan Sulfate Biosynthesis	0		0.0625	B3GALT6
Deubiquitination	0	-1.29099	0.0802	BECN1,CCP110,CDC20,H2BC14,NEDD8,OTUB1,PSMD9,PTRH2,SNX3,SUDS3,UFD1,USP14,USP15,USP3,WDR48
Dopamine Degradation	0		0.0769	COMT
EGF Signaling	0	-0.447214	0.111	CSNK2A1,ELK1,HRAS,JUN,PIK3R2
ERK5 Signaling	0	0	0.0851	ATF2,HRAS,KRAS,MAP3K2
Endocannabinoid Cancer Inhibition Pathway	0	0.333333	0.116	ADCY9,ATF2,CASP6,CASP7,CCND1,GUCY1B1,MAP2K2,PIK3R2,PRKAA1,PRKAR2A
Endocannabinoid Developing Neuron Pathway	0	0.707107	0.119	ADCY9,ATF2,CCND1,GUCY1B1,HRAS,KRAS,MAP2K2,PIK3R2,PRKAR2A,RAC3
Endocannabinoid Neuronal Synapse Pathway	0	-0.816497	0.115	ADCY9,GUCY1B1,NDUFS2,PLCB1,PLCG2,PLCH1,PRKAR2A
Energy dependent regulation of mTOR by LKB1-AMPK	0		0.12	PPM1A,PRKAA1,TSC2
Ephrin B Signaling	0		0.037	HRAS,RAC3
Ephrin Receptor Signaling	0	1.13389	0.0833	ADAM10,ARPC1A,ATF2,CRK,EPHA5,HRAS,KRAS,MAP2K2,MAP4K4,RAC3
Epithelial Adherens Junction Signaling	0	0.301511	0.0948	ARPC1A,BAIAP2,CRK,CTNND1,HRAS,KRAS,MYH10,NECTIN3,PPP2R5C,PRKAA1,WASF1
Estrogen-mediated S-phase Entry	0		0.0769	CCND1
Extracellular matrix organization	0	0.447214	0.109	COL5A1,LAMB1,LAMB2,LAMC1,SH3PXD2A
FAK Signaling	0	2.13809	0.0892	ARPC1A,CCND1,CRK,GPR50,GPRC5A,HRAS,JUN,KRAS,MAP2K2,P2RY14,PDPK1,PIK3R2,PLCG2,RB1CC1
FAT10 Cancer Signaling Pathway	0		0.103	EEF1A1,HOXB9,PCNA
FAT10 Signaling Pathway	0		0.0217	PSMD9
FGF Signaling	0	-1	0.087	ATF2,CRK,HRAS,PIK3R2
FLT3 Signaling	0		0.0952	HRAS,KRAS
Fanconi Anemia Pathway	0		0.0417	WDR48
Fatty acyl-CoA biosynthesis	0		0.0526	CBR4
Fc epsilon receptor (FCERI) signaling	0	-0.333333	0.0882	AHCYL1,CALM1 (includes others),HRAS,JUN,KRAS,PDPK1,PIK3R2,PLCG2,PSMD9
Folate Signaling Pathway	0		0.0811	ADSL,MTR,SLC19A1
Folate Transformations I	0		0.111	MTR
G Beta Gamma Signaling	0	2.12132	0.107	DNM2,HRAS,KRAS,PDPK1,PLCG2,PRKAR2A,PRKCE,PRKCZ
G Protein Signaling Mediated by Tubby	0		0.075	PLCB1,PLCG2,TUB
G alpha (12/13) signalling events	0		0.0204	FGD4
G alpha (q) signalling events	0		0.0714	PIK3R2,PLCB1
G alpha (s) signalling events	0		0.08	ADCY9,PDE8A
G alpha (z) signalling events	0		0.0909	ADCY9,PRKCE
G-protein beta:gamma signalling	0		0.105	PDPK1,PLCB1
GABA Receptor Signaling	0		0.0698	ADCY9,AP2B1,GUCY1B1
GABA receptor activation	0		0.0667	ADCY9
GADD45 Signaling	0		0.0882	ATM,CCND1,PCNA
GPER1 signaling	0		0.0741	ADCY9,PRKAR2A
Gene and protein expression by JAK-STAT signaling after IL-12 stimulation	0		0.0645	MSN,SOD2
Generic Transcription Pathway	0	0.301511	0.0859	ESRRB,HDAC2,HDAC9,MED12,MED27,RXRB,TBL1X,ZNF552,ZNF703,ZNF706,ZNF724
Germ Cell-Sertoli Cell Junction Signaling	0		0.103	CTNND1,GSN,HRAS,ILK,KRAS,MAP2K2,MAP3K2,NECTIN3,PDPK1,PIK3R2,RAC3,TUBB3
Glioblastoma Multiforme Signaling	0	1.66667	0.114	CCND1,HRAS,KRAS,MAP2K2,PIK3R2,PLCB1,PLCG2,PLCH1,RAC3,TSC2
Glioma Invasiveness Signaling	0		0.0952	HRAS,KRAS,PIK3R2,RAC3
Glutaryl-CoA Degradation	0		0.0714	HADH
Glycerophospholipid biosynthesis	0	-0.447214	0.0926	CSNK2A1,ETNK1,GPAT3,GPAT4,LCLAT1
Glycogen metabolism	0		0.118	CALM1 (includes others),PHKB
Glycolysis I	0		0.0588	ALDOA
Glycosaminoglycan metabolism	0		0.0571	B3GALT6,GPC1
Glyoxylate metabolism and glycine degradation	0		0.111	NDUFAB1,PDHX
Granzyme B Signaling	0		0.0714	LMNB2
Gα12/13 Signaling	0	0	0.0845	ELK1,HRAS,JUN,KRAS,MAP2K2,PIK3R2
Gαi Signaling	0	0.447214	0.111	ADCY9,GUCY1B1,HRAS,KRAS,P2RY14,PRKAR2A
Gαq Signaling	0	-1	0.104	CALM1 (includes others),ELK1,HMOX1,MAP2K2,PIK3R2,PLCB1,PLCG2,PRKCE,PRKCZ,RAC3
HDR through Homologous Recombination (HRR) or Single Strand Annealing (SSA)	0	1.26491	0.116	ATM,CHEK1,EXO1,H2BC14,PCNA,POLD1,POLD3,RAD51C,TOPBP1,XRCC3
HMGB1 Signaling	0	0	0.108	ELK1,HRAS,JUN,KRAS,MAP2K2,PIK3R2,RAC3
HOTAIR Regulatory Pathway	0	0	0.0822	ELAVL1,FOXA1,HDAC2,KMT2A,MTF2,PIK3R2
Hedgehog 'off' state	0	0.447214	0.0674	ADCY9,DYNC2H1,ITCH,PRKAR2A,PSMD9,TUBB3
Hedgehog 'on' state	0		0.0508	ITCH,PSMD9,ULK3
Hedgehog ligand biogenesis	0		0.0408	ERLEC1,PSMD9
Heparan Sulfate Biosynthesis (Late Stages)	0		0.0952	AARSD1,EXTL3
Hepatic Fibrosis / Hepatic Stellate Cell Activation	0		0.113	BAX,CERT1,COL5A1,FAS,MYH10,MYH14
Hepatic Fibrosis Signaling Pathway	0	0.727607	0.0968	ATF2,CALM1 (includes others),CCND1,CSNK1E,ELK1,HRAS,JUN,KRAS,MAP2K2,MYD88,PIK3R2,PLCG2,PRKAR2A,PRKCE,PRKCZ,RAC3,SOD2,TFRC
ID1 Signaling Pathway	0	1.26491	0.105	AURKA,BAX,CCND1,CDC20,HRAS,KRAS,PIK3R2,SMAD5,TGM2,WDR48
IL-1 Signaling	0	1	0.0984	ADCY9,ECSIT,GUCY1B1,JUN,MYD88,PRKAR2A
IL-12 Signaling and Production in Macrophages	0	0.301511	0.117	CALM1 (includes others),CD47,JUN,MAP2K2,MYD88,PIK3R2,PRKAA1,PRKCE,PRKCZ,RBP4,ZIC2
IL-13 Signaling Pathway	0		0.0513	JUN,PIK3R2
IL-15 Production	0		0.0556	DSTYK,EPHA5,PRKCZ
IL-15 Signaling	0	1.34164	0.102	HRAS,KRAS,MAP2K2,PIK3R2,RAC3
IL-17A Signaling in Airway Cells	0		0.0541	MAP2K2,PIK3R2
IL-17A Signaling in Fibroblasts	0		0.0556	ELAVL1,JUN
IL-17A Signaling in Gastric Cells	0		0.0833	JUN
IL-23 Signaling Pathway	0		0.0526	PIK3R2
IL-4 Signaling	0	-0.333333	0.108	ATF2,CERT1,COL5A1,EIF4EBP1,FAS,HRAS,KRAS,PIK3R2,TGM2
IL-6 Signaling	0	0	0.116	CSNK2A1,ELK1,HRAS,JUN,KRAS,MAP2K2,MAP4K4,PIK3R2
IL-7 Signaling Pathway	0	1.34164	0.116	BAX,CCND1,JUN,PDPK1,PIK3R2
IL-8 Signaling	0	0.83205	0.118	BAX,CCND1,EIF4EBP1,HMOX1,HRAS,JUN,KRAS,MAP2K2,MAP4K4,PIK3R2,PRKCE,PRKCZ,RAB11FIP2,RAC3
IL-9 Signaling	0		0.0556	PIK3R2
ILK Signaling	0	-0.83205	0.112	ATF2,CCND1,FERMT2,ILK,JUN,MYH10,MYH14,NACA,PDPK1,PIK3R2,PPP1R14B,PPP2R5C,RAC3,TMSB10/TMSB4X
Immunoregulatory interactions between a Lymphoid and a non-Lymphoid cell	0		0.0769	B2M,ULBP3
Incretin synthesis, secretion, and inactivation	0		0.111	SPCS2
Induction of Apoptosis by HIV1	0		0.0638	BAX,CYC1,FAS
Inhibition of ARE-Mediated mRNA Degradation Pathway	0	-1	0.0424	DCP1A,PAPOLG,PPP2R5C,PRKAR2A,PSMD9
Inhibition of Matrix Metalloproteases	0		0.1	ADAM10
Insertion of tail-anchored proteins into the endoplasmic reticulum membrane	0		0.111	CAMLG,HMOX1
Integration of energy metabolism	0	-0.816497	0.113	ADCY9,AHCYL1,PLCB1,PRKAR2A,STXBP1,TKT
Integrin Signaling	0	1.26491	0.0803	ARPC1A,CRK,CTTN,GSN,HRAS,ILK,KRAS,MAP2K2,PIK3R2,PLCG2,RAC3
Integrin cell surface interactions	0		0.0882	BSG,CD47,COL5A1
Integrin signaling	0		0.118	CRK,PDPK1
Interferon Signaling	0		0.0625	BAX
Interferon alpha/beta signaling	0		0.037	ADAR
Interferon gamma signaling	0	0	0.105	B2M,CAMK2B,CAMK2G,TRIM21
Interleukin-1 family signaling	0		0.037	MYD88,PSMD9,TBK1
Interleukin-2 family signaling	0		0.0909	PIK3R2,SYNJ1
Interleukin-3, Interleukin-5 and GM-CSF signaling	0		0.0938	CRK,PIK3R2,SYNJ1
Interleukin-4 and Interleukin-13 signaling	0		0.103	CCND1,HMOX1,HSPA8
Interleukin-7 signaling	0		0.1	PIK3R2
Intrinsic Pathway for Apoptosis	0	-1	0.0833	BAX,CASP7,NMT1,TP73
Ion channel transport	0	0	0.0909	ANO10,ATP2C1,CALM1 (includes others),CAMK2B,CAMK2G,TRPC4AP
Iron uptake and transport	0		0.0909	HMOX1,NEDD8,TFRC
Isoleucine Degradation I	0		0.0667	BCAT1
JAK/STAT Signaling	0	0.447214	0.098	HRAS,JUN,KRAS,MAP2K2,PIK3R2
KEAP1-NFE2L2 pathway	0	0.447214	0.0676	BACH1,CSNK2A1,PSMD9,TRIM21,UFD1
Keratinization	0		0.0392	DSG2,FLG
Leukocyte Extravasation Signaling	0	-0.333333	0.108	CRK,CTNND1,CTTN,MAP2K2,MSN,PIK3R2,PLCG2,PRKCE,PRKCZ,RDX
Lymphotoxin β Receptor Signaling	0		0.0857	CYC1,PDPK1,PIK3R2
MAPK targets/ Nuclear events mediated by MAP kinases	0		0.12	ATF2,ELK1,JUN
MAPK6/MAPK4 signaling	0		0.0606	CDC42EP3,JUN,PSMD9,TNRC6A
MHC class II antigen presentation	0	-0.904534	0.12	ACTR10,ACTR1B,AP2B1,CTSC,DNM2,DYNC1LI2,KIF15,KIF2C,KIF5B,KIF5C,TUBB3
MIF Regulation of Innate Immunity	0		0.0625	JUN
MSP-RON Signaling in Cancer Cells Pathway	0	0.333333	0.115	ARNT,ATF2,CCND1,HRAS,JUN,KRAS,MAP2K2,PIK3R2,VHL
MYC Mediated Apoptosis Signaling	0		0.0857	BAX,FAS,PRKAR2A
Macroautophagy	0	-1.63299	0.105	ATG16L1,BECN1,CHMP2A,PRKAA1,RB1CC1,TSC2
Macrophage Alternative Activation Signaling Pathway	0	-0.377964	0.115	ACADM,ATF2,EIF4EBP1,JUN,PIK3R2,RXRB,SCARB1
Macrophage Classical Activation Signaling Pathway	0		0.0833	MTF2,MYD88,PARP9,PDHX
Maturity Onset Diabetes of Young (MODY) Signaling	0		0.0556	APOO
Meiotic recombination	0		0.12	ATM,H2BC14,RAD51C
Meiotic synapsis	0		0.0714	H2BC14,SUN1
Metabolism of polyamines	0		0.0455	NQO1,PSMD9
Methylglyoxal Degradation III	0		0.0909	PTGR2
Microautophagy Signaling Pathway	0	-0.904534	0.114	CERT1,CHMP2A,COL5A1,HSPA8,PRKAA1,PSMD9,SEC23B,SNF8,STX17,VAMP8,VPS11,VPS37A,VPS4A
Miscellaneous transport and binding events	0		0.0714	LRRC8E
Mitochondrial iron-sulfur cluster biogenesis	0		0.0833	FXN
Mitochondrial protein import	0	0.816497	0.102	BCS1L,CHCHD2,CYC1,FXN,HSPD1,TOMM7
Mitophagy	0		0.087	CSNK2A1,TOMM7
Mitotic G1 phase and G1/S transition	0	-0.447214	0.0476	CCND1,MYBL2,PCNA,PSMD9,TOP2A
Mitotic G2-G2/M phases	0	-0.242536	0.102	AURKA,CCNB2,CCP110,CEP43,CETN2,CSNK1E,HAUS3,HAUS7,HSP90AB1,MYBL2,MZT2A,NDE1,ODF2,PCNT,PLK1,PSMD9,TUBB3
Mouse Embryonic Stem Cell Pluripotency	0	0.816497	0.0938	HRAS,KRAS,MAP2K2,PIK3R2,SMAD5,ZFP42
Multiple Sclerosis Signaling Pathway	0	1.63299	0.103	AIFM1,BAX,C5,FAS,MTF2,PARP9
MyD88-independent TLR4 cascade	0		0.0476	TBK1
MyD88:MAL(TIRAP) cascade initiated on plasma membrane	0		0.1	ECSIT,MYD88
NAD Salvage Pathway II	0		0.1	NT5C3A
NF-κB Activation by Viruses	0	0.447214	0.0909	HRAS,KRAS,PIK3R2,PRKCE,PRKCZ
NF-κB Signaling	0	1.26491	0.114	CSNK2A1,HDAC2,HRAS,KRAS,MAP4K4,MYD88,PIK3R2,PLCG2,PRKCZ,TBK1
NFKBIE Signaling Pathway	0		0.087	DYSF,PPP6R2
NIK-->noncanonical NF-kB signaling	0		0.0408	NEDD8,PSMD9
NLR signaling pathways	0		0.0882	HMOX1,HSP90AB1,ITCH
Natural Killer Cell Signaling	0	1.1547	0.114	B2M,HRAS,HSPA8,KRAS,MAP2K2,MAP3K2,MYD88,PIK3R2,PLCG2,RAC3,ULBP2,ULBP3
Necroptosis Signaling Pathway	0	0.377964	0.0824	CAMK2B,CAMK2G,FAS,GLUL,RBCK1,TNFRSF10B,TOMM7
Neddylation	0	-1.94145	0.0828	COMMD10,COPS7A,DCAF13,ELOC,FBXL20,FBXO30,NEDD8,PSMD9,PUM2,RBBP5,UFD1,VHL,WDTC1
Neuroprotective Role of THOP1 in Alzheimer's Disease	0		0.0714	PRKAR2A,THOP1
Neurotransmitter release cycle	0		0.1	GLS,STXBP1
Neutrophil degranulation	0	-2.95932	0.109	ACAA1,ACTR10,ACTR1B,ADAM10,ALDOA,B2M,CD47,CTSC,DBNL,DDX3X,EEF1A1,FABP5,GHDC,GOLGA7,GSN,GSTP1,HEBP2,HSP90AB1,HSPA8,KCMF1,MOSPD2,NCSTN,NPC2,PDAP1,PSAP,PTGES2,RAB18,RAB24,SIRPA,SPTAN1,STK10,TOM1,VAMP8
Nonhomologous End-Joining (NHEJ)	0		0.0588	ATM,H2BC14
Noradrenaline and Adrenaline Degradation	0		0.0667	COMT
Nucleotide catabolism	0		0.0588	NT5C3A
Nucleotide salvage	0		0.0588	ADK
O-linked glycosylation	0		0.115	GALNT11,GALNT16,POMGNT2
OX40 Signaling Pathway	0		0.0833	B2M,JUN
Oncogene Induced Senescence	0		0.05	TNRC6A
Opioid Signaling Pathway	0	0	0.12	ADCY9,AP2B1,ATF2,CALM1 (includes others),CAMK2B,CAMK2G,CLTB,ELK1,GUCY1B1,HRAS,KRAS,MAP2K2,PLCB1,PRKAR2A,PRKCE,PRKCZ,RAC3
Orexin Signaling Pathway	0	0.27735	0.118	ADCY9,CALM1 (includes others),CAMK2B,GUCY1B1,PIK3R2,PLCB1,PLCG2,PLCH1,PRKAA1,PRKAR2A,PRKCE,PRKCZ,SMAD5
Osteoarthritis Pathway	0	0.377964	0.0833	ATF2,CASP6,CASP7,MYBBP1A,PRKAA1,RBP4,SMAD5
Ovarian Cancer Signaling	0	1.34164	0.0909	CCND1,HDAC2,HDAC9,HRAS,KRAS,MAP2K2,PIK3R2,PRKAR2A
Oxytocin Signaling Pathway	0	-0.774597	0.101	ATF2,CALM1 (includes others),CAMKK1,GUCY1B1,HRAS,KRAS,MYH10,MYH14,PIK3R2,PLCB1,PRKAA1,PRKAR2A,PRKCE,PRKCZ,SMARCC2
PAK Signaling	0	0.447214	0.0746	HRAS,KRAS,MAP2K2,PAK1IP1,PIK3R2
PCP (Planar Cell Polarity) Pathway	0		0.087	ATF2,JUN
PD-1, PD-L1 cancer immunotherapy pathway	0	0	0.0976	B2M,CSNK2A1,ELK1,PIK3R2
PI Metabolism	0	-1.34164	0.0862	GDE1,PIK3R2,PLEKHA1,RAB5A,SYNJ1
PIP3 activates AKT signaling	0	0.447214	0.0758	MYD88,PDPK1,PIK3R2,PPP2R5C,TSC2
PTEN Regulation	0	0.816497	0.0957	ATF2,CSNK2A1,HDAC2,JUN,NEDD4,PHC1,PHC2,PSMD9,RNF2,TNRC6A,TRIM27
PTEN Signaling	0	-3.16228	0.118	CCND1,CSNK2A1,HRAS,ILK,KRAS,MAP2K2,PDPK1,PIK3R2,PRKCZ,RAC3,SYNJ1
PXR/RXR Activation	0		0.0741	ALAS1,PRKAR2A
Pancreatic Adenocarcinoma Signaling	0	0	0.104	CCND1,ELK1,HDAC2,HDAC9,HMOX1,KRAS,MAP2K2,PIK3R2
Paxillin Signaling	0	0	0.0556	CRK,HRAS,KRAS,PIK3R2
Phagosome Formation	0	1.88562	0.104	ARPC1A,CLIP1,GPR50,GPRC5A,HMOX1,HRAS,KRAS,MAP2K2,MYD88,MYH10,MYH14,P2RY14,PIK3R2,PLCG2,PNPLA4,PRKCE,PRKCZ,RAC3,WASF1
Phase I - Functionalization of compounds	0		0.0357	ARNT
Phase II - Conjugation of compounds	0		0.111	COMT,MTR,MTRR
Phospholipase C Signaling	0	0.57735	0.111	ADCY9,ATF2,CALM1 (includes others),GUCY1B1,HDAC2,HDAC9,HMOX1,HRAS,KRAS,MAP2K2,PLCB1,PLCG2,PRKCE,PRKCZ,RAC3,TGM2
Plasma lipoprotein assembly, remodeling, and clearance	0		0.0789	AP2B1,NPC2,SCARB1
Platelet homeostasis	0		0.075	CALM1 (includes others),GUCY1B1,PPP2R5C
Polyamine Regulation in Colon Cancer	0	1	0.0909	CSNK2A1,JUN,KRAS,MAP2K2
Processing and activation of SUMO	0		0.111	SENP1
Processing of Capped Intronless Pre-mRNA	0		0.111	CPSF3,CPSF6,CSTF2
Protein Sorting Signaling Pathway	0	0	0.101	ADCY9,ARCN1,CLTB,DNM2,GOLGA4,GUCY1B1,HMOX1,LMAN1,PRKAR2A,RAB11FIP1,SEC23B,SNX17,SNX3,WASHC5
Protein Ubiquitination Pathway	0	-1.14708	0.099	ANAPC11,B2M,CDC20,DNAJB11,ELOC,HSP90AB1,HSP90B1,HSPA8,HSPD1,NEDD4,PSMD9,SACS,SASS6,TAP2,THOP1,UBE2H,USP14,USP15,USP3,VHL
Protein folding	0	-0.707107	0.116	ARL2,CSNK2A1,LONP2,NOP56,PFDN6,TBCC,TUBB3,XRN2
Protein ubiquitination	0		0.0385	UBE2H
Pulmonary Fibrosis Idiopathic Signaling Pathway	0	0	0.0915	ADAM10,ATF2,BAX,CCND1,CERT1,COL5A1,EIF4EBP1,HRAS,ILK,JUN,KRAS,MTF2,PEX13,PIK3R2
Pulmonary Healing Signaling Pathway	0	1.41421	0.093	CCND1,HRAS,KRAS,MYD88,PRKAA1,PRKCE,PRKCZ,SMAD5
Purine Nucleotides De Novo Biosynthesis II	0		0.111	ADSL
Purine Nucleotides Degradation II (Aerobic)	0		0.111	NT5C3A
Pyridoxal 5'-phosphate Salvage Pathway	0	1	0.08	MAP2K2,PLK1,PRKAA1,PRKCE
Pyroptosis Signaling Pathway	0		0.1	BAX,ELAVL1,PRKAR2A
RAB GEFs exchange GTP for GDP on RABs	0	-1	0.0571	MADD,RAB18,RAB5A,TRAPPC12
RAB geranylgeranylation	0	1	0.0889	PTP4A2,RAB18,RAB24,RAB5A
RAF-independent MAPK1/3 activation	0		0.0909	MAP2K2
RAF/MAP kinase cascade	0	0.27735	0.0956	CALM1 (includes others),CAMK2B,CAMK2G,DLG2,HRAS,KRAS,MAP2K2,PIK3R2,PPP2R5C,PPP5C,PSMD9,RASAL2,SPTAN1
RAN Signaling	0		0.0625	RAN
RET signaling	0		0.0833	PDLIM7,PIK3R2
RHO GTPases Activate NADPH Oxidases	0		0.0909	PRKCZ
RHO GTPases Activate ROCKs	0		0.111	MYH10,MYH14
RHO GTPases Activate WASPs and WAVEs	0	1	0.118	ARPC1A,BAIAP2,BRK1,WASF1
RHO GTPases activate PKNs	0		0.115	MYH10,MYH14,PDPK1
RHOBTB3 ATPase cycle	0		0.111	VHL
RHOGDI Signaling	0	-0.816497	0.0714	ARHGDIA,ARPC1A,DGKZ,MSN,MYH10,MYH14,RAC3,RDX,WASF1
RNA Polymerase III Transcription	0	2	0.105	GTF3C1,NFIA,POLR2E,POLR2L
ROBO SLIT Signaling Pathway	0	-0.816497	0.0845	ARPC1A,CTNND1,JUN,MYO9B,NEDD4,PRKAR2A
Reelin Signaling in Neurons	0	0	0.0968	ARPC1A,CAMK2B,CAMK2G,CRK,MAP2K2,NECTIN3,PAFAH1B3,PIK3R2,WASF1
Regulation of Actin-based Motility by Rho	0	0.447214	0.0938	ARHGDIA,ARPC1A,BAIAP2,GSN,RAC3,WASF1
Regulation of Apoptosis	0		0.0222	PSMD9
Regulation of Cellular Mechanics by Calpain Protease	0		0.0588	CCND1,HRAS,KRAS
Regulation of IL-2 Expression in Activated and Anergic T Lymphocytes	0	0.377964	0.113	CALM1 (includes others),ELK1,HRAS,JUN,KRAS,MAP2K2,PLCG2
Regulation of RUNX2 expression and activity	0		0.0392	CBFB,PSMD9
Regulation of TP53 Activity through Acetylation	0		0.069	BRD1,HDAC2
Regulation of TP53 Activity through Phosphorylation	0	1.41421	0.107	ATM,AURKA,CHEK1,CSNK2A1,EXO1,PRKAA1,TAF15,TOPBP1
Regulation of TP53 Expression and Degradation	0		0.115	ATM,PDPK1,PPP2R5C
Regulation of eIF4 and p70S6K Signaling	0	0.707107	0.1	EIF4A2,EIF4A3,EIF4EBP1,HRAS,KRAS,MAP2K2,PABPC1,PDPK1,PIK3R2,PPP2R5C,PRKCZ,RPS29,RPS4X,RPS6
Regulation of mitotic cell cycle	0	1.63299	0.0822	ANAPC11,ANAPC7,AURKA,CDC20,PLK1,PSMD9
Regulation of the Epithelial Mesenchymal Transition by Growth Factors Pathway	0	0.447214	0.0568	HRAS,JUN,KRAS,MAP2K2,PIK3R2
Regulation of the Epithelial Mesenchymal Transition in Development Pathway	0		0.0606	APH1A,NCSTN
Regulation of the Epithelial-Mesenchymal Transition Pathway	0		0.0667	APH1A,HRAS,KRAS,MAP2K2,NCSTN,PIK3R2
Remodeling of Epithelial Adherens Junctions	0		0.103	ARPC1A,CLIP1,CTNND1,DNM2,RAB5A,TUBB3
Resolution of Abasic Sites (AP sites)	0	0	0.118	MPG,PCNA,POLD1,POLD3
Role of Chondrocytes in Rheumatoid Arthritis Signaling Pathway	0		0.04	JUN,PRKAA1
Role of Hypercytokinemia/hyperchemokinemia in the Pathogenesis of Influenza	0		0.0833	MYD88
Role of IL-17A in Arthritis	0		0.103	ATF2,MAP2K2,PIK3R2
Role of IL-17F in Allergic Inflammatory Airway Diseases	0		0.1	ATF2,MAP2K2
Role of JAK1 and JAK3 in γc Cytokine Signaling	0		0.0909	HRAS,KRAS,PIK3R2
Role of JAK2 in Hormone-like Cytokine Signaling	0		0.118	CCND1,SIRPA
Role of NANOG in Mammalian Embryonic Stem Cell Pluripotency	0	0.447214	0.111	HRAS,KRAS,MAP2K2,PIK3R2,SMAD5,ZFP42
Role of NFAT in Regulation of the Immune Response	0	0.301511	0.1	ATF2,CABIN1,CALM1 (includes others),CSNK1E,HRAS,JUN,KRAS,MAP2K2,PIK3R2,PLCB1,PLCG2
Role of Osteoblasts in Rheumatoid Arthritis Signaling Pathway	0	0	0.0678	CSNK1E,CTSC,PIK3R2,SMAD5
Role of Osteoblasts, Osteoclasts and Chondrocytes in Rheumatoid Arthritis	0		0.0706	CALM1 (includes others),CSNK1E,GSN,JUN,PIK3R2,SMAD5
Role of PI3K/AKT Signaling in the Pathogenesis of Influenza	0		0.0938	CRK,MAP2K2,PIK3R2
Role of RIG1-like Receptors in Antiviral Innate Immunity	0		0.0435	TBK1
Role of Tissue Factor in Cancer	0	-1	0.0776	ELK1,HRAS,JUN,KRAS,MAP2K2,PDIA6,PIK3R2,PLCB1,PPP2R5C
Role of WNT/GSK-3β Signaling in the Pathogenesis of Influenza	0		0.0435	CSNK1E
Role of p14/p19ARF in Tumor Suppression	0		0.1	PIK3R2,TTF1
S Phase	0	1	0.0494	CCND1,CDCA5,PDS5B,PSMD9
SIRT1 negatively regulates rRNA expression	0		0.0909	H2BC14
STAT3 Pathway	0	2	0.0952	HRAS,KRAS,MAP2K2,MAP3K20
SUMOylation of transcription cofactors	0		0.0811	PHC1,PHC2,RNF2
Salvage Pathways of Pyrimidine Ribonucleotides	0	0	0.0923	MAP2K2,NME4,NME6,PLK1,PRKAA1,PRKCE
Semaphorin Neuronal Repulsive Signaling Pathway	0	-0.447214	0.0556	GUCY1B1,MAP2K2,PIK3R2,PLCG2,PRKAR2A
Semaphorin Signaling in Neurons	0		0.0233	RAC3
Semaphorin interactions	0		0.0638	HSP90AB1,MYH10,MYH14
Sensory processing of sound by inner hair cells of the cochlea	0		0.0857	MSN,RDX,SPTAN1
Serotonin Receptor Signaling	0	0.208514	0.117	ADCY9,ATF2,CALM1 (includes others),CAMK2B,CAMK2G,EIF4EBP1,GUCY1B1,HMOX1,HRAS,JUN,KRAS,MAP2K2,PIK3R2,PLCB1,PLCG2,PLCH1,PNPLA4,PRKAR2A,PRKCE,PRKCZ,RAC3,TEAD1,TGM2
Sertoli Cell-Sertoli Cell Junction Signaling	0	0.258199	0.113	ATF2,ELK1,HRAS,JUN,KRAS,LAMB1,LAMB2,LAMC1,MAP2K2,MAP3K2,MAP3K20,NECTIN3,PIK3R2,SPTAN1,TUBB3
Signaling by ALK	0		0.118	HDAC2,PIK3R2
Signaling by CSF1 (M-CSF) in myeloid cells	0		0.0952	KRAS,PLCG2
Signaling by CSF3 (G-CSF)	0		0.105	ELOC,KRAS
Signaling by EGFR	0	0	0.108	ADAM10,EPS15,HRAS,KRAS
Signaling by ERBB2	0		0.0811	HRAS,KRAS,PRKCE
Signaling by FGFR1	0		0.0833	HRAS,KRAS
Signaling by FGFR3	0		0.087	HRAS,KRAS
Signaling by FGFR4	0		0.0909	HRAS,KRAS
Signaling by Hippo	0		0.0625	AMOT
Signaling by Insulin receptor	0		0.0938	HRAS,KRAS,PIK3R2
Signaling by NOTCH4	0	-2	0.0656	ADAM10,APH1A,NCSTN,PSMD9
Signaling by NTRK2 (TRKB)	0		0.118	HRAS,KRAS
Signaling by PTK6	0	1	0.118	CCND1,CRK,HRAS,KRAS
Signaling by ROBO receptors	0	-0.377964	0.0778	CLASP2,ELOC,GPC1,LDB1,MYO9B,PRKAR2A,PSMD9
Signaling by Rho Family GTPases	0	-1.06904	0.108	ARPC1A,BAIAP2,CDC42EP3,CIT,CLIP1,ELK1,JUN,MAP2K2,MAP3K20,MSN,NEDD4,PIK3R2,PRKCZ,RAC3,RDX,SEPTIN6,WASF1
Signaling by TGF-beta Receptor Complex	0	0	0.108	NEDD8,PPP1CA,PRKCZ,USP15
Signaling by the B Cell Receptor (BCR)	0	0	0.069	AHCYL1,CALM1 (includes others),HRAS,KRAS,PLCG2,PSMD9
Sleep REM Signaling Pathway	0		0.0667	ATF2,PRKAR2A
Small Cell Lung Cancer Signaling	0		0.0923	CCND1,CYC1,HDAC2,HDAC9,PIK3R2,RXRB
Sonic Hedgehog Signaling	0		0.1	CCNB2,PRKAR2A
Sperm Motility	0	0	0.108	CALM1 (includes others),DSTYK,EPHA5,GUCY1B1,PLCB1,PLCG2,PLCH1,PNPLA4,PRKAR2A,PRKCE,PRKCZ,SLC12A2
Sphingolipid metabolism	0		0.0612	CERT1,HEXA,PSAP
Sulfur amino acid metabolism	0		0.111	MTR,MTRR
Superpathway of Citrulline Metabolism	0		0.111	GLS
Superpathway of Inositol Phosphate Compounds	0	-0.534522	0.109	INPP5A,ITPKC,PAWR,PIK3R2,PLCB1,PLCG2,PLCH1,PLPP6,PPP1CA,PPP1R14B,PPP1R14C,PPP2R5C,PPP5C,RNGTT,SIRPA,SYNJ1
Syndecan interactions	0		0.0476	COL5A1
Synthesis of DNA	0	0	0.0571	ANAPC11,ANAPC7,PCNA,POLD1,POLD3,PSMD9
T Cell Exhaustion Signaling Pathway	0	1	0.0811	HRAS,JUN,KRAS,PIK3R2,PLCG2,PPP2R5C
T Cell Receptor Signaling	0	-0.333333	0.107	ATF2,B2M,CALM1 (includes others),ELK1,HRAS,ICOSLG/LOC102723996,JUN,KRAS,MAP2K2,PIK3R2,PLCG2
T Helper Cell Differentiation	0		0.0909	ICOSLG/LOC102723996
TAK1-dependent IKK and NF-kappa-B activation	0		0.0333	USP14
TBC/RABGAPs	0		0.0857	RAB5A,RABEP1,TSC2
TCF dependent signaling in response to WNT	0	1	0.0769	ASH2L,CSNK1E,CSNK2A1,H2BC14,MEN1,PPP2R5C,PSMD9,RBBP5,TLE5
TCR signaling	0	0	0.0519	PDPK1,PIK3R2,PLCG2,PSMD9
TEC Kinase Signaling	0	0.816497	0.0714	FAS,PIK3R2,PLCG2,PRKCE,PRKCZ,RAC3,TNFRSF10B
TGF-β Signaling	0	1.34164	0.1	HRAS,JUN,KRAS,MAP2K2,SMAD5
TNF signaling	0	-1	0.1	MADD,RACK1,RBCK1,TBK1
TNFR1 Signaling	0	-1	0.114	CASP6,CASP7,JUN,MADD
TNFR2 non-canonical NF-kB pathway	0		0.0222	PSMD9
TP53 Regulates Transcription of Cell Cycle Genes	0	0	0.111	AURKA,BAX,PCNA,PRMT1
TREM1 Signaling	0		0.111	MYD88,PLCG2
TWEAK Signaling	0		0.0769	CASP6,CASP7
Telomere Maintenance	0	0.816497	0.115	CHTF18,DSCC1,H2BC14,PCNA,POLD1,POLD3
Thrombin Signaling	0	0	0.117	ADCY9,CAMK2B,CAMK2G,ELK1,GUCY1B1,HRAS,KRAS,MAP2K2,PDPK1,PIK3R2,PLCB1,PLCG2,PLCH1,PRKCE,PRKCZ,RAC3
Toll Like Receptor 3 (TLR3) Cascade	0		0.05	TBK1
Transcriptional Regulation by NPAS4	0		0.111	ARNT,TNRC6A
Transcriptional activity of SMAD2/SMAD3:SMAD4 heterotrimer	0	0	0.114	CDK9,MEN1,PPM1A,TRIM33
Transcriptional regulation by RUNX3	0	0.447214	0.0676	CBFB,CCND1,KRAS,PSMD9,TEAD1
Transcriptional regulation of white adipocyte differentiation	0	0	0.0702	MED12,MED27,SMARCD3,TBL1X
Translocation of SLC2A4 (GLUT4) to the plasma membrane	0	-1	0.0625	CALM1 (includes others),EXOC5,MYO5A,TUBB3
Transport of bile salts and organic acids, metal ions and amine compounds	0		0.0952	BSG,SLC39A14
Transport of vitamins, nucleosides, and related molecules	0		0.0588	ARL2
Tryptophan Degradation III (Eukaryotic)	0		0.0714	HADH
Tryptophan Degradation X (Mammalian, via Tryptamine)	0		0.0833	RDH14
Tumor Microenvironment Pathway	0	0.377964	0.106	CCND1,FAS,HRAS,JUN,KRAS,MAP2K2,PIK3R2
Type I Diabetes Mellitus Signaling	0		0.08	CYC1,FAS,HSPD1,MYD88
Type II Diabetes Mellitus Signaling	0	-0.447214	0.0685	PDPK1,PIK3R2,PRKAA1,PRKCE,PRKCZ
Unfolded protein response	0		0.0645	DNAJB11,HSP90B1,HSPA8,PDIA6
VEGF Signaling	0	1.34164	0.103	ARNT,ELAVL1,HRAS,KRAS,MAP2K2,PIK3R2,PLCG2
Valine Degradation I	0		0.111	BCAT1,HIBCH
WNT/Ca+ pathway	0	0	0.118	ATF2,PLCB1,PLCG2,PLCH1
WNT/β-catenin Signaling	0	1.13389	0.0941	APPL2,CCND1,CSNK1E,CSNK2A1,ILK,JUN,PPP2R5C,SOX11
Wound Healing Signaling Pathway	0	1.41421	0.103	CERT1,COL5A1,HRAS,JUN,KRAS,LAMB1,LAMC1,MAP2K2
XBP1(S) activates chaperone genes	0		0.0789	DNAJB11,EXTL3,PDIA6
iNOS Signaling	0		0.12	CALM1 (includes others),JUN,MYD88
nNOS Signaling in Skeletal Muscle Cells	0		0.0833	CALM1 (includes others)
p38 MAPK Signaling	0		0.06	ATF2,ELK1,FAS
p75 NTR receptor-mediated signalling	0	0.377964	0.109	AATF,APH1A,ARHGDIA,FGD4,HDAC2,MYD88,NCSTN
rRNA processing	0		0.0909	PRORP
tRNA Charging	0		0.0789	NARS1,RARS1,TARS3
trans-Golgi Network Vesicle Budding	0	-1.41421	0.113	CHMP2A,CLTB,DNM2,GOLGB1,HSPA8,NAPA,TFRC,VAMP8

## Sheet: Upstream Regulators
Upstream Regulators for My Projects->Andrea Gallio->2024-05-29_AndreaGallio 100424 - p<0.05->C v ZnP All
Analysis	ID	Upstream Regulator	Expr Log Ratio	Molecule Type	Predicted Activation State	Activation z-score	Notes	Bias Term	Bias-corrected z-score	p-value of overlap	Target molecules in dataset	Mechanistic Network
C v ZnP All		NELFA	-0.032	other						5.93e-06	BSG,CCNB2,MYBL2,POLR2B,POLR2C,POLR2E,POLR2J,POLR2L,TOP2A
C v ZnP All		NELFCD	0.162	other						5.93e-06	BSG,CCNB2,MYBL2,POLR2B,POLR2C,POLR2E,POLR2J,POLR2L,TOP2A
C v ZnP All		clofibrate		chemical drug		0.793		0.003	0.783	3.22e-05	ABCC4,ACAA1,ACADL,ACOT8,BAX,BSG,CCND1,CHEK1,DECR1,DECR2,FAS,GSTP1,HMGCR,HMOX1,NQO1
C v ZnP All		bardoxolone		chemical drug		-1.432		0.001	-1.437	4.17e-05	CCND1,GCLM,GSR,GSTA4,HMOX1,MDH2,NQO1,PCNA,RGPD4 (includes others),TXNRD1,UBE2H
C v ZnP All		arsenic trioxide		chemical drug		-1.961		0	-1.962	4.51e-05	ARL6IP1,ATP2C1,AURKA,BACH1,BAX,BCAT1,CASP7,CCND1,COX7A2,COX7A2L,CYC1,DHCR24,DNAJB11,DNMT1,ECD,FAIM,FAS,FDFT1,FECH,GCLM,GSR,HMGCR,HMGCS1,HMOX1,HRAS,HSP90AB1,HSP90B1,HSPA8,MADD,ME1,MSN,NDUFA4,NDUFA6,NDUFB7,NDUFS2,NQO1,PCNA,PDIA6,PIK3R2,PIR,POLD1,RAB18,SF3B1,SMNDC1,TFRC,TMOD1,TNFRSF10B,TP73,TXNRD1	AP1 (complex),E2F1,EGR1,RB1,arsenic trioxide
C v ZnP All		NELFE	-0.122	other						5.13e-05	BSG,CCNB2,MYBL2,POLR2B,POLR2C,POLR2E,POLR2J,POLR2L,TOP2A
C v ZnP All		C9orf72	-0.076	other	Inhibited	-2.121		-0.001	-2.119	6.69e-05	GLUL,NDC1,NUP133,NUP210,NUP50,NUP98,POM121/POM121C,TPR
C v ZnP All		HEMOGLOBIN (complex)		complex		-1.487		0.002	-1.492	6.84e-05	GCLM,HMOX1,ME1,NQO1,PIR,TFRC
C v ZnP All		cephaloridine		chemical drug		0.217		0.002	0.209	0.000115	ADAT1,ALAS1,ATAD1,CHEK1,DSCC1,DSG2,EXO1,GSTP1,HMOX1,MRPS36,NQO1,PEX13,PIR,TFRC,USE1
C v ZnP All		BNIP3L		other		0		-0.001	0.004	0.000199	ANK1,AURKA,CD47,CHEK1,CKAP2,EIF2AK1,GSN,HK2,MYBL2,NT5C3A,TFRC,TOP2A
C v ZnP All		BLVRA	-0.053	enzyme	Inhibited	-2		0.001	-2.003	0.00021	CERT1,HMOX1,JUN,TNFRSF10B
C v ZnP All		diquat		chemical toxicant	Inhibited	-2		0.003	-2.006	0.00021	GCLM,HMOX1,NQO1,TXNRD1
C v ZnP All		ZNF768	-0.081	other		0.707		0.002	0.701	0.000229	AURKA,CCNB2,CDC20,FAS,MYBL2,PCNA,PLK1,TOP2A
C v ZnP All		2,3-bis(4-hydroxyphenyl)-propionitrile		chemical reagent		-1.154		0.001	-1.158	0.000369	AIFM1,BAX,CCND1,FDFT1,HDAC2,HMGCS1,HMOX1,HSPD1,NQO1,PCNA
C v ZnP All		CBR-470-1		chemical drug	Inhibited	-2.425		0.003	-2.433	0.000414	GCLM,GSR,HMOX1,ME1,NQO1,TXNRD1
C v ZnP All		prostaglandin A2		chemical - endogenous non-mammalian		-1.106		0	-1.105	0.00043	CCND1,ELAVL1,HMOX1,PCNA,PTGES2
C v ZnP All		PPARA:RXRA Coactivator		complex		-1.658		0.003	-1.666	0.000578	ACADM,ALAS1,FDFT1,HMGCR,HMGCS1,ME1,TXNRD1
C v ZnP All		cigarette smoke		chemical toxicant		-0.599		0.001	-0.605	0.000769	CCND1,CKB,DNMT1,ELK1,FABP5,GCLM,GSR,GSTP1,HDAC2,HMOX1,JUN,MAP4K4,MYD88,NQO1,PDAP1,RPS6,SOD2,SPTAN1,TSC2,TXNRD1,XPC	AP1 (complex),AREG,EGR1,RB1,cigarette smoke
C v ZnP All		MAFK	-0.11	transcription regulator		-0.044		0.001	-0.048	0.000818	ABCC4,GCLM,GSTP1,HMOX1,NQO1,TXNRD1	AP1 (complex),MAFK
C v ZnP All		POM121/POM121C	0.152	other	Activated	2.433		0.002	2.428	0.000818	ANKRD46,NDC1,NUP133,NUP210,NUP50,TPR
C v ZnP All		sulforafan		chemical drug		-1.865		0.001	-1.87	0.000856	ATXN2,B2M,BAX,BECN1,CCND1,DNMT1,FAS,GCLM,GOLGA4,GSR,GSTA4,GSTP1,HMOX1,LAMC1,MICAL3,MICALL1,MRPL41,MYH10,MYO1E,NDUFAF1,NQO1,PAFAH1B3,PBRM1,PIR,TCF20,TEAD1,TKT,TNFRSF10B,TXNRD1,XRN2	AP1 (complex),sulforafan
C v ZnP All		ZAP70		kinase		0.302		0.003	0.292	0.000864	ALAS1,CSTF2,ETFA,FKBP5,NASP,PLCG2,PLEC,RBM3,SMPDL3B,SSR4,TAF15
C v ZnP All		N-propyl bromide		chemical reagent	Inhibited	-2		0.003	-2.006	0.000951	GCLM,GSR,HMOX1,NQO1
C v ZnP All		PRDX5	0.087	enzyme		-1		-0.003	-0.994	0.000951	AURKA,CHEK1,HMOX1,PLK1
C v ZnP All		kawain		chemical - endogenous non-mammalian		-1.982		-0.001	-1.981	0.000951	FAS,HMOX1,MYD88,SOD2
C v ZnP All		FH	-0.01	enzyme						0.00103	AATF,HMOX1,LDHA,NQO1,TKT
C v ZnP All		trichostatin A		chemical drug		0.065		0	0.062	0.00145	ABCC4,ACOT8,AMOT,ARL6IP1,ATG16L1,B2M,BAIAP2,BAX,BCAT1,BECN1,CCNB2,CCND1,CGREF1,CHEK1,CSTF2,CTPS1,CUX1,DDT,DDX3X,DHRS3,DNMT1,DSG2,EHMT2,EIF4B,FAS,FECH,FOXA1,FOXC1,GCLM,GLS,GSN,GSTP1,HDAC2,HDAC9,HEXA,HMGCR,HMGCS1,HMOX1,HOXA10,HOXB9,KIF5C,LAGE3,LIN28B,MAP2,MAP4,MAP4K4,ME1,MSN,MYH14,MYO9B,NQO1,NSD1,NSD3,PBX1,PCNA,PDLIM5,PKIB,PLCB1,PLK1,PMM2,RAC3,RAN,RECQL4,RETREG3,RTL8C,SETD1A,SETD7,SIRT2,SMARCC1,SOD…
C v ZnP All		1-chloro-2,4-dinitrobenzene		chemical drug		-1.091		0.002	-1.097	0.00147	GCLM,HMOX1,JUN,NQO1,SCARB1,TXNRD1
C v ZnP All		GTF2F2	0.009	transcription regulator						0.00147	CYC1,POLR2B,POLR2C,POLR2E,POLR2J,POLR2L
C v ZnP All		diallyl trisulfide		chemical - endogenous non-mammalian		-0.243		0	-0.244	0.00147	ABCC4,FAS,GSR,HMOX1,JUN,NQO1
C v ZnP All		NR0B1		ligand-dependent nuclear receptor		0.391		-0.003	0.397	0.00155	ESRRB,GCLM,GSR,MYBL2,NQO1,SCARB1,ZFP42
C v ZnP All		HTT	-0.066	transcription regulator		-1		0.001	-1.003	0.00172	ACADM,ADCY9,AHCYL1,ALDOA,ANTKMT,ARPP19,ATP2C1,B2M,BAIAP2,CAMK2B,CCND1,CIT,CKB,COX4I1,CSNK1E,CTTN,CYC1,DBNL,DGKZ,EEF1A1,ESRRB,FDFT1,GALNT16,GCLM,GLO1,GLUL,GPC1,GSN,GSR,HMGCR,HMGCS1,HOXB9,HRAS,HSP90AB1,HSPA8,HSPD1,JUN,LDHA,MAP2,MDH2,MEIS2,NDUFS7,NEDD8,NRF1,PCCA,PCNA,PDE8A,PISD,PLCB1,PPP5C,PSAP,RBP4,RPS29,SETD7,SGTB,SIRPA,SIRT2,SLC12A2,SOD2,SPTAN1,STXBP1,TFRC,TGM2,UBE2H,VAMP3,ZNF706
C v ZnP All		3-hydroxybutyric acid		chemical - endogenous mammalian						0.00175	HMOX1,LDHA,MPC2
C v ZnP All		CYP (family)		group						0.00175	GCLM,HMOX1,NQO1	AP1 (complex),CYP (family),benzo(a)pyrene
C v ZnP All		ticrynafen		chemical drug						0.00175	GCLM,HMOX1,NQO1
C v ZnP All		miR-3648 (miRNAs w/seed GCCGCGG)		mature microrna		0.081		-0.003	0.093	0.00185	ANTKMT,B3GALT6,BRD3,CCND1,CHTF18,DGKZ,DNM2,DNMT1,JUN,KIF13B,MEPCE,PHC2,PIK3R2,SSBP4,XRCC3,ZNF768
C v ZnP All		arsenite		chemical toxicant		-1.255		0.001	-1.258	0.00202	ATXN2,CCND1,GCLM,GPC1,GSTP1,HDAC2,HMOX1,JUN,NQO1,PLCB1,PTGES2,PTPRG,TAF15,TXNRD1,WWOX
C v ZnP All		U0126		chemical drug		1.027		-0.002	1.035	0.00215	BAX,BECN1,CCND1,CCNL1,CDC42EP3,DAB2,DBNDD1,EEF1A1,EIF4EBP1,FKBP5,GSN,GSTA4,HMGCR,HMOX1,HSP90AB1,ITPKC,JUN,LAMB1,MACF1,MCU,ME1,MRPL22,MRPS12,MRPS14,NDUFAB1,PABPC1,PAWR,PHC2,RPS6,SIRPA,SIRT2,SOD2,TAP2,TGM2,TOM1,TPM1,TPM3,ZIC2,ZWINT	AP1 (complex),EGR1,HTT,L-glutamic acid,RB1,U0126,VAV1
C v ZnP All		RRP1B	0.095	transcription regulator						0.00219	AURKA,CASP7,CCNB2,CCND1,CDC20,CHEK1,EIF4B,ESPL1,EXO1,HSP90AB1,NUP210,PCNA,PLK1,POLD1,RPL14,RPL37A,RPL6,TOP2A,TOPBP1
C v ZnP All		L-glutamic acid		chemical - endogenous mammalian		-1.566		0.002	-1.573	0.00245	B2M,BAG3,BAX,CCND1,CETN2,DHCR24,FDFT1,HEXA,HMGCR,HMGCS1,JUN,MAP2,PCNA,TAP2,TSC2	HTT,L-glutamic acid
C v ZnP All		ellagic acid		chemical - endogenous non-mammalian		-1.109		0	-1.11	0.00245	AIFM1,BAX,HMOX1,NQO1,NRF1,SCARB1
C v ZnP All		GSTP1	-1.028	enzyme		1.412		-0.001	1.413	0.00248	CA8,DGLUCY,FKBP5,GLS,GSTP1,HMOX1,JUN,MTRR,NQO1,PTPRG,SETD7,SMG8	AP1 (complex),GSTP1,benzo(a)pyrene
C v ZnP All		CAPN3		peptidase		-1		0.002	-1.004	0.00258	GCLM,HMOX1,SELENOS,SOD2
C v ZnP All		PSMD14	0.114	peptidase						0.00258	CCND1,MEN1,PKIB,PLK1
C v ZnP All		SCP2	-0.181	transporter		1.134		-0.002	1.138	0.00258	ACAA1,BSG,HMGCR,SCARB1
C v ZnP All		acetaminophen		chemical drug		0.35		0.001	0.347	0.00263	ABCC4,ACADM,ACOT8,CCND1,CSNK2A1,FAS,FECH,GCLM,GLS,GLUL,GSR,GSTP1,HMGCR,HMGCS1,HMOX1,HSPD1,JUN,ME1,NQO1,PCNA,TKT,TXNRD1
C v ZnP All		benzo(a)pyrene		chemical toxicant		-1.767		0.001	-1.771	0.00286	ACIN1,ARHGDIA,BAX,CAMLG,COMT,GCLM,GPC1,GSTP1,HDAC2,HK2,HMOX1,HRAS,JUN,LDB1,MAP3K2,ME1,NQO1,PCNA,PLCB1,PTPRG,TKT,TXNRD1,UBL7,XPC,ZWINT	AP1 (complex),benzo(a)pyrene
C v ZnP All		luteolin		chemical drug		0.046		-0.001	0.048	0.00322	BAX,CCND1,FAS,GCLM,HMOX1,JUN,PPP1R13L,SOD2,TNFRSF10B	AP1 (complex),HTT,L-glutamic acid,luteolin
C v ZnP All		sodium arsenite		chemical drug		-1.698		0.001	-1.702	0.00325	ALDOA,BAX,CCND1,FKBP5,GCLM,HK2,HMOX1,JUN,NQO1,TKT,TNFRSF10B	AP1 (complex),EGR1,RB1,sodium arsenite
C v ZnP All		HFE		transmembrane receptor		-1.32		0.001	-1.324	0.00331	B2M,HMGCR,HMGCS1,HSP90AB1,HSP90B1,HSPA8,HSPD1,SELENOS,SLC39A14,TFRC
C v ZnP All		hemin		chemical - endogenous mammalian		-0.773		0.001	-0.776	0.00331	CCND1,FXN,GSTP1,GUCY1B1,HDAC9,HEBP1,HMOX1,HSP90AB1,JUN,NQO1
C v ZnP All		thioctic acid		chemical drug		1.039		0	1.038	0.00331	AASDHPPT,AASS,BAX,BECN1,GSTP1,HMOX1,JUN,NDUFAB1,NQO1,SOD2	AP1 (complex),thioctic acid
C v ZnP All		imatinib		chemical drug		-1.321		-0.001	-1.315	0.00333	ARL6IP1,ATP2C1,AURKA,BAX,BCAT1,CASP7,CCND1,CHEK1,COX7A2,COX7A2L,CYC1,DAB2,DNAJB11,ECD,EIF4B,ESPL1,FAIM,FECH,HDAC2,HMOX1,HRAS,HSP90AB1,HSP90B1,HSPA8,MADD,NDUFA4,NDUFA6,NDUFB7,NDUFS2,NQO1,PCNA,PDIA6,PIK3R2,PLK1,POLD1,PPP2R5C,RAB18,SF3B1,SMNDC1,TFRC,TMOD1,TNFRSF10B
C v ZnP All		interferon alfacon-1		biologic drug		0.378		-0.002	0.383	0.00347	CALM1 (includes others),ELAVL1,PBX1,PCNT,RO60,SSR4,STK17B
C v ZnP All		phosphate		chemical - endogenous mammalian	Inhibited	-2.301		0.001	-2.305	0.00351	ADK,ATM,CIT,COL5A1,CYC1,DECR2,ECSIT,HK2,HMOX1,LDHA,NQO1,PCCA,PCNA,PLEC,XRN2
C v ZnP All		decitabine		chemical drug		-0.319		0	-0.322	0.00375	ABCC4,AMOT,B2M,BAIAP2,BAX,BCAT1,CCND1,CD47,CGREF1,COMT,CUX1,DDX3X,DHRS3,DNMT1,DSG2,EEF1A1,EEF1B2,EHMT2,EIF4B,EPHA5,FAS,FAT4,FECH,FLG,FOXA1,FOXC1,GSN,GSTP1,HK2,HOXA10,HOXB9,ICOSLG/LOC102723996,INPP5A,KIF5C,LIN28B,LXN,MAP2,MAP4K4,MSL3,MSN,MYO9B,NQO1,NSD1,NSD3,PABPC1,PAWR,PCNA,PDLIM5,PLCB1,PLK1,PTPRG,RAN,RETREG3,RPL26,RPL4,RPS6,RTL8C,SCARB1,SETD1A,SETD7,SH3PXD2A,SIRPA,SLC19A1,SPTAN1,STXBP1,TAP2,TFRC…
C v ZnP All		E2F5		transcription regulator						0.00377	BAX,BECN1,CASP6,MYBL2,PCNA
C v ZnP All		NSD3	-0.064	transcription regulator		0.555		0.001	0.552	0.00377	ADAM9,CCND1,CKB,RAB11FIP1,SCAND1
C v ZnP All		SUB1	-0.26	transcription regulator		0.277		0.002	0.274	0.00377	BAX,CAMK2B,CCND1,NDUFAB1,NDUFB9
C v ZnP All		CL 316243		chemical drug		-1.062		0.003	-1.068	0.00386	ACADL,ACADM,CKB,COX4I1,GCLM,NQO1
C v ZnP All		MAFG		transcription regulator		0.372		0.001	0.369	0.00386	ABCC4,GCLM,GSTP1,HMOX1,NQO1,TXNRD1
C v ZnP All		VHL	-0.32	transcription regulator		-1.17		-0.001	-1.168	0.00397	AHCYL1,ARPC1A,AURKA,CCND1,DAB2,DECR1,GLO1,HK2,HMOX1,INSIG2,LDHA,PCNA,PISD,POLRMT,PPIL1,QPRT,RPS6,SOD2,TFRC
C v ZnP All		EGR1		transcription regulator		-1.172		0.002	-1.179	0.00449	BAIAP2,BAX,CASP6,CASP7,CCND1,CDC20,EIF4EBP1,ELK1,FAS,HMGCR,HMOX1,JUN,ME1,SLC12A2,SLC4A2,SOD2,TP73	E2F1,EGR1,RB1
C v ZnP All		IACS-010759		chemical drug	Inhibited	-2.596		0	-2.597	0.00493	AIMP2,GLS,MAP2,NOP56,RPL14,RPL37A,TUBB3
C v ZnP All		ezetimibe		chemical drug		-1.976		0.001	-1.978	0.00493	ACADL,ACADM,FAS,FDFT1,HMGCR,HMGCS1,HMOX1
C v ZnP All		imipramine blue		chemical drug		-1.283		-0.003	-1.276	0.00493	AURKA,CCND1,EXO1,PCNA,PLK1,SOD2,XRCC3
C v ZnP All		CD40		transmembrane receptor	Activated	2.02		0.003	2.006	0.00523	AIMP2,BAX,BECN1,CCND1,COX6C,COX7A2,CYC1,FAIM,FAS,GLS,HK2,HSP90B1,HSPD1,ICOSLG/LOC102723996,JUN,LDHA,MYBBP1A,NDUFA4,NDUFA6,NDUFAB1,NDUFB7,NDUFB9,SLC19A1,SLC1A5,TAP2,TBRG4,WDR43	AP1 (complex),CD40
C v ZnP All		E2F1		transcription regulator		0.53		0.002	0.52	0.00532	ACADL,ADK,ATM,AURKA,BAX,BCS1L,BECN1,CALM1 (includes others),CASP6,CASP7,CCNB2,CCND1,CD2AP,CDC20,CHEK1,CKB,COX4I1,DDAH2,DNMT1,FAS,GPS2,HSP90B1,HSPA8,HSPD1,IDH3A,ILK,JMY,JPT1,KRAS,MYBL2,NEDD8,NSUN2,PAWR,PCNA,PHC1,POLD1,PRPSAP1,RAN,SMARCA5,SMARCC1,SMARCC2,SMARCD1,SNRPC,SOD2,STK17B,TAP2,TOP2A,TOPBP1,TP73,TXNRD1,UHRF1,VRK1,WWOX,XPC	E2F1,EGR1,RB1
C v ZnP All		POMC		other		-1.683		0.001	-1.687	0.00537	ADCY9,FLG,GSTP1,HMOX1,JUN,NHERF2,PCNA,SCARB1,SOD2,USP15	AP1 (complex),POMC
C v ZnP All		BCL2L1		other		-1.414		0.001	-1.416	0.00542	AIFM1,BAX,FAS,GSR,MAP2,NQO1,TNFRSF10B,TUBB3
C v ZnP All		Bay 11-7082		chemical - kinase inhibitor		0.254		-0.002	0.26	0.00542	BECN1,CCND1,ELAVL1,HMOX1,ICOSLG/LOC102723996,NEDD4,PRMT5,SOD2	AP1 (complex),Bay 11-7082
C v ZnP All		corticosteroid		chemical drug						0.00542	CALM1 (includes others),ELAVL1,FKBP5,PBX1,PCNT,RO60,SSR4,STK17B
C v ZnP All		SLC27A2	0.034	transporter		0.99		-0.003	0.999	0.00552	ACAA1,ACADL,ACADM,ACOT8,CRAT,DECR1,DECR2,HMGCL,ME1
C v ZnP All		mono-(2-ethylhexyl)phthalate		chemical toxicant		1.666		0.003	1.654	0.00563	ACADL,ACADM,ATF2,BAX,COX4I1,COX7A2,CYC1,FAS,HADH,HK2,IDH3A,KIF5B,MDH2,NDUFB9,NDUFS2,NDUFS7,NDUFV1,PTRH2,SUCLG1,SUCLG2,TKT,WDR43
C v ZnP All		AP1 (complex)		complex		-0.652		0.002	-0.658	0.00574	BECN1,CALM1 (includes others),CCND1,DNMT1,FAS,GSTP1,HMOX1,HSP90B1,JUN,NQO1,PEX13,UFD1
C v ZnP All		CLPP	0.041	peptidase		0.081		-0.003	0.093	0.00595	ACADL,ACADM,ALAS1,ALDOA,BAX,CRAT,CYC1,DECR1,ETFA,HADH,HSPD1,IDH3A,MDH2,SOD2,SUCLG1,TKT
C v ZnP All		15-deoxy-delta-12,14 -PGJ 2		chemical - endogenous mammalian	Inhibited	-2.712		0	-2.714	0.00602	BAX,BECN1,CCND1,GAL,GCLM,GSN,GSR,GSTP1,HMOX1,JUN,LAMB1,NQO1,PTGES2,SCARB1,TUBB3,TXNRD1,ZFP42	15-deoxy-delta-12,14 -PGJ 2,AP1 (complex),EGR1,RB1
C v ZnP All		GTF2F1	-0.029	transcription regulator						0.00624	POLR2B,POLR2C,POLR2E,POLR2J,POLR2L
C v ZnP All		HDAC5	-0.176	transcription regulator		0		-0.001	0.002	0.00626	ACADL,ACADM,AURKA,BAX,HK2,HMGCL,HMGCR,JUN,NEDD4,RBBP6,TUBB3
C v ZnP All		1-palmitoyl-2-arachidonyl-sn-glycero-3-phosphorylcholine		chemical - endogenous mammalian						0.00637	GCLM,HMOX1,NQO1
C v ZnP All		CD86		transmembrane receptor						0.00637	FAS,HOMER2,ICOSLG/LOC102723996
C v ZnP All		DEETGE-CAL-Tat		chemical reagent						0.00637	HMOX1,NQO1,SOD2
C v ZnP All		KLB		enzyme						0.00637	CCND1,HMGCR,HMGCS1
C v ZnP All		NCX-4040		chemical drug						0.00637	GCLM,GSTP1,NQO1
C v ZnP All		isoacteoside		chemical - endogenous non-mammalian						0.00637	GCLM,HMOX1,NQO1
C v ZnP All		mesalamine		chemical drug						0.00637	HMOX1,SOD2,TPM3
C v ZnP All		miR-519a-3p (and other miRNAs w/seed AAGUGCA)		mature microrna						0.00637	ELAVL1,PRKAA1,ULBP2
C v ZnP All		trans-stilbene oxide		chemical reagent						0.00637	GSTP1,HMOX1,NQO1
C v ZnP All		RBL2		other		-0.555		-0.003	-0.547	0.00679	AURKA,CASP6,CCNB2,CCND1,DNMT1,ELK1,FAS,HADH,MYBL2,PCNA,PLK1,POLD1,TP73,XPC,XRCC3	E2F1,E2F5,RB1,RBL2
C v ZnP All		RARG		ligand-dependent nuclear receptor		1.109		0.001	1.107	0.0068	DHRS3,FOXC1,HOXA10,JUN,LAMB1,ZFP42,ZNF703
C v ZnP All		AREG		growth factor		1.249		0.002	1.244	0.00693	BSG,CCNB2,CCND1,CDC20,CDCA8,ELK1,IQGAP3,JUN,MYBL2,PLK1,TOP2A,TXNRD1	AREG,EGR1,RB1
C v ZnP All		IDH2	0.029	enzyme						0.00706	CCND1,CTPS1,JUN,LDHA,NDUFA4,RACK1,RAN,TAP2,TKT
C v ZnP All		phenethyl isothiocyanate		chemical drug						0.0079	BAX,CCND1,CRK,CTTN,FTSJ3,GCLM,GOLGA7,MAP2,PCNA,PLS3,RBBP6,TTC1,TXNRD1,UBE3D,USP14
C v ZnP All		PPOX	-0.176	enzyme		1.408		0.001	1.406	0.00832	ALAS1,CCDC32,CDC20,COX6C,CYC1,NDUFA4
C v ZnP All		nafenopin		chemical drug						0.00832	CCND1,CDC20,DECR1,HSP90AB1,HSP90B1,TAP2
C v ZnP All		RB1	0.059	transcription regulator		1.842		0.001	1.839	0.009	ADAM10,APPL2,ATF2,BAX,BECN1,CASP6,CASP7,CCND1,CCNL1,CDCA5,CDCA7L,CERT1,COA3,COL5A1,COQ5,COX14,COX4I1,COX7A2,DNMT1,FAS,GPRC5A,GPS2,GPT2,HRAS,JUN,LAMC1,MCMBP,MECR,MRPL55,MSN,MSTO1,MYBL2,NDUFA4,NDUFA6,NDUFS2,NDUFS7,NDUFV1,NRF1,P2RY14,PCNA,PLK1,POLD3,PPFIBP1,RECQL4,SMARCA5,SOD2,TOMM7,TOPBP1,TP73,VRK1	E2F1,E2F5,EGR1,RB1,RBL2
C v ZnP All		dimethylnitrosamine		chemical toxicant		1.158		0.002	1.153	0.00916	BECN1,HMOX1,NQO1,PCNA,PRKCZ,SOD2,TGM2
C v ZnP All		MED30		transcription regulator						0.00965	NDUFB7,NDUFS2,NDUFS7,NDUFV1,SOD2
C v ZnP All		TP53COR1		other		0.277		0.003	0.271	0.00965	BAX,FAS,SOD2,TNFRSF10B,TOP2A
C v ZnP All		4-octyl itaconate		chemical reagent		-1.969		0.002	-1.974	0.00986	GCLM,GSR,HMOX1,NQO1
C v ZnP All		CTNNBIP1		other		0.775		-0.002	0.779	0.00986	CCND1,HMGCR,HMGCS1,TUBB3
C v ZnP All		VANGL1	0.086	other		0.035		0.002	0.03	0.00986	CCND1,HK2,JUN,LDHA
C v ZnP All		VAV1		transcription regulator						0.00986	BAX,CCND1,ELK1,JUN	AP1 (complex),VAV1
C v ZnP All		bendamustine		chemical drug	Inhibited	-2		0	-2	0.00986	AURKA,BAX,EXO1,PLK1
C v ZnP All		diosgenin		chemical - endogenous non-mammalian		-1.98		0.001	-1.981	0.00986	BAX,CCND1,HMGCR,HMGCS1
C v ZnP All		mitomycin C		chemical drug		-0.971		0.002	-0.979	0.0099	BAX,CCNB2,CCND1,FAS,JUN,NQO1,PCNA,PHPT1,PPM1D,PRKCE,TNFRSF10B,XPC
C v ZnP All		rebemadlin		chemical reagent		-0.5		0	-0.501	0.0102	ARVCF,BAX,CCNB2,CCND1,FAS,HSP90AB1,HSP90B1,HSPA8,HSPD1,PIK3R2,PLK1,PPM1D,PTPRG,RPS6,TNFRSF10B,TSC2,UHRF1,ZMAT2
C v ZnP All		POU5F1		transcription regulator		0.295		0.001	0.29	0.0114	ASH2L,BAG3,BAX,CASP6,CASP7,CCND1,CHEK1,DNMT1,ECSIT,ESRRB,FAS,FOXA1,HEXA,HK2,LDHA,MTF2,MYBL2,NPC2,PDHX,PHC1,PSAP,SIRPA,TEAD1,TNFRSF10B,TP73,TWSG1,TXNRD1,WLS,ZFP42,ZIC2
C v ZnP All		CD3 (complex)		complex		0.905		0.002	0.89	0.0114	AHCYL1,ALAS1,ATF2,ATM,BECN1,BRK1,CALM1 (includes others),CASP6,CCND1,CLIP1,COX6C,CSTF2,CYC1,DDT,DDX19A,EIF4A3,FAS,GOLGB1,GPRC5A,GUCY1B1,HDAC2,HOMER2,HSP90B1,HSPA8,ITCH,JUN,KATNA1,MDH2,NASP,NFX1,NME4,PAFAH1B3,PCBP2,PCNA,PLEC,POLR2B,POLR2C,PSAP,PTP4A2,RARS1,RBM3,RPL6,SMPDL3B,SNRPC,TAF15,TFRC,TGM2,TOM1L1,TOP2A,TP73,TTF1,TXNRD1
C v ZnP All		WR 1065		chemical drug		-0.816		0.003	-0.824	0.0116	BAX,FAS,GSR,NEDD8,TNFRSF10B,XPC
C v ZnP All		BRD2	0.079	kinase						0.0118	CD47,CRBN,HMOX1,LIN28B,NQO1,PAWR,PKIB,RAB24
C v ZnP All		sodium bisulfide		chemical reagent		-0.86		0	-0.861	0.0118	BAX,FAS,HMOX1,HSP90AB1,LAMC1,NQO1,SOD2,TXNRD1
C v ZnP All		LCN2		transporter		-0.983		0.002	-0.988	0.0124	BAX,CKAP2,CORO1C,FAS,HMOX1,MSN,NDE1,RBP4,SOD2,TFRC
C v ZnP All		ARVib-31		chemical reagent		-0.905		-0.003	-0.895	0.0133	CCND1,CDCA5,DHDDS,ESPL1,FKBP5,KIF15,KIF2C,PATZ1,PLK1,ZMIZ1,ZWINT
C v ZnP All		ARVib-7		chemical reagent		-0.905		-0.003	-0.895	0.0133	CCND1,CDCA5,DHDDS,ESPL1,FKBP5,KIF15,KIF2C,PATZ1,PLK1,ZMIZ1,ZWINT
C v ZnP All		ursolic acid		chemical drug		0.084		-0.001	0.088	0.0133	ATG16L1,BAX,CASP7,CCND1,EIF4EBP1,HK2,HMGCR,HMGCS1,NARS1,SOD2,TNFRSF10B
C v ZnP All		nitric oxide		chemical - endogenous mammalian		-1.219		0.001	-1.222	0.0139	BAX,CASP7,CCND1,FAS,GCLM,GSTA4,GSTP1,HMOX1,HSP90AB1,JUN,NQO1,PPM1D,SMARCC1,TFRC,TXNRD1
C v ZnP All		SIRT1	-0.079	transcription regulator		-0.579		-0.001	-0.575	0.014	ACADL,ACADM,ADAR,BAX,BCLAF1,BECN1,CCNB2,CCND1,COX4I1,DDAH2,FAS,GPAT4,HK2,HMGCR,HMOX1,KIF13B,KIF1A,KIF5C,KMT2B,LAMB1,LDHA,MADD,MED27,NRF1,PCNA,PHKB,POLR1A,SOD2,TGM2,TNFRSF10B,TP73,TSC2,XPC
C v ZnP All		beta-naphthoflavone		chemical toxicant						0.0141	BAX,GCLM,GSTP1,ME1,NQO1
C v ZnP All		methyl-beta-cyclodextrin		chemical drug		-0.447		0	-0.448	0.0141	CCND1,FDFT1,HMGCR,SCARB1,ZFP42
C v ZnP All		trans-cinnamaldehyde		chemical drug		-1.941		0	-1.942	0.0141	CDC20,FAS,GSR,HMOX1,TXNRD1
C v ZnP All		LDL (complex)		complex		-1.457		0.002	-1.464	0.0144	AKAP1,BAX,CAMK2B,CASP6,CASP7,CCND1,DHCR24,DNMT1,FAS,FDFT1,GCLM,GSR,HK2,HMGCR,HMOX1,HSP90B1,JUN,LDHA,NPC2,NQO1,OSBPL6,PCNA,RABEP1,SCARB1,SOD2,TXNRD1
C v ZnP All		2-(p-hydroxyanilino)-4-(p-chlorophenyl) thiazole		chemical drug						0.0145	GCLM,HMOX1,NQO1
C v ZnP All		ANG		enzyme						0.0145	BAX,GCLM,NQO1
C v ZnP All		CD53		other						0.0145	BAX,DHX32,GLS
C v ZnP All		CH25H		enzyme						0.0145	FDFT1,HMGCR,HMGCS1
C v ZnP All		DAB2	-0.215	other						0.0145	CCND1,DAB2,HMGCR
C v ZnP All		FBXL5		enzyme						0.0145	HMOX1,NQO1,TFRC
C v ZnP All		GSK2837808A		chemical reagent						0.0145	HK2,LDHA,SLC1A5
C v ZnP All		PNPLA8	-0.074	enzyme						0.0145	HMOX1,HSP90B1,NQO1
C v ZnP All		RNF31	0.142	enzyme						0.0145	AURKA,CCND1,SCARB1
C v ZnP All		SLC7A11-AS1		other						0.0145	CCND1,GCLM,JUN
C v ZnP All		SLC9A3		ion channel						0.0145	B2M,CCND1,TAP2
C v ZnP All		YBX3	-0.039	transcription regulator						0.0145	CCND1,JUN,PCNA
C v ZnP All		carnosine		chemical - endogenous mammalian						0.0145	AIFM1,BAX,HMGCR
C v ZnP All		coal tar		chemical drug						0.0145	GSTP1,HMOX1,NQO1
C v ZnP All		methoxychlor		chemical toxicant						0.0145	BAX,HSP90AB1,HSP90B1
C v ZnP All		nitroglycerin		chemical drug						0.0145	ADAM10,HMOX1,TP73
C v ZnP All		rh-endostatin		chemical drug						0.0145	BECN1,FAS,JUN
C v ZnP All		risedronic acid		chemical drug						0.0145	HMGCR,HSPA8,HSPD1
C v ZnP All		salvianolic acid B		chemical - endogenous non-mammalian						0.0145	HSP90B1,NQO1,SCARB1
C v ZnP All		temsirolimus		chemical drug						0.0145	CCND1,HK2,LDHA
C v ZnP All		1,2,3,4,6,7,8-heptachlorodibenzo-p-dioxin		chemical toxicant						0.0145	COMT,DNMT1
C v ZnP All		1,2,3,4,6,7,8-heptachlorodibenzofuran		chemical toxicant						0.0145	COMT,DNMT1
C v ZnP All		1,2,3,4,7,8-hexachlorodibenzo-p-dioxin		chemical toxicant						0.0145	COMT,DNMT1
C v ZnP All		1,2,3,4,7,8-hexachlorodibenzofuran		chemical toxicant						0.0145	COMT,DNMT1
C v ZnP All		1,2,3,6,7,8-hexachlorodibenzofuran		chemical toxicant						0.0145	COMT,DNMT1
C v ZnP All		1,2,3,7,8,9-hexachlorodibenzo-p-dioxin		chemical toxicant						0.0145	COMT,DNMT1
C v ZnP All		1,2,3,7,8-pentachlorodibenzo-p-dioxin		chemical toxicant						0.0145	COMT,DNMT1
C v ZnP All		2,3,4,6,7,8-hexachlorodibenzofuran		chemical toxicant						0.0145	COMT,DNMT1
C v ZnP All		2,3,7,8-tetrachlorodibenzofuran		chemical toxicant						0.0145	COMT,DNMT1
C v ZnP All		3,4,3',4'-tetrachlorobiphenyl		chemical toxicant						0.0145	COMT,DNMT1
C v ZnP All		3,4,5,3',4',5'-hexachlorobiphenyl		chemical toxicant						0.0145	COMT,DNMT1
C v ZnP All		4-methylcatechol		chemical - endogenous mammalian						0.0145	HMOX1,JUN
C v ZnP All		4-methylene-2-octyl-5-oxotetrahydrofuran-3-carboxylic acid		chemical reagent						0.0145	HMOX1,NQO1
C v ZnP All		AKAP1	0.085	other						0.0145	BAX,HMOX1
C v ZnP All		DSTYK	-0.371	kinase						0.0145	CCND1,LDHA
C v ZnP All		ESR1/ESTROGEN DIMER (complex)		complex						0.0145	FOXA1,NRF1
C v ZnP All		FBXO31		enzyme						0.0145	CCND1,FBXL20
C v ZnP All		GCLM	-0.391	enzyme						0.0145	GCLM,JUN
C v ZnP All		GIMAP1-GIMAP5		other						0.0145	HSP90B1,HSPD1
C v ZnP All		Hif		complex						0.0145	CKB,LDHA
C v ZnP All		ITSN1	-0.035	other						0.0145	ELK1,HRAS
C v ZnP All		JPT2	0.087	other						0.0145	CCND1,PLK1
C v ZnP All		KLHL2		other						0.0145	CCND1,JUN
C v ZnP All		MAPK15		kinase						0.0145	JUN,PCNA
C v ZnP All		MAT2B	-0.165	enzyme						0.0145	CCND1,HMOX1
C v ZnP All		NHERF2	0.243	transporter						0.0145	CCND1,SCARB1
C v ZnP All		PES1	0.057	other						0.0145	CCND1,HMOX1
C v ZnP All		PON1		phosphatase						0.0145	HMOX1,SCARB1
C v ZnP All		RNF144B		enzyme						0.0145	BAX,TP73
C v ZnP All		S-equol		chemical drug						0.0145	HMOX1,NQO1
C v ZnP All		SSH1		phosphatase						0.0145	HMOX1,NQO1
C v ZnP All		TAOK2	-0.029	kinase						0.0145	GSTP1,SOD2
C v ZnP All		Tunar		other						0.0145	GSR,TXNRD1
C v ZnP All		alpha-naphthoflavone		chemical reagent						0.0145	BAX,FAS
C v ZnP All		carboxyamido-triazole		chemical drug						0.0145	BAG3,CCND1
C v ZnP All		chlorpyrifos		chemical toxicant						0.0145	GAL,HMOX1
C v ZnP All		coumarin		chemical drug						0.0145	GSTP1,NQO1
C v ZnP All		coumestrol		chemical toxicant						0.0145	HSP90AB1,HSP90B1
C v ZnP All		exemestane		chemical drug						0.0145	HMOX1,NQO1
C v ZnP All		heat-not-burn cigarette smoke extract		chemical toxicant						0.0145	HMOX1,NQO1
C v ZnP All		inostamycin		chemical reagent						0.0145	CCND1,TNFRSF10B
C v ZnP All		manidipine		chemical drug						0.0145	HMGCR,JUN
C v ZnP All		methylpiperidinyl-3b-hydroxycholenamide		chemical reagent						0.0145	DHCR24,HMGCR
C v ZnP All		norcantharidin		chemical reagent						0.0145	PCNA,SOD2
C v ZnP All		octachlorodibenzo-4-dioxin		chemical toxicant						0.0145	COMT,DNMT1
C v ZnP All		octachlorodibenzofuran		chemical toxicant						0.0145	COMT,DNMT1
C v ZnP All		qing-fei-pai-du decoction		chemical drug						0.0145	ATF2,USP14
C v ZnP All		sphingosylphosphocholine		chemical - endogenous mammalian						0.0145	JUN,TGM2
C v ZnP All		trifluoperazine		chemical drug						0.0145	ELK1,PCNA
C v ZnP All		TROPOMYOSIN (family)		group						0.0145	TPM1,TPM3
C v ZnP All		verticillin A		chemical reagent						0.0145	FAS,TNFRSF10B
C v ZnP All		vistusertib		chemical drug						0.0145	HMOX1,MYD88
C v ZnP All		RELA	0.025	transcription regulator		-0.432		0.002	-0.44	0.0148	ARFGAP3,B2M,BAX,BECN1,CCND1,CERT1,CTTN,DNMT1,DOCK8,FAS,HMOX1,HSP90B1,ITCH,JUN,L3MBTL2,PBRM1,PLK1,PPM1D,PTGES2,PTP4A2,RNF2,SOD2,STK17B,TAP2,TGM2,TMSB10/TMSB4X,TNFRSF10B,TP73,TUBB3,UBE2H,VHL
C v ZnP All		PDGF-BB		complex		-1.982		0.001	-1.987	0.0152	CALM1 (includes others),CCND1,CCNL1,CERT1,COL5A1,DAB2,DBNDD1,DNMT1,ELAVL1,GLUL,GUCY1B1,HMGCR,HMGCS1,HMOX1,HOMER2,HRAS,JUN,KRAS,LAMB2,MAP2,MYBL2,PAWR,PCNA,PLCG2,RACK1,RPS6,SOD2,TGM2
C v ZnP All		FAM117B	-0.078	other	Inhibited	-2.646		0.003	-2.654	0.0156	GCLM,GSR,GSTA4,HMOX1,ME1,NQO1,SOD2
C v ZnP All		Il3		cytokine		0		0	-0.001	0.0156	ADAM10,ARNT,FAS,HRAS,PRKCE,RO60,RPS6
C v ZnP All		TRPM2		ion channel		-0.64		0.001	-0.641	0.0156	BECN1,CASP7,COX4I1,LDHA,SOD2,VHL
C v ZnP All		ATM	0.177	kinase		1.11		0.002	1.106	0.0157	ATM,BAX,CCND1,CHEK1,FAS,HMOX1,HSP90AB1,JUN,PCNA,TGM2,TNFRSF10B
C v ZnP All		3-deoxy-2-octulosonic acid(2)-lipid A		chemical - endogenous non-mammalian		0.577		-0.001	0.58	0.0161	DHCR24,FDFT1,HMGCR,HMGCS1
C v ZnP All		MAFF		transcription regulator		-1		0.003	-1.006	0.0161	ABCC4,GSTP1,NQO1,TXNRD1
C v ZnP All		PD184352		chemical drug						0.0161	CCND1,NELFB,PPP1R14B,TP73
C v ZnP All		TRAF7		enzyme	Inhibited	-2		-0.002	-1.995	0.0161	HRAS,JUN,KRAS,RAC3
C v ZnP All		UCA1		other		0.927		0.002	0.923	0.0161	ARL2,CCND1,GPT2,SLC1A5
C v ZnP All		acrolein		chemical toxicant						0.0161	ADAM10,CCND1,TNFRSF10B,XPC
C v ZnP All		hydroquinone		chemical - endogenous mammalian						0.0161	HK2,HMOX1,JUN,LDHA
C v ZnP All		indisulam		chemical drug		-0.254		-0.001	-0.253	0.0161	GLS,HK2,KRAS,TP73
C v ZnP All		miR-100-5p (and other miRNAs w/seed ACCCGUA)		mature microrna		-1.934		-0.003	-1.929	0.0161	CCND1,PLK1,SMARCA5,SMARCD1
C v ZnP All		berberine		chemical drug	Inhibited	-2.006		-0.001	-2.005	0.0161	AIFM1,BAX,BSG,CASP7,CCND1,FAS,GLS,HMGCR,HMOX1,PCNA,SCARB1,SOX11
C v ZnP All		tanespimycin		chemical drug		-0.312		-0.002	-0.305	0.0163	ATM,CALM1 (includes others),CCND1,FAS,FDFT1,HMGCR,HMGCS1,HSP90AB1,HSP90B1,HSPA8,JUN,KRAS,LDHA,PCNA,PDPK1,POLR2L,PRMT5,SOD2
C v ZnP All		H2AZ1	0.321	other		0.213		0.003	0.205	0.0167	CCND1,CDCA5,CDCA8,CKAP2L,MYBL2,NUP62,PLK1,RPS6,TOP2A
C v ZnP All		MYC		transcription regulator		0.054		0.002	0.038	0.0168	ABCC4,ABCF1,ACADM,ADAM9,ADK,ADSL,AIMP2,AKAP1,ALDOA,ALKBH5,ARL6IP1,ATAD3A,ATF2,BAX,BCAT1,BCOR,CCNB2,CCND1,CD47,CDC20,CDC42EP3,CENPC,CEP85,CHEK1,COL5A1,COX7A2L,CTNNAL1,CTPS1,DDX21,DDX27,DDX3X,DNMT1,ECSIT,EEF1A1,EIF4EBP1,ELAVL1,ESRRB,FABP5,FAS,FECH,FKBP5,GCLM,GLS,GLUL,GPC1,GPT2,GSR,HDAC2,HK2,HMOX1,HNRNPU,HRAS,HSPD1,JUN,KIF2C,KRAS,LAMB2,LARP1,LDHA,LIN28B,LXN,MAP4,MOCS3,MSN,MTF2,MYBBP1A,MYBL2,MYD88,NA…
C v ZnP All		IL10		cytokine		0.013		0.001	0.01	0.0172	BAX,CIT,CTSC,ELAVL1,ESPL1,FAS,FKBP5,HDAC9,HEXA,HMOX1,HTATIP2,JUN,MYBL2,MYD88,NHERF2,NUP98,PLK1,PSAP,RAB5A,SCARB1,TAP2,TFRC,TOP2A
C v ZnP All		MYBL2	-0.179	transcription regulator		-0.254		0.002	-0.258	0.0178	AURKA,CASP6,CCNB2,CCND1,EIF4EBP1,HSPA8,MYBL2,PLK1,SLC1A5,TOP2A
C v ZnP All		reactive oxygen species		chemical toxicant		-0.263		0.002	-0.268	0.0178	ADAM10,ADAM9,BAX,DHCR24,EIF4EBP1,FAS,HMOX1,JUN,SOD2,TP73
C v ZnP All		AZ-1		chemical - protease inhibitor		-0.656		-0.001	-0.653	0.018	AARSD1,CCND1,CHCHD2,GCLM,GIPC1,GNPDA1,JUN,PDLIM5,PDLIM7,SCARB1,SMARCC1,SNX17,SNX3,TFRC,TMEM123
C v ZnP All		torin1		chemical reagent		-1.949		-0.003	-1.939	0.0182	ALDOA,CCND1,COX4I1,COX6C,COX7A2,CYC1,EEF1A1,EEF1B2,EIF4B,HK2,LDHA,NDUFA6,NDUFAB1,NDUFB7,NDUFS2,NDUFS7,PABPC1,RACK1,RPL14,RPL15,RPL26,RPL29,RPL37A,RPL4,RPL6,RPS29,RPS4X,RPS6,TRIM21
C v ZnP All		CYTOKINE (family)		group		-1.375		0.002	-1.379	0.0183	BAX,CCND1,FAS,HMOX1,ILK,JUN,PCNA,SOD2
C v ZnP All		rottlerin		chemical drug		1.552		-0.002	1.558	0.0183	BAX,CCND1,DNMT1,FKBP5,HMOX1,JUN,PCNA,TNFRSF10B
C v ZnP All		RNA POLYMERASE II (complex)		complex						0.0184	ALAS1,AURKA,B2M,CASP7,CCNB2,FOXC1,HDAC2,HNRNPU,JUN,KMT2A,MAP2K2,MYBL2,PBX1,PCNA,RPS6,SOD2,SPAG7,TAP2,TOP2A,WDR36
C v ZnP All		miR-155-5p (miRNAs w/seed UAAUGCU)		mature microrna		-0.459		-0.003	-0.446	0.0192	ARID2,BACH1,CBFB,CCND1,CD47,CUX1,DSG2,FGD4,KRAS,LCLAT1,MOSPD2,MYD88,MYO1E,NARS1,PDLIM5,PHC2,PPP5C,RCN2,SH3BP4,TXNRD1,VAMP3
C v ZnP All		SOD1	-0.146	enzyme						0.0194	APPL2,B2M,BAG3,BAX,CCND1,CKB,COMT,FAS,GCLM,GSTP1,GUK1,HMOX1,HSPA8,JPT1,JUN,NDUFAF1,PAWR,PRKCE,RBM3,RDX,SIRPA,SOD2,TFRC,TNFRSF10B
C v ZnP All		ATR	-0.031	kinase		0.447		0	0.446	0.0199	ATM,BAX,FAS,PCNA,ULBP2
C v ZnP All		CDK1	-0.067	kinase		0		0	0	0.0199	CDC20,CHEK1,JUN,MAP2,TNFRSF10B
C v ZnP All		fludarabine		chemical drug		0.603		0	0.602	0.0199	CCND1,FAS,PCNA,PPM1D,TNFRSF10B
C v ZnP All		TP53	0.069	transcription regulator	Inhibited	-2.827		0	-2.829	0.0199	AATF,ACAA1,ACADL,ACADM,ACOT8,ALDOA,ANK1,ARL6IP1,ARVCF,ATL3,AURKA,BACH1,BAG3,BAX,BCAT1,CALU,CAMK2B,CAMLG,CASP6,CCNB2,CCND1,CCNL1,CD47,CDC20,CDC42EP3,CGREF1,CHEK1,CKAP2,CKB,COMT,COQ5,COQ6,COX7A2,CRAT,DDX39A,DDX3X,DECR2,DHCR24,DNM2,DNMT1,DYSF,EEF1A1,ESPL1,ESRRB,ETFA,EXO1,FABP5,FAS,FDFT1,FERMT2,FKBP5,FXN,GCLM,GLUL,GOLGA4,GSN,GSR,GSTP1,HADH,HDAC2,HDAC9,HK2,HMGCR,HMGCS1,HMOX1,HRAS,HSP90AB1,HSPA8,HSPD1,…
C v ZnP All		FL3		chemical reagent		0.923		-0.003	0.932	0.0201	BCAT1,CBFB,CSNK2A1,EIF4A2,EIF4B,LDHA,NEDD8,SF3B1,TFRC
C v ZnP All		RYR1		ion channel						0.0201	ACAD11,ACADL,ACADM,AFG3L2,COX4I1,DECR1,ETFA,HK2,LONP2
C v ZnP All		daidzein		chemical drug		-1		0	-1.001	0.0201	ADK,BAX,BMP2K,CCND1,HMGCR,HMOX1,NQO1,PKIB,VPS52
C v ZnP All		N-(3-(aminomethyl)benzyl)acetamidine		chemical reagent						0.0205	ATM,BAX,CHEK1,FAS,HMOX1,MYH14
C v ZnP All		SHC1	-0.044	other		-0.075		0.001	-0.079	0.0205	BAX,FGD4,GSTP1,NQO1,PCNA,SOD2
C v ZnP All		ADRB (family)		group		1.127		-0.001	1.132	0.0209	BAX,CASP6,CCND1,FAS,GCLM,HMGCS1,HMOX1,HSPD1,JUN,NHERF2,NQO1,PCNA,PPM1D,RAN
C v ZnP All		1-methyl-4-phenyl-1,2,3,6-tetrahydropyridine		chemical toxicant		-1.281		0.002	-1.286	0.0211	ANK1,BACH1,BAX,DDX41,FKBP5,HMOX1,JUN,MAP2,PAWR,SOD2
C v ZnP All		CGA		other		1.897		-0.001	1.901	0.0211	BAX,CCND1,DNAJB11,ERLEC1,HOMER2,HSP90B1,PDIA6,SGTB,SIL1,SSR4
C v ZnP All		mir-10 (includes others)		microrna		-0.631		-0.002	-0.623	0.0214	ABCC4,BAX,FKBP5,FOXA1,GTPBP2,HMOX1,HTATIP2,ITCH,MYD88,PPP1CA,SCARB1,SLC1A5,SMARCA5
C v ZnP All		IRF2		transcription regulator		-0.707		0.002	-0.713	0.0215	ARCN1,B2M,CCND1,HK2,RRBP1,SETD3,TAP2,TMEM256,TPM1,TRIM21,TXNRD1
C v ZnP All		mir-29 (includes others)		microrna		1.649		-0.002	1.656	0.0215	CASP7,CCND1,CTNND1,DNMT1,FKBP5,LAMC1,MYBL2,NASP,PRKRA,SCARB1,SLC43A2
C v ZnP All		RARB		ligand-dependent nuclear receptor		1.63		0.002	1.625	0.0216	ACADM,ADAM10,CASP7,DHRS3,EIF4EBP1,HOXA10,JUN,RAB5A,RPL15,SSR4,ZFP42,ZNF703
C v ZnP All		mirdametinib		chemical drug		0.923		-0.001	0.925	0.0216	ATM,CCND1,CHEK1,CKB,COL5A1,ESRRB,LAMB1,LAMC1,LRRFIP1,PCNA,TFRC,TSC2
C v ZnP All		etoposide		chemical drug		-0.484		0.001	-0.487	0.0224	ADAM10,BAX,CCND1,CDC20,DNMT1,EEF1A1,EEF1B2,FAS,HK2,JUN,PCNA,RAN,SENP1,SOD2,TNFRSF10B,TOP2A,TP73,UHRF1,XPC,XRCC3
C v ZnP All		NQO1	-0.277	enzyme		0.053		0.003	0.045	0.0224	ALDOA,BAX,CCND1,GLS,HK2,LDHA,SLC1A5,TP73
C v ZnP All		VPC-220010		chemical reagent		0		-0.003	0.008	0.0224	ABCC4,CDC20,DHCR24,FKBP5,HMGCR,HOMER2,PDLIM5,ZMIZ1
C v ZnP All		camptothecin		chemical drug		-0.216		0	-0.218	0.0229	ALDOA,ARHGDIA,ATM,AURKA,BAG3,BAX,CABIN1,CAMK2B,CAMK2G,CCND1,CD47,CHEK1,CLTB,CTNND1,DGKZ,EEF1A1,EEF1B2,FAS,FOXC1,FXN,GDE1,GSR,HAUS3,HSP90AB1,HSPA8,JUN,LAMB2,MAP4K4,MED27,MEPCE,MICAL3,MRTFB,MYO5A,NRF1,PBX1,PCNA,PDLIM7,PLEC,PNPLA4,PPM1D,PTP4A2,RDX,RECQL4,RNGTT,SMG8,SOD2,STK17B,STK38L,TBCC,TBL1X,TFRC,TNFRSF10B,TP73,TPM1,TWNK,UTP3,XPC
C v ZnP All		CREB1	-0.4	transcription regulator		0.873		0.001	0.869	0.0232	AKAP1,ALAS1,AURKA,BAG3,CCNB2,CCND1,CDCA8,CGREF1,DXO,EHD4,GAL,GLS,HMGCR,HMGCS1,HMOX1,JPT1,JUN,LGALS8,MIGA1,MYBL2,MYH10,NDUFA4,NDUFV1,NECTIN3,NPC2,OCIAD2,PCNA,RAC3,RBP4,SLC19A1,SOD2,SSR4,TFRC,THOP1,TOM1,ZFPM2
C v ZnP All		CSF1R		kinase		-0.747		0.003	-0.753	0.0243	CCND1,HMOX1,JUN,PCNA
C v ZnP All		FGF9		growth factor		-1		0.003	-1.006	0.0243	BAX,CCND1,HMOX1,PCNA
C v ZnP All		butylated hydroxyanisol		chemical toxicant		-1.896		0.001	-1.898	0.0243	GSTP1,JUN,NQO1,SCARB1
C v ZnP All		taxifolin		chemical - endogenous non-mammalian						0.0243	ADAM10,CASP7,HMOX1,SOD2
C v ZnP All		DETA-NONOate		chemical reagent		0.712		0	0.711	0.0247	ADAM10,CCND1,FAS,GLO1,HMGCR,HMOX1,TP73
C v ZnP All		hydrazine		chemical toxicant						0.0247	AURKA,CDC20,CDCA8,CENPC,ESPL1,KIF2C,PLK1
C v ZnP All		trovafloxacin		chemical drug		0.378		0	0.378	0.0247	B2M,CRK,HMOX1,MYD88,RDX,SOD2,TGM2
C v ZnP All		NCOA3	-0.021	transcription regulator		-0.55		0.003	-0.559	0.0248	CCND1,ESRRB,HK2,HMOX1,ILK,LDHA,PCNA,PDPK1,TKT,ZFP42
C v ZnP All		PDK1	0.056	kinase		0.048		0.002	0.043	0.0248	CCNB2,CDC20,DGKZ,HDAC9,HEXA,HK2,LDHA,PLK1,PRKCZ,TRIM33
C v ZnP All		apigenin		chemical - endogenous non-mammalian		-0.394		-0.002	-0.387	0.0248	ARNT,BAX,CCND1,GCLM,HK2,HMOX1,NCOA7,NEDD8,POLR2B,POLR2C,SOD2,TNFRSF10B
C v ZnP All		hydrogen peroxide		chemical - endogenous mammalian		-1.135		0.001	-1.143	0.0252	ADAM9,ATF2,AURKA,BAX,BOD1L1,BSG,CCND1,CDC20,CHEK1,COX6C,CUX1,DDAH2,DDX52,DNMT1,EEF1A1,EEF1B2,FAS,FDFT1,GCLM,HDAC2,HMGCR,HMOX1,HRAS,JUN,KRAS,NEDD4,NQO1,PCBP2,PPM1D,PPP1CA,PRKCSH,PSTPIP2,PTP4A2,RAN,RIOK3,SOD2,TBK1,TFRC,TGM2,TNFRSF10B,TP73,UHRF1
C v ZnP All		OSM		cytokine		1.487		0.001	1.483	0.0255	ABCC4,ACAA1,AHCYL1,B2M,BAIAP2,CCND1,CLIP1,DDX27,DHCR24,DHRS3,EIF4EBP1,FAM171A1,FLG,FOXC1,GLE1,GLUL,HK2,HMOX1,JUN,KIF5B,LRRFIP1,MAGED2,MAP2,MPP2,MYD88,MYH10,NEDD4,PCNA,PDAP1,PDLIM5,POLR2E,POLR2L,PTOV1,SMAD5,TAP2,TMBIM6,TOM1,TOP2A,TPM1,ULBP2,VPS11
C v ZnP All		32-134D		chemical reagent						0.0264	C5,CD47,LDHA
C v ZnP All		BCO1		enzyme						0.0264	DECR1,HTATIP2,SCARB1
C v ZnP All		C4BP		complex						0.0264	FDFT1,HMGCR,HMGCS1
C v ZnP All		CCR9		g-protein coupled receptor						0.0264	CBFB,DHX32,GLS
C v ZnP All		CD4		transmembrane receptor						0.0264	BAX,FAS,TNFRSF10B
C v ZnP All		CYP46A1		enzyme						0.0264	FDFT1,HMGCR,HMGCS1
C v ZnP All		ELF5		transcription regulator						0.0264	FOXA1,ILK,MEIS2
C v ZnP All		EPOR		transmembrane receptor						0.0264	HMOX1,JUN,TFRC
C v ZnP All		FECH	-0.224	enzyme						0.0264	ALAS1,CCND1,HMOX1
C v ZnP All		GADD45A		other						0.0264	JUN,PCNA,PPM1A
C v ZnP All		GNE-495		chemical drug						0.0264	BAX,MAP4K4,PCNA
C v ZnP All		Gm35986		other						0.0264	FDFT1,HMGCR,HMGCS1
C v ZnP All		L3MBTL3	0.118	other						0.0264	PBRM1,SMARCC1,SMARCC2
C v ZnP All		NUP107	0.159	other						0.0264	NUP133,NUP98,TPR
C v ZnP All		PER1		transcription regulator						0.0264	ALAS1,B2M,CCND1
C v ZnP All		PHF8	-0.022	enzyme						0.0264	GLUL,TEAD1,TGM2
C v ZnP All		RASSF6		other						0.0264	BAX,CASP7,TP73
C v ZnP All		TMSB10/TMSB4X	-0.21	other						0.0264	BAX,FAS,TMSB10/TMSB4X
C v ZnP All		chlorambucil		chemical drug						0.0264	BAX,FAS,TNFRSF10B
C v ZnP All		echinacoside		chemical reagent						0.0264	GCLM,HMOX1,NQO1
C v ZnP All		ethyl 2-{[(6,7-dimethyl-3-oxo-1,2,3,4-tetrahydro-2-quinoxalinyl)acetyl]amino}-4,5-dimethyl-3-thiophenecarboxylate		chemical reagent						0.0264	BAX,MAP2,TUBB3
C v ZnP All		miR-126a-3p (and other miRNAs w/seed CGUACCG)		mature microrna						0.0264	ADAM9,PIK3R2,TOM1
C v ZnP All		pimozide		chemical drug						0.0264	ATM,CCND1,PRKAA1
C v ZnP All		resolvin D2		chemical - endogenous mammalian						0.0264	HMOX1,JUN,MYD88
C v ZnP All		rhodamine 6G		chemical toxicant						0.0264	CCNB2,CCND1,PCNA
C v ZnP All		sulfasalazine		chemical drug						0.0264	AIFM1,CCND1,TPM3
C v ZnP All		vanadate		chemical - other						0.0264	CCND1,CHEK1,JUN
C v ZnP All		LGALS1	-0.132	other		0.243		0.001	0.239	0.0264	ANK3,GALNT16,GPAT3,HRAS,KRAS,TFRC
C v ZnP All		mir-23 (includes others)		microrna		-1.231		-0.002	-1.227	0.0264	CCND1,CELF1,HK2,LDHA,SMAD5,SOD2
C v ZnP All		pitavastatin		chemical drug		-1.226		0.002	-1.23	0.0264	ACADM,CCND1,FDFT1,HMGCR,HMGCS1,SCARB1
C v ZnP All		PPARG		ligand-dependent nuclear receptor		-1.337		0.001	-1.343	0.0265	AASS,ACAA1,ACADL,ACADM,ACOT8,APH1A,BAX,BECN1,CCND1,CRAT,CTPS1,DHRS3,EIF4EBP1,FABP5,HEBP1,HK2,HMGCR,HMOX1,INSIG2,JUN,MAP2,ME1,MYD88,MYH14,NRF1,PCNA,PHKB,RBP4,SCARB1,STXBP5,TBCC,TKT,TUBB3,VAMP8,ZNF703
C v ZnP All		KAT2A	-0.076	enzyme		1.118		0.002	1.111	0.0268	ANK3,B2M,CCND1,CHEK1,EPHA5,FABP5,HDAC2,HNRNPU,HSPD1,JUN,LDHA,SLC1A5,THOP1,TNFRSF10B
C v ZnP All		KEAP1	-0.054	other		1.965		-0.003	1.97	0.0269	GSTP1,HMOX1,NQO1,TOP2A,TXNRD1
C v ZnP All		NELFB	-0.092	other						0.0269	POLR2B,POLR2C,POLR2E,POLR2J,POLR2L
C v ZnP All		TAF1	-0.066	transcription regulator						0.0269	POLR2B,POLR2C,POLR2E,POLR2J,SCARB1
C v ZnP All		acteoside		chemical - endogenous non-mammalian	Inhibited	-2.177		0.001	-2.178	0.0269	BAX,GCLM,HMOX1,MAP2,NQO1
C v ZnP All		crocidolite asbestos		chemical toxicant						0.0269	BCAT1,CCND1,GCLM,ILK,JUN
C v ZnP All		epirubicin		chemical drug		-0.781		0.001	-0.783	0.0269	BAX,CCND1,NFIA,OTUB1,TNFRSF10B
C v ZnP All		HBA1/HBA2		transporter	Activated	2.828		0.003	2.821	0.0272	CYC1,NDUFA4,NDUFA6,NDUFB7,NDUFB9,NDUFS7,NDUFV1,VHL
C v ZnP All		MEF2D		transcription regulator	Inhibited	-2.121		0.001	-2.124	0.0272	CCND1,GCLM,HDAC9,HMOX1,JUN,NQO1,PCNA,SOD2
C v ZnP All		XAV939		chemical reagent						0.0272	AASS,ARGLU1,CAMK2B,CCND1,JUN,NIPSNAP1,PBRM1,VAMP8
C v ZnP All		APOE		transporter		1.348		-0.002	1.354	0.0277	ACADL,ACADM,ADAM10,ANK3,BAX,CCND1,ELK1,FABP5,FKBP5,GLUL,HMGCL,HMGCR,HMOX1,HSP90AB1,HSP90B1,HSPD1,JUN,MADD,MAP2,MYBBP1A,PCNA,SCARB1,SMARCD1,SOD2,WBP2
C v ZnP All		cyclophosphamide		chemical drug		0.269		0.001	0.266	0.0284	B2M,BAX,BECN1,CCND1,FAS,PCNA,PHPT1,PPM1D,PTGES2,RBM3,TNFRSF10B,XPC
C v ZnP All		LMNB1	-0.089	other		0		-0.001	0.001	0.0284	B2M,CCND1,HMGCR,HMGCS1,LMNB2,PCNA,RCN2,REEP5,SERINC1
C v ZnP All		CSF2		cytokine		1.285		0.002	1.273	0.0285	ATM,AURKA,BAX,BSG,CCND1,CDC20,CDCA5,CDCA8,CHTF18,CTSC,DSCC1,EXO1,FAS,GCLM,HK2,HMGCR,HMOX1,HSPD1,ICOSLG/LOC102723996,JUN,LDHA,MAP3K20,NACA,PLK1,POLD1,PRKAA1,RBM3,RECQL4,SLC1A5,SOD2,TGM2,TOP2A,UHRF1
C v ZnP All		MTOR	-0.019	kinase		-0.074		0	-0.076	0.0286	AATF,ACADL,ACADM,AIFM1,ARNT,CCND1,COX4I1,CTNND1,DDAH2,ETFA,FABP5,HK2,HSP90AB1,HSP90B1,LDHA,MADD,MAP2,MDH2,NDUFA6,NSUN2,PCNA,PDHX,POLR1A,PRKAR2A,PRKCZ,RPS6,RXRB,SLC12A2,TSC2,UGGT1
C v ZnP All		1,4-bis[2-(3,5-dichloropyridyloxy)]benzene		chemical toxicant		0.655		0.002	0.649	0.0289	ABCC4,ACADL,ACADM,ALAS1,CCNB2,CCND1,CDC20,EIF4EBP1,FAM107B,GSTP1,INSIG2
C v ZnP All		ATP7B		transporter	Inhibited	-2.646		0	-2.646	0.0304	CDC20,CENPQ,FABP5,FDFT1,HMGCR,HMGCS1,SHCBP1
C v ZnP All		THEM6	0.135	other	Inhibited	-2.646		0.003	-2.654	0.0304	ACAA1,DNAJB11,FDFT1,HMGCS1,HSP90B1,NPC2,PDIA6
C v ZnP All		TXNRD1	-0.128	enzyme		1.363		-0.001	1.366	0.0304	BAX,FAS,HMOX1,ME1,NQO1,TKT,TXNRD1
C v ZnP All		STAT5B	0.051	transcription regulator		-0.594		0.001	-0.597	0.0304	ARNT,ATM,BAIAP2,BAX,CASP6,CCND1,CHEK1,CIRBP,EIF4A2,FAS,GLUL,GSTP1,HEXA,JUN,MDH2,ME1,MPC2,NQO1,RO60,TGM2,TPM3
C v ZnP All		tunicamycin		chemical - endogenous non-mammalian		-1.61		0.002	-1.62	0.0306	ADAM10,ARFGAP3,BAX,BET1L,CCND1,DNAJB11,ECD,EIF4EBP1,ERLEC1,GOLGA4,GOLGA5,GOLT1B,GORASP2,GPT2,HMOX1,HSP90B1,ILK,KRAS,LMAN1,NAPA,NARS1,PCNA,PDIA6,SLC39A14,SPCS2,SYS1,TNFRSF10B,UBA5
C v ZnP All		HISTONE H3 (family)		group						0.0307	ADAM10,ANK1,B2M,BAX,CCND1,ESRRB,FKBP5,FOXA1,HOXA10,JUN,MAGED2,MEIS2,MYBL2,NDUFAF7,NDUFB7,NDUFS2,NDUFV1,NRF1,PCNA,PRKRA,RPS29,RPS6,SCARB1,SOD2,SOX11,TOP2A,TPM3,USP3,VAMP8,WASF1,WLS
C v ZnP All		NR3C1	0.017	ligand-dependent nuclear receptor		0.195		0	0.194	0.0314	B2M,BAG3,BAX,BCOR,CASP6,CASP7,CCND1,CD47,CDC42EP3,CKAP2,COL5A1,COMT,CORO1C,CORO2A,CRAT,CTNNBL1,CYC1,DECR1,DECR2,ELMOD2,FBXO30,FGD4,FKBP5,GCLM,GLUL,GPAT4,GSTP1,HADH,HDAC2,HNRNPU,HSP90AB1,IDH3A,JUN,LGALS8,MAP3K20,MDH2,MPC2,MYD88,NDUFA6,NDUFB7,NDUFS2,NDUFS7,NDUFV1,NMT1,NQO1,PAWR,PPP1CA,PPP1R13L,PPP1R14C,PPP1R21,PRKCE,PRPF40A,PTP4A2,PTRH2,RNF10,SCARB1,STK17B,TNFRSF10B
C v ZnP All		E. coli B5 lipopolysaccharide		chemical - endogenous non-mammalian		-0.028		0	-0.029	0.0323	B2M,CCND1,CRK,EEF1A1,GCLM,HMOX1,ICOSLG/LOC102723996,MSN,MYD88,RDX,SOD2,TGM2
C v ZnP All		puromycin aminonucleoside		chemical reagent		0.085		0.001	0.083	0.0323	BAX,CD2AP,ETFA,EXOC5,GSTP1,HADH,HSPD1,LXN,RBM3,SCARB1,SOD2,TMSB10/TMSB4X
C v ZnP All		1,2-dithiole-3-thione		chemical reagent	Inhibited	-2.572		0.003	-2.586	0.0323	ACAA1,ALAS1,ALDOA,C5,DNAJB11,FKBP5,GCLM,GSR,GSTP1,HMOX1,HSP90AB1,HSP90B1,HTATIP2,LGALS8,NARS1,NQO1,PCBP1,PDIA6,RACK1,RAN,RARS1,SOD2,TFRC,TXNRD1,USP14
C v ZnP All		THPO		cytokine		0.186		0.001	0.184	0.0325	AURKA,BAX,CCND1,CTTN,KMT2A,RPS6,SOD2,VPS72
C v ZnP All		BCR (complex)		complex		1.56		0.003	1.548	0.0327	AIMP2,ALDOA,BCOR,CCND1,COX6C,COX7A2,CYC1,FAM107B,FAS,GLS,HK2,HSP90B1,HSPD1,ICOSLG/LOC102723996,LDHA,MYBBP1A,NDUFA6,NDUFAB1,NDUFB9,PKIB,SLC19A1,SLC1A5,TBL1X,TBRG4,WDR43,ZMIZ1,ZNF217
C v ZnP All		EP300	0.05	transcription regulator		0.181		0.003	0.171	0.0328	ACADL,ACADM,ALDOA,B2M,BAX,BCLAF1,CAMK2B,CCND1,CDC42EP3,CKB,CLASP2,COMT,DHRS3,DNMT1,HK2,HMGCR,HMOX1,HSP90AB1,JUN,KCTD1,LDHA,LIN28B,NRF1,PABPC1,PBX1,PLAA,PLEKHA1,SOD2,TNFRSF10B,ULBP2
C v ZnP All		PLAG1		transcription regulator		0		0.001	-0.003	0.0334	CLTB,MAP2,PIR,PLEC,SMARCD3,TGM2
C v ZnP All		SPRING1		other		-1.715		0.003	-1.722	0.0334	DHCR24,FABP5,FDFT1,HMGCR,HMGCS1,ME1
C v ZnP All		rotenone		chemical toxicant		-0.294		0.001	-0.298	0.0334	BAX,BSG,CCND1,HMOX1,MCU,SOD2
C v ZnP All		Hbb-b1		transporter	Activated	2.828		0.003	2.821	0.0334	CYC1,NDUFA4,NDUFA6,NDUFB7,NDUFB9,NDUFS7,NDUFV1,TFRC,VHL
C v ZnP All		RNF187	0.042	enzyme		0.822		-0.003	0.83	0.0334	ANKRD11,BAX,CCND1,HMOX1,JUN,PPM1D,SOD2,TNFRSF10B,XPC
C v ZnP All		bromobenzene		chemical toxicant		-0.563		0	-0.562	0.0334	FDFT1,GSR,GSTP1,HMGCS1,HMOX1,JUN,LAP3,MYO9B,NQO1
C v ZnP All		HDAC3	0.081	transcription regulator						0.0335	ALDOA,BECN1,CCNB2,CCND1,GUCY1B1,HDAC2,HK2,HMOX1,LDHA,ME1
C v ZnP All		CAV1	0.01	transmembrane receptor		0.854		0.001	0.851	0.0338	ATM,CCND1,CRNKL1,FAS,FOXA1,HK2,HMOX1,HSPA8,NQO1,PCNA,PLAA,SLC12A2,TMEM87A,ZFP42
C v ZnP All		mir-122 (includes others)		microrna		1.96		-0.002	1.969	0.034	ADAM10,ALDOA,CUX1,FDFT1,GNPDA1,HMGCR,HMGCS1,KIF5B,LAMC1,LMNB2,MAP4,RBM3,SLC1A5,TGM2,VAMP3,VPS4A
C v ZnP All		CCND1	0.3	transcription regulator		1.04		0.001	1.038	0.0341	ABCC4,AURKA,BCLAF1,CALU,CCDC32,CCND1,CDCA7L,CDCA8,DHCR24,DNMT1,EEF1B2,ELAVL1,GALNT11,GPALPP1,GPRC5A,HOMER2,HSPA8,JPT1,KIF2C,KMT2A,LAMB2,MACF1,MEIS2,NRF1,PCNA,PLK1,POLD3,RPS6,SOX11,STXBP1,TSC2,UHRF1,USE1,VPS54,WWOX
C v ZnP All		HSPD1	-0.281	enzyme		0		0.002	-0.005	0.0346	BAX,HIBCH,HSPD1,SUCLG2
C v ZnP All		MAP3K5	0.006	kinase		-0.742		0.003	-0.748	0.0346	BAX,CCND1,HMOX1,JUN
C v ZnP All		ML385		chemical reagent		1.96		-0.002	1.963	0.0346	FAS,HMOX1,NQO1,TXNRD1
C v ZnP All		RAR/RXR/RETINOIC ACID (complex)		complex		-1		0.003	-1.006	0.0346	ADAM10,LAMB1,MEIS2,TGM2
C v ZnP All		betamethasone		chemical drug		0.747		0	0.747	0.0346	FXN,GCLM,NQO1,TGM2
C v ZnP All		cepharanthine		chemical drug	Inhibited	-2		0.001	-2.002	0.0346	BAX,GCLM,HMOX1,NQO1
C v ZnP All		heme		chemical - endogenous mammalian		-1.19		-0.002	-1.186	0.0346	ALAS1,FECH,HMOX1,SCARB1
C v ZnP All		leucine		chemical - endogenous mammalian		0.762		0.001	0.761	0.0346	CRAT,EEF1A1,NRF1,SOD2
C v ZnP All		melphalan		chemical drug						0.0346	ADAM10,BAX,TNFRSF10B,TP73
C v ZnP All		miR-96-5p (and other miRNAs w/seed UUGGCAC)		mature microrna		-1.992		-0.003	-1.986	0.0346	AHCYL1,KRAS,ODF2,TP73
C v ZnP All		rhodioloside		chemical - endogenous non-mammalian						0.0346	BAX,GCLM,HMOX1,NQO1
C v ZnP All		CDKN1A		kinase		-0.113		-0.001	-0.107	0.035	ADAM10,ARL6IP1,AURKA,BAX,CCND1,CDC20,CHEK1,CIT,COL5A1,ECSIT,EIF4EBP1,EXO1,FAS,FERMT2,KIF2C,KNSTRN,LAMC1,MSN,MYBL2,PCNA,PLK1,POLD1,PSAP,SIRPA,SOD2,TOM1L1,TOP2A,TUBB3,UHRF1,WDHD1,ZNF629
C v ZnP All		ANXA2	-0.312	other		-1.342		-0.001	-1.339	0.0353	BAX,FAS,JUN,PPM1D,TNFRSF10B
C v ZnP All		BCL3		transcription regulator		-0.156		0	-0.157	0.0353	ACADM,CCND1,ELK1,JUN,PCNA
C v ZnP All		PRKCZ	0.682	kinase		0.447		0.001	0.446	0.0353	BAX,CCND1,HMOX1,JUN,KRAS
C v ZnP All		alvespimycin		chemical drug		0.116		-0.002	0.121	0.0353	ATXN2,CCND1,FAS,FDFT1,HMGCR
C v ZnP All		dithiothreitol		chemical reagent						0.0353	CCND1,HMOX1,HSP90B1,LMAN1,PTGES2
C v ZnP All		resatorvid		chemical drug		0.594		-0.001	0.596	0.0353	ALDOA,HK2,LDHA,MAP4K4,SCARB1
C v ZnP All		wortmannin		chemical drug		1.281		-0.002	1.288	0.0358	BAX,BECN1,CCND1,CKB,DLG2,GSTP1,HMOX1,JUN,KRAS,MSN,PCNA,PDPK1,SCARB1,TFRC,TPM1
C v ZnP All		ibrutinib		chemical drug		-1.698		-0.003	-1.687	0.0367	AIMP2,ALDOA,COX6C,DHRS3,FAS,GLS,HK2,HSPD1,LDHA,MYBBP1A,MYD88,NDUFV1,PLCG2,PLK1,RPS6,SLC19A1,SLC1A5,TBRG4
C v ZnP All		CUL3	-0.033	enzyme		0		-0.002	0.004	0.0369	ACADL,BRD3,CCND1,KATNA1,NQO1,PDLIM5,PLS3
C v ZnP All		RANBP3L		other		-1.134		0.001	-1.135	0.0369	GALNT11,GLIPR2,HEBP2,HOXA10,PHACTR2,SIPA1L2,TSPAN13
C v ZnP All		TCF20	0.317	transcription regulator		0.378		-0.001	0.38	0.0369	ANK1,INPP5A,PACSIN2,PLS3,TBC1D2B,TCF20,TSPAN13
C v ZnP All		NAMPT	0.016	cytokine		1.978		0.002	1.97	0.0378	AIFM1,COX4I1,COX7A2,COX7A2L,HADH,HIBCH,HMGCR,HMOX1,IDH3A,JUN,NDUFA4
C v ZnP All		mir-133 (includes others)		microrna		1.376		-0.003	1.385	0.0386	ARHGDIA,CDCA8,CORO1C,DNMT1,ELAVL1,GSTP1,MSN,RB1CC1,TBL1X,TNFRSF10B
C v ZnP All		oxaliplatin		chemical drug		0.521		0.002	0.517	0.0386	AIFM1,BAX,CCND1,FAS,NCSTN,RPS6,TMSB10/TMSB4X,TOP2A,TP73,UGGT1
C v ZnP All		FSH (complex)		complex		-0.697		0	-0.699	0.0389	ADCY9,ARPC1A,BECN1,CAMK2G,CCND1,CLIP1,CTNND1,DAB2,DHRS3,EPS15,FKBP5,GDE1,GPRC5A,HK2,ILK,JUN,KIF5B,MAP4K4,NPC2,PAWR,PCNA,PPIH,PPP2R5C,RAB5A,RASAL2,SCARB1,SH3BP4,SMAD5,SMARCD1,TFRC,TMBIM6,TNFRSF10B,TPM1,ZBED1
C v ZnP All		PRKCG		kinase						0.039	ATM,ATXN2,CCND1,COX4I1,CYC1,MAP2,NDUFB9,NDUFS7,PCNA
C v ZnP All		MYCN		transcription regulator		0.695		0.001	0.689	0.0394	ABCC4,ABCF1,ALDOA,ANK3,APH1A,ATXN2,B2M,BAX,CCND1,CDK9,EEF1A1,EPHA5,HDAC2,HK2,HSP90AB1,HSPD1,LDHA,MAP4,MTF2,NACA,NCSTN,NOP56,POLR2L,RPL18A,RPL26,RPL29,RPL37A,RPL4,RPL6,RPS4X,RPS6,SLC25A19,TGM2,TNFRSF10B,TPM1,USP3,XRCC3,ZFAND5
C v ZnP All		RPTOR	-0.027	other		-0.563		0.002	-0.569	0.0395	ACADL,ACADM,CCND1,COX4I1,DHCR24,FDFT1,HK2,HMGCR,HMGCS1,JUN,LDHA,PDPK1,RPS6
C v ZnP All		1,3-bis(4-hydroxyphenyl)-4-methyl-5-[4-(2-piperidinylethoxy)phenol]-1H-pyrazole		chemical reagent						0.0401	BAX,CCND1
C v ZnP All		2-hydroxyestradiol		chemical - endogenous mammalian						0.0401	NQO1,PCNA
C v ZnP All		6-methylsulfinylhexyl isothiocyanate		chemical reagent						0.0401	GSTP1,NQO1
C v ZnP All		ABCG2		transporter						0.0401	GSR,LDHA
C v ZnP All		ACS84		chemical reagent						0.0401	GCLM,HMOX1
C v ZnP All		AF8c		chemical drug						0.0401	HSP90B1,TNFRSF10B
C v ZnP All		AHR/ARNT/ARYL HYDROCARBON (complex)		complex						0.0401	BAX,FAS
C v ZnP All		AK4	0.005	kinase						0.0401	HK2,LDHA
C v ZnP All		APOA2		transporter						0.0401	ACADM,SCARB1
C v ZnP All		BAZ2A	0.098	transcription regulator						0.0401	HOMER2,ZNF185
C v ZnP All		CCDC80		other						0.0401	BCLAF1,CCND1
C v ZnP All		CCNA2	0.007	other						0.0401	MYBL2,PCNA
C v ZnP All		CDC14B		phosphatase						0.0401	SIRT2,TUBB3
C v ZnP All		CINP	-0.017	other						0.0401	CCND1,CHEK1
C v ZnP All		CTPS1	-0.076	enzyme						0.0401	BAX,CCND1
C v ZnP All		CTSV	-0.008	peptidase						0.0401	CD2AP,NASP
C v ZnP All		CYP26B1		enzyme						0.0401	FLG,RBP4
C v ZnP All		FAM83A-AS1		other						0.0401	HK2,LDHA
C v ZnP All		FARSA	-0.023	enzyme						0.0401	ALG10,GOLT1B
C v ZnP All		FCER1A		transmembrane receptor						0.0401	PLCG2,SIRPA
C v ZnP All		G0S2		other						0.0401	HSPD1,SLC19A1
C v ZnP All		GNMT		enzyme						0.0401	NPC2,SCARB1
C v ZnP All		Ginkgo biloba		chemical drug						0.0401	JUN,PCNA
C v ZnP All		ISX		transcription regulator						0.0401	CCND1,SCARB1
C v ZnP All		INTEGRIN (complex)		complex						0.0401	CCND1,JUN
C v ZnP All		L-alanine		chemical - endogenous mammalian						0.0401	CCND1,PCNA
C v ZnP All		L-asparagine		chemical - endogenous mammalian						0.0401	CCND1,PCNA
C v ZnP All		LAMTOR3	-0.207	other						0.0401	ESRRB,ZFP42
C v ZnP All		LDB2		transcription regulator						0.0401	BAX,CCND1
C v ZnP All		MIR9-2HG		other						0.0401	CCND1,TOP2A
C v ZnP All		Manf		other						0.0401	HSP90B1,PDIA6
C v ZnP All		N-cadherin		group						0.0401	CCND1,SOX11
C v ZnP All		NAA30	-0.138	enzyme						0.0401	FAS,TNFRSF10B
C v ZnP All		NADPH OXIDASE (complex)		complex						0.0401	HMOX1,JUN
C v ZnP All		NMD-11		chemical reagent						0.0401	MAP2,TUBB3
C v ZnP All		Neat1		other						0.0401	HK2,LDHA
C v ZnP All		PDIA6	-0.154	enzyme						0.0401	HSP90B1,PDIA6
C v ZnP All		PDZK1IP1		other						0.0401	SCARB1,SIRT2
C v ZnP All		PLK3		kinase						0.0401	CHEK1,FAS
C v ZnP All		PPP2C (family)		group						0.0401	DNMT1,EIF4EBP1
C v ZnP All		RING1	0.023	transcription regulator						0.0401	JUN,ME1
C v ZnP All		RNF139		enzyme						0.0401	FDFT1,HMGCR
C v ZnP All		SAP30BP	-0.214	transcription regulator						0.0401	CCNL1,SF3B1
C v ZnP All		SEC23B	0.077	transporter						0.0401	BAX,HSP90B1
C v ZnP All		SLC4A1		transporter						0.0401	C5,CD47
C v ZnP All		TOP2A	0.217	enzyme						0.0401	KMT2A,TOP2A
C v ZnP All		TPT1	-0.233	other						0.0401	BAX,PCNA
C v ZnP All		TRA		transmembrane receptor						0.0401	BAX,FAS
C v ZnP All		ZMIZ2		transcription regulator						0.0401	CCND1,JUN
C v ZnP All		aurothiomalate		chemical drug						0.0401	HMOX1,NQO1
C v ZnP All		bilobalide		chemical - endogenous non-mammalian						0.0401	BAX,BECN1
C v ZnP All		carmustine		chemical drug						0.0401	FAS,HSP90AB1
C v ZnP All		farnesyltransferase inhibitor		chemical drug						0.0401	HRAS,KRAS
C v ZnP All		gamma-linolenic acid		chemical - endogenous mammalian						0.0401	HMOX1,PCNA
C v ZnP All		glyburide		chemical drug						0.0401	HMOX1,SCARB1
C v ZnP All		hesperidin		chemical drug						0.0401	BAX,HMOX1
C v ZnP All		lead acetate		chemical toxicant						0.0401	CCND1,GSTP1
C v ZnP All		lead nitrate		chemical toxicant						0.0401	BAX,GSTP1
C v ZnP All		nitrate		chemical - endogenous mammalian						0.0401	ACADM,SOD2
C v ZnP All		ponatinib		chemical drug						0.0401	DHCR24,GPRC5A
C v ZnP All		salvianolic acid A		chemical drug						0.0401	HMOX1,NQO1
C v ZnP All		sofalcone		chemical drug						0.0401	HMOX1,NQO1
C v ZnP All		tozasertib		chemical drug						0.0401	AURKA,BAX
C v ZnP All		SB203580		chemical drug		1.546		-0.002	1.556	0.0403	ATF2,ATM,BAX,CCND1,CD2AP,CD47,FAS,FDFT1,GSTA4,GSTP1,HK2,HMOX1,IQSEC1,JUN,KCTD1,NQO1,PRMT1,PTPRG,RBM3,RXRB,SOD2,STK17B,TGM2,WLS
C v ZnP All		BAG3	-0.139	other						0.0405	ACADM,ADSL,AKAP1,ANK3,APOO,ARHGDIA,ATAD3A,CBR4,COX7A2L,CRAT,CYC1,DECR1,DSG2,ETFA,FAS,GSTP1,HADH,HK2,LAMB1,LDHA,MDH2,MYH14,NDUFAF7,NDUFV1,PPIL1,TMOD1,TPM3
C v ZnP All		FOXO4		transcription regulator		-0.429		0	-0.428	0.0413	BECN1,CCND1,CDC42EP3,DHCR24,FABP5,FDFT1,FOXC1,HMGCR,HMGCS1,HSP90B1,SOD2,ZFAND5
C v ZnP All		ZBTB17	-0.116	transcription regulator						0.0413	CCNB2,CCND1,CDC20,CDCA8,CKAP2,IQGAP3,JUN,KIF2C,PCBP1,PLK1,TOP2A,VPS72
C v ZnP All		POLG	-0.109	enzyme						0.0413	BECN1,COX7A2L,EEF1B2,RACK1,RPL14,USE1
C v ZnP All		SQSTM1	-0.35	transcription regulator		-0.191		0.001	-0.193	0.0413	ABCC4,ATM,HMOX1,JUN,NQO1,PTGES2
C v ZnP All		TERC		other						0.0413	AURKA,CDC20,COL5A1,HMGCR,PCNA,PDPK1
C v ZnP All		estrogen		chemical drug		1.031		0.002	1.023	0.0419	AURKA,CCNB2,CCND1,CKB,COL5A1,COMT,DNMT1,ESPL1,FAS,GAL,HMGCR,JUN,PCNA,PDLIM7,PHF5A,PISD,POLD1,SCARB1,TOP2A,UHRF1
C v ZnP All		PTGS2		enzyme		-0.118		0	-0.12	0.042	B2M,BAX,CCND1,FAS,PCNA,PRKCZ,PSAP,PTGES2,SCARB1,SSBP4,TFRC,TGM2,TNFRSF10B,VPS72
C v ZnP All		Fe2+		chemical - endogenous mammalian						0.0421	HMGCR,HMOX1,TFRC
C v ZnP All		GLUL	0.1	enzyme						0.0421	GLS,GLUL,SLC1A5
C v ZnP All		HOXB13		transcription regulator						0.0421	CCND1,CEP170,EPHA5
C v ZnP All		L-threonine		chemical - endogenous mammalian						0.0421	CCND1,SOD2,ZFP42
C v ZnP All		MCL1	-0.006	transporter						0.0421	BAX,CCND1,NQO1
C v ZnP All		P2RY2		g-protein coupled receptor						0.0421	CCND1,JUN,PTGES2
C v ZnP All		SH3PXD2A-AS1		other						0.0421	FAS,PCNA,TNFRSF10B
C v ZnP All		UCHL5	0.18	peptidase						0.0421	CASP7,TOPBP1,TP73
C v ZnP All		buthionine sulfoximine		chemical drug						0.0421	HMOX1,NQO1,TNFRSF10B
C v ZnP All		coenzyme Q10		chemical drug						0.0421	BAX,HMOX1,SCARB1
C v ZnP All		decursin		chemical - endogenous non-mammalian						0.0421	AIFM1,BAX,CCND1
C v ZnP All		ethyl pyruvate		chemical drug						0.0421	BAX,BECN1,HMOX1
C v ZnP All		genipin		chemical - endogenous non-mammalian						0.0421	CCND1,HMOX1,PCNA
C v ZnP All		harmine		chemical - endogenous non-mammalian						0.0421	BAX,MYBL2,PCNA
C v ZnP All		miR-330-5p (and other miRNAs w/seed CUCUGGG)		mature microrna						0.0421	CD47,CTNND1,PTPRG
C v ZnP All		monorden		chemical - endogenous non-mammalian						0.0421	BAX,GSN,HSP90B1
C v ZnP All		oridonin		chemical drug						0.0421	BAX,BECN1,HMOX1
C v ZnP All		triclosan		chemical drug						0.0421	HMOX1,JUN,NQO1
C v ZnP All		NGF		growth factor		-0.603		0.001	-0.608	0.0428	AATF,ATM,BAX,CCND1,EEF1A1,EHD4,ELK1,FAS,GAL,GUCY1B1,HMOX1,JUN,LRRFIP1,MAP2,RACK1,TP73,ZWINT
C v ZnP All		ERBB3		kinase		0.905		0	0.903	0.0429	ADAM9,BAX,CCND1,CD47,GLS,HMOX1,PLK1,SLK,TGM2,TOP2A,USP14
C v ZnP All		TYA-018		chemical reagent		-0.784		0.002	-0.795	0.0434	ACADM,ADSL,AKAP1,ANK3,APOO,ARHGDIA,ATAD3A,CBR4,COX7A2L,CRAT,CYC1,DECR1,DSG2,ETFA,FAS,GSTP1,HADH,LAMB1,LDHA,MDH2,MYH14,NDUFAF7,NDUFV1,PPIL1,TMOD1,TPM3
C v ZnP All		144DG11		chemical reagent		1.387		0	1.387	0.0442	BCS1L,DRAP1,FXR2,GLO1,GOSR1,GRSF1,H1-3,HNRNPH2,IAH1,NUP62,PCBP1,PMM2,POLR2B
C v ZnP All		MAP2K5	-0.175	kinase		-0.279		0.003	-0.286	0.0442	CCND1,DHCR24,FDFT1,HMGCR,HMGCS1,JUN,RDH11
C v ZnP All		SOCS1		other		0.545		-0.002	0.55	0.0442	BAX,CCND1,FAS,FKBP5,JUN,MYD88,TGM2
C v ZnP All		cytarabine		chemical drug		1.383		0.002	1.378	0.0442	BAX,BECN1,FAS,PPP1CA,TNFRSF10B,TOP2A,ULBP2
C v ZnP All		haloperidol		chemical drug		-0.288		0.001	-0.292	0.0442	BAX,HMGCR,HMGCS1,KRAS,LXN,PRKAR2A,PRKCE
C v ZnP All		ESRRG		ligand-dependent nuclear receptor		0.844		0	0.843	0.0451	ACADM,DYSF,HADH,HK2,IDH3A,LDHA,MDH2,SUCLG1,SUCLG2
C v ZnP All		BTG2		transcription regulator						0.0452	CCND1,ERC1,HMOX1,NQO1,SOD2
C v ZnP All		GABARAP	-0.272	transporter		-1.342		0.003	-1.348	0.0452	GSR,HEXA,NCSTN,NPC2,PSAP
C v ZnP All		GABARAPL2	-0.108	other		-1.342		0.003	-1.348	0.0452	GSR,HEXA,NCSTN,NPC2,PSAP
C v ZnP All		GPS2	0.12	transcription regulator		-0.625		-0.003	-0.618	0.0452	CCND1,DHRS3,HEBP1,TBCC,ZNF703
C v ZnP All		N-formyl-Met-Leu-Phe		chemical reagent						0.0452	CKAP2,CORO1C,MSN,NDE1,SIRPA
C v ZnP All		NF2	-0.074	other		-0.463		-0.001	-0.461	0.0452	AMOT,CCND1,GLUL,HMOX1,TFRC
C v ZnP All		NPPB		other		1.231		-0.003	1.237	0.0452	BAX,FDFT1,HMGCR,HMGCS1,SCARB1
C v ZnP All		colchicine		chemical drug		-1.286		0.001	-1.288	0.0452	FAS,JUN,NQO1,SCARB1,TMEM123
C v ZnP All		ozone		chemical toxicant		-1.294		0.001	-1.296	0.0452	CTNNAL1,HK2,HMOX1,JUN,KRAS
C v ZnP All		peptidoglycan		chemical - endogenous non-mammalian		-0.555		0.002	-0.559	0.0452	FAS,HMOX1,MYD88,SOD2,TMSB10/TMSB4X
C v ZnP All		propofol		chemical drug		-0.277		-0.002	-0.273	0.0452	BAX,BECN1,HMOX1,SOD2,TRIM21
C v ZnP All		rasagiline		chemical drug		0.292		0.001	0.29	0.0452	BAX,FAS,PRKCE,RACK1,TFRC
C v ZnP All		rosiglitazone		chemical drug		0.638		0.001	0.631	0.0461	ACADL,ACADM,BAX,BECN1,CCND1,CERT1,COX4I1,DECR1,DHRS3,ETFA,FABP5,FAM3A,GPAT3,HADH,HMOX1,IDH3A,ILK,LDHA,MDH2,NDUFS2,NDUFV1,PCCA,PCNA,RBP4,SCARB1,SOD2,TPM3,TUBB3
C v ZnP All		methylselenic acid		chemical reagent	Inhibited	-2.2		-0.001	-2.198	0.0463	ABCC4,AURKA,BACH1,CCNB2,CCND1,CDC20,DHCR24,FKBP5,FOXA1,HSP90B1,JUN,LMNB2,MEN1,MYBL2,NQO1,PATZ1,PCNA,PLK1,PPM1A,PPM1D,PPP5C,RDH11,TOP2A,ULBP2,UXS1,WASF1,ZNF217
C v ZnP All		IL15		cytokine		-0.501		0.001	-0.507	0.0464	ALDOA,ARNT,ATM,BRK1,CALM1 (includes others),CAMK2G,CCND1,COX6C,DDT,ELOC,FAS,GPC1,GPRC5A,HK2,HMOX1,HSPA8,JUN,LDHA,MYD88,NME4,PAFAH1B3,PCBP2,PCNA,PIK3R2,PLCG2,PSAP,PTP4A2,RPS6,TFRC,TKT,TNFRSF10B,TOP2A,TXNRD1,ULBP2
C v ZnP All		SPP1		cytokine		1.281		0.002	1.274	0.0468	ATM,AURKA,BAX,CCND1,CDC20,COX7A2L,HMGCR,HMOX1,HOMER2,HTATIP2,ILK,JUN,MECR,MYD88,NDUFB9,NDUFS7,NDUFV1
C v ZnP All		STX18	0.004	transporter		0.243		0.003	0.23	0.0468	CDC20,COL5A1,HNRNPU,KIF15,MPG,MTF2,MYO1E,NASP,ODF2,POLD1,POLR2J,SASS6,SF3A3,SMARCC1,TOP2A,TPM1,XPC
C v ZnP All		3-methylcholanthrene		chemical toxicant						0.047	CCND1,GSR,ME1,NQO1
C v ZnP All		AGTR1		g-protein coupled receptor						0.047	CCND1,GSTP1,HMOX1,JUN
C v ZnP All		AURKB	0.143	kinase		1.131		0	1.132	0.047	ANK1,BAX,PDPK1,PPM1D
C v ZnP All		KLK4		peptidase						0.047	CCNB2,CHEK1,DNM2,PCNA
C v ZnP All		SPTBN1	0.015	other		-0.204		-0.002	-0.199	0.047	GPT2,HK2,LDHA,PCNA
C v ZnP All		ibuprofen		chemical drug						0.047	CCND1,LAMB1,RAC3,TNFRSF10B
C v ZnP All		lysophosphatidylinositol		chemical - endogenous mammalian		0		0.003	-0.006	0.047	GLS,GLUL,LDHA,SOD2
C v ZnP All		mir-135 (includes others)		microrna		-1.131		-0.002	-1.126	0.047	BAG3,HOXA10,SMAD5,ZNF217
C v ZnP All		INS		other		-0.085		0	-0.085	0.0485	ACADL,ACADM,ADAM10,CCND1,COX4I1,EIF4EBP1,ELK1,FAS,GPAT4,HMGCR,JUN,LMAN1,NDUFV1,NRF1,PLCG2
C v ZnP All		ATF6	-0.144	transcription regulator		0.601		0.003	0.593	0.0485	AURKA,BAX,CCND1,CRELD1,DNAJB11,HSP90B1,LMAN1,PDIA6,RAN,SLC39A14,TNFRSF10B
C v ZnP All		HDAC4	-0.255	transcription regulator		-0.492		0	-0.492	0.0485	CAMTA2,CCND1,DLG2,HDAC2,HDAC9,HMGCR,HOMER2,JUN,LDHA,MYH10,TSPAN13
C v ZnP All		LH (complex)		complex		-1.342		0.002	-1.349	0.0491	ADCY9,ARPC1A,BECN1,CAMK2G,CTNND1,DAB2,DHRS3,EEF1A1,EEF1B2,FKBP5,HK2,HMGCR,ILK,JUN,MAP4K4,NPC2,OSBPL6,PAWR,PPIH,PPP2R5C,PRKAR2A,RAB5A,RASAL2,RPL15,RPL18A,RPL26,RPL6,RPS6,SCARB1,SH3BP4,SMARCD1,SOD2,TMBIM6,TPM1
C v ZnP All		MET	0.031	kinase		1.086		0.002	1.08	0.05	ATM,AURKA,CAMK2B,CCND1,CLIP1,DAB2,GLUL,HMOX1,JUN,MAP2,MAP4K4,PLK1,PRKCE,RAB11FIP1,SOD2,TRIM21
C v ZnP All		ST1926		chemical drug		0.469		-0.003	0.483	0.05	CHCHD2,COX6C,COX7A2,COX7A2L,EIF4A2,EIF4B,FKBP5,KIF2C,MEN1,NACA,NARS1,NDUFB9,PABPC1,PCBP2,RPL18A,RPL29,RPL6,SELENOF,SOX11,SRP72,TMSB10/TMSB4X,TNFRSF10B,TOMM7,VAMP8
C v ZnP All		PCLAF	0.115	other	Activated	2.396		0.003	2.389	0.0504	AURKA,CCNB2,CDC20,ESPL1,PLK1,TOP2A
C v ZnP All		dimethyl sulfoxide		chemical drug	Inhibited	-2.158		0.001	-2.161	0.0519	EIF4EBP1,FECH,FXN,HEBP1,HMOX1,HSP90AB1,JUN,RARS1,TFRC
C v ZnP All		GFER	0.049	enzyme	Activated	2.236		0.003	2.23	0.0566	COX4I1,CYC1,NDUFB9,NDUFS2,NDUFV1
C v ZnP All		(-)-norephedrine		chemical drug	Inhibited	-2		0.003	-2.006	0.0616	FDFT1,HMGCR,HMGCS1,NPC2
C v ZnP All		LOX		enzyme	Inhibited	-2		0.001	-2.002	0.0616	DNAJB11,FLG,HSP90B1,PCNA
C v ZnP All		diethylmaleate		chemical toxicant		-1.929		0	-1.93	0.0616	B2M,GSTP1,HMOX1,NQO1
C v ZnP All		HDAC1	0.056	enzyme	Activated	2.639		0	2.64	0.0619	BAX,CCNB2,CCND1,EHMT2,FAS,FLG,GLUL,GSTP1,MYBL2,NASP,PLK1,RECQL4,SOX11,TDRKH,TGM2,TOP2A,TP73,TUBB3,UHRF1,VHL
C v ZnP All		tert-butyl-hydroquinone		chemical reagent	Inhibited	-2.5		0.003	-2.509	0.0642	BACH1,DDAH2,FOXC1,GCLM,GSR,GSTP1,HMOX1,HSPA8,JUN,ME1,NQO1,TXNRD1
C v ZnP All		cadmium chloride		chemical toxicant	Inhibited	-2.348		0.002	-2.353	0.0681	ATF2,CCND1,FKBP5,GSR,HK2,HMOX1,JUN,LDHA,NQO1,PCNA,TXNRD1
C v ZnP All		S100A8	-0.094	other		1.913		0.001	1.91	0.0699	ATF2,BECN1,CCND1,FAS,GPRC5A,HMOX1,SOD2,TRAF3IP1
C v ZnP All		guanidinopropionic acid		chemical drug	Activated	2.622		0.003	2.615	0.0717	ALAS1,ATP2C1,COX4I1,CYC1,ESRRB,NDUFS7,NRF1
C v ZnP All		HNF1A		transcription regulator	Activated	2.138		0.002	2.132	0.0737	ATF2,BMP2K,C5,CCND1,DCAF13,FAM107B,FAS,FNTB,GAL,GLUL,GPC1,GTF2E1,HMGCR,MCCC1,MTF2,NAPA,NDUFS2,NRDC,PDHX,PEX13,PLCB1,POLR1A,RACK1,RNGTT,RO60,SLC4A2,SNX17,TFRC,WDR46
C v ZnP All		KDM5A	0.019	enzyme		-1.854		-0.003	-1.842	0.075	ANKRD13C,CCND1,CERT1,CLASP2,COA3,COQ5,COX14,COX4I1,COX7A2,DYNC1LI2,GPT2,HMOX1,INPP5A,KMT2B,MRPL55,MSTO1,NDUFA4,NDUFA6,NDUFS2,NDUFS7,NDUFV1,SOD2,TOMM7
C v ZnP All		IFNAR1		transmembrane receptor	Activated	2.959		0.002	2.953	0.0757	ADAR,B2M,CD47,HMGCR,HMGCS1,LAP3,PARP9,SAMD9,SOD2,TGM2,TRIM21
C v ZnP All		SIX2		transcription regulator	Inhibited	-2.646		0	-2.645	0.0826	ALDOA,CALM1 (includes others),CAMK2B,CCNB2,FAS,HSPD1,RNASEH2C
C v ZnP All		nicotinamide-beta-riboside		chemical - endogenous mammalian	Activated	2.646		0.003	2.638	0.0826	AIFM1,COX4I1,COX7A2,COX7A2L,HADH,IDH3A,NDUFA4
C v ZnP All		MEN1	-0.371	transcription regulator		-1.941		0	-1.942	0.0839	CCNB2,CCND1,FKBP5,FOXC1,MEN1
C v ZnP All		DYRK1B		kinase	Inhibited	-2.957		-0.003	-2.949	0.0853	CCND1,COX4I1,COX7A2,NDUFA4,NDUFB7,NDUFB9,NDUFS2,NDUFV1,SOD2
C v ZnP All		TCF3	0.134	transcription regulator	Inhibited	-2.427		0	-2.427	0.0877	AATF,AURKA,C15orf39,CASP6,CCNB2,CDC20,CGREF1,EIF4EBP1,ESRRB,GLUL,HSP90B1,JUN,KIF2C,LDHA,PAFAH1B3,PDIA6,PLCG2,PSAP,SLC12A2,SMARCC1,SPCS2,STK17B,SUB1,TOP2A,TUBB3
C v ZnP All		BACH1	0.482	transcription regulator	Activated	2.066		-0.002	2.072	0.0894	BACH1,CALM1 (includes others),GCLM,HK2,HMOX1,ME1,NDUFA6,NDUFAB1,NDUFS7,NQO1
C v ZnP All		carbon tetrachloride		chemical toxicant	Inhibited	-2.082		0.001	-2.087	0.0961	ABCC4,BAX,BECN1,CASP7,CDK9,FOXA1,GSTP1,HMOX1,HSPD1,JUN,ME1,NQO1,PCNA,SOD2
C v ZnP All		amiodarone		chemical drug	Inhibited	-2		0.002	-2.003	0.0971	HMOX1,HSPD1,ME1,SOD2
C v ZnP All		RAD51		enzyme		1.897		-0.001	1.9	0.0989	ATM,BAX,CCNB2,HMOX1,MYO1E,PPT1,PSMD9,SOD2,TOP2A,WASF1
C v ZnP All		NFE2L2		transcription regulator	Inhibited	-2.92		0.002	-2.933	0.0999	ABCC4,ALAS1,ALDOA,ATXN2,B2M,C5,COX4I1,DNAJB11,FKBP5,GCLM,GLS,GSR,GSTA4,GSTP1,HK2,HMGCS1,HMOX1,HSP90AB1,HSP90B1,HTATIP2,LDHA,LGALS8,ME1,MYH10,NARS1,NQO1,PAFAH1B3,PBRM1,PCBP1,PDIA6,PIR,RACK1,RAN,RARS1,SCARB1,SOD2,TEAD1,TKT,TUB,TXNRD1,USP14,XRN2
C v ZnP All		TEAD1	0.211	transcription regulator	Activated	2.713		0.003	2.702	0.103	ACADL,ACADM,CCND1,COX4I1,COX7A2L,CYC1,ETFA,GLUL,HADH,NDUFA4,NDUFA6,NDUFAB1,NDUFB7,NDUFS2,NDUFS7,SH3BP4,TPM1
C v ZnP All		PML	-0.033	transcription regulator	Activated	2.175		-0.001	2.178	0.103	ACADL,ACADM,BAX,CCND1,CIT,FAS,GCLM,HMGCR,HMGCS1,HMOX1,ME1,NQO1,PCBP2,TAP2,TOPBP1,TXNRD1
C v ZnP All		mir-1 (includes others)		microrna		-1.772		-0.003	-1.762	0.104	ADAR,CAPRIN1,CCND1,CDK9,EML4,HNRNPU,HSP90B1,HSPD1,KRAS,MCU,NELFCD,NUP50,RRBP1
C v ZnP All		arimoclomol		chemical drug	Activated	2.646		0.002	2.64	0.107	KRAS,LAP3,MYD88,SLC39A14,TAP2,TRIM21,UHRF1
C v ZnP All		EIF2AK3		kinase		-1.929		0.002	-1.936	0.111	ARFGAP3,BECN1,BET1L,CCND1,CTSC,ECD,EIF4EBP1,GOLGA4,GOLGA5,GOLT1B,GORASP2,JUN,MECR,NAPA,NARS1,SYS1
C v ZnP All		homocysteine		chemical - endogenous mammalian		-1.757		0	-1.756	0.117	ACADM,BAX,BDH2,CCND1,CRAT,DDAH2,EEF1A1,HMGCR,HMOX1
C v ZnP All		MDL 73811		chemical reagent	Inhibited	-2		0.001	-2.002	0.118	PLK1,PSAP,SOD2,TGM2
C v ZnP All		forskolin		chemical toxicant	Inhibited	-3.174		0.001	-3.181	0.12	ADCY9,ADSL,ALDOA,ARPC1A,BAG3,BAX,CABIN1,CALM1 (includes others),CCNB2,CCND1,CGREF1,CTNND1,CTTN,DAB2,DHRS3,EPHA5,FAS,FKBP5,GAL,GSTP1,HK2,HMOX1,ILK,JUN,MAP4K4,NPC2,OCIAD2,PAWR,PCNA,PPIH,PRKAR2A,RAB5A,RASAL2,RPL37A,SCARB1,SH3BP4,SMARCD1,SOD2,TCF20,TMBIM6,TPM1
C v ZnP All		HAX1	0.147	other		-1.89		-0.003	-1.883	0.121	IDH3A,NDUFA6,NDUFB9,NDUFS2,NDUFS7,SUCLG1,SUCLG2
C v ZnP All		ETV6		transcription regulator	Inhibited	-2.236		-0.003	-2.229	0.128	LAP3,MYD88,PARP9,SAMD9,SOX11,TRIM21
C v ZnP All		Eldr		other	Activated	2.345		0.003	2.336	0.129	AURKA,CDCA5,ESPL1,IQGAP3,KIF2C,MYBL2,PLK1,TOP2A,ZWINT
C v ZnP All		ETV3		transcription regulator	Inhibited	-2.236		-0.003	-2.229	0.135	GTPBP2,LAP3,PARP9,SAMD9,TRIM21
C v ZnP All		ciglitazone		chemical drug		-1.937		0.002	-1.941	0.135	BAX,CCND1,GAL,GSN,LAMB1,TUBB3,ZFP42
C v ZnP All		NKX2-3		transcription regulator	Inhibited	-2.158		0	-2.159	0.139	CCNB2,EIF4B,LAP3,MAP2,MYD88,MYO5A,NT5C3A,PARP9,PAWR,PLCB1,RPS29,SAMD9,TAP2,TRIM21
C v ZnP All		ADGRE2		other	Inhibited	-2		0.001	-2.001	0.14	CCND1,GLUL,HMOX1,JUN
C v ZnP All		mir-154 (includes others)		microrna		1.937		-0.002	1.941	0.14	BAX,CCND1,HMOX1,SOD2
C v ZnP All		IFN GAMMA (complex)		complex		1.949		0.002	1.945	0.164	ADAR,FAS,MAP4K4,MYD88
C v ZnP All		N-acetylsphingosine		chemical reagent		-1.969		0.001	-1.971	0.164	BAX,BECN1,JUN,SOD2
C v ZnP All		fluocinolone acetonide		chemical drug	Inhibited	-2		-0.002	-1.996	0.164	CDK9,FKBP5,KIF2C,PIR
C v ZnP All		vemurafenib		chemical drug		-1.966		-0.001	-1.963	0.164	BACH1,HMOX1,TNFRSF10B,ULBP3
C v ZnP All		PRKAA1	0.101	kinase	Activated	2.137		-0.001	2.141	0.164	BAX,CAMKK1,CDC42EP3,COX4I1,FKBP5,HMGCR,LDHA,MAP2,PCNA,SIRT2,SOD2,TGM2
C v ZnP All		TGFB1	-0.005	growth factor		-1.991		0.001	-2	0.169	AASS,ABCF1,ADAM10,ADCY9,ADK,ALDOA,ARHGAP27,ARHGDIA,ATM,AURKA,B2M,BAX,BCAT1,BECN1,BSG,BUD31,C5,CALM1 (includes others),CAMK2G,CAPRIN1,CBFB,CCNB2,CCND1,CDC20,CDC42EP3,COL5A1,CORO1C,CTNND1,CTPS1,CTSC,CTTN,CYC1,DAB2,DDX21,DHCR24,DNMT1,DSG2,EEF1A1,EHMT2,EIF4A3,EIF4EBP1,ELAVL1,ESPL1,FABP5,FAS,FERMT2,FOXA1,FOXC1,GAL,GLS,GLUL,GPRC5A,GSN,HADH,HDAC2,HDAC9,HEBP1,HEXA,HK2,HMGCR,HMGCS1,HMOX1,HSP90B1,ILK,JUN,K…
C v ZnP All		F3		transmembrane receptor		-1.938		-0.001	-1.936	0.178	ADAR,CASP7,CD47,FERMT2,KRAS,LAMB1,LAP3,PARP9,SAMD9,TGM2,TRIM21
C v ZnP All		KLF5		transcription regulator	Activated	2.215		0.001	2.211	0.183	ACADM,CCNB2,CCND1,CGREF1,DHCR24,FOXA1,ILK,JUN,PCNA
C v ZnP All		IL1 (family)		group		-1.762		0.002	-1.768	0.188	BAX,CTSC,FAS,GLS,HMGCR,HMOX1,JUN,LAMB1,LAMB2,RBP4,SOD2,TGM2
C v ZnP All		ceapin-A7		chemical reagent	Activated	2		-0.003	2.006	0.189	CRELD1,DNAJB11,HSP90B1,PDIA6
C v ZnP All		rosuvastatin		chemical drug	Inhibited	-2		0.001	-2.003	0.189	FDFT1,HMGCR,HMGCS1,HMOX1
C v ZnP All		FLCN	0.11	other		1.824		-0.003	1.833	0.191	ALDOA,CKB,COX4I1,CTSC,HK2,HMOX1,LDHA,NPC2,SLC17A5,SOD2,WLS
C v ZnP All		Z-LLL-CHO		chemical - protease inhibitor	Inhibited	-2.207		0.002	-2.219	0.193	ARNT,AURKA,BAX,CCND1,CTTN,EIF4EBP1,ELAVL1,FAS,GGNBP2,GSTP1,HMOX1,HSP90AB1,HSP90B1,HSPA8,HSPD1,JUN,LMAN1,NEDD8,NQO1,PCBP2,PPM1A,PPM1D,PRKCZ,SOD2,STXBP5,SUB1,TNFRSF10B,TP73,VAMP8,VHL,XPC
C v ZnP All		SMAD3	0.119	transcription regulator	Inhibited	-2.515		0.002	-2.524	0.193	ADAM9,ARHGAP27,CCND1,FDFT1,GLS,HK2,HMOX1,HSP90B1,JUN,LAMB1,LAMC1,PCNA,RPS6,SMAD5,TPM1,TPM3
C v ZnP All		HIF1 (complex)		complex	Inhibited	-2		0.003	-2.005	0.197	ALDOA,HMOX1,LDHA,PPP5C,TFRC
C v ZnP All		CKAP2L	-0.165	other	Activated	2.828		0.003	2.82	0.2	CCNB2,CDC20,CDCA8,ESPL1,KIF2C,NDC1,PLK1,ZWINT
C v ZnP All		REST	0.127	transcription regulator		1.992		-0.002	1.996	0.201	DHCR24,JUN,NPC2,PHKB,SOX11,TUBB3
C v ZnP All		CLCF1		cytokine	Inhibited	-2.646		-0.003	-2.638	0.201	COX4I1,COX7A2L,NDUFA6,NDUFB7,NDUFB9,NDUFS7,NDUFV1
C v ZnP All		SAMMSON		other		-1.89		-0.003	-1.882	0.201	MRPL2,MRPL55,MRPS14,MRPS28,NDUFA4,NDUFA6,NDUFB9
C v ZnP All		ASPSCR1-TFE3		fusion gene/product		-1.897		0.003	-1.907	0.209	CTTN,ELOC,HMOX1,HTATIP2,NPC2,PACSIN2,SCARB1,SOD2,THEM6,WBP2
C v ZnP All		GSR	-0.118	enzyme	Activated	2		-0.002	2.004	0.215	HMOX1,ME1,NQO1,TKT
C v ZnP All		Ca2+		chemical - endogenous mammalian	Inhibited	-2.026		0.001	-2.029	0.227	CCND1,CSTF2,CTTN,ELK1,FABP5,FLG,GLS,HMGCR,ICOSLG/LOC102723996,JUN,PLS3,SCARB1,TNFRSF10B,USP15
C v ZnP All		MXD1		transcription regulator	Inhibited	-2.333		-0.003	-2.325	0.228	AARSD1,CCNB2,COX7A2L,CYC1,MYBBP1A,MYD88,NOP56,RARS1,TOP2A
C v ZnP All		6-hydroxydopamine		chemical toxicant	Inhibited	-2.377		0.003	-2.384	0.241	BAX,HSP90AB1,HSPA8,JUN,RPL29,SOD2
C v ZnP All		CDK5	0.155	kinase	Inhibited	-2.213		0.001	-2.215	0.243	HDAC9,JUN,MAP2,TOP2A,UHRF1
C v ZnP All		HIPK2		kinase		-1.964		0.001	-1.967	0.27	ANK1,FECH,HMOX1,NQO1
C v ZnP All		IGF1R	-0.052	transmembrane receptor		1.929		0.002	1.923	0.27	ABCC4,ACADM,ALDOA,ATM,BAX,CALU,CBFB,CCND1,CETN2,COX4I1,CTNND1,NDUFA4,NDUFB9,PDLIM5,RAB18,RBM3,RPL37A,SMU1,TMEM87A
C v ZnP All		valproic acid		chemical drug		-1.94		0	-1.94	0.281	ANK3,ATM,CCND1,CHEK1,CRAT,CTPS1,DNAJB11,FAS,FDFT1,FOXC1,GCLM,GLUL,HMGCS1,HMOX1,INSIG2,JUN,LAGE3,MYO5A,NPC2,NQO1,PDIA6,PKIB,PMM2,PRKCZ,SPCS2,TBL1X,TGM2,TOP2A,TP73,TUBB3,UBE2H,ULBP2,WWOX
C v ZnP All		TFRC	-0.198	transporter	Activated	2.704		0	2.704	0.281	CDC20,HK2,HMOX1,JUN,LDHA,ME1,NDUFA4,NDUFB7,NDUFB9,NDUFS2,NDUFV1,SOX11
C v ZnP All		FOXA1	-0.681	transcription regulator	Activated	2.042		-0.002	2.048	0.29	ALDOA,FKBP5,FOXA1,FOXC1,GLS,HADH,HK2,HMOX1,JUN,LAMC1,LDHA,PISD,PPP1R14C,SLC12A2
C v ZnP All		pyridostatin		chemical reagent	Activated	2.236		0.003	2.229	0.292	ADAR,B2M,PARP9,SAMD9,TRIM21
C v ZnP All		26S proteasome		complex		1.787		-0.001	1.792	0.296	ARNT,BAG3,BAX,EXO1,PSAP,TGM2,TOP2A,UBE2H,ULBP2,ULBP3,VPS11,WBP2
C v ZnP All		EIF3E	-0.044	translation regulator	Inhibited	-2		-0.002	-1.997	0.298	CCND1,CDCA8,COL5A1,CORO1C
C v ZnP All		dexamethasone		chemical drug		-1.75		0	-1.755	0.302	ACADL,ACADM,ADAM10,ADAM9,ALAS1,ARHGDIA,B2M,BAX,BCLAF1,BSG,C5,CA8,CASP6,CCND1,CD47,CDC42EP3,CDCA7L,CDV3,CHEK1,COL5A1,CORO2A,COX4I1,CPSF3,CTNNAL1,CTSC,DDAH2,DDX19A,DECR1,DHCR24,EEF1A1,EIF4EBP1,ELAVL1,ELK1,ETFA,FABP5,FAIM,FBXO30,FGD4,FKBP5,GAL,GCLM,GLUL,GPAT4,GSR,GSTP1,GUK1,HDAC2,HK2,HMOX1,HOMER2,HSP90B1,HSPA8,ICOSLG/LOC102723996,ISL2,ITPKC,JUN,LAGE3,LAMB1,LAMB2,LAMC1,LAP3,LDHA,LGALS8,MAP2,MCCC1,ME1…
C v ZnP All		IL5		cytokine	Inhibited	-2.357		0.003	-2.369	0.312	ALDOA,CTSC,DDX21,DNTTIP2,EIF4EBP1,FAS,GCLM,GLIPR2,HMGCR,HSP90B1,NACA,PDIA6,PKIB,PPP5C,RBM3,SLC1A5,SPCS2
C v ZnP All		triamcinolone acetonide		chemical drug		-1.837		0	-1.838	0.322	BAX,DGKH,ELK1,FKBP5,JUN,PEX13,SENP1,SOD2,STK10,TRIM21,ZFAND5
C v ZnP All		PTTG1	0.166	transcription regulator		-1.75		-0.002	-1.744	0.324	ATM,CCND1,CHEK1,MPG,POLD1,RAD51C,RBM4,XRN2
C v ZnP All		cholesterol		chemical - endogenous mammalian		1.769		0	1.77	0.326	BSG,FABP5,FDFT1,HMGCR,HMGCS1,HSP90B1,MAP2,ME1,RDH11,SCARB1,TMEM123,ZFPM2
C v ZnP All		EHMT1	-1.057	enzyme	Activated	2.236		0.003	2.23	0.328	CORO2A,FAIM,PISD,SMPDL3B,SOD2,TDRKH
C v ZnP All		mir-27 (includes others)		microrna		-1.809		-0.001	-1.806	0.328	HOXA10,KRAS,PDS5B,PSAP,SMAD5,TRIM27
C v ZnP All		lactacystin		chemical - protease inhibitor	Inhibited	-2.371		0.002	-2.377	0.335	BAG3,CCND1,FAS,GSTP1,HMOX1,HSP90B1,ITCH,NEDD8,PPP5C,PRKCE,PRKCZ,SIRT2,SUB1,TNFRSF10B,TXNRD1,VHL
C v ZnP All		NPM1	-0.913	transcription regulator		-1.908		0.003	-1.915	0.347	CD47,COL5A1,HDAC9,HMOX1,HOXA10,ICOSLG/LOC102723996,JUN,SOD2,XPC
C v ZnP All		SERPINB7		other	Inhibited	-2.449		0.001	-2.451	0.351	ADAM9,CALM1 (includes others),CASP6,CCNB2,CTSC,FLG
C v ZnP All		HMGA1	0.018	transcription regulator		1.984		0.001	1.982	0.354	ATM,B2M,CCND1,CTSC,DAB2,ELK1,GSN,HMGCR,LAMB1,RAN,SLC17A5
C v ZnP All		BBS4		other	Inhibited	-2		-0.003	-1.994	0.356	CCND1,FERMT2,HDAC2,VPS4A
C v ZnP All		ZBTB10	-0.132	transcription regulator	Activated	2.449		0.002	2.445	0.373	B2M,C5,ELMOD2,MYD88,NT5C3A,PARP9
C v ZnP All		MEK		group		1.82		0.001	1.816	0.386	BECN1,CCND1,DDX21,DNMT1,DSCC1,GPC1,JUN,LAMB1,LAMB2,NQO1,NUP210,SACS,STT3B,SUN1,TNFRSF10B,TOP2A,TSC2,TSPAN13
C v ZnP All		CIP2A	-0.027	other	Inhibited	-2		0	-2	0.413	GRSF1,HK2,LXN,PDLIM7
C v ZnP All		salmonella minnesota R595 lipopolysaccharides		chemical - endogenous non-mammalian	Inhibited	-2		0.003	-2.006	0.413	ADAM9,JUN,PSTPIP2,TPM3
C v ZnP All		KRAS	0.261	enzyme	Activated	2.051		0	2.05	0.417	ABCC4,ADAM9,ADAR,AIMP2,ALDOA,ANK1,ARPP19,ATAD3A,ATF2,AURKA,B2M,BACH1,BSG,CAMK2G,CCND1,CCP110,CHEK1,COL5A1,CSNK2A1,DECR2,DNMT1,EEF1A1,FABP5,FAS,FLII,GALNT11,GCLM,GLUL,GPC1,GSN,GSTP1,HEXA,HK2,HMOX1,ILK,JUN,KRAS,LAMB1,LAMB2,LDHA,MADD,MECR,MSN,MTRR,MYBL2,NDE1,NQO1,NSUN2,NUP210,OTUB1,P2RY14,PABPC1,PAWR,PDLIM5,PHC2,PLK1,PPFIBP1,PPP1CA,RPS6,SCARB1,SIRPA,SLC39A14,SUN1,TFRC,TGM2,TNFRSF10B,TOP2A,TUBB3,XRN2
C v ZnP All		olaparib		chemical drug		1.934		0.002	1.931	0.419	BAX,CCND1,CHEK1,FAS,PLK1,TNFRSF10B
C v ZnP All		QKI	0.12	other	Inhibited	-2.42		0.001	-2.424	0.419	CCND1,DHCR24,FDFT1,GOLM1,HMGCR,HMGCS1,RAB5A,SAMD9,SNX3
C v ZnP All		miR-122-5p (miRNAs w/seed GGAGUGU)		mature microrna	Activated	2.777		-0.003	2.785	0.419	ALDOA,DSTYK,EEF1A1,FDFT1,HMGCR,HMGCS1,RAB11FIP1,SLC35A4
C v ZnP All		INTERFERON ALPHA (family)		group	Activated	2.2		0.002	2.19	0.423	ADAR,B2M,CCNB2,CCND1,CDC20,CSNK1E,DRAP1,EIF4EBP1,FAS,GLS,HMOX1,LAP3,MAP4K4,MYD88,NT5C3A,PARP9,PPP1R14B,PRKCE,RBCK1,SAMD9,SLC1A5,TAP2,TGM2,TOPBP1,TRIM21,ULBP2
C v ZnP All		FBXW7		enzyme	Activated	2.414		-0.002	2.419	0.44	BAX,FDFT1,HMGCR,HSPA8,JUN,NQO1,SASS6
C v ZnP All		TBX2		transcription regulator		1.89		0.002	1.885	0.44	AURKA,CCNL1,CDCA5,CHEK1,CKAP2,DNMT1,PLK1
C v ZnP All		CMTM3		cytokine	Inhibited	-2.236		0.002	-2.241	0.442	BAG3,HMOX1,HSP90AB1,HSPA8,HSPD1
C v ZnP All		nickel chloride		chemical toxicant	Inhibited	-2.236		0.002	-2.24	0.442	GCLM,HMOX1,JUN,KMT2A,TXNRD1
C v ZnP All		phenylephrine		chemical drug		-1.982		0.001	-1.985	0.442	HMOX1,JUN,NDUFV1,PIEZO1
C v ZnP All		AR		ligand-dependent nuclear receptor	Inhibited	-2.254		0.001	-2.261	0.449	AASS,ABCC4,ALDOA,CALU,CCND1,CDCA5,CDCA7L,CHTF18,CIT,COX4I1,COX6C,CUX1,CYC1,DHCR24,DSG2,ESPL1,FABP5,FAM3A,FKBP5,FOXA1,GIPC1,GLE1,GOLM1,GSN,GSTP1,HMGCR,KIF15,KIF2C,LMAN1,PLK1,PLS3,PRKAR2A,SMARCC1,SUCLG2,TOP2A,TUBB3,USP3,ZWINT
C v ZnP All		TGFB2		growth factor	Inhibited	-2.111		0	-2.109	0.45	CDC20,EIF4EBP1,ESPL1,FAS,HK2,HMOX1,NQO1,NRF1,PLCH1,PLK1,TBL1X
C v ZnP All		WNT3A		cytokine		-1.806		0.001	-1.81	0.451	ACADL,ADAM10,BCS1L,CCND1,COX4I1,CYC1,EPHA5,ESRRB,ITCH,JUN,NDUFA4,NDUFAF1,NDUFS2,NDUFV1,TUBB3,YTHDF1,ZNF703
C v ZnP All		KLF6		transcription regulator		-1.884		0.002	-1.891	0.456	ACADM,ALDOA,BSG,CASP7,CCNL1,ESRRB,GPC1,HIBCH,HK2,HMOX1,LDHA,MCCC1,MYD88,PCNA,SOD2
C v ZnP All		vancomycin		biologic drug	Inhibited	-2.008		0.001	-2.011	0.463	AASS,AHCYL1,BACH1,CCND1,EXTL3,HMOX1,JMY,LXN,RBM3,SOD2,SYNJ1,TMSB10/TMSB4X
C v ZnP All		miR-204-5p (and other miRNAs w/seed UCCCUUU)		mature microrna	Activated	2.213		-0.003	2.22	0.466	CAMK2B,CBFB,CTSC,HMOX1,STXBP1
C v ZnP All		CAB39L		kinase	Activated	2		0.003	1.994	0.47	COX4I1,COX6C,NDUFA4,NDUFB9
C v ZnP All		HIF1A		transcription regulator		-1.873		0.001	-1.878	0.475	ACADL,ACADM,ADAM10,ALDOA,ALKBH5,AURKA,BAX,BCS1L,CABIN1,CCND1,COX4I1,CTPS1,CYC1,EIF4EBP1,FAS,HK2,HMGCL,HMOX1,INSIG2,JUN,KIAA1217,LDHA,NDUFA4,NDUFAF1,NDUFS2,NDUFV1,NRF1,PDPK1,POLRMT,RIOK3,SIRT2,SOD2,TFRC,TRIM21
C v ZnP All		CpG ODN 2006		chemical reagent		-1.941		0.002	-1.948	0.475	APPL2,ATM,CTPS1,EXO1,HDAC9,HSP90AB1,HSPD1,MYD88,PLEKHA1,PRKCE,RPS6,SLC25A19,TFRC
C v ZnP All		RUNX3		transcription regulator		-1.949		-0.003	-1.942	0.481	BAX,CCND1,EXTL3,ILK,MACF1,RASAL2,TEAD1
C v ZnP All		CXCL8		cytokine		1.941		0.001	1.939	0.491	BAX,FAS,MYO1E,TNFRSF10B,TPM1
C v ZnP All		sunitinib		chemical drug		1.987		-0.001	1.988	0.497	COL5A1,DDX3X,LAMB1,LAMC1
C v ZnP All		ATG7	-0.079	enzyme		1.964		0.001	1.962	0.501	AIFM1,CASP7,HK2,JUN,NQO1,SCARB1,TBK1
C v ZnP All		IRF7		transcription regulator	Activated	2.425		0.003	2.418	0.507	ADAR,C5,NT5C3A,TAP2,TMBIM6,TRIM21
C v ZnP All		colistin		biologic drug	Inhibited	-2.236		0	-2.235	0.529	AHCYL1,BACH1,CCND1,EXTL3,JMY,SYNJ1
C v ZnP All		metronidazole		chemical drug	Inhibited	-2.236		0	-2.235	0.529	AHCYL1,BACH1,CCND1,EXTL3,JMY,SYNJ1
C v ZnP All		fulvestrant		chemical drug	Inhibited	-2.937		-0.001	-2.932	0.535	ADCY9,AURKA,BAX,CCND1,CDC20,CHTF18,COMT,DHCR24,GAL,GSTP1,GUCY1B1,HRAS,JUN,NQO1,NSUN2,PCNA,RECQL4,TFRC
C v ZnP All		IFNB1		cytokine	Activated	2.418		0.001	2.416	0.536	EIF2AK1,HMGCR,HMGCS1,ICOSLG/LOC102723996,LAMB1,MYD88,NT5C3A,PARP9,SLC39A14,TRIM21
C v ZnP All		kanamycin A		chemical drug	Inhibited	-2.236		-0.001	-2.235	0.55	AHCYL1,BACH1,CCND1,EXTL3,JMY,SYNJ1
C v ZnP All		SIRT1 inhibitor III		chemical drug		1.89		0.002	1.886	0.55	BAX,DDX52,POLR1A,POLR2E
C v ZnP All		lovastatin		chemical drug		-1.923		0.001	-1.925	0.56	ADAM10,CCND1,FDFT1,GPAT4,HMGCR,HMGCS1,HMOX1
C v ZnP All		ARID1A	-0.032	transcription regulator	Inhibited	-2.387		0.001	-2.389	1	ADAM9,ARVCF,CCDC90B,CCNB2,CKB,COL5A1,DAB2,DECR2,DNLZ,FERMT2,FOXA1,GLIPR2,GSN,HDAC2,HDAC9,HIBCH,JUN,MPC2,MSN,MYBL2,OCIAD2,PDLIM5,PIEZO1,PLPP6,PLS3,RAB18,SRP72,TUBB3,ZFPM2
C v ZnP All		ARNT2		transcription regulator		-1.89		0.003	-1.898	1	CAMLG,CBFB,GLUL,LRRFIP1,NACA,PKIB,PLCB1
C v ZnP All		DDX25		enzyme		1.981		0.001	1.979	1	AKAP1,FABP5,GLUL,HMGCR
C v ZnP All		EGLN (family)		group		1.911		-0.003	1.919	1	DDX41,EIF4EBP1,HK2,HMGCL,LDHA,RIOK3,RTL8C
C v ZnP All		EGR2		transcription regulator		-1.838		0.001	-1.84	1	GOLGB1,GSN,HMGCR,HMGCS1,ICOSLG/LOC102723996,JUN,MAP2,PDE8A,POLR2C,SLC12A2,TFRC,TWSG1
C v ZnP All		GFI1		transcription regulator	Activated	2.186		-0.003	2.192	1	ATF2,BAX,HSP90AB1,JUN,TBK1
C v ZnP All		GW3965		chemical reagent		-1.982		0	-1.983	1	FABP5,PKIB,TOP2A,UHRF1
C v ZnP All		HDAC2	0.188	transcription regulator	Activated	2.219		0	2.219	1	AURKA,CCND1,FAS,NASP,SOX11,TDRKH
C v ZnP All		HMG20A	0.131	transcription regulator	Inhibited	-2.236		0.003	-2.242	1	FDFT1,HMGCR,HMGCS1,JUN,TGM2
C v ZnP All		HNF4A		transcription regulator	Activated	2.468		0	2.468	1	AASS,ACIN1,ADAT1,APH1A,ATF2,ATP5MK,B2M,BCLAF1,BCS1L,BMP2K,BUD31,CCDC90B,CCND1,CCP110,CDC42EP3,CDCA5,CDCA7L,CEP85,CETN2,CHCHD2,COPS7A,COQ6,COX14,COX7A2,COX7A2L,CRAT,CSNK2A1,CTNNBL1,DCAF13,DDX27,DDX41,DHDDS,ECD,EMC2,EXO1,FAM107B,FAS,FNTB,FOXA1,GOLGA4,GOLT1B,GPALPP1,GSN,GSTA4,GTF2E1,HEXA,HPS6,HSP90B1,HSPA8,INTS4,INTS9,JUN,KIF15,LAMC1,LDB1,LDHA,LYPLA2,MCCC1,MDH2,MEN1,MEPCE,MIPEP,MOCS3,MRPL2,MRPL22,MR…
C v ZnP All		HSF1	-0.179	transcription regulator	Inhibited	-2.211		0.001	-2.214	1	ACADL,B2M,BAG3,BAX,DNMT1,EIF4A2,ELAVL1,HMOX1,HSP90AB1,HSPA8,HSPD1,JUN,LDHA,NASP,PTOV1,SPTAN1
C v ZnP All		IL27		cytokine	Activated	2.213		0.002	2.209	1	ADAR,B2M,FAS,PARP9,TRIM21
C v ZnP All		IRF3	-0.031	transcription regulator	Activated	2.219		0.002	2.214	1	ADAM9,ADAR,B2M,FAS,NT5C3A,PLCG2
C v ZnP All		Irgm1		enzyme	Inhibited	-2		-0.003	-1.994	1	B2M,CCNB2,FAS,TRIM21
C v ZnP All		MAP4K4	0.179	kinase	Inhibited	-2.111		-0.003	-2.101	1	COQ5,CYC1,GLUL,HADH,HMGCL,NDUFAB1,NDUFB7,NDUFV1,PDHX,PRKAR2A,SUCLG1
C v ZnP All		MITF		transcription regulator		1.941		0.003	1.931	1	ALDH16A1,CDCA8,CHTF18,COX4I1,DSTYK,ESPL1,FGD4,PIR,PLK1,POLD1,RECQL4,SCARB1,SH3BP4,STXBP1,XRCC3
C v ZnP All		POR	-0.037	enzyme		1.98		-0.001	1.982	1	ACADL,ARNT,DHCR24,FDFT1,FOXC1,HMGCR,HMGCS1,HMOX1
C v ZnP All		PRKAA2	0.1	kinase		1.964		-0.002	1.968	1	ALAS1,BAX,CAMKK1,COX4I1,LDHA,TGM2
C v ZnP All		RPL13A	0.164	other	Inhibited	-2.121		0	-2.122	1	ADCY9,EEF1A1,ELMOD2,GPATCH11,HSP90AB1,PABPC1,PHC2,RPL37A
C v ZnP All		SALL4		transcription regulator	Activated	2.121		0	2.121	1	ADAM10,CCNB2,CCND1,JUN,KIF5B,RACK1,SIRT2,TPM1
C v ZnP All		SIM1		transcription regulator		-1.89		0.003	-1.898	1	CAMLG,CBFB,GLUL,LRRFIP1,NACA,PKIB,PLCB1
C v ZnP All		SMAD4	0.038	transcription regulator	Inhibited	-2.788		0.001	-2.79	1	AURKA,CBFB,CCND1,CDC42EP3,EIF4EBP1,HEBP1,HMOX1,TPM1,TPM3,UNC119
C v ZnP All		SOX4	-0.046	transcription regulator	Activated	2.204		0.002	2.197	1	ARNT,BAX,CSNK1E,DDAH2,PLEKHA1,TDRKH,TEAD1,TLE5
C v ZnP All		SPARC	0.019	other	Inhibited	-2.349		-0.001	-2.347	1	ABCC4,ATM,BAX,DHX30,HK2,MAP2,PPIH,RIC8A,TOPBP1
C v ZnP All		TBX3		transcription regulator	Activated	2.496		0.003	2.487	1	AURKA,CCNB2,CDC20,CDCA8,CHEK1,ESPL1,KIF15,KIF2C,PCNA,PLK1,QPRT,TOP2A,ZWINT
C v ZnP All		cuprizone		chemical toxicant		-1.912		0.001	-1.915	1	FABP5,FDFT1,GLUL,GNPDA1,GSN,HMGCS1,MPP2,MSN,TFRC
C v ZnP All		filgrastim		biologic drug		-1.879		0	-1.878	1	B2M,CDC42EP3,DDAH2,ELK1,FABP5,FKBP5,GPAT4,ITPKC,JUN,LAP3,LDHA,LGALS8,MCCC1,MSL3,P2RY14,PATZ1,PRKAR2A,RFX5,TLE5,XRN2
C v ZnP All		imiquimod		chemical drug		-1.982		0.002	-1.987	1	CDC20,CENPQ,HMOX1,JMY,NME6,PCBP1,RPS6,SOD2,WDR48,XPC
C v ZnP All		miR-9-5p (and other miRNAs w/seed CUUUGGU)		mature microrna	Inhibited	-2.236		-0.003	-2.229	1	COX7A2,CYC1,HIBCH,NDUFB7,NDUFB9
C v ZnP All		nilotinib		chemical drug	Inhibited	-2		-0.003	-1.994	1	ABCC4,ANAPC7,ATM,HDAC2
C v ZnP All		resiquimod		chemical drug	Inhibited	-2.357		0.002	-2.363	1	ADAR,APPL2,ATM,CTPS1,EXO1,FAS,HDAC9,HSP90AB1,HSPD1,JUN,LAP3,MSN,MYD88,PLEKHA1,PRKCE,RPS6,SLC25A19,SOD2,TFRC

## Sheet: Causal Networks
Causal Networks for My Projects->Andrea Gallio->2024-05-29_AndreaGallio 100424 - p<0.05->C v ZnP All
Master Regulator	Molecule Type	Expr Log Ratio	Depth	Predicted Activation State	Notes	Activation z-score	p-value of overlap	Network bias-corrected p-value	Participating regulators	Target molecules in dataset	Causal network	Target-connected regulators	Relationships Between Master Regulators(Increases/Downstream)	Relationships Between Master Regulators(Decreases/Downstream)	Relationships Between Master Regulators(Affects/Downstream)	Relationships Between Master Regulators(Increases/Upstream)	Relationships Between Master Regulators(Decreases/Upstream)	Relationships Between Master Regulators(Affects/Upstream)	Relationships Between Master Regulators(Increases/Both)	Relationships Between Master Regulators(Decreases/Both)	Relationships Between Master Regulators(Affects/Both)
MAFK	transcription regulator	-0.11	2			0.535	1.12e-05	0.0001	AP1 (complex),MAFK	ABCC4,BECN1,CALM1 (includes others),CCND1,DNMT1,FAS,GCLM,GSTP1,HMOX1,HSP90B1,JUN,NQO1,PEX13,TXNRD1	14 (2)	2				GSTP1	AP1 (complex)
clofibrate	chemical drug		1			0.775	3.22e-05	0.0003	clofibrate	ABCC4,ACAA1,ACADL,ACOT8,BAX,BSG,CCND1,CHEK1,DECR1,DECR2,FAS,GSTP1,HMGCR,HMOX1,NQO1	15 (1)	1				nitric oxide,PLA2 (family)	CCND2,GSTP1,LDL (complex)
bardoxolone	chemical drug		1			-1.508	4.17e-05	0.0004	bardoxolone	CCND1,GCLM,GSR,GSTA4,HMOX1,MDH2,NQO1,PCNA,RGPD4 (includes others),TXNRD1,UBE2H	11 (1)	1					BCL2L1
C9orf72	other	-0.076	1	Inhibited		-2.121	6.69e-05	0.0002	C9orf72	GLUL,NDC1,NUP133,NUP210,NUP50,NUP98,POM121/POM121C,TPR	8 (1)	1					NUP107,POM121/POM121C
MAFK	transcription regulator	-0.11	1			0	6.84e-05	0.0003	MAFK	ABCC4,GCLM,GSTP1,HMOX1,NQO1,TXNRD1	6 (1)	1				GSTP1	AP1 (complex)
hemoglobin	complex		1			-1.633	6.84e-05	0.0002	HEMOGLOBIN (complex)	GCLM,HMOX1,ME1,NQO1,PIR,TFRC	6 (1)	1	APOE,HBA1/HBA2,hemin,IL10,MDM4,SLC4A1,U0126				nitric oxide
FBXL4	other		2			0.277	8.55e-05	0.0002	BNIP3,BNIP3L,FBXL4	AIFM1,ANK1,AURKA,CD47,CHEK1,CKAP2,EIF2AK1,GSN,HK2,MYBL2,NT5C3A,TFRC,TOP2A	13 (3)	2		sulforafan			BNIP3L
cephaloridine	chemical drug		1			0.258	0.000115	0.0006	cephaloridine	ADAT1,ALAS1,ATAD1,CHEK1,DSCC1,DSG2,EXO1,GSTP1,HMOX1,MRPS36,NQO1,PEX13,PIR,TFRC,USE1	15 (1)	1				GSTP1,TPH1
ZNF768	other	-0.081	1			0.707	0.000128	0.0002	ZNF768	AURKA,CCNB2,CDC20,FAS,MYBL2,PCNA,PLK1,TOP2A	8 (1)	1		miR-3648 (miRNAs w/seed GCCGCGG)
fluocinolone acetonide	chemical drug		2			0.16	0.000146	0.0011	AP1 (complex),fluocinolone acetonide,NR3C1	BAX,BECN1,CALM1 (includes others),CASP6,CCND1,CDC42EP3,CDK9,COL5A1,CRAT,CYC1,DECR1,DECR2,DNMT1,FAS,FBXO30,FGD4,FKBP5,GCLM,GLUL,GPAT4,GSTP1,HADH,HDAC2,HSP90B1,IDH3A,JUN,KIF2C,MDH2,MPC2,NDUFA6,NDUFB7,NDUFS2,NDUFS7,NDUFV1,NQO1,PEX13,PIR,PPP1R14C,SCARB1	39 (3)	3				NR3C1	AP1 (complex),BCL2L1,KDM5B
CDK1/Cyclin A	complex		3			-1.176	0.000149	0.002	AJUBA,AKT (family),AKT1,APP,AURKB,BCL2L1,BRCA1,CCNA1,CCNA2,CCND1,CCNE1,CDC25A,CDK1,CDK1/CYCLIN A (complex),CDKN1A,CDX2,CEBPA,CTNNB1,CYCLIN A (family),DENR,E2F1,E2F3,EGR1,ERK (family),ERK1/2 (family),EZH2,FOS,FOSL1,FOXM1,FOXO1,FZR1,HMGA1,ID2,ID3,ING1,IREB2,JUN,JUNB,KAT5,MASTL,MEF2C,NOS3,NPM1,NR4A1,NR4A3,P38 MAPK (family),PGR,PI3K (complex),PPARG,PTEN,PTTG1,RAF1,RB1,RBL2,RBP1,RNF2,SIRT2,SOX2,SP1,SQ…	ACAA1,ACOT8,AHCYL1,AIFM1,AIMP2,AKAP1,ALAS1,AMOT,ANKRD46,AP2B1,ARHGDIA,ARID2,ARL2,ARPC1A,ATF2,ATL3,ATP5MK,ATXN2,B3GALT6,BACH1,BAG3,BAIAP2,BAX,BCLAF1,BCS1L,BECN1,CAMLG,CAMSAP2,CASP7,CCND1,CCNL1,CD2AP,CD47,CELF1,CENPB,CEP85,CERT1,CGREF1,CKAP2,CKB,COA3,COQ5,COQ6,COX14,COX4I1,COX7A2,CRAT,CRK,CSNK1E,CSPP1,CSTF2,CTNNAL1,CTNND1,DDAH2,DDT,DDX21,DDX27,DDX3X,DDX41,DECR2,DHRS3,DLG2,DNM2,DNMT1,DRAP1,DYNC1LI2,…	261 (68)	63					RB1
ciglitazone	chemical drug		2			-1.298	0.000183	0.0021	AP1 (complex),CCND1,ciglitazone,EGFR,EIF2AK2,EIF2AK3,ERK (family),ERK1/2 (family),JNK (family),MAPK1,MAPK8,MMP2,MMP9,NFKB (complex),NR3C1,P38 MAPK (family),PKC (family),PPARG,PTGS2,RB1,SP1,SRC,TERT	AASS,ABCC4,ACAA1,ACADM,ADAM10,ADAR,ANK1,APH1A,ARFGAP3,ARNT,ATAD3A,ATM,AURKA,B2M,BAX,BCLAF1,BET1L,CALM1 (includes others),CALU,CASP6,CASP7,CCNB2,CCND1,CCNL1,CD47,CDC42EP3,CDCA8,CELF1,CERT1,CGREF1,CHEK1,CIRBP,COA3,COL5A1,COQ5,COX14,COX4I1,COX7A2,CTNND1,CTPS1,CYC1,DAB2,DDT,DDX41,DECR1,DECR2,DHCR24,DSG2,DXO,EEF1B2,EPS15,EXO1,FBXO30,FGD4,GAL,GCLM,GLS,GLUL,GOLGA4,GOLGA5,GOLT1B,GORASP2,GPAT4,GPC1,GPRC5A…	152 (23)	23				APOE,MAP3K5,NR3C1,PAX6,RARB,RB1	AP1 (complex),BCL2L1,IL10,nitric oxide
BNIP3L	other		1			0	0.000199	0.0009	BNIP3L	ANK1,AURKA,CD47,CHEK1,CKAP2,EIF2AK1,GSN,HK2,MYBL2,NT5C3A,TFRC,TOP2A	12 (1)	1	arsenic trioxide	FBXL4,mir-34 (includes others)		CST3	BCL2L1
BLVRA	enzyme	-0.053	1	Inhibited		-2	0.00021	0.001	BLVRA	CERT1,HMOX1,JUN,TNFRSF10B	4 (1)	1	acetaminophen,arsenic trioxide,phosphate,sodium arsenite	trichostatin A
diquat	chemical toxicant		1	Inhibited		-2	0.00021	0.0007	diquat	GCLM,HMOX1,NQO1,TXNRD1	4 (1)	1
CCND1/CDK4	complex		2			0	0.000244	0.0021	CCND1/CDK4 (complex),RB (family),RB1,RBL1,TCF3	ATF2,AURKA,BAX,BECN1,C15orf39,CASP7,CCNB2,CCND1,CCNL1,CERT1,COA3,COQ5,COX14,COX4I1,COX7A2,DNMT1,EIF4EBP1,ESRRB,FAS,GLUL,GPT2,HRAS,HSP90B1,JUN,KIF2C,LDHA,MRPL55,MSTO1,MYBL2,NDUFA4,NDUFA6,NDUFS2,NDUFS7,NDUFV1,NRF1,P2RY14,PCNA,PDIA6,PLK1,POLD1,SLC12A2,SMARCC1,SOD2,SPCS2,STK17B,TOMM7,TOP2A,TOPBP1,TP73,TUBB3	50 (5)	4		PD 0183812
2,3-bis(4-hydroxyphenyl)-propionitrile	chemical reagent		1			-1	0.000253	0.0016	2,3-bis(4-hydroxyphenyl)-propionitrile	AIFM1,BAX,FDFT1,HDAC2,HMGCS1,HMOX1,HSPD1,NQO1,PCNA	9 (1)	1				HDAC5,TROPOMYOSIN (family)	IL10,POMC
SIGLEC7	transmembrane receptor		2			0.471	0.000257	0.0005	NFAT (family),SHP (family),SIGLEC7,ZAP70	ALAS1,CCND1,CSTF2,DNMT1,EHD4,ETFA,FKBP5,NASP,NCOA7,PLCG2,PLEC,RBM3,SMPDL3B,SOD2,SSR4,TAF15,TUBB3,USP15	18 (4)	3					IL10,ZAP70
CCS1477	chemical drug		2			0	0.000288	0.0017	CCS1477,CREBBP,EP300	ACADL,ACADM,ALAS1,ALDOA,B2M,BAX,CAMK2B,CAMK2G,CCND1,COMT,HK2,HMGCS1,HMOX1,JUN,LDHA,LIN28B,NRF1,PABPC1,PBX1,SOD2,TNFRSF10B,ULBP2	22 (3)	2					CREBBP,EP300
EID1	transcription regulator		2			0	0.000288	0.0017	CREBBP,EID1,EP300	ACADL,ACADM,ALAS1,ALDOA,B2M,BAX,CAMK2B,CAMK2G,CCND1,COMT,HK2,HMGCS1,HMOX1,JUN,LDHA,LIN28B,NRF1,PABPC1,PBX1,SOD2,TNFRSF10B,ULBP2	22 (3)	2					CREBBP,EP300
FT-7051	chemical drug		2			0	0.000288	0.0017	CREBBP,EP300,FT-7051	ACADL,ACADM,ALAS1,ALDOA,B2M,BAX,CAMK2B,CAMK2G,CCND1,COMT,HK2,HMGCS1,HMOX1,JUN,LDHA,LIN28B,NRF1,PABPC1,PBX1,SOD2,TNFRSF10B,ULBP2	22 (3)	2					CREBBP,EP300
zinc chloride	chemical reagent		3	Inhibited		-3.096	0.000333	0.0048	26S PROTEASOME (complex),AKT (family),AP1 (complex),APEX1,AR,ARNT,BCL2L1,BHLHE40,CDKN1A,CDKN2A,CEBPA,CEBPB,CREB (family),CREB1,CTNNB1,DDX5,EGR1,EIF2AK3,EP300,EPRS1,ERBB2,ERK (family),FAS,FMR1,GATA4,GLI1,GNAO1,HIF1 (complex),HNF4A,IGF1R,IL6,MAP2K1,MAPK1,MAPK9,MEF2C,MEK (family),mir-23 (includes others),MYC,MYOD1,NANOG,NFKB (complex),NFKBIA,NR3C1,NR4A1,NR4A3,NTRK1,P38 MAPK (family),PGR,PIK3R1,PPIF,…	ABCF1,ACAA1,ACAD11,ACADL,ACADM,ACOT8,ADAR,ADSL,AHCYL1,AIFM1,AIMP2,ALDOA,AMOT,ANK1,AP2B1,APPL2,ARFGAP3,ARHGAP27,ARHGDIA,ARID2,ARL2,ARL6IP1,ARPP19,ARVCF,ATAD3A,ATF2,ATL3,ATP5MK,AURKA,B3GALT6,B9D1,BAG3,BAIAP2,BAX,BCOR,BECN1,BET1L,BMP2K,BSG,C5,C7orf25,CALM1 (includes others),CALU,CAMK2B,CAMKK1,CAMLG,CAPRIN1,CASP6,CASP7,CCNB2,CCNL1,CCP110,CDC20,CDC42EP3,CDK9,CELF1,CERT1,CGREF1,CHEK1,CHMP2A,CHTF18,CIT,…	339 (75)	73					RB1
CBR-470-1	chemical drug		1	Inhibited		-2.449	0.000414	0.0009	CBR-470-1	GCLM,GSR,HMOX1,ME1,NQO1,TXNRD1	6 (1)	1
prostaglandin A2	chemical - endogenous non-mammalian		1			-1.342	0.00043	0.0011	prostaglandin A2	CCND1,ELAVL1,HMOX1,PCNA,PTGES2	5 (1)	1				RB1
SMARCB1	transcription regulator	-0.074	3	Inhibited		-4.124	0.000431	0.0049	AP1 (complex),APEX1,BCL2L1,BHLHE40,BRCA1,CASR,CCND1,CCNE1,CDC25A,Cdc42,CDK4/6 (family),CDK6,CDKN1A,CDKN1B,CDKN2A,CEBPA,CTNNB1,CUL3,DDX5,DNM2,DNMT1,E2F1,EGFR,EGR1,EIF2AK3,EIF4E,EP300,ERBB2,ERN1,ESR2,FAS,FOS,FOXO1,GLI1,GSK3B,HNF4A,HRAS,HSF1,HUWE1,IL6,IRF7,KRAS,MEK (family),MYC,MYCN,NANOG,NFE2L2,NFKBIA,NR3C1,NTRK1,PIK3R1,PLD1,PPARGC1A,PPIF,PPP1CC,PRKAA (family),PRKAA1,PRKAA2,RAD51,RAF1,RB (family),R…	ABCF1,ACAA1,ACADL,ACADM,ACOT8,ADAM10,ADK,ADSL,AIFM1,AKAP1,ALDOA,ANK1,ANKRD46,APPL2,ARFGAP3,ARHGAP27,ARL14EP,ARL2,ARL6IP1,ARPP19,ARVCF,ATL3,ATM,AURKA,B9D1,BACH1,BAG3,BAIAP2,BCAT1,BCOR,BECN1,BRD3,C7orf25,CA8,CALM1 (includes others),CALU,CAMKK1,CAMLG,CAPRIN1,CASP6,CCNB2,CCND1,CCNL1,CD2AP,CDC20,CDC42EP3,CDCA5,CDCA7L,CDK9,CEP85,CGREF1,CHEK1,CHMP2A,CIRBP,CIT,CKAP2,CKB,CLIP1,COA3,COL5A1,COQ5,COQ6,COX14,…	322 (77)	73	BEX2	L3MBTL3		CDKN1C	PTMS
phlorizin	chemical - endogenous non-mammalian		3			0.459	0.000476	0.0041	AKT1,ERK1/2 (family),HSD11B1,MAPK14,NFKB (complex),NR3C1,phlorizin,SMAD3	ADAM10,ADAM9,APH1A,ARHGAP27,ARL6IP1,ATF2,B2M,CASP6,CCNB2,CDC42EP3,CGREF1,COL5A1,CRAT,CYC1,DAB2,DECR1,DECR2,EIF4EBP1,ELAVL1,ELK1,FABP5,FAS,FBXO30,FDFT1,FGD4,GCLM,GLS,GLUL,GPAT4,GSR,GSTP1,HADH,HDAC2,HDAC9,HK2,HMGCR,HSP90B1,ICOSLG/LOC102723996,IDH3A,ITCH,KIF2C,LAMB1,LAMC1,LDHA,MAP2K2,MDH2,MPC2,MYH10,NCOA7,NDUFA6,NDUFB7,NDUFS2,NDUFS7,NDUFV1,NQO1,NUP62,PDPK1,PLK1,PPM1D,PPP1R14C,PPT1,PRKCZ,SCARB1,SENP1…	76 (8)	8					HSD11B1,NR3C1
LGALS9B	other		2			-0.229	0.000548	0.0032	LCK,LGALS9B,PLCG1,ZAP70	ALAS1,CCND1,CSTF2,ELK1,ETFA,FKBP5,JUN,LDHA,NASP,PLCG2,PLEC,RBM3,RPL4,SCARB1,SMPDL3B,SSR4,TAF15,WDR36,XRN2	19 (4)	3				CYTOKINE (family),IL10,ZAP70
CCNB1/Cdc2	complex		3			-1.037	0.000564	0.0068	AJUBA,AKT (family),AKT1,APP,AURKB,BCL2L1,CCNB1,CCNB1/CDC2 (complex),CCND1,CCNE1,CDC2 (family),CDC25A,CDK1,CDKN1B,CDX2,CEBPA,CEBPB,DENR,E2F1,EGR1,ERK (family),ERK1/2 (family),EZH2,FOS,FOSL1,FOXM1,FOXO1,FZR1,HMGA1,ING1,IREB2,JUN,JUNB,KAT5,MAPK8,MASTL,MEF2C,NFIC,NOS3,NPM1,NR4A1,NR4A3,P38 MAPK (family),PI3K (family),PPARG,PTEN,PTTG1,RAF1,RB1,RBP1,RNF2,RUNX2,SIRT2,SOX2,SQSTM1,SRC,SRSF1,TERT,TP53,TP73,…	ABCF1,ACAA1,ACADL,ACOT8,AIFM1,AIMP2,AKAP1,ALAS1,AMOT,ANKRD46,AP2B1,ARHGDIA,ARID2,ARL2,ARPP19,ATF2,ATL3,ATP5MK,ATXN2,B3GALT6,B9D1,BACH1,BAG3,BAIAP2,BAX,BCLAF1,BECN1,CAMK2B,CAMLG,CAMSAP2,CASP7,CCND1,CCNL1,CCP110,CD2AP,CD47,CDK9,CELF1,CENPB,CEP85,CERT1,CGREF1,CIRBP,CKAP2,CKB,COA3,COQ5,COQ6,COX14,COX4I1,COX7A2,CRAT,CRK,CSNK1E,CSPP1,CSTF2,CTNNAL1,CTNND1,DDAH2,DDT,DDX21,DDX27,DDX39A,DDX3X,DDX41,DECR2,D…	269 (64)	60					RB1
PPARA:RXRA Coactivator	complex		1			-1.89	0.000578	0.0009	PPARA:RXRA Coactivator	ACADM,ALAS1,FDFT1,HMGCR,HMGCS1,ME1,TXNRD1	7 (1)	1				APOA2,G0S2
H2AZ1	other	0.321	1			0.333	0.000598	0.0019	H2AZ1	CCND1,CDCA5,CDCA8,CKAP2L,MYBL2,NUP62,PLK1,RPS6,TOP2A	9 (1)	1	epoxomicin			BIRC5
TRERF1	transcription regulator		2			-0.13	0.000619	0.0036	CCND1,CDK2,CDK6,RB1,TRERF1	ABCC4,ATF2,BAX,BCLAF1,BECN1,CALU,CASP7,CCND1,CCNL1,CDCA8,CERT1,CHEK1,COA3,COQ5,COX14,COX4I1,COX7A2,DGKH,DHCR24,DNMT1,EEF1B2,FAS,GPRC5A,GPT2,GSTP1,HOMER2,JPT1,JUN,KMT2A,KRAS,LAMB2,MACF1,MAP2,MRPL55,MSTO1,MYBL2,NDUFA4,NDUFA6,NDUFS2,NDUFS7,NDUFV1,P2RY14,PCNA,PDPK1,PIK3R2,PLK1,RPS6,SOD2,SOX11,STXBP1,TEAD1,TNFRSF10B,TOMM7,TOPBP1,TP73,TSC2,UHRF1,VPS54,WWOX	59 (5)	4	SYVN1			RB1
TAF1	transcription regulator	-0.066	3	Inhibited		-3.372	0.000663	0.0087	26S PROTEASOME (complex),androgen,AP1 (complex),APEX1,AR,BCL2L1,BHLHE40,BRCA1,CCND1,CDKN1A,CDKN2A,CEBPA,CREB1,CREBBP,CTNNB1,E2F1,EGFR,EIF2AK3,EIF4E,EP300,ERK1/2 (family),ESR1,FAS,GLI1,GSK3B,HNF4A,IL6,JUN,MAPK1,MAPK7,MAPK9,mir-23 (includes others),MYC,NANOG,NFKBIA,NR1H (family),NR3C1,NR4A1,NTRK1,P38 MAPK (family),PGR,PIK3R1,PPARG,PPIF,PRKAA1,RAC1,RB1,RELA,SMAD3,SP1,SRC,SREBF2,STAT3,STUB1,SUB1,TAF1…	AASS,AATF,ABCC4,ABCF1,ACAA1,ACADL,ACADM,ACOT8,ADAR,ADK,ADSL,AHCYL1,AIFM1,AKAP1,ALDOA,ANK1,ANK3,ANO10,AP2B1,APH1A,APPL2,ARFGAP3,ARHGAP27,ARL2,ARL6IP1,ARNT,ARVCF,ATG16L1,ATL3,AURKA,B9D1,BAG3,BAX,BCOR,BET1L,C5,CALM1 (includes others),CALU,CAMK2B,CAMK2G,CAMKK1,CAMLG,CAPRIN1,CASP6,CCNB2,CCNL1,CCP110,CD2AP,CDC20,CDC42EP3,CDCA5,CDCA7L,CDK9,CENPQ,CEP43,CERT1,CGREF1,CHEK1,CHTF18,CIRBP,CIT,CKAP2,CKB,COA3,C…	349 (61)	60		RB1		SUB1
DYRK1B	kinase		2			0.104	0.000671	0.0067	CCND1,CDK4,CDKN1A,CYCLIN D (family),DYRK1B,EPAS1,HDAC5,HNF1A,ID2,INSR,MEF2C,MMP14,RBL2	ABCC4,ADAM10,ATP5MK,BCLAF1,C5,CALU,CCNB2,CCND1,CDCA8,CHEK1,CIT,CKB,COL5A1,COX4I1,COX7A2,CRAT,CTTN,CYC1,DECR1,DECR2,DHCR24,DNMT1,EEF1B2,EIF4EBP1,ELK1,ETFA,EXO1,FAS,FDFT1,FERMT2,FXN,GAL,GEMIN2,GLS,GLUL,GPRC5A,GPT2,HADH,HDAC9,HMGCL,HMGCS1,HOMER2,HOXB9,HSPD1,IDH3A,INSIG2,JPT1,JUN,KIF2C,KMT2A,LAMB2,LAMC1,LDHA,LIN28B,MACF1,MDH2,MSN,MYBL2,NDUFA4,NDUFB7,NDUFB9,NDUFS2,NDUFV1,NEDD4,PAWR,PCNA,PDHX,PDLIM5,PD…	93 (13)	13	U0126	RANBP9			CYCLIN D (family),HDAC5,RBL2
LY294002	chemical drug		2			0.915	0.000673	0.0102	AKT (family),AKT1,AP1 (complex),AR,ATF2,BCL2L11,BRAF,BRD4,CDK1,CEBPA,CREB (family),CREB1,CTNNB1,EGFR,EGR1,EIF2AK3,EIF4E,EP300,EPRS1,ERK (family),ERK1/2 (family),ERN1,ESR1,ETS2,EZH2,FOXO1,FOXO3,FOXO4,GAB1,GATA2,GSK3B,HDAC (family),HDAC2,HIF1A,HRAS,IDO1,IKBKB,IKK (complex),INSR,IRF4,ITGB1,ITGB3,ITK,LY294002,MAPK1,MAPK14,MAPK9,MEK (family),MMP9,MTOR,NFKB (complex),NFKBIA,NQO1,NR4A1,NRF1,NTRK2,P70 S6…	AASS,AATF,ABCC4,ACAA1,ACAD11,ADAM10,ADAM9,ADAR,ADK,AIMP2,ALAS1,ALDOA,ALKBH5,AMOT,ANK3,ANO10,APH1A,ARFGAP3,ARHGAP27,ARID2,ARL6IP1,ARNT,ATAD3A,ATM,AURKA,B3GALT6,B9D1,BAG3,BAIAP2,BAX,BCLAF1,BCS1L,BSG,C5,C7orf25,CALM1 (includes others),CALU,CAMK2B,CASP7,CBFB,CCND1,CCNL1,CCP110,CD2AP,CDC20,CDCA5,CDCA8,CDK9,CELF1,CENPQ,CEP43,CGREF1,CHMP2A,CHTF18,CIRBP,CIT,CKB,COA3,COQ5,COX14,COX6C,COX7A2,CRAT,CRK,CSTF2…	306 (83)	83				MAP3K5,NPHS2,RB1,RBL2,SMAD2/3 (family)	AP1 (complex),APOE,AXIN1,BCL2L1,BIRC5,BRD2,CCND2,CD86,CST3,CYCLIN D (family),EP300,GSTP1,IL10,KLF7,nitric oxide,PI3K (family),PIK3R1,SHC1
BCL2A1	other		3			-1.018	0.000687	0.0072	ACIN1,AKT1,AP1 (complex),APEX1,ATR,BAK1,BAX,BCL2A1,BID,BRCA1,CALCINEURIN (complex),carbon monoxide,CASP14,CASP3,CASP7,CASP9,CASPASE (family),CBS/LOC102724560,CREB (family),DICER1,EIF2AK2,EIF2AK3,EIF2S1,ERK1/2 (family),FLT1,HMOX1,IL18,IL33,JNK (family),MAP3K1,MAPK1,MAPK14,MAPK8,MMP9,NFKB (complex),NOS2,PAK2,PARP1,PPARG,PRKAA (family),PRKCD,PRKN,PTEN,RB1,RELA,ROCK1,SMPD1,SP1,STAT3	ABCC4,ACADM,ADAR,ADK,AKAP1,ARFGAP3,ARHGDIA,ARID2,ARL6IP1,ATM,ATP5MK,AURKA,BAX,BCAT1,BET1L,BSG,C5,CALM1 (includes others),CAMK2B,CASP7,CCNB2,CCND1,CCNL1,CD47,CDC20,CDK9,CGREF1,CIRBP,CKB,COA3,COL5A1,COMT,COQ5,COX14,COX7A2,CRAT,CSNK1E,CSNK2A1,CTPS1,CTSC,CYC1,DDT,DNM2,DNMT1,DOCK8,DRAP1,DXO,DYNC1LI2,EEF1A1,EIF4B,EIF4EBP1,ELAVL1,EXO1,FDFT1,FLG,FOXA1,FXN,GCLM,GLO1,GLS,GLUL,GOLGA4,GOLGA5,GOLT1B,GORASP2,G…	163 (49)	45	arsenic trioxide,CD40,etoposide,GnRH analog,hexamethylene bisacetamide,PGRMC1	Bay 11-7082,IL10,trichostatin A		BCL2L1
deoxycorticosterone acetate	chemical drug		3			0.526	0.000698	0.0077	ATF6,CD247,Cdc42,CREB (family),CREB1,CTNNB1,deoxycorticosterone acetate,doxorubicin,EIF2AK3,EIF4E,ERK1/2 (family),ERN1,FOXO1,GCH1,IKBKB,INSR,MAPK1,MKNK1,MMP9,NFKBIA,nitric oxide,NOS2,NOS3,PDK1,PI3K (complex),PIK3CA,PIK3CD,PIK3R1,PLCG2,PRKG1,PTEN,RAC1,SLC2A4,SRC,STAT1,TERT,ZAP70	AASS,ABCC4,ACAD11,ACADM,ADAR,ADK,AKAP1,ALAS1,APH1A,ARFGAP3,ARHGDIA,ARID2,ARVCF,ATM,BAG3,BCLAF1,BCS1L,BET1L,CASP6,CASP7,CCND1,CDC20,CDC42EP3,CDK9,COMT,CRAT,CRELD1,CSNK1E,CSTF2,CTNND1,CTSC,DAB2,DDT,DDX41,DECR1,DGKZ,DNAJB11,DRAP1,DXO,DYNC1LI2,EEF1B2,EHD4,ELAVL1,EPHA5,ERLEC1,ETFA,EXO1,FDFT1,FGD4,FOXC1,FXN,GAL,GEMIN2,GLS,GLUL,GOLGA4,GOLGA5,GOLT1B,GORASP2,GPAT3,GPR50,GPS2,GSN,GSTA4,GSTP1,GTPBP2,GUCY1B1…	177 (37)	36				PIK3R1
PAX6	transcription regulator	-0.018	3			1.895	0.000723	0.0084	26S PROTEASOME (complex),AKT (family),AKT1,androgen,AP1 (complex),AR,ATP1A2,BRCA1,CBS/LOC102724560,CCND1,CCNE1,CEBPA,CEBPB,CREB1,CREBBP,CTNNB1,DNMT1,E2F1,EGFR,EGR1,EN1,EP300,ERBB2,ERK1/2 (family),ERN1,ESR1,FOXA2,FOXO1,FOXO3,FOXO4,GATA2,GDNF,GSK3B,HIF1A,INS,INSR,IRS1,IRS2,JUN,LYN,MAF,MAPK1,MAPK14,MAPK7,MEF2C,MEK (family),MTOR,MYOD1,NCOA2,NFE2L2,NFKB (complex),NR1H (family),NR3C1,NR4A1,NRAS,P38 MAP…	AASS,AATF,ABCC4,ACAA1,ACADL,ACADM,ACOT8,ADAM10,ADAR,AIMP2,AKAP1,ALKBH5,AMOT,ANK1,ANK3,ANKRD46,ANO10,APH1A,APPL2,ARHGAP27,ARHGDIA,ARID2,ARPP19,ARVCF,ATAD3A,ATF2,ATG16L1,ATL3,ATP5MK,B3GALT6,B9D1,BAG3,BAIAP2,BAX,BCS1L,BECN1,BET1L,BSG,C5,CALM1 (includes others),CALU,CAMK2G,CASP7,CCND1,CCNL1,CCP110,CD2AP,CDCA5,CDCA7L,CDK9,CENPQ,CEP43,CEP85,CERT1,CGREF1,CHTF18,CIT,CKAP2,COA3,COMT,COQ5,COQ6,COX14,COX6C,…	341 (83)	83	15-deoxy-delta-12,14 -PGJ 2,bisphenol A,ciglitazone,RAR/RXR/RETINOIC ACID (complex)	U0126,ZNF536		RB1	CCND2
BIRC5	other	0.015	2			1.279	0.000733	0.0073	AURKB,BAX,BCL2,BIRC5,CASPASE (family),CDK2,CYCLIN E (family),EP300,HDAC1,HISTONE H3 (family),MYC,RAC1,RB1,SP1,TP53,VEGFA	ABCC4,ABCF1,ACAA1,ACADL,ACADM,ACOT8,ADAM9,ADSL,AIMP2,AKAP1,ALAS1,ALDOA,ALKBH5,ANK1,ARVCF,ATAD3A,ATF2,ATL3,AURKA,B2M,BAG3,BCAT1,BCOR,BECN1,CALU,CAMK2B,CASP6,CASP7,CBFB,CCNB2,CCNL1,CDC20,CDC42EP3,CERT1,CGREF1,CHEK1,CIRBP,CKAP2,CKB,COA3,COL5A1,COMT,COQ6,COX14,COX4I1,COX7A2,CRAT,CTNNAL1,CTPS1,CYC1,DDX21,DDX27,DECR1,DECR2,DHCR24,DNMT1,DYSF,ECSIT,EIF4EBP1,ELAVL1,ESPL1,ESRRB,EXO1,FERMT2,FKBP5,FLG,GCLM,G…	198 (16)	16	AREG,CD40,CDX2,cigarette smoke,CREBBP,CYTOKINE (family),etoposide,H2AZ1,PI3K (family),sodium arsenite,TCF7L2	15-deoxy-delta-12,14 -PGJ 2,ARVib-31,ARVib-7,bardoxolone methyl,berberine,luteolin,LY294002,mir-34 (includes others),mitomycin C,nitric oxide,rottlerin,SMAD2/3 (family),sulforafan,U0126		BCL2L1,EP300	RB1
hexamethylene bisacetamide	chemical reagent		2			0.745	0.000746	0.0041	CCNE1,CDK2,ELL2,hexamethylene bisacetamide,RB1	ALAS1,ARFGAP3,ATF2,BAX,BECN1,CASP7,CCND1,CCNL1,CERT1,CHEK1,COA3,COQ5,COX14,COX4I1,COX7A2,DDX21,DDX27,DNMT1,FAS,GPT2,HRAS,HSPA8,JUN,LMAN1,MAP2,MOCS3,MRPL55,MSTO1,MYBL2,NDUFA4,NDUFA6,NDUFS2,NDUFS7,NDUFV1,NRF1,P2RY14,PCNA,PLK1,RACK1,SOD2,TFRC,TNFRSF10B,TOMM7,TOPBP1,TP73	45 (5)	5				BCL2A1,RB1
CDX2	transcription regulator		3			0.601	0.000765	0.0081	Abcb1b,AHR,AKT (family),AKT1,ANXA11,ANXA7,AP1 (complex),AR,ARNT,AXIN1,BRCA1,CCL20,CCND1,CDH1,CDK2,CDKN1A,CDKN1B,CDX2,CEBPB,CREBBP,CTNNB1,CTSD,CYCLIN E (family),E2F1,E2F3,ERK (family),ESRRA,EZH2,FOXO1,FOXP3,HDAC1,HDAC3,ID2,ID3,IFITM1,IRS1,JUN,LEF1,LRP1,MAGI1,MAP3K7,MAPK1,MEK (family),MYC,MYOD1,NANOG,NCOA1,NF2,NFKB (complex),NFKBIA,NR3C1,P38 MAPK (family),PARP1,PDGFR (family),PDGFRA,PDGFRB,PELP1,PG…	ABCF1,ACAA1,ACADL,ACOT8,ADAR,ADSL,AHCYL1,AKAP1,ALKBH5,AMOT,ANK3,ANKRD13A,ANKRD46,AP2B1,ARHGAP27,ARID2,ARL2,ARNT,ARPC1A,ARPP19,ARVCF,ASH2L,ATAD3A,ATL3,AURKA,B2M,B3GALT6,B9D1,BACH1,BAG3,BAIAP2,BCAT1,BCLAF1,BCOR,BCS1L,CALM1 (includes others),CAMK2G,CASP6,CASP7,CCND1,CCNL1,CCP110,CD2AP,CD47,CDCA5,CDCA7L,CDCA8,CDK9,CELF1,CEP85,CERT1,CGREF1,CHEK1,CHTF18,CIRBP,CIT,CKAP2,CKB,CLIP1,COA3,COQ5,COQ6,COX14,CO…	335 (91)	89	AP1 (complex),PI3K (family)	NF2,RB1,RBL2		BIRC5,mir-29 (includes others),miR-96-5p (and other miRNAs w/seed UUGGCAC)	ALDH3A1
fludrocortisone acetate	chemical drug		2			0	0.00078	0.0039	fludrocortisone acetate,NR3C1,NR3C2	BAX,CABIN1,CASP6,CCND1,CDC42EP3,COL5A1,CRAT,CYC1,DECR1,DECR2,FBXO30,FGD4,FKBP5,GCLM,GLUL,GPAT4,GSTP1,HADH,HDAC2,IDH3A,MAP2,MDH2,MPC2,NDUFA6,NDUFB7,NDUFS2,NDUFS7,NDUFV1,NFIA,NQO1,PPP1R14C,SCARB1,TGM2,TUBB3	34 (3)	2				NR3C1
(2-(2',3'-dihydrobenzo(1,4)dioxin-6'-yl)-2-hydroxy-1-pyrrolidin-1-ylmethylethyl)nonanoic acid amide	chemical reagent		2			0.728	0.000783	0.0023	(2-(2',3'-dihydrobenzo(1,4)dioxin-6'-yl)-2-hydroxy-1-pyrrolidin-1-ylmethylethyl)nonanoic acid amide,LCK,ZAP70	ALAS1,CSTF2,ELK1,ETFA,FKBP5,JUN,NASP,PLCG2,PLEC,RBM3,RPL4,SCARB1,SMPDL3B,SSR4,TAF15,WDR36,XRN2	17 (3)	2					ZAP70
INK4	group		3	Inhibited		-3.624	0.000799	0.0112	26S PROTEASOME (complex),ABI1,AKT (family),AP1 (complex),APEX1,AR,BCL2L1,BHLHE40,BRCA1,CCND1,CCNE1,CDC25A,CDK4,CDK4/6 (family),CDK6,CDKN1A,CDKN2A,CDKN2B,CDKN2C,CDKN2D,CEBPA,CTNNB1,DDIT3,DDX5,E2F1,EIF2AK3,EIF4E,EP300,ERBB2,EZH2,FAS,FOXM1,HIF1A,HNF4A,HSF1,HUWE1,ID2,IGF1R,IL6,INK4 (family),ISL1,KRAS,MAP2K1,MAPK8,MAPK9,MEK (family),mir-23 (includes others),MTOR,MYB,MYC,MYOD1,NANOG,NFKB (complex),NFKB…	ABCF1,ACAA1,ACADL,ACADM,ACOT8,ADAR,ADSL,AHCYL1,AIFM1,AIMP2,AKAP1,ALDOA,AMOT,ANK1,APPL2,ARFGAP3,ARHGAP27,ARID2,ARL14EP,ARL2,ARL6IP1,ARNT,ARPP19,ARVCF,ATAD3A,ATL3,AURKA,B3GALT6,B9D1,BAG3,BAIAP2,BAX,BCAT1,BCOR,BECN1,BET1L,CALM1 (includes others),CALU,CAMK2B,CAMK2G,CAMKK1,CAMLG,CAMSAP2,CAPRIN1,CASP6,CCNB2,CCND1,CCNL1,CD2AP,CDC20,CDC42EP3,CDCA5,CDCA7L,CDCA8,CDK9,CELF1,CENPB,CEP43,CERT1,CGREF1,CHEK1,CI…	352 (81)	78				CYCLIN D (family)
EOC317	chemical drug		3			-1.775	0.000815	0.0077	AKT (family),AKT1,CAV1,CCAR2,CDH5,CREB (family),CREB1,ELAVL1,EOC317,ERK1/2 (family),FGFR (family),FGFR1,FGFR2,FGFR4,FOXO1,GSK3B,HMGA1,IRF3,ITGB3,KDR,MAP3K7,MAPK1,MEK (family),MYC,NFAT (family),NFKBIA,NOTCH (family),NR3C1,PDGFRA,PDGFRB,PI3K (complex),PI3K (family),PIK3C3,PIK3CA,PIK3CG,PIK3R1,PKC (family),PLCG2,PLD1,PPARG,PPARGC1A,PRKCD,PRKDC,PTPN11,REL,RELA,RHOA,RUNX2,SHC1,SLC12A2,SP1,SRC,SREBF1,S…	AASS,ABCC4,ABCF1,ACADL,ACADM,ACOT8,ADAM9,ADK,ADSL,AIMP2,AKAP1,ALDOA,ALKBH5,APH1A,APPL2,ARFGAP3,ARHGDIA,ARNT,ARVCF,ATAD3A,ATL3,ATM,AURKA,B3GALT6,BCAT1,BCLAF1,BCOR,BMP2K,C7orf25,CALM1 (includes others),CALU,CAMK2B,CAMK2G,CDC20,CERT1,CHMP2A,CIRBP,CKAP2,CKB,CLN6,COL5A1,COMT,COQ5,COQ6,COX6C,COX7A2,CRK,CTNNAL1,CTNND1,CTPS1,CYC1,DAB2,DBNDD1,DDT,DDX21,DDX27,DECR1,DECR2,DGKZ,DNM2,DNMT1,DOCK8,DSCC1,DXO,DYS…	267 (61)	60					PI3K (family)
1-chloro-2,4-dinitrobenzene	chemical drug		1			-0.816	0.000818	0.002	1-chloro-2,4-dinitrobenzene	GCLM,HMOX1,JUN,NQO1,SCARB1,TXNRD1	6 (1)	1
POM121/POM121C	other	0.152	1	Activated		2.449	0.000818	0.0008	POM121/POM121C	ANKRD46,NDC1,NUP133,NUP210,NUP50,TPR	6 (1)	1		C9orf72		NUP107
PF-04957325	chemical reagent		2	Inhibited		-2.343	0.000821	0.0039	ETS1,HDAC4,PF-04957325,RB1,STMN1	ATF2,BACH1,BAX,BECN1,CASP7,CCNL1,CERT1,COA3,COQ5,COX14,COX4I1,COX7A2,DNMT1,EIF4EBP1,FAS,GPT2,HMGCR,HMOX1,HRAS,LAMB1,LAMC1,LDHA,MRPL55,MSTO1,MYBL2,MYH10,NDUFA4,NDUFA6,NDUFS2,NDUFS7,NDUFV1,NRF1,P2RY14,PCNA,PLK1,SOD2,TOMM7,TOPBP1,TP73,TUBB3,ULBP2	41 (5)	4					RB1
CCT239065	chemical drug		3			0.396	0.000834	0.0069	ADCY5,AKT (family),AKT1,AMPK (complex),ANXA1,AP1 (complex),ATP1A2,BRAF,CASP8,CAV1,CCT239065,CD247,CD28,CD3 (complex),CD3E,CD5,CDC25A,CREB (family),CREB1,CTNNB1,CXCL12,DYNAMIN (family),EGFR,EGR1,EIF4E,ERBB2,ERK (family),ERK1/2 (family),ESR1,ESTROGEN RECEPTOR (family),ETS1,FOS,FOXO1,GAB1,GNAS,GRB2,HBEGF,HRAS,IGF1R,IKK (complex),INPP5D,IRF4,IRF5,ITGB1,ITGB3,ITK,KRAS,L1CAM,LCK,LRP1,MAP2K1,MAP2K5,MAPK…	AASS,AATF,ABCC4,ACAA1,ADAM10,ADAM9,ADCY9,ADK,AHCYL1,AIFM1,AIMP2,AMOT,ANK3,ANKRD46,ANO10,AP2B1,APH1A,APOO,APPL2,ARFGAP3,ARHGDIA,ARL2,ARL6IP1,ARNT,ARPP19,ARVCF,ATXN2,B3GALT6,BAG3,BCLAF1,BCS1L,BDH2,BECN1,BET1L,BSG,C15orf39,C16orf87,CALM1 (includes others),CALU,CAMK2G,CAMLG,CAMSAP2,CCND1,CCNL1,CCP110,CDCA5,CDCA7L,CDCA8,CDK9,CELF1,CENPQ,CEP85,CGREF1,CHCHD2,CIRBP,CIT,CKB,CLIP1,COA3,COMT,COQ5,CORO1C,COX…	313 (103)	102
ZAP70	kinase		1			0.302	0.000864	0.0018	ZAP70	ALAS1,CSTF2,ETFA,FKBP5,NASP,PLCG2,PLEC,RBM3,SMPDL3B,SSR4,TAF15	11 (1)	1	CD86,LGALS9B	(2-(2',3'-dihydrobenzo(1,4)dioxin-6'-yl)-2-hydroxy-1-pyrrolidin-1-ylmethylethyl)nonanoic acid amide,methyl-beta-cyclodextrin,SIGLEC7,U0126		ANG,CYTOKINE (family),SHC1,SLC4A1
GDF9	growth factor		2			-0.343	0.000875	0.0055	BMP7,EP300,GDF9,LOX,SMAD2,SMAD2/3 (family)	ACADL,ACADM,ALDOA,B2M,BAX,BECN1,CBFB,CCND1,COMT,DNAJB11,FDFT1,FLG,GLUL,HK2,HMOX1,HRAS,HSP90B1,ILK,JUN,LDHA,LIN28B,MADD,NRF1,PABPC1,PBX1,PCNA,PLCB1,SMAD5,TGM2,TNFRSF10B,TPM1,TPM3,ULBP2,ZIC2	34 (6)	6				EP300,SMAD2/3 (family)
CT7001	chemical drug		3	Inhibited		-3.241	0.000899	0.0122	26S PROTEASOME (complex),AKT (family),APEX1,AR,BCL2L1,BHLHE40,CCND1,CDK4/6 (family),CDK6,CDK7,CDKN1A,CDKN2A,CEBPA,CT7001,CTNNB1,DDX5,E2F1,EIF2AK3,EIF4E,EP300,ERBB2,ERK1/2 (family),ESR1,FAS,GLI1,HIF1A,HNF4A,IGF1R,IL6,JUN,MAP2K1,MAPK8,MAPK9,MEK (family),mir-23 (includes others),MTOR,MYC,NANOG,NFKB (complex),NFKBIA,NOTCH1,NR3C1,NR5A1,NTRK1,P38 MAPK (family),PGR,PIK3R1,POU5F1,PPARG,PPIF,PRKAA1,RAC1,R…	AATF,ABCF1,ACAA1,ACADL,ACADM,ACOT8,ADK,ADSL,AHCYL1,AIFM1,AIMP2,AKAP1,ALDOA,AMOT,ANK1,ANK3,ANKRD46,AP2B1,APH1A,APPL2,ARFGAP3,ARHGAP27,ARL2,ARL6IP1,ARNT,ARVCF,ASH2L,ATAD3A,ATL3,AURKA,B3GALT6,B9D1,BAG3,BAX,BCOR,BET1L,CALU,CAMK2B,CAMKK1,CAMLG,CAPRIN1,CASP6,CCNB2,CCNL1,CCP110,CD2AP,CDC20,CDC42EP3,CDCA8,CDK9,CENPQ,CEP43,CEP85,CERT1,CGREF1,CHEK1,CHTF18,CIRBP,CKAP2,CKB,COA3,COMT,COQ5,COQ6,COX14,COX6C,COX…	366 (64)	62
CINK4	chemical drug		2			0	0.000904	0.0044	CCND1,CDK4,CDK6,CINK4,RB1,SND1	ABCC4,ATF2,BAIAP2,BAX,BCLAF1,BECN1,CALU,CAMSAP2,CASP7,CCND1,CCNL1,CDCA8,CERT1,COA3,COQ5,COX14,COX4I1,COX7A2,DGKH,DHCR24,DNMT1,EEF1B2,EXTL3,FAS,FBXL20,GPRC5A,GPT2,GSTP1,HOMER2,IQGAP3,JPT1,JUN,KIF5C,KMT2A,KRAS,LAMB2,MACF1,MRPL55,MSTO1,MYBL2,NDUFA4,NDUFA6,NDUFS2,NDUFS7,NDUFV1,P2RY14,PCNA,PDPK1,PHF5A,PIK3R2,PLK1,RPS6,SOD2,SOX11,STXBP1,TEAD1,TNFRSF10B,TOMM7,TOPBP1,TP73,TSC2,UHRF1,VPS54,WWOX	64 (6)	5				RB1
CCNH/CDK7	complex		2			-1.667	0.000912	0.005	CCNH/CDK7 (complex),CDK2,RB1	ATF2,BAX,BECN1,CASP7,CCND1,CCNL1,CERT1,CHEK1,COA3,COQ5,COX14,COX4I1,COX7A2,DNMT1,FAS,GPT2,HRAS,JUN,MAP2,MRPL55,MSTO1,MYBL2,NDUFA4,NDUFA6,NDUFS2,NDUFS7,NDUFV1,NRF1,P2RY14,PCNA,PLK1,SOD2,TNFRSF10B,TOMM7,TOPBP1,TP73	36 (3)	2					RB1
AXIN1	other	0.098	3	Inhibited		-2.736	0.000928	0.0057	26S PROTEASOME (complex),ADCY5,AGO2,ATF6,ATG5,AXIN1,BCL2L1,BHLHE40,CCAR2,CCN2,Cdc42,CDKN2A,CDX2,CREBBP,CSNK1E,CTNNB1,EGFR,EGR1,EIF2AK3,EIF6,ELAVL1,ERBB2,ERK (family),ETV5,EZH2,FADD,FAS,FN1,FOXM1,GLI1,GSK3B,HDAC (family),HMGA1,HNF1B,HRAS,HSF1,IGF1,IRF3,ITGB3,JNK (family),KLF6,KRAS,LAMP2,LEF1,LEP,LGALS3,MAGI1,MAP3K1,MAPK13,MAPK14,MAPK8,MAPK9,MAPT,MEK (family),METTL3,MMP9,MYCN,NCOA1,NCOA2,NOTCH (fam…	ACAD11,ACADM,ACIN1,ACOT8,ACTR1B,ADAM10,ADAM9,ADCY9,AIFM1,ALDOA,ALG10,ANK1,ANKRD13A,AP2B1,ARFGAP3,ARHGAP27,ARL14EP,ARL6IP1,ARVCF,ASH2L,ATL3,BAG3,BAIAP2,BCS1L,BOD1L1,BSG,C15orf39,C7orf25,CALU,CAMK2B,CAMK2G,CAMKK1,CASP6,CASP7,CBFB,CBR4,CCDC12,CCNB2,CCND1,CCP110,CD47,CDC20,CDC42EP3,CDCA8,CENPB,CGREF1,CHMP2A,CKAP2,CKB,CLASP2,CLIP1,CLN6,COPS7A,COQ5,COQ6,COX4I1,COX7A2,CRAT,CRELD1,CSTF2,CTNNAL1,CTNND1,CY…	295 (101)	98		LY294002			CCND2,TCF7L2
fructose-6-phosphate	chemical - endogenous mammalian		3			0.115	0.000941	0.0072	ACLY,AKT1,ERK1/2 (family),fructose-6-phosphate,HSD11B1,MAPK14,NFKB (complex),NR3C1,PFKP,SMAD3	ADAM10,ADAM9,APH1A,ARHGAP27,ARL6IP1,ATF2,B2M,CASP6,CCNB2,CCND1,CDC42EP3,CGREF1,COL5A1,COX4I1,CRAT,CYC1,DAB2,DECR1,DECR2,ELAVL1,ELK1,FABP5,FAS,FBXO30,FDFT1,FGD4,GCLM,GLS,GLUL,GPAT4,GSR,GSTP1,HADH,HDAC2,HDAC9,HK2,HMGCR,HSP90B1,ICOSLG/LOC102723996,IDH3A,ITCH,KIF2C,LAMB1,LAMC1,LDHA,MAP2K2,MDH2,MPC2,MYH10,NCOA7,NDUFA6,NDUFB7,NDUFS2,NDUFS7,NDUFV1,NQO1,NUP62,PDPK1,PLK1,PPM1D,PPP1R14C,PRKCZ,SCARB1,SENP1,…	75 (10)	9				HSD11B1
U0126	chemical drug		1			1.257	0.000949	0.0055	U0126	BAX,BECN1,CCND1,CCNL1,DAB2,DBNDD1,EEF1A1,EIF4EBP1,FKBP5,GSN,GSTA4,HMGCR,HMOX1,JUN,LAMB1,MCU,ME1,MRPL22,MRPS12,MRPS14,NDUFAB1,PABPC1,PAWR,RPS6,SIRPA,SIRT2,SOD2,TGM2,TPM1,TPM3,ZWINT	31 (1)	1				DYRK1B,HEMOGLOBIN (complex),RBL2	AP1 (complex),AREG,BCL2L1,BIRC5,CCND2,CDKN1C,CYCLIN D (family),IL10,NF2,nitric oxide,NR0B1,PAX6,PLA2 (family),POMC,SMAD2/3 (family),TCF7L2,ZAP70
N-propyl bromide	chemical reagent		1	Inhibited		-2	0.000951	0.0023	N-propyl bromide	GCLM,GSR,HMOX1,NQO1	4 (1)	1
PRDX5	enzyme	0.087	1			-1	0.000951	0.0016	PRDX5	AURKA,CHEK1,HMOX1,PLK1	4 (1)	1	nitric oxide	sulforafan
SCP2	transporter	-0.181	1			1	0.000951	0.0023	SCP2	ACAA1,BSG,HMGCR,SCARB1	4 (1)	1	trichostatin A	acetaminophen		PDZK1IP1
kawain	chemical - endogenous non-mammalian		1	Inhibited		-2	0.000951	0.0024	kawain	FAS,HMOX1,MYD88,SOD2	4 (1)	1
SYVN1	transporter	-0.227	3	Activated		3.034	0.000958	0.0103	26S PROTEASOME (complex),APEX1,APP,AR,ATG3,BCL2L1,BHLHE40,BRAF,CDKN2A,CEBPB,CREB (family),CREB1,CREBBP,CSNK1A1,DDX5,EGR1,EIF2AK3,EIF4E,EIF6,ERBB2,ERN1,FADD,FAS,FOS,FOXM1,FOXO1,GABARAPL1,GABARAPL2,GATA4,GFI1,GLI1,GRIN2A,GSK3B,HDAC3,HFE,HMGCR,HNF1B,HNF4A,HSF1,HTT,IFNAR1,IGF1R,IL6,INSR,IRF1,IRF3,KAT5,KLF6,LEF1,LGALS3,LRRK2,MAPK9,MEK (family),mir-21 (includes others),MITF,NANOG,NCOA1,NFAT (family),NF…	AATF,ABCC4,ACAA1,ACADL,ACADM,ACIN1,ACOT8,ADAM9,ADAR,ADCY9,AIFM1,ALDH16A1,ALDOA,ALG10,ANK1,ANK3,ANKRD46,ANO10,AP2B1,APPL2,ARFGAP3,ARHGDIA,ARL14EP,ARL2,ARL6IP1,ARPP19,ARVCF,ATL3,ATXN2,AURKA,B2M,BACH1,BAG3,BAIAP2,BCAT1,BET1L,BSG,C5,C7orf25,CALM1 (includes others),CALU,CAMK2B,CAMK2G,CAMLG,CAPRIN1,CASP6,CBFB,CBR4,CCNB2,CCND1,CCP110,CD47,CDC20,CDC42EP3,CDCA7L,CENPB,CEP43,CEP85,CGREF1,CHEK1,CHMP2A,CIRBP…	353 (99)	95	CD40,mir-10 (includes others)			RNF31,TRERF1	ATG3
CSNK2A1	kinase	0.037	2			-0.396	0.000977	0.0097	ACIN1,AIP,AKT (family),ALKBH5,CDH1,CDK1,CHD4,CREB (family),CSNK2A1,DDX17,DDX3X,DEK,DUSP1,EIF2S1,ERK1/2 (family),FIP1L1,FOXO1,FXR1,GMNN,HDAC1,HDAC2,HDAC3,HIF1A,HMGA1,LARP1,MDM2,MTDH,NFKB (complex),NFKBIA,NPM1,P38 MAPK (family),PML,PNN,RELA,RRP1B,SAFB,SAP30BP,SF3B1,SFPQ,SGK1,SIRT1,SNAI1,SNCA,SND1,SRSF10,SSB,SUB1,SUPT5H,TP53,USP7,VDR,YBX1,ZFP36	AASS,AATF,ACAA1,ACADL,ACIN1,ACOT8,ADAM10,ADAR,ADK,AIMP2,AMOT,APH1A,ARFGAP3,ARL6IP1,ARVCF,ATF2,ATL3,ATM,B3GALT6,BAG3,BAIAP2,BCLAF1,BCS1L,BSG,C15orf39,CALU,CAMK2B,CAMSAP2,CASP7,CCND1,CCNL1,CD47,CDK9,CERT1,CGREF1,CHEK1,CIRBP,CIT,CKAP2,CKB,CLIP1,COL5A1,COMT,COQ5,COQ6,COX7A2,CRAT,CTNND1,CTSC,CTTN,CUX1,CYC1,DAB2,DDAH2,DECR2,DHCR24,DHRS3,DOCK8,DYSF,ECSIT,EEF1B2,EIF4A3,ELAVL2,ESPL1,ESRRB,ETFA,EXTL3,FABP5…	230 (53)	53	acetaminophen	FL3		BCL2L1,SAP30BP,SUB1
CCR9	G-protein coupled receptor		2			0.447	0.00103	0.002	CCR9,NADPH OXIDASE (complex)	CBFB,DHX32,GLS,HMOX1,JUN	5 (2)	2		ISX
MDM4	transcription regulator		3	Activated		2.804	0.00105	0.0111	26S PROTEASOME (complex),AP1 (complex),APEX1,AR,BCL2L1,BHLHE40,BRCA1,CDH1,CDKN1A,CEBPA,CREB (family),CREBBP,CSNK1A1,CTNNB1,DDX5,E2F1,EIF2AK3,EIF4E,EP300,ERBB2,ESRRA,EZH2,FADD,FAS,FBXW7,FLI1,GFER,GLI1,GSK3B,HIPK2,IFNAR1,IGF1R,IL6,KAT5,LRRK2,MAGI1,MAPK1,MDM2,MDM4,MYCN,NFAT (family),NFKBIA,NTRK1,P38 MAPK (family),P70 S6K (family),PDX1,PGR,PIK3R1,POU5F1,PPARG,PPIF,PRKAA1,PTGS2,RAC1,RAF1,RARA,RELA,RUN…	ACAA1,ACADM,ACOT8,ADAM10,ADAR,AHCYL1,AIFM1,ALDOA,ANK1,ANK3,ANKRD13A,ANKRD46,ANO10,AP2B1,ARFGAP3,ARID2,ARL14EP,ARL2,ARL6IP1,ARVCF,ASH2L,ATL3,ATM,ATXN2,B2M,B9D1,BACH1,BAG3,BAX,BCS1L,BECN1,BET1L,BSG,C15orf39,CALM1 (includes others),CALU,CAMK2B,CAMK2G,CAMKK1,CAMLG,CAPRIN1,CASP6,CBFB,CCNB2,CCP110,CD2AP,CD47,CDC20,CDC42EP3,CDK9,CEP85,CGREF1,CHEK1,CHTF18,CIRBP,CKAP2,CKB,CLIP1,COQ5,COQ6,COX7A2,CRAT,CRELD…	318 (70)	69		etoposide,mir-34 (includes others),trichostatin A		HEMOGLOBIN (complex)
ticrynafen	chemical drug		2			-0.905	0.00116	0.0074	NQO1,ticrynafen	ALDOA,BAX,CCND1,GCLM,GLS,HK2,HMOX1,LDHA,NQO1,SLC1A5,TP73	11 (2)	2
CREBBP	transcription regulator	0.084	1			0.577	0.0012	0.0046	CREBBP	ALAS1,B2M,CAMK2B,CAMK2G,CCND1,HMGCS1,JUN,LIN28B,PBX1,SOD2,TNFRSF10B,ULBP2	12 (1)	1		CCS1477,EID1,FT-7051		AP1 (complex),BIRC5,CCND2,CGA,IL10,RB1	RBL2
HSD11B1	enzyme		2			-0.351	0.00123	0.0091	AKT1,ERK1/2 (family),HSD11B1,MAPK14,NFKB (complex),NR3C1,SMAD3	ADAM10,ADAM9,APH1A,ARHGAP27,ARL6IP1,ATF2,B2M,CASP6,CCNB2,CDC42EP3,CGREF1,COL5A1,CRAT,CYC1,DAB2,DECR1,DECR2,ELAVL1,ELK1,FABP5,FAS,FBXO30,FDFT1,FGD4,GCLM,GLS,GLUL,GPAT4,GSR,GSTP1,HADH,HDAC2,HDAC9,HK2,HMGCR,HSP90B1,ICOSLG/LOC102723996,IDH3A,ITCH,KIF2C,LAMB1,LAMC1,LDHA,MAP2K2,MDH2,MPC2,MYH10,NCOA7,NDUFA6,NDUFB7,NDUFS2,NDUFS7,NDUFV1,NQO1,NUP62,PDPK1,PLK1,PPM1D,PPP1R14C,PRKCZ,SCARB1,SENP1,SMAD5,SOD2,ST…	73 (7)	7	11-dehydrocorticosterone,15-deoxy-delta-12,14 -PGJ 2,fructose-6-phosphate,NFIC	APOE,phlorizin		cortisone	NR3C1
silvestrol	chemical - endogenous non-mammalian		2			1.667	0.00126	0.0053	BCL2L1,silvestrol	AIFM1,BAX,FAS,GSR,JUN,MAP2,NQO1,TNFRSF10B,TUBB3	9 (2)	2					BCL2L1
TPH1	enzyme		2			-0.853	0.00129	0.0049	EP300,TPH1	ACADL,ACADM,ALDOA,ARL6IP1,B2M,BAX,CCND1,CDCA8,COMT,GNPDA1,HK2,HMOX1,HSPA8,JUN,LDHA,LIN28B,NRF1,PABPC1,PBX1,SHCBP1,TNFRSF10B,ULBP2	22 (2)	2	cephaloridine	nitric oxide			EP300
ERVW-1	other		3	Inhibited		-2.993	0.00129	0.0157	26S PROTEASOME (complex),AKT (family),APEX1,AR,BCL2L1,BHLHE40,CCND1,CCNE1,CDKN1A,CDKN2A,CEBPB,CTNNB1,DDX5,E2F1,EGR1,EIF2AK3,EIF4E,EP300,ERBB2,ERK1/2 (family),ERVW-1,FAS,GLI1,HIF1A,HNF4A,IGF1R,IL6,JUN,MAPK8,MAPK9,MEF2C,MEK (family),mir-23 (includes others),MTOR,MYC,MYOD1,NANOG,NFKB (complex),NFKBIA,NR3C1,NR4A1,NR4A3,NTRK1,PGR,PIK3R1,PPARG,PPIF,PRKAA1,PTEN,RAC1,RAF1,RB1,RELA,RNF2,SFN,SMAD3,SP1,STAT…	ABCF1,ACAA1,ACADL,ACADM,ACOT8,ADK,ADSL,AHCYL1,AIFM1,AIMP2,AKAP1,ALDOA,AMOT,ANK1,AP2B1,APH1A,APPL2,ARFGAP3,ARHGAP27,ARHGDIA,ARID2,ARL2,ARL6IP1,ARNT,ARPP19,ARVCF,ATAD3A,ATF2,ATL3,ATP5MK,AURKA,B3GALT6,BAG3,BAIAP2,BCOR,BECN1,BET1L,C5,CALU,CAMK2B,CAMKK1,CAMLG,CAPRIN1,CASP6,CASP7,CCNB2,CCND1,CCNL1,CCP110,CD2AP,CDC20,CDC42EP3,CDCA7L,CDCA8,CELF1,CERT1,CGREF1,CHEK1,CHTF18,CIRBP,CKAP2,CKB,COA3,COMT,COQ6,CO…	350 (63)	63				RB1
EP300	transcription regulator	0.05	1			0.243	0.00139	0.0062	EP300	ACADL,ACADM,ALDOA,B2M,BAX,CCND1,COMT,HK2,HMOX1,JUN,LDHA,LIN28B,NRF1,PABPC1,PBX1,TNFRSF10B,ULBP2	17 (1)	1	BIRC5,cigarette smoke,GDF9,trichostatin A	CCS1477,EID1,FT-7051,LY294002,TPH1		AP1 (complex),BCL2L1,RARB,RB1
ITI-078	chemical reagent		2	Inhibited		-2.214	0.00141	0.007	ETS1,HDAC4,ITI-078,RB1	ATF2,BACH1,BAX,BECN1,CASP7,CCNL1,CERT1,COA3,COQ5,COX14,COX4I1,COX7A2,DNMT1,EIF4EBP1,FAS,GPT2,HMGCR,HMOX1,HRAS,LAMB1,LAMC1,LDHA,MRPL55,MSTO1,MYBL2,MYH10,NDUFA4,NDUFA6,NDUFS2,NDUFS7,NDUFV1,NRF1,P2RY14,PCNA,PLK1,SOD2,TOMM7,TOPBP1,TP73,ULBP2	40 (4)	3					RB1
cyanamide	chemical - endogenous non-mammalian		3	Inhibited		-2.236	0.00141	0.0092	26S PROTEASOME (complex),3-nitrobenzanthrone,ALDH3A1,CASP3,cyanamide,NAT1,RB1	ARNT,ATF2,BAG3,BAX,BECN1,CASP7,CCND1,CCNL1,CERT1,COA3,COQ5,COX14,COX4I1,COX7A2,DNMT1,EXO1,FAS,GPT2,HRAS,JUN,MRPL55,MSTO1,MYBL2,NDUFA4,NDUFA6,NDUFS2,NDUFS7,NDUFV1,NQO1,NRF1,P2RY14,PCNA,PLK1,PSAP,SOD2,TGM2,TOMM7,TOP2A,TOPBP1,TP73,UBE2H,ULBP2,ULBP3,VPS11,WBP2	45 (7)	4					ALDH3A1
RO3280	chemical drug		3			-0.175	0.00144	0.0095	26S PROTEASOME (complex),AKT (family),AP1 (complex),AR,ATF2,BCL2L1,CREB (family),CTNNB1,DNMT3A,ERK1/2 (family),ESR1,FADD,FOXM1,H2AX,HNF4A,HSF1,IRF3,LEF1,MAVS,MTOR,MYC,NFKB (complex),NOTCH1,NPM1,P38 MAPK (family),PLK1,PTEN,RAD51,RELA,RO3280,SMAD3,SMAD4,SNCA,SNCB,STAG2,STAT1,STAT3,TERT,TP53,TP63,VIM,YAP1	AATF,ABCF1,ACOT8,ADAM10,ADAR,ADK,ADSL,AIFM1,AIMP2,ALKBH5,AMOT,ANK3,ANKRD46,ANO10,AP2B1,APH1A,ARFGAP3,ARHGAP27,ARHGDIA,ARID2,ARL14EP,ARL6IP1,ARNT,ARVCF,ATAD3A,ATL3,ATM,AURKA,B3GALT6,B9D1,BACH1,BAX,BCAT1,BCLAF1,BCOR,BCS1L,BET1L,C15orf39,C5,CALM1 (includes others),CASP6,CASP7,CBFB,CCND1,CCP110,CDC42EP3,CDCA5,CDCA7L,CDCA8,CDK9,CELF1,CENPB,CENPQ,CEP43,CEP85,CERT1,CGREF1,CHTF18,CKAP2,CKB,COMT,COQ5,COQ6…	295 (42)	41
dexamethasone 21-acetate	chemical drug		2			0.169	0.00145	0.009	dexamethasone 21-acetate,NR1I2,NR3C1	ALAS1,BAX,CASP6,CCND1,CDC42EP3,COL5A1,CRAT,CYC1,DECR1,DECR2,DHCR24,FBXO30,FGD4,FKBP5,GCLM,GPAT4,GSTP1,HADH,HDAC2,HMGCS1,IDH3A,INSIG2,JUN,MDH2,MPC2,MYD88,NDUFA6,NDUFB7,NDUFS2,NDUFS7,NDUFV1,NQO1,PPP1R14C,SCARB1,TGM2	35 (3)	2				NR3C1
CDKN1C	other		2			-0.384	0.00147	0.0081	CCND1,CCNE1,CDK (family),CDK2,CDK4,CDKN1C,MAPK8,RB (family),RB1	ABCC4,ATF2,BAX,BCLAF1,BECN1,CALU,CASP7,CCND1,CCNL1,CDCA8,CERT1,CHEK1,COA3,COQ5,COX14,COX4I1,COX7A2,DDX27,DHCR24,DNMT1,EEF1B2,ELK1,FAS,GPRC5A,GPT2,HMGCR,HMGCS1,HMOX1,HOMER2,HRAS,JPT1,JUN,KMT2A,LAMB2,MACF1,MAP2,MOCS3,MRPL55,MSTO1,NDUFA4,NDUFA6,NDUFS2,NDUFS7,NDUFV1,P2RY14,PCNA,PLK1,POLD1,PPM1D,RPS6,SOX11,STXBP1,TNFRSF10B,TOMM7,TOP2A,TOPBP1,TP73,TSC2,UHRF1,VPS54,WWOX	61 (9)	9	CCND2,NR3C1,PLAG1,SMARCB1,trichostatin A	U0126
diallyl trisulfide	chemical - endogenous non-mammalian		1			0	0.00147	0.0044	diallyl trisulfide	ABCC4,FAS,GSR,HMOX1,JUN,NQO1	6 (1)	1				SHC1	BCL2L1,CYCLIN D (family)
CDK1/Cyclin B	complex		3			-0.805	0.00148	0.0137	AJUBA,AKT (family),AKT1,APP,AURKB,BCL2L1,CCNB1,CCND1,CDC25A,CDK1,CDK1/CYCLIN B (complex),CDK4/6 (family),CDK6,CDKN1B,CDX2,CEBPA,CEBPB,CYCLIN B (family),DENR,E2F1,EGFR,EGR1,ERK (family),EZH2,FOS,FOSL1,FOXM1,FOXO1,FZR1,HMGA1,ING1,IREB2,JUN,JUNB,KAT5,MASTL,MEF2C,NPM1,NR4A1,NR4A3,P38 MAPK (family),PI3K (family),PPARG,PTEN,PTTG1,RAF1,RB1,RBP1,RNF2,SIRT2,SOX2,SQSTM1,SRC,TERT,TP53,TP73,TSC1,UBTF,VIM,YAP1	ACAA1,ACADL,ACOT8,AIFM1,AIMP2,AKAP1,ALAS1,AMOT,ANKRD46,AP2B1,ARHGDIA,ARID2,ARL2,ARPP19,ATAD3A,ATF2,ATL3,ATP5MK,ATXN2,B3GALT6,B9D1,BACH1,BAG3,BAIAP2,BAX,BCLAF1,BECN1,CAMK2B,CAMLG,CAMSAP2,CASP7,CCND1,CCNL1,CCP110,CD2AP,CD47,CDK9,CELF1,CENPB,CEP85,CERT1,CGREF1,CIRBP,CKAP2,CKB,COA3,COQ5,COQ6,COX14,COX4I1,COX7A2,CRAT,CRK,CSNK1E,CSPP1,CSTF2,CTNNAL1,CTNND1,DDAH2,DDT,DDX21,DDX27,DDX39A,DDX3X,DDX41,DECR2,…	261 (60)	56					RB1
sodium arsenite	chemical drug		1			-1.508	0.00153	0.005	sodium arsenite	ALDOA,BAX,CCND1,FKBP5,GCLM,HK2,HMOX1,JUN,NQO1,TKT,TNFRSF10B	11 (1)	1				AP1 (complex),BIRC5,BLVRA,CCND2,MAT2B	TARDBP
cigarette smoke	chemical toxicant		1			-0.5	0.00153	0.0068	cigarette smoke	CCND1,CKB,DNMT1,ELK1,FABP5,HDAC2,HMOX1,JUN,MAP4K4,MYD88,NQO1,PDAP1,RPS6,SOD2,TSC2,XPC	16 (1)	1				AREG,BCL2L1,BIRC5,CYCLIN D (family),EP300,IL10,LDL (complex)	AP1 (complex),MAP3K5
CDK1/Cyclin B	complex		2			-1.521	0.00161	0.0082	CDC25A,CDK1/CYCLIN B (complex),RB1	ATF2,BAX,BECN1,CASP7,CCND1,CCNL1,CERT1,COA3,COQ5,COX14,COX4I1,COX7A2,DDX27,DNMT1,FAS,GPT2,HRAS,JUN,MOCS3,MRPL55,MSTO1,MYBL2,NDUFA4,NDUFA6,NDUFS2,NDUFS7,NDUFV1,NRF1,P2RY14,PCNA,PLK1,SOD2,TOMM7,TOPBP1,TP73	35 (3)	2					RB1
SLC12A4	transporter	-0.091	2	Activated		2.412	0.00163	0.0113	CDK1,MMP2,MMP9,RB1,SLC12A4	ATF2,ATM,BAX,BECN1,CASP7,CCND1,CCNL1,CDC20,CERT1,CHEK1,COA3,COQ5,COX14,COX4I1,COX7A2,CTTN,DNMT1,FAS,GPT2,HMGCR,HRAS,JUN,KIF1A,LIN28B,MAP2,MRPL55,MSTO1,MYBL2,NDUFA4,NDUFA6,NDUFS2,NDUFS7,NDUFV1,NRF1,P2RY14,PBX1,PCNA,PLK1,RPS6,SOD2,TNFRSF10B,TOMM7,TOPBP1,TP73	44 (5)	4				RB1
TRPM2-AS	other		3			-0.632	0.0017	0.0115	AKT1,CALPAIN (complex),ERK1/2 (family),HDAC5,TRPM2,TRPM2-AS	ACADL,ACADM,ADAM10,APH1A,ARL6IP1,AURKA,B2M,BAX,BECN1,CASP7,CCND1,COX4I1,ELK1,FAS,FKBP5,GCLM,GSR,HK2,HMGCL,HMGCR,HMOX1,KIF2C,LAMB1,LDHA,MAP2K2,MYH10,NEDD4,NQO1,PCNA,PDPK1,PRKCZ,RBBP6,SOD2,TAP2,TNFRSF10B,TP73,TRIM21,TUBB3,UNC119,VHL	40 (6)	6				IL10,TRPM2
3-hydroxybutyric acid	chemical - endogenous mammalian		1			0.577	0.00175	0.004	3-hydroxybutyric acid	HMOX1,LDHA,MPC2	3 (1)	1	chlorpyrifos	APOE
CYP	group		1			-1.732	0.00175	0.0038	CYP (family)	GCLM,HMOX1,NQO1	3 (1)	1	NR3C1	coumarin,L-glutamic acid,luteolin,NCX-4040,nitroglycerin,sulforafan		CD86
E2F5	transcription regulator		1			-0.577	0.00175	0.0027	E2F5	BAX,BECN1,CASP6	3 (1)	1		mir-34 (includes others),trichostatin A
ticrynafen	chemical drug		1			-1.732	0.00175	0.0038	ticrynafen	GCLM,HMOX1,NQO1	3 (1)	1
NPHS2	other		2			-0.333	0.00176	0.0053	AP1 (complex),NPHS2	BECN1,CALM1 (includes others),CCND1,CD2AP,DNMT1,FAS,HSP90B1,JUN,PEX13	9 (2)	2	LY294002			AP1 (complex)
cyclin D	group		2			1.309	0.00176	0.0107	CCND1,CDK (family),CDK2,CDK4,CDK4/6 (family),CDK6,CYCLIN D (family),CYCLIN E (family),E2F (family),RB (family),RB1,TFE3,TFEB	ABCC4,ACADM,ATF2,AURKA,BAX,BCLAF1,CALU,CASP7,CCNB2,CCNL1,CDCA8,CEP43,CERT1,CHEK1,CHTF18,CKB,COA3,COQ5,COX14,COX4I1,COX7A2,DGKH,DHCR24,DNMT1,EEF1B2,ESRRB,EXO1,FAS,GPRC5A,GPT2,GSTP1,HEXA,HK2,HMGCR,HOMER2,JPT1,KMT2A,KRAS,LAMB2,LDHA,MACF1,MAP2,MRPL55,MSTO1,MYBL2,NDC1,NDUFA4,NDUFA6,NDUFS2,NDUFS7,NDUFV1,NFIA,NUP188,NUP210,NUP62,P2RY14,PDPK1,PIK3R2,PLK1,POLD1,POLD3,POM121/POM121C,PPM1D,PSAP,RAD51C,RECQL…	84 (13)	13	AREG,bisphenol A,CCND2,cigarette smoke,INK4 (family)	Bay 11-7082,diallyl trisulfide,DYRK1B,LY294002,rottlerin,U0126			RB1
M119	chemical reagent		3			-0.927	0.0018	0.0163	ABI1,AKT (family),AKT1,AP1 (complex),ATF2,CCAR2,Cdc42,CDK5R1,CDK6,CREB (family),CTNNB1,DYRK1B,EGFR,ELAVL1,ERK1/2 (family),ESR1,FOXO1,GSK3B,HIF1A,HMGA1,HRAS,IRF3,JNK (family),JUN,M119,MAPK1,MAPK14,MAPK8,MEK (family),MYC,NF2,NFAT (family),NFAT5,NFKB (complex),NFKBIA,NOTCH (family),NR3C2,PAK2,PDGFRA,PDGFRB,PI3K (complex),PI3K (family),PIK3CG,PIK3R1,PLCG2,PLD1,PPARGC1A,PRKCD,PRKDC,RAC1,reactive oxyge…	AASS,AATF,ABCC4,ABCF1,ACOT8,ADAM9,ADK,ADSL,AIMP2,AKAP1,ALDOA,ALKBH5,AMOT,ANK3,ANKRD13A,ANO10,AP2B1,APH1A,APPL2,ARFGAP3,ARHGDIA,ARNT,ARVCF,ATAD3A,ATL3,ATM,AURKA,B3GALT6,BACH1,BAG3,BCAT1,BCLAF1,BCOR,BCS1L,BET1L,C7orf25,CABIN1,CALM1 (includes others),CALU,CAMK2B,CAMK2G,CCND1,CCP110,CDCA8,CELF1,CENPQ,CEP43,CERT1,CHMP2A,CIRBP,CIT,CKAP2,CKB,CLN6,COL5A1,COMT,COQ5,COQ6,COX6C,COX7A2,CRAT,CRK,CTNNAL1,CTPS1…	298 (65)	64					PI3K (family)
miR-3648 (miRNAs w/seed GCCGCGG)	mature microRNA		1			0	0.00185	0.003	miR-3648 (miRNAs w/seed GCCGCGG)	ANTKMT,B3GALT6,BRD3,CCND1,CHTF18,DGKZ,DNM2,DNMT1,JUN,KIF13B,MEPCE,PHC2,PIK3R2,SSBP4,XRCC3,ZNF768	16 (1)	1					ZNF768
sulforafan	chemical drug		1			-1.732	0.0019	0.0067	sulforafan	ATXN2,B2M,BAX,BECN1,CCND1,DNMT1,FAS,GCLM,GOLGA4,GSTA4,GSTP1,HMOX1,LAMC1,MICAL3,MICALL1,MRPL41,MYH10,MYO1E,NDUFAF1,NQO1,PAFAH1B3,PBRM1,PIR,TCF20,TEAD1,TNFRSF10B,XRN2	27 (1)	1				GSTP1,PIK3R1,RARB	AP1 (complex),BCL2L1,BIRC5,CYP (family),FBXL4,mir-29 (includes others),PRDX5
HDAC5	transcription regulator	-0.176	1			0	0.00193	0.0065	HDAC5	ACADL,ACADM,AURKA,BAX,HMGCL,HMGCR,JUN,NEDD4,RBBP6,TUBB3	10 (1)	1	2,3-bis(4-hydroxyphenyl)-propionitrile,TRPM2	DYRK1B,trichostatin A
GM-1111	chemical reagent		3	Inhibited		-2.426	0.00195	0.0201	CTSB,EIF4E,ELANE,ERK1/2 (family),F2R,GM-1111,IL1B,IRS1,MAPK1,MAPK3,NFKB (complex),P38 MAPK (family),RARRES2,RELA,SELP,TGF BETA (family),TLR4,TP53	ACAA1,ACADL,ACADM,ACOT8,ADAM10,ADAR,ALDOA,APH1A,ARL6IP1,ARNT,ARVCF,ATL3,ATM,AURKA,BACH1,BAG3,BCLAF1,BECN1,C5,CALU,CAMK2B,CASP6,CCNB2,CD47,CDC20,CDC42EP3,CDCA8,CHEK1,CKAP2,CKB,COL5A1,COQ5,COQ6,COX4I1,COX7A2,CRAT,CTTN,CUX1,DAB2,DDT,DDX3X,DECR2,DHCR24,DOCK8,DXO,DYSF,EEF1A1,EIF4EBP1,ELAVL1,ELK1,ESPL1,ESRRB,ETFA,FERMT2,GLS,GLUL,GOLGA4,GPS2,GSN,GSR,GSTP1,HADH,HDAC2,HEXA,HK2,HMGCR,HMOX1,HNRNPU,HSP90AB1,…	185 (18)	17
benz[a]anthracene	chemical toxicant		3			0.762	0.00195	0.0136	2-amino-1-methyl-6-phenylimidazo-4-5-b-pyridine,26S PROTEASOME (complex),ALDH3A1,aristolochic acid I,benz[a]anthracene,benzo(a)pyrene,CYP1A1,RB1	ACADM,ACIN1,ARHGDIA,ARNT,ATF2,BAG3,BECN1,CAMLG,CASP7,CCND1,CCNL1,CERT1,COA3,COMT,COQ5,COX14,COX4I1,COX7A2,DNMT1,EXO1,FAS,GPT2,GSTP1,HDAC2,HIBCH,HK2,HMOX1,HSPA8,HSPD1,LDB1,MAP3K2,MCCC1,MRPL55,MSTO1,MYBL2,NDUFA4,NDUFA6,NDUFS2,NDUFS7,NDUFV1,NQO1,NRF1,P2RY14,PCNA,PLK1,PSAP,RAN,SOD2,TGM2,TKT,TOMM7,TOP2A,TOPBP1,TP73,UBE2H,UBL7,ULBP2,ULBP3,VPS11,WBP2,XPC,ZWINT	62 (8)	6				ALDH3A1
sodium nitrite	chemical drug		3			0.253	0.00197	0.0132	ACIN1,AKT (family),AKT1,APEX1,ATF6,BCL2,CALCINEURIN (complex),CASP3,CASP8,CASPASE (family),CDK2,DICER1,EIF2AK2,EIF2AK3,EPHX2,ERK (family),ERK1/2 (family),ERN1,H2AX,IL18,INSR,IRS1,MAP3K1,NTRK2,P38 MAPK (family),PARP1,PPARG,PRKCD,PRKN,PTEN,ROCK1,SMPD2,sodium nitrite,STAT1	AASS,ABCC4,ACAA1,ACADL,ACADM,ADAM10,AIMP2,AKAP1,AMOT,ANK1,APH1A,ARFGAP3,ARHGDIA,ARID2,ARL6IP1,B2M,B3GALT6,BAX,BECN1,BET1L,BSG,CASP6,CCNB2,CD47,CDC20,CDCA5,CDCA8,CDK9,COL5A1,COX4I1,CRAT,CRELD1,CSNK1E,CTPS1,CTTN,CYC1,DAB2,DECR1,DNAJB11,DNM2,DRAP1,DYNC1LI2,EIF4EBP1,ELK1,ERLEC1,ETFA,FABP5,FDFT1,FOXA1,GALNT11,GCLM,GEMIN2,GLO1,GLUL,GOLGA4,GOLGA5,GOLT1B,GORASP2,GPC1,GPRC5A,GTPBP2,HADH,HDAC2,HMGCR,HMGCS1…	141 (34)	32					EPHX2
luteolin	chemical drug		1			0	0.00209	0.0081	luteolin	BAX,CCND1,FAS,HMOX1,JUN,PPP1R13L,SOD2,TNFRSF10B	8 (1)	1					AP1 (complex),BCL2L1,BIRC5,CYP (family),nitric oxide,PI3K (family)
SUB1	transcription regulator	-0.26	1			0.447	0.00209	0.0054	SUB1	BAX,CAMK2B,CCND1,NDUFAB1,NDUFB9	5 (1)	1	CSNK2A1,TAF1
MDL 73811	chemical reagent		2			1.521	0.00218	0.0121	MDL 73811,RB1	ATF2,BAX,BECN1,CASP7,CCND1,CCNL1,CERT1,COA3,COQ5,COX14,COX4I1,COX7A2,DNMT1,FAS,GPT2,HRAS,JUN,MRPL55,MSTO1,MYBL2,NDUFA4,NDUFA6,NDUFS2,NDUFS7,NDUFV1,NRF1,P2RY14,PCNA,PLK1,PSAP,SOD2,TGM2,TOMM7,TOPBP1,TP73	35 (2)	2				RB1,SHC1
epoxomicin	chemical - protease inhibitor		2			-0.535	0.00218	0.0135	26S PROTEASOME (complex),CASP8,CCND1,epoxomicin,NFKB1,RELA	ABCC4,ARNT,B2M,BAG3,BCLAF1,BECN1,CALU,CCND1,CDCA8,CERT1,CTTN,DHCR24,DNMT1,DOCK8,EEF1B2,EXO1,FAS,GPRC5A,HDAC2,HMOX1,HOMER2,HSP90B1,ITCH,JPT1,KMT2A,LAMB2,MACF1,NRF1,PBRM1,PCNA,PLK1,PPM1D,PSAP,PTGES2,PTP4A2,RNF2,RPS6,SIRT2,SOD2,SOX11,STK17B,STXBP1,TGM2,TMSB10/TMSB4X,TNFRSF10B,TOP2A,TSC2,TUBB3,UBE2H,UHRF1,ULBP2,ULBP3,VPS11,VPS54,WBP2,WWOX	56 (6)	6				H2AZ1
SERPINB1	other	-0.002	3			-0.941	0.00225	0.0152	AKT (family),CDK2,CELA2A,CHYMASE (family),CMA1,CTSG,CXCL8,ELANE,ERK1/2 (family),F3,F7,IL18,IL1B,IL33,IRF3,IRS1,LCN2,MAPK1,MMP9,MTOR,NFKB (complex),P38 MAPK (family),PADI4,PRKCZ,PRTN3,PTEN,PTPN11,RELA,SERPINB1,TBK1,TGF BETA (family),TGFB1,TLR4,TNF	ABCC4,ABCF1,ACAA1,ACADL,ADAM10,ADAM9,ADK,AIMP2,AKAP1,ALDOA,AMOT,ANK1,ANK3,APH1A,ARFGAP3,ARHGAP27,ARHGDIA,ARID2,ARNT,ATF2,ATP5MK,B3GALT6,BACH1,BAX,BCAT1,BSG,CALM1 (includes others),CAPRIN1,CASP6,CBFB,CDC20,CDC42EP3,CDCA8,CDK9,CGREF1,CHEK1,CKAP2,CORO1C,COX7A2,CSNK1E,CTPS1,CTSC,CUX1,CYC1,DAB2,DDAH2,DDT,DHCR24,DHRS3,DRAP1,DXO,DYNC1LI2,EEF1A1,ETFA,FDFT1,FERMT2,FLG,FOXA1,FOXC1,GAL,GALNT11,GCLM,GLUL,GPC…	191 (34)	28
deoxypodophyllotoxin	chemical reagent		3	Inhibited		-2.057	0.00225	0.0225	AKT (family),AKT1,CCAR2,CREB (family),deoxypodophyllotoxin,ELAVL1,ERK (family),ERK1/2 (family),FOXO1,GSK3B,HMGA1,IRF3,MYC,NFAT (family),NFKBIA,NOTCH (family),P38 MAPK (family),PDGFRA,PDGFRB,PI3K (family),PIK3C3,PIK3CA,PIK3CG,PIK3R1,PLCG2,PPARGC1A,PRKCD,PRKDC,REL,RELA,RHOA,SLC12A2,SP1,SREBF1,SREBF2,STAT3,SYK,TP53	AASS,ABCC4,ABCF1,ACAA1,ACADL,ACADM,ACOT8,ADAM9,ADAR,ADK,ADSL,AIMP2,AKAP1,ALAS1,ALDOA,ALKBH5,AMOT,ANK1,APH1A,APPL2,ARFGAP3,ARHGDIA,ARVCF,ATAD3A,ATL3,ATM,AURKA,B3GALT6,BAG3,BAX,BCAT1,BCOR,C7orf25,CALU,CAMK2B,CAMK2G,CDC20,CDC42EP3,CERT1,CGREF1,CHMP2A,CIRBP,CKAP2,CKB,CLN6,COL5A1,COMT,COQ5,COQ6,COX6C,COX7A2,CRAT,CTNNAL1,CTNND1,CTPS1,CTTN,CYC1,DAB2,DBNDD1,DDX21,DDX27,DECR2,DGKZ,DNM2,DNMT1,DOCK8,DYSF,EC…	242 (38)	38					PI3K (family)
silicon phthalocyanine	chemical drug		2			-1.947	0.00227	0.0104	CCND1,CCNE1,CDK2,CDK6,silicon phthalocyanine	ABCC4,BCLAF1,CALU,CCND1,CDCA8,CHEK1,DDX27,DGKH,DHCR24,DNMT1,EEF1B2,GPRC5A,GSTP1,HOMER2,HRAS,JPT1,JUN,KMT2A,KRAS,LAMB2,MACF1,MAP2,MOCS3,MYBL2,NRF1,PCNA,PDPK1,PIK3R2,PLK1,RPS6,SOX11,STXBP1,TEAD1,TNFRSF10B,TSC2,UHRF1,VPS54,WWOX	38 (5)	5
zearalenone	chemical toxicant		2			-1.333	0.00229	0.0134	CASP3,CDK2,HISTONE H3 (family),RB1,zearalenone	ATF2,BAX,BECN1,CASP7,CCND1,CCNL1,CERT1,CHEK1,COA3,COQ5,COX14,COX4I1,COX7A2,DNMT1,FAS,GPT2,HRAS,JUN,MAP2,MRPL55,MSTO1,MYBL2,NDUFA4,NDUFA6,NDUFS2,NDUFS7,NDUFV1,NRF1,P2RY14,PCNA,PLK1,SOD2,TNFRSF10B,TOMM7,TOPBP1,TP73	36 (5)	5					BCL2L1,RB1
ALDH3A1	enzyme		2	Activated		2.412	0.0023	0.0136	26S PROTEASOME (complex),ALDH3A1,CASP3,RB1	ARNT,ATF2,BAG3,BAX,BECN1,CASP7,CCND1,CCNL1,CERT1,COA3,COQ5,COX14,COX4I1,COX7A2,DNMT1,EXO1,FAS,GPT2,HRAS,JUN,MRPL55,MSTO1,MYBL2,NDUFA4,NDUFA6,NDUFS2,NDUFS7,NDUFV1,NRF1,P2RY14,PCNA,PLK1,PSAP,SOD2,TGM2,TOMM7,TOP2A,TOPBP1,TP73,UBE2H,ULBP2,ULBP3,VPS11,WBP2	44 (4)	3	benz[a]anthracene,FAM117B	CDX2,chromium,cyanamide		RB1
CCND2	other		2			-1.75	0.00239	0.0171	26S PROTEASOME (complex),CCND2,CDK2,CDK4,CDK6,CYCLIN E (family),GATA4,MAPK14,RB1,RBL2	ARNT,ATF2,AURKA,BAG3,BAX,BECN1,CASP7,CCNB2,CCND1,CCNL1,CDC42EP3,CDCA8,CERT1,CHEK1,COA3,COQ5,COX14,COX4I1,COX7A2,DGKH,DSCC1,ELAVL1,ELK1,ESPL1,EXO1,FAS,GPT2,GSTP1,HADH,HMGCR,HMOX1,KRAS,LDHA,LRRFIP1,MAP2,MPG,MRPL55,MSTO1,NDUFA4,NDUFA6,NDUFS2,NDUFS7,NDUFV1,NRF1,P2RY14,PDPK1,PIK3R2,POLD1,PSAP,TEAD1,TNFRSF10B,TOMM7,TOP2A,TOPBP1,TP73,TPM1,TSC2,UBE2H,ULBP2,ULBP3,VPS11,WBP2,XRCC3,ZIC2	64 (10)	10	CREBBP,LGALS1,PIK3R1,sodium arsenite,TCF7L2,ZNF24	15-deoxy-delta-12,14 -PGJ 2,AXIN1,clofibrate,IL10,LY294002,mir-34 (includes others),mono-(2-ethylhexyl)phthalate,PAX6,pimozide,salvianolic acid B,trichostatin A,U0126		CDKN1C,CYCLIN D (family),RBL2	RB1
mir-34 (includes others)	microRNA		2	Inhibited		-3.048	0.0024	0.0228	AKT (family),BCL2,JAK1,mir-34 (includes others),MYCN,NANOG,RB (family),RELA,SNAI1,SOX2,TP53	ABCC4,ABCF1,ACAA1,ACADL,ACADM,ACOT8,AHCYL1,AIMP2,ALDOA,AMOT,ANK1,ANK3,APH1A,ARL6IP1,ARVCF,ATL3,ATXN2,AURKA,B3GALT6,BAG3,BAX,BECN1,CALU,CAMK2B,CASP6,CCNB2,CCND1,CD47,CDC20,CDC42EP3,CDK9,CERT1,CGREF1,CHEK1,CKAP2,CKB,COQ5,COQ6,COX4I1,COX7A2,CRAT,CSPP1,CTNNAL1,CTTN,CUX1,DDX3X,DECR2,DNM2,DNMT1,DOCK8,DYSF,ECSIT,ELAVL1,ELK1,EPHA5,ESPL1,ESRRB,ETFA,FABP5,FAM107B,FERMT2,FKBP5,FLG,FOXA1,GALNT11,GLUL,GOLGA4,…	181 (11)	11	etoposide,NF2				BIRC5,BNIP3L,CCND2,E2F5,MDM4
levamisole	chemical drug		3			1.418	0.00241	0.0222	ADORA2A,AKT (family),AKT1,ALP (family),AR,BDNF,CCND1,CCNE1,CEBPA,CEBPB,CFTR,CHRNA3,CHRNA5,CREB1,DRD2,E2F1,EGR1,ERK (family),HDAC2,JUN,KCNN4,levamisole,MAPK1,MAPK14,MAPK8,MEF2C,MYOD1,NFKB (complex),NICOTINIC ACETYLCHOLINE RECEPTOR (complex),NOS3,NR4A1,NR4A3,NTRK1,NTRK2,P38 MAPK (family),PLAT,PPARG,PRL,PTEN,RAF1,RB1,RELA,RNF2,SMPD1,TERT,TFDP1,TP53,UBTF	ABCC4,ACAA1,ACADL,ACOT8,ADAM10,AIMP2,AKAP1,ALAS1,AMOT,ANK1,AP2B1,APH1A,ARHGDIA,ARID2,ARNT,ARPP19,ATF2,ATL3,ATM,ATP5MK,B2M,B3GALT6,B9D1,BAIAP2,BAX,BCLAF1,BECN1,C5,CAMK2B,CASP7,CCND1,CCNL1,CCP110,CD2AP,CD47,CDCA7L,CDK9,CERT1,CHTF18,CIRBP,CIT,CKAP2,CKB,COA3,COQ5,COQ6,COX14,COX4I1,COX6C,COX7A2,CRAT,CRELD1,CSNK1E,CTNND1,CTSC,CTTN,CUX1,CYC1,DDAH2,DDT,DDX21,DDX27,DDX39A,DDX41,DECR2,DGKZ,DHRS3,DLG2,DNAJB…	263 (48)	46				RB1
CDX2	transcription regulator		2			1.414	0.00247	0.023	Abcb1b,CDK2,CDX2,CTNNB1,CYCLIN E (family),POU5F1,RELA	ACAA1,ACADL,ALKBH5,ASH2L,AURKA,B2M,BAG3,BCS1L,CASP6,CASP7,CCND1,CD47,CERT1,CHEK1,COX4I1,CTTN,CYC1,DNMT1,DOCK8,ECSIT,ELAVL1,EPHA5,FAS,FGD4,FOXA1,FOXC1,GLUL,GPAT3,HEXA,HMGCR,HMGCS1,HMOX1,HOXB9,HSP90B1,ITCH,JUN,LAMB1,LAP3,LDHA,MAP2,MTF2,MYBL2,NDUFA4,NDUFAF1,NDUFS2,NDUFV1,NPC2,PBRM1,PCNA,PDHX,PHC1,PPM1D,PSAP,PTGES2,PTP4A2,RNF2,SETD1A,SH3PXD2A,SLC12A2,SOD2,STK17B,TEAD1,TGM2,TMSB10/TMSB4X,TNFRSF10B,TP7…	72 (7)	7	AP1 (complex),PI3K (family)	NF2,RB1,RBL2		BIRC5,mir-29 (includes others),miR-96-5p (and other miRNAs w/seed UUGGCAC)	ALDH3A1
arsenic trioxide	chemical drug		1			-1.8	0.00253	0.0161	arsenic trioxide	BACH1,BAX,BCAT1,CASP7,CCND1,DHCR24,DNMT1,FDFT1,GCLM,GSR,HMGCR,HMGCS1,HMOX1,HSP90AB1,HSPA8,ME1,MSN,NQO1,PDIA6,PIR,POLD1,TFRC,TNFRSF10B,TP73,TXNRD1	25 (1)	1				BCL2A1,BLVRA,BNIP3L,CST3,mir-29 (includes others),RB1,SHC1,TROPOMYOSIN (family)	AP1 (complex),BCL2L1,nitric oxide,RARB
TCF7L2	transcription regulator	0.053	2			0.262	0.00255	0.0171	AKT (family),AR,CCND1,CTNNB1,LEF1,RELA,TCF7L2,VDR	AASS,ABCC4,ACAA1,ACADL,AIMP2,AMOT,ANKRD13A,AURKA,B2M,B3GALT6,BAX,BCLAF1,BCS1L,CALU,CASP7,CCND1,CCP110,CD47,CDC20,CDCA5,CDCA7L,CDCA8,CERT1,CHEK1,CHTF18,CIT,CLIP1,COX6C,CTNNAL1,CTTN,CUX1,DGKH,DHCR24,DNMT1,DOCK8,DSG2,EEF1B2,ELAVL1,ELK1,EPHA5,EPS15,ESPL1,FABP5,FAM3A,FGD4,FKBP5,FNTB,FOXA1,FOXC1,GALNT11,GCLM,GIPC1,GLE1,GLUL,GOLM1,GPAT3,GPC1,GPRC5A,GSN,GSR,HMGCS1,HMOX1,HOMER2,HOXB9,HSP90B1,ICOSLG/LOC102…	131 (8)	8	mono-(2-ethylhexyl)phthalate	AXIN1,AZ-1,NCX-4040,trichostatin A,U0126		BIRC5,CCND2,IL10,KLHL2,mir-10 (includes others),SLC27A2,ZNF536	miR-126a-3p (and other miRNAs w/seed CGUACCG)
proteasome inhibitor	chemical drug		2			0	0.00257	0.0187	NFKB (complex),NR3C1,proteasome inhibitor	BAX,CASP6,CCNB2,CCND1,CDC42EP3,CGREF1,COL5A1,CRAT,CYC1,DECR1,DECR2,ELK1,FABP5,FAS,FBXO30,FGD4,FKBP5,GCLM,GLUL,GPAT4,GSTP1,HADH,HDAC2,HDAC9,HMOX1,ICOSLG/LOC102723996,IDH3A,ITCH,JUN,MDH2,MPC2,NCOA7,NDUFA6,NDUFB7,NDUFS2,NDUFS7,NDUFV1,NQO1,NUP62,PLK1,PPM1D,PPP1R14C,SCARB1,SENP1,SOD2,STK10,TAP2,TFRC,TGM2,TNFRSF10B	50 (3)	3				nitric oxide,NR3C1
CA2	enzyme	0.017	2			-1	0.00258	0.0045	CA2,SLC4A1,SLC9A1	C5,CD47,HK2,SLC12A2	4 (3)	2	etoposide			SLC4A1
CAPN3	peptidase		1			-1	0.00258	0.006	CAPN3	GCLM,HMOX1,SELENOS,SOD2	4 (1)	1
RNH1	other	0.061	2			0	0.00258	0.008	ANG,RNH1	BAX,GCLM,ILK,NQO1	4 (2)	2					ANG
ATG3	enzyme	-0.028	2			-0.192	0.00271	0.0133	ATG3,GABARAPL1,GABARAPL2,RELA	B2M,BAX,BECN1,CERT1,CTTN,DNMT1,DOCK8,FAS,GSR,HEXA,HMOX1,HSP90B1,ITCH,NCSTN,NPC2,PBRM1,PPM1D,PSAP,PTGES2,PTP4A2,RNF2,SOD2,STK17B,TGM2,TMSB10/TMSB4X,TNFRSF10B,TUBB3	27 (4)	3	TRPM2	miR-155-5p (miRNAs w/seed UAAUGCU),SYVN1
PI3K (family)	group		2			1.997	0.00271	0.025	AKT (family),AKT1,CCAR2,CREB (family),ELAVL1,ERK (family),ERK1/2 (family),FOXO1,GSK3B,HMGA1,IRF3,MYC,NFAT (family),NFKBIA,NOTCH (family),P38 MAPK (family),PDGFRA,PDGFRB,PI3K (family),PIK3C3,PIK3CA,PIK3CG,PIK3R1,PLCG2,PPARGC1A,PRKCD,PRKDC,REL,RELA,RHOA,SLC12A2,SP1,SREBF1,SREBF2,STAT3,SYK,TP53	AASS,ABCC4,ABCF1,ACAA1,ACADL,ACADM,ACOT8,ADAM9,ADAR,ADK,ADSL,AIMP2,AKAP1,ALAS1,ALDOA,ALKBH5,AMOT,ANK1,APH1A,APPL2,ARFGAP3,ARHGDIA,ARVCF,ATAD3A,ATL3,ATM,AURKA,B3GALT6,BAG3,BCAT1,BCOR,C7orf25,CALU,CAMK2B,CAMK2G,CDC20,CDC42EP3,CERT1,CGREF1,CHMP2A,CIRBP,CKAP2,CKB,CLN6,COL5A1,COMT,COQ5,COQ6,COX6C,COX7A2,CRAT,CTNNAL1,CTNND1,CTPS1,CTTN,CYC1,DAB2,DBNDD1,DDX21,DDX27,DECR2,DGKZ,DNM2,DNMT1,DOCK8,DYSF,ECSIT,…	241 (37)	37		deoxypodophyllotoxin,EOC317,luteolin,LY294002,M119,mir-10 (includes others)		BIRC5,CDX2,IL10	MAP3K5
RANBP9	other	-0.012	2			-0.819	0.00277	0.018	AR,DYRK1A,DYRK1B,ERK (family),NR3C1,RANBP9	AASS,ABCC4,ADAM10,BAX,CALU,CASP6,CDC42EP3,CDCA5,CDCA7L,CHTF18,CIT,COL5A1,COX6C,COX7A2,CRAT,CTTN,CUX1,DECR1,DECR2,DHCR24,DSG2,ESPL1,FABP5,FAM3A,FAS,FBXO30,FGD4,FKBP5,FOXA1,GCLM,GIPC1,GLE1,GLUL,GOLM1,GPAT4,GSN,GSTP1,HADH,HDAC2,HMGCR,HMOX1,IDH3A,JUN,KIF15,KIF2C,LAMB1,LMAN1,MAP4K4,MDH2,MPC2,MYBL2,NDUFA4,NDUFA6,NDUFB7,NDUFB9,NDUFS2,NDUFS7,NDUFV1,NQO1,PLK1,PLS3,PPP1R14C,PRKAR2A,SCARB1,SMARCC1,SOD2,SUCL…	73 (6)	6				NR3C1	DYRK1B
KDM5B	enzyme	0.199	2			-1.938	0.00278	0.0134	KDM5B,RB1	ATF2,AURKA,BAX,BECN1,BRD3,CASP7,CCND1,CCNL1,CERT1,COA3,COQ5,COX14,COX4I1,COX7A2,DHCR24,DNMT1,FABP5,FAS,FOXA1,GAL,GPT2,HRAS,JUN,KIF2C,MRPL55,MSTO1,MYBL2,NDE1,NDUFA4,NDUFA6,NDUFS2,NDUFS7,NDUFV1,NRF1,P2RY14,PCNA,PIR,PLK1,PLS3,PPOX,SOD2,TOMM7,TOP2A,TOPBP1,TP73	45 (2)	2		fluocinolone acetonide			PPOX,RB1
NEK1	kinase	-0.412	3			-1.812	0.00278	0.0245	BMP4,CSN2,EPAS1,ERK1/2 (family),FGFR1,HIF (complex),HIF1A,IREB2,IRF3,KPNB1,ME1,MYC,NEK1,PRKAA (family),PRKCD,PRKCI,RELA,SMAD3,SPRY2,TAFAZZIN,TBK1,TEAD1,TEAD2,TEAD3,TEAD4,TP53,VEGFA,VHL	ABCC4,ABCF1,ACAA1,ACADL,ACADM,ACOT8,ADAM9,ADAR,ADSL,AKAP1,ALAS1,ALKBH5,ANK1,APH1A,ARHGAP27,ARL6IP1,ARVCF,ATAD3A,ATF2,ATL3,ATM,AURKA,B2M,BACH1,BAG3,BAX,BCAT1,BCLAF1,BCOR,BCS1L,BECN1,CALU,CAMK2B,CASP6,CBFB,CBR4,CD2AP,CDC42EP3,CDK9,CEP85,CERT1,CKAP2,CKB,COL5A1,COPS7A,COQ5,COQ6,COX7A2,COX7A2L,CRAT,CTNNAL1,CTPS1,CYC1,DAB2,DDX21,DDX27,DDX3X,DECR1,DECR2,DOCK8,DYSF,ECSIT,EEF1A1,EIF4A2,EIF4EBP1,ELAVL1,ESP…	206 (28)	25
KLF7	transcription regulator		2			0.392	0.00279	0.0145	IKB (family),KLF7,RELA	ACADL,B2M,BAX,BECN1,CCND1,CERT1,CTTN,DNMT1,DOCK8,FAS,HMOX1,HSP90B1,ITCH,PBRM1,PPM1D,PRKCZ,PTGES2,PTP4A2,RNF2,SOD2,STK17B,TGM2,TMSB10/TMSB4X,TNFRSF10B,TP73,TUBB3	26 (3)	3	GnRH analog	Bay 11-7082,LY294002
EPHX2	enzyme	-0.144	2			-0.322	0.00281	0.0192	AKT1,ATF6,EIF2AK3,EPHX2,ERK (family),ERK1/2 (family),ERN1,INSR,IRS1,JINK1/2 (family),MAPT,NTRK2,P38 MAPK (family),PPARG	AASS,ACAA1,ACADL,ACADM,ADAM10,ANK1,APH1A,ARFGAP3,ARL6IP1,AURKA,B2M,BECN1,BET1L,CDCA5,CDCA8,COX4I1,CRAT,CRELD1,CTPS1,CTTN,CYC1,DAB2,DECR1,DNAJB11,DNM2,ELK1,ERLEC1,ETFA,FABP5,FAS,FDFT1,FKBP5,GCLM,GEMIN2,GOLGA4,GOLGA5,GOLT1B,GORASP2,GSR,HK2,HMGCR,HMGCS1,HOXB9,HSP90B1,HSPD1,IDH3A,INSIG2,KIF2C,LAMB1,LIN28B,MAP2,MAP2K2,MAP4K4,MDH2,ME1,MYD88,MYH10,MYH14,NAPA,NARS1,NDUFA4,NDUFB9,NQO1,NRF1,PDHX,PDIA6,PDLI…	87 (14)	13		sodium nitrite
CDKL5	kinase	0.683	2			-0.943	0.0029	0.0109	CDKL5,MECP2,RAC1	ANK1,CAMK2B,DOCK8,EHMT2,FAS,FKBP5,GSN,HMOX1,INPP5A,JUN,PACSIN2,PAWR,PLS3,RAC3,SOD2,TBC1D2B,TSPAN13,ZFP42	18 (3)	2				ELOA,MECP2
APOE	transporter		1			1.387	0.0029	0.0098	APOE	ACADL,ACADM,ADAM10,BAX,CCND1,FABP5,HMGCL,HMOX1,HSPD1,MADD,MAP2,PCNA,SCARB1	13 (1)	1	ciglitazone,trichostatin A	LY294002		HEMOGLOBIN (complex),IL10,nitric oxide,PON1,SMAD2/3 (family)	3-hydroxybutyric acid,CTSV,HSD11B1
PD 0183812	chemical drug		2			0.949	0.00291	0.015	CDK4,CDK6,PD 0183812,RB1	ATF2,BAX,BECN1,CASP7,CCND1,CCNL1,CERT1,COA3,COQ5,COX14,COX4I1,COX7A2,DGKH,DNMT1,FAS,GPT2,GSTP1,JUN,KRAS,MRPL55,MSTO1,MYBL2,NDUFA4,NDUFA6,NDUFS2,NDUFS7,NDUFV1,NRF1,P2RY14,PCNA,PDPK1,PIK3R2,PLK1,SOD2,TEAD1,TNFRSF10B,TOMM7,TOPBP1,TP73,TSC2	40 (4)	3				RB1	CCND1/CDK4 (complex)
RB1	transcription regulator	0.059	1			1.915	0.00293	0.0146	RB1	ATF2,BAX,BECN1,CASP7,CCND1,CCNL1,CERT1,COA3,COQ5,COX14,COX4I1,COX7A2,DNMT1,FAS,GPT2,HRAS,JUN,MRPL55,MSTO1,MYBL2,NDUFA4,NDUFA6,NDUFS2,NDUFS7,NDUFV1,NRF1,P2RY14,PCNA,PLK1,SOD2,TOMM7,TOPBP1,TP73	33 (1)	1	15-deoxy-delta-12,14 -PGJ 2,ALDH3A1,arsenic trioxide,ciglitazone,CINK4,CREBBP,EP300,ERVW-1,fludarabine,hexamethylene bisacetamide,levamisole,LY294002,MDL 73811,mir-10 (includes others),PAX6,PD 0183812,prostaglandin A2,SLC12A4,TRERF1	BIRC5,CCNB1/CDC2 (complex),CCND2,CCNH/CDK7 (complex),CD40,CDK1/CYCLIN A (complex),CDK1/CYCLIN B (complex),CYCLIN D (family),ITI-078,KDM5B,ketorolac,L-glutamic acid,PF-04957325,zearalenone,zinc chloride		PGD,POMC	CDX2,nitric oxide,TAF1
E2F6:(TFDP1,TFDP2):RAD51 gene	complex		3			1.813	0.00301	0.0336	ATR,E2F1,E2F2,E2F3,E2F6,E2F6:(TFDP1,TFDP2):RAD51 gene,ERK1/2 (family),MAPK1,RAD51,TFDP1,TFDP2,TP53,wortmannin	ACAA1,ACADM,ACOT8,ADAM10,ADAR,ALDOA,ANK1,APH1A,ARL6IP1,ARPC1A,ARVCF,ATL3,ATM,AURKA,B2M,BAG3,BAX,BECN1,CALU,CAMK2B,CASP7,CCNB2,CCND1,CD2AP,CDC20,CDC42EP3,CGREF1,CHEK1,CKAP2,COQ5,COQ6,COX7A2,CRAT,CTNND1,DAB2,DDAH2,DDT,DDX3X,DECR2,DHCR24,DLG2,DNMT1,DXO,DYSF,EEF1A1,EIF4EBP1,ELK1,ESPL1,ESRRB,ETFA,FABP5,FAS,FERMT2,FKBP5,GLS,GLUL,GOLGA4,GSN,GSR,HADH,HDAC2,HDAC9,HK2,HMOX1,HOXB9,HRAS,HSP90AB1,HSP90B1,HSPA…	161 (13)	11
11-dehydrocorticosterone	chemical - endogenous mammalian		2			0	0.00307	0.0145	11-dehydrocorticosterone,HSD11B1,NR3C1,NR3C2,PRKAA (family)	CABIN1,CASP6,CCND1,CDC42EP3,COL5A1,CRAT,CYC1,DECR1,DECR2,FBXO30,FGD4,GCLM,GLUL,GPAT4,GSTP1,HADH,HDAC2,IDH3A,LDHA,MAP2,MDH2,MPC2,NDUFA6,NDUFB7,NDUFS2,NDUFS7,NDUFV1,NFIA,NQO1,PPP1R14C,SCARB1,TGM2,TUBB3,XPC	34 (5)	4				HSD11B1,NR3C1
ETP-45797	chemical drug		3			-0.075	0.00318	0.0258	AKT (family),ATF6,Cdc42,CDH5,CREB (family),CREB1,CTNNB1,EIF2AK3,EIF4E,EIF4EBP1,ERK (family),ERK1/2 (family),ERN1,ETP-45797,FOXO1,FOXO3,GSK3B,IKBKB,JNK (family),MAPK1,MKNK1,MTOR,NFKBIA,P70 S6K (family),PDK1,PI3K (complex),PI3K (family),PIK3CA,PIK3CD,PIK3R1,PLCG2,PRKAA (family),PTEN,RAC1,RPS6KB1,SRC,STAT3	AASS,ABCC4,ACADL,ACADM,ADAM10,ADAR,ADK,AIMP2,AKAP1,ALAS1,ALDOA,AMOT,APH1A,ARFGAP3,ARHGDIA,ARID2,ARVCF,B2M,B3GALT6,BAG3,BCLAF1,BCS1L,BET1L,C5,CASP6,CCND1,CD47,CDC20,CDC42EP3,CDK9,CHEK1,COMT,CRELD1,CSNK1E,CTNND1,CYC1,DAB2,DDAH2,DDT,DDX3X,DGKZ,DHCR24,DNAJB11,DNM2,DNMT1,DRAP1,DXO,DYNC1LI2,EEF1A1,EHD4,ELAVL1,EPHA5,ERLEC1,ETFA,FDFT1,FGD4,FLG,FOXC1,FXN,GAL,GALNT11,GCLM,GLS,GLUL,GOLGA4,GOLGA5,GOLT1B,GORA…	177 (37)	36					PIK3R1
ETP-45799	chemical drug		3			-0.075	0.00318	0.0258	AKT (family),ATF6,Cdc42,CDH5,CREB (family),CREB1,CTNNB1,EIF2AK3,EIF4E,EIF4EBP1,ERK (family),ERK1/2 (family),ERN1,ETP-45799,FOXO1,FOXO3,GSK3B,IKBKB,JNK (family),MAPK1,MKNK1,MTOR,NFKBIA,P70 S6K (family),PDK1,PI3K (complex),PI3K (family),PIK3CA,PIK3CD,PIK3R1,PLCG2,PRKAA (family),PTEN,RAC1,RPS6KB1,SRC,STAT3	AASS,ABCC4,ACADL,ACADM,ADAM10,ADAR,ADK,AIMP2,AKAP1,ALAS1,ALDOA,AMOT,APH1A,ARFGAP3,ARHGDIA,ARID2,ARVCF,B2M,B3GALT6,BAG3,BCLAF1,BCS1L,BET1L,C5,CASP6,CCND1,CD47,CDC20,CDC42EP3,CDK9,CHEK1,COMT,CRELD1,CSNK1E,CTNND1,CYC1,DAB2,DDAH2,DDT,DDX3X,DGKZ,DHCR24,DNAJB11,DNM2,DNMT1,DRAP1,DXO,DYNC1LI2,EEF1A1,EHD4,ELAVL1,EPHA5,ERLEC1,ETFA,FDFT1,FGD4,FLG,FOXC1,FXN,GAL,GALNT11,GCLM,GLS,GLUL,GOLGA4,GOLGA5,GOLT1B,GORA…	177 (37)	36					PIK3R1
ETP-45867	chemical drug		3			-0.075	0.00318	0.0258	AKT (family),ATF6,Cdc42,CDH5,CREB (family),CREB1,CTNNB1,EIF2AK3,EIF4E,EIF4EBP1,ERK (family),ERK1/2 (family),ERN1,ETP-45867,FOXO1,FOXO3,GSK3B,IKBKB,JNK (family),MAPK1,MKNK1,MTOR,NFKBIA,P70 S6K (family),PDK1,PI3K (complex),PI3K (family),PIK3CA,PIK3CD,PIK3R1,PLCG2,PRKAA (family),PTEN,RAC1,RPS6KB1,SRC,STAT3	AASS,ABCC4,ACADL,ACADM,ADAM10,ADAR,ADK,AIMP2,AKAP1,ALAS1,ALDOA,AMOT,APH1A,ARFGAP3,ARHGDIA,ARID2,ARVCF,B2M,B3GALT6,BAG3,BCLAF1,BCS1L,BET1L,C5,CASP6,CCND1,CD47,CDC20,CDC42EP3,CDK9,CHEK1,COMT,CRELD1,CSNK1E,CTNND1,CYC1,DAB2,DDAH2,DDT,DDX3X,DGKZ,DHCR24,DNAJB11,DNM2,DNMT1,DRAP1,DXO,DYNC1LI2,EEF1A1,EHD4,ELAVL1,EPHA5,ERLEC1,ETFA,FDFT1,FGD4,FLG,FOXC1,FXN,GAL,GALNT11,GCLM,GLS,GLUL,GOLGA4,GOLGA5,GOLT1B,GORA…	177 (37)	36					PIK3R1
ETP-45871	chemical drug		3			-0.075	0.00318	0.0258	AKT (family),ATF6,Cdc42,CDH5,CREB (family),CREB1,CTNNB1,EIF2AK3,EIF4E,EIF4EBP1,ERK (family),ERK1/2 (family),ERN1,ETP-45871,FOXO1,FOXO3,GSK3B,IKBKB,JNK (family),MAPK1,MKNK1,MTOR,NFKBIA,P70 S6K (family),PDK1,PI3K (complex),PI3K (family),PIK3CA,PIK3CD,PIK3R1,PLCG2,PRKAA (family),PTEN,RAC1,RPS6KB1,SRC,STAT3	AASS,ABCC4,ACADL,ACADM,ADAM10,ADAR,ADK,AIMP2,AKAP1,ALAS1,ALDOA,AMOT,APH1A,ARFGAP3,ARHGDIA,ARID2,ARVCF,B2M,B3GALT6,BAG3,BCLAF1,BCS1L,BET1L,C5,CASP6,CCND1,CD47,CDC20,CDC42EP3,CDK9,CHEK1,COMT,CRELD1,CSNK1E,CTNND1,CYC1,DAB2,DDAH2,DDT,DDX3X,DGKZ,DHCR24,DNAJB11,DNM2,DNMT1,DRAP1,DXO,DYNC1LI2,EEF1A1,EHD4,ELAVL1,EPHA5,ERLEC1,ETFA,FDFT1,FGD4,FLG,FOXC1,FXN,GAL,GALNT11,GCLM,GLS,GLUL,GOLGA4,GOLGA5,GOLT1B,GORA…	177 (37)	36					PIK3R1
ETP-45874	chemical drug		3			-0.075	0.00318	0.0258	AKT (family),ATF6,Cdc42,CDH5,CREB (family),CREB1,CTNNB1,EIF2AK3,EIF4E,EIF4EBP1,ERK (family),ERK1/2 (family),ERN1,ETP-45874,FOXO1,FOXO3,GSK3B,IKBKB,JNK (family),MAPK1,MKNK1,MTOR,NFKBIA,P70 S6K (family),PDK1,PI3K (complex),PI3K (family),PIK3CA,PIK3CD,PIK3R1,PLCG2,PRKAA (family),PTEN,RAC1,RPS6KB1,SRC,STAT3	AASS,ABCC4,ACADL,ACADM,ADAM10,ADAR,ADK,AIMP2,AKAP1,ALAS1,ALDOA,AMOT,APH1A,ARFGAP3,ARHGDIA,ARID2,ARVCF,B2M,B3GALT6,BAG3,BCLAF1,BCS1L,BET1L,C5,CASP6,CCND1,CD47,CDC20,CDC42EP3,CDK9,CHEK1,COMT,CRELD1,CSNK1E,CTNND1,CYC1,DAB2,DDAH2,DDT,DDX3X,DGKZ,DHCR24,DNAJB11,DNM2,DNMT1,DRAP1,DXO,DYNC1LI2,EEF1A1,EHD4,ELAVL1,EPHA5,ERLEC1,ETFA,FDFT1,FGD4,FLG,FOXC1,FXN,GAL,GALNT11,GCLM,GLS,GLUL,GOLGA4,GOLGA5,GOLT1B,GORA…	177 (37)	36					PIK3R1
ETP-45875	chemical drug		3			-0.075	0.00318	0.0258	AKT (family),ATF6,Cdc42,CDH5,CREB (family),CREB1,CTNNB1,EIF2AK3,EIF4E,EIF4EBP1,ERK (family),ERK1/2 (family),ERN1,ETP-45875,FOXO1,FOXO3,GSK3B,IKBKB,JNK (family),MAPK1,MKNK1,MTOR,NFKBIA,P70 S6K (family),PDK1,PI3K (complex),PI3K (family),PIK3CA,PIK3CD,PIK3R1,PLCG2,PRKAA (family),PTEN,RAC1,RPS6KB1,SRC,STAT3	AASS,ABCC4,ACADL,ACADM,ADAM10,ADAR,ADK,AIMP2,AKAP1,ALAS1,ALDOA,AMOT,APH1A,ARFGAP3,ARHGDIA,ARID2,ARVCF,B2M,B3GALT6,BAG3,BCLAF1,BCS1L,BET1L,C5,CASP6,CCND1,CD47,CDC20,CDC42EP3,CDK9,CHEK1,COMT,CRELD1,CSNK1E,CTNND1,CYC1,DAB2,DDAH2,DDT,DDX3X,DGKZ,DHCR24,DNAJB11,DNM2,DNMT1,DRAP1,DXO,DYNC1LI2,EEF1A1,EHD4,ELAVL1,EPHA5,ERLEC1,ETFA,FDFT1,FGD4,FLG,FOXC1,FXN,GAL,GALNT11,GCLM,GLS,GLUL,GOLGA4,GOLGA5,GOLT1B,GORA…	177 (37)	36					PIK3R1
ETP-45876	chemical drug		3			-0.075	0.00318	0.0258	AKT (family),ATF6,Cdc42,CDH5,CREB (family),CREB1,CTNNB1,EIF2AK3,EIF4E,EIF4EBP1,ERK (family),ERK1/2 (family),ERN1,ETP-45876,FOXO1,FOXO3,GSK3B,IKBKB,JNK (family),MAPK1,MKNK1,MTOR,NFKBIA,P70 S6K (family),PDK1,PI3K (complex),PI3K (family),PIK3CA,PIK3CD,PIK3R1,PLCG2,PRKAA (family),PTEN,RAC1,RPS6KB1,SRC,STAT3	AASS,ABCC4,ACADL,ACADM,ADAM10,ADAR,ADK,AIMP2,AKAP1,ALAS1,ALDOA,AMOT,APH1A,ARFGAP3,ARHGDIA,ARID2,ARVCF,B2M,B3GALT6,BAG3,BCLAF1,BCS1L,BET1L,C5,CASP6,CCND1,CD47,CDC20,CDC42EP3,CDK9,CHEK1,COMT,CRELD1,CSNK1E,CTNND1,CYC1,DAB2,DDAH2,DDT,DDX3X,DGKZ,DHCR24,DNAJB11,DNM2,DNMT1,DRAP1,DXO,DYNC1LI2,EEF1A1,EHD4,ELAVL1,EPHA5,ERLEC1,ETFA,FDFT1,FGD4,FLG,FOXC1,FXN,GAL,GALNT11,GCLM,GLS,GLUL,GOLGA4,GOLGA5,GOLT1B,GORA…	177 (37)	36					PIK3R1
ETP-5935	chemical drug		3			-0.075	0.00318	0.0258	AKT (family),ATF6,Cdc42,CDH5,CREB (family),CREB1,CTNNB1,EIF2AK3,EIF4E,EIF4EBP1,ERK (family),ERK1/2 (family),ERN1,ETP-5935,FOXO1,FOXO3,GSK3B,IKBKB,JNK (family),MAPK1,MKNK1,MTOR,NFKBIA,P70 S6K (family),PDK1,PI3K (complex),PI3K (family),PIK3CA,PIK3CD,PIK3R1,PLCG2,PRKAA (family),PTEN,RAC1,RPS6KB1,SRC,STAT3	AASS,ABCC4,ACADL,ACADM,ADAM10,ADAR,ADK,AIMP2,AKAP1,ALAS1,ALDOA,AMOT,APH1A,ARFGAP3,ARHGDIA,ARID2,ARVCF,B2M,B3GALT6,BAG3,BCLAF1,BCS1L,BET1L,C5,CASP6,CCND1,CD47,CDC20,CDC42EP3,CDK9,CHEK1,COMT,CRELD1,CSNK1E,CTNND1,CYC1,DAB2,DDAH2,DDT,DDX3X,DGKZ,DHCR24,DNAJB11,DNM2,DNMT1,DRAP1,DXO,DYNC1LI2,EEF1A1,EHD4,ELAVL1,EPHA5,ERLEC1,ETFA,FDFT1,FGD4,FLG,FOXC1,FXN,GAL,GALNT11,GCLM,GLS,GLUL,GOLGA4,GOLGA5,GOLT1B,GORA…	177 (37)	36					PIK3R1
ETP-6531	chemical drug		3			-0.075	0.00318	0.0258	AKT (family),ATF6,Cdc42,CDH5,CREB (family),CREB1,CTNNB1,EIF2AK3,EIF4E,EIF4EBP1,ERK (family),ERK1/2 (family),ERN1,ETP-6531,FOXO1,FOXO3,GSK3B,IKBKB,JNK (family),MAPK1,MKNK1,MTOR,NFKBIA,P70 S6K (family),PDK1,PI3K (complex),PI3K (family),PIK3CA,PIK3CD,PIK3R1,PLCG2,PRKAA (family),PTEN,RAC1,RPS6KB1,SRC,STAT3	AASS,ABCC4,ACADL,ACADM,ADAM10,ADAR,ADK,AIMP2,AKAP1,ALAS1,ALDOA,AMOT,APH1A,ARFGAP3,ARHGDIA,ARID2,ARVCF,B2M,B3GALT6,BAG3,BCLAF1,BCS1L,BET1L,C5,CASP6,CCND1,CD47,CDC20,CDC42EP3,CDK9,CHEK1,COMT,CRELD1,CSNK1E,CTNND1,CYC1,DAB2,DDAH2,DDT,DDX3X,DGKZ,DHCR24,DNAJB11,DNM2,DNMT1,DRAP1,DXO,DYNC1LI2,EEF1A1,EHD4,ELAVL1,EPHA5,ERLEC1,ETFA,FDFT1,FGD4,FLG,FOXC1,FXN,GAL,GALNT11,GCLM,GLS,GLUL,GOLGA4,GOLGA5,GOLT1B,GORA…	177 (37)	36					PIK3R1
ETP-7382	chemical drug		3			-0.075	0.00318	0.0258	AKT (family),ATF6,Cdc42,CDH5,CREB (family),CREB1,CTNNB1,EIF2AK3,EIF4E,EIF4EBP1,ERK (family),ERK1/2 (family),ERN1,ETP-7382,FOXO1,FOXO3,GSK3B,IKBKB,JNK (family),MAPK1,MKNK1,MTOR,NFKBIA,P70 S6K (family),PDK1,PI3K (complex),PI3K (family),PIK3CA,PIK3CD,PIK3R1,PLCG2,PRKAA (family),PTEN,RAC1,RPS6KB1,SRC,STAT3	AASS,ABCC4,ACADL,ACADM,ADAM10,ADAR,ADK,AIMP2,AKAP1,ALAS1,ALDOA,AMOT,APH1A,ARFGAP3,ARHGDIA,ARID2,ARVCF,B2M,B3GALT6,BAG3,BCLAF1,BCS1L,BET1L,C5,CASP6,CCND1,CD47,CDC20,CDC42EP3,CDK9,CHEK1,COMT,CRELD1,CSNK1E,CTNND1,CYC1,DAB2,DDAH2,DDT,DDX3X,DGKZ,DHCR24,DNAJB11,DNM2,DNMT1,DRAP1,DXO,DYNC1LI2,EEF1A1,EHD4,ELAVL1,EPHA5,ERLEC1,ETFA,FDFT1,FGD4,FLG,FOXC1,FXN,GAL,GALNT11,GCLM,GLS,GLUL,GOLGA4,GOLGA5,GOLT1B,GORA…	177 (37)	36					PIK3R1
ETP-8162	chemical drug		3			-0.075	0.00318	0.0258	AKT (family),ATF6,Cdc42,CDH5,CREB (family),CREB1,CTNNB1,EIF2AK3,EIF4E,EIF4EBP1,ERK (family),ERK1/2 (family),ERN1,ETP-8162,FOXO1,FOXO3,GSK3B,IKBKB,JNK (family),MAPK1,MKNK1,MTOR,NFKBIA,P70 S6K (family),PDK1,PI3K (complex),PI3K (family),PIK3CA,PIK3CD,PIK3R1,PLCG2,PRKAA (family),PTEN,RAC1,RPS6KB1,SRC,STAT3	AASS,ABCC4,ACADL,ACADM,ADAM10,ADAR,ADK,AIMP2,AKAP1,ALAS1,ALDOA,AMOT,APH1A,ARFGAP3,ARHGDIA,ARID2,ARVCF,B2M,B3GALT6,BAG3,BCLAF1,BCS1L,BET1L,C5,CASP6,CCND1,CD47,CDC20,CDC42EP3,CDK9,CHEK1,COMT,CRELD1,CSNK1E,CTNND1,CYC1,DAB2,DDAH2,DDT,DDX3X,DGKZ,DHCR24,DNAJB11,DNM2,DNMT1,DRAP1,DXO,DYNC1LI2,EEF1A1,EHD4,ELAVL1,EPHA5,ERLEC1,ETFA,FDFT1,FGD4,FLG,FOXC1,FXN,GAL,GALNT11,GCLM,GLS,GLUL,GOLGA4,GOLGA5,GOLT1B,GORA…	177 (37)	36					PIK3R1
3beta,5alpha-dihydroxycholest-7-en-6-one	chemical - endogenous mammalian		2			0.522	0.00323	0.0186	3beta,5alpha-dihydroxycholest-7-en-6-one,NR3C1,NTRK2	BAX,CASP6,CDC42EP3,CDCA5,CDCA8,COL5A1,CRAT,CYC1,DAB2,DECR1,DECR2,DNM2,FBXO30,FGD4,FKBP5,GCLM,GLUL,GPAT4,GSTP1,HADH,HDAC2,IDH3A,MDH2,MPC2,NDUFA6,NDUFB7,NDUFS2,NDUFS7,NDUFV1,NQO1,PCNA,PPP1R14C,SCARB1	33 (3)	2				NR3C1
AVEN	other	0.2	2			0	0.00325	0.0169	ATM,AVEN,BCL2L1	AIFM1,BAX,CCND1,CHEK1,FAS,GSR,HMOX1,JUN,MAP2,NQO1,PCNA,TGM2,TNFRSF10B,TUBB3	14 (3)	2
HFE	transmembrane receptor		1			-1.265	0.00331	0.0047	HFE	B2M,HMGCR,HMGCS1,HSP90AB1,HSP90B1,HSPA8,HSPD1,SELENOS,SLC39A14,TFRC	10 (1)	1					CYTOKINE (family),PSMB8,WFDC2
trichostatin A	chemical drug		1			0.346	0.00343	0.0183	trichostatin A	ACOT8,AMOT,ARL6IP1,ATG16L1,B2M,BAIAP2,BAX,BCAT1,BECN1,CCNB2,CCND1,CGREF1,CSTF2,CUX1,DDT,DDX3X,DHRS3,DNMT1,DSG2,EHMT2,EIF4B,FAS,FECH,FOXA1,FOXC1,GCLM,GSN,GSTP1,HDAC2,HDAC9,HEXA,HMGCR,HMGCS1,HOXA10,HOXB9,KIF5C,LIN28B,MAP2,MAP4,MAP4K4,MSN,MYH14,MYO9B,NQO1,NSD1,NSD3,PBX1,PCNA,PDLIM5,PLCB1,PLK1,RAC3,RAN,RECQL4,RETREG3,RTL8C,SETD1A,SETD7,SIRT2,SMARCC1,SOD2,SPTAN1,STXBP1,TAP2,TGM2,TMSB10/TMSB4X,TNFRSF10…	75 (1)	1				APOE,BAIAP2,CDKN1C,CYP46A1,EP300,etoposide,FETAL HEMOGLOBIN (complex),HBA1/HBA2,LGALS1,mir-29 (includes others),NR3C1,PGD,RARB,SCP2,SHC1	AREG,BCL2A1,BCL2L1,BLVRA,BRD2,CCND2,E2F5,GSTP1,HDAC5,IL10,MAFG,MDM4,nitric oxide,NSD3,SMAD2/3 (family),TCF7L2,ZBTB33
interferon alfacon-1	biologic drug		1			0.378	0.00347	0.0045	interferon alfacon-1	CALM1 (includes others),ELAVL1,PBX1,PCNT,RO60,SSR4,STK17B	7 (1)	1				MAFF	DDX1
phosphate	chemical - endogenous mammalian		1	Inhibited		-2.324	0.00351	0.0089	phosphate	ADK,ATM,CIT,COL5A1,CYC1,DECR2,ECSIT,HK2,HMOX1,LDHA,NQO1,PCCA,PCNA,PLEC,XRN2	15 (1)	1				BLVRA,nitric oxide
ST13	other	-0.053	2			-0.18	0.00355	0.017	HSP70 (family),NR3C1,ST13	BAX,BECN1,CASP6,CCND1,CDC42EP3,COL5A1,CRAT,CYC1,DECR1,DECR2,FBXO30,FGD4,FKBP5,GCLM,GLUL,GPAT4,GSTP1,HADH,HDAC2,HRAS,IDH3A,MDH2,MPC2,NDUFA6,NDUFB7,NDUFS2,NDUFS7,NDUFV1,NQO1,PPP1R14C,SCARB1	31 (3)	2	144DG11			NR3C1
PIK3R1	kinase	-0.082	2			0.374	0.00362	0.0307	AKT (family),ATF6,Cdc42,CREB (family),CREB1,CTNNB1,EIF2AK3,EIF4E,ERK (family),ERK1/2 (family),ERN1,FOXO1,IKBKB,JNK (family),MAPK1,MKNK1,NFKB (complex),NFKBIA,P70 S6K (family),PDK1,PI3K (complex),PIK3CA,PIK3CD,PIK3R1,PLCG2,PTEN,RAC1,RPS6KB1,SRC,STAT3	AASS,ABCC4,ACADL,ADAR,ADK,AIMP2,AKAP1,ALAS1,AMOT,APH1A,ARFGAP3,ARHGDIA,ARID2,ARVCF,B2M,B3GALT6,BAG3,BCLAF1,BCS1L,BET1L,C5,CASP6,CCND1,CD47,CDC20,CDC42EP3,CDK9,CGREF1,CHEK1,COMT,COX4I1,CRELD1,CSNK1E,CTNND1,CYC1,DAB2,DDT,DDX3X,DGKZ,DHCR24,DNAJB11,DNM2,DNMT1,DRAP1,DXO,DYNC1LI2,EEF1A1,EHD4,ELAVL1,EPHA5,ERLEC1,FABP5,FDFT1,FGD4,FLG,FOXC1,FXN,GAL,GALNT11,GCLM,GLS,GLUL,GOLGA4,GOLGA5,GOLT1B,GORASP2,GPAT3,…	179 (30)	30	deoxycorticosterone acetate,sulforafan	ETP-45797,ETP-45799,ETP-45867,ETP-45871,ETP-45874,ETP-45875,ETP-45876,ETP-5935,ETP-6531,ETP-7382,ETP-8162,LGALS1,LY294002,miR-155-5p (miRNAs w/seed UAAUGCU),mir-29 (includes others)		BCL2L1,CCND2,nitric oxide
TGFBR	group		2			-1.429	0.00368	0.0236	BMPR2,CDKN2B,CTNNB1,ERK1/2 (family),JNK (family),MAP3K7,MAPK14,PI3K (complex),PRKCD,RAC1,RHOA,SMAD2,SMAD2/3 (family),SMAD3,SPI1,SRC,TGF BETA (family),TGFBR (family),TGFBR1,TGFBR2,TGFBR3,TRAF6	ABCC4,ACAA1,ACADL,ADAM10,ADAM9,ANK3,APH1A,ARHGAP27,ARNT,ATF2,AURKA,B2M,BACH1,BCAT1,BCS1L,CBFB,CCNB2,CD47,CKB,COL5A1,COX4I1,CTNND1,CYC1,DAB2,DNLZ,DNMT1,ELAVL1,ELK1,EPHA5,ESPL1,FDFT1,FGD4,FKBP5,FOXA1,FOXC1,GAL,GCLM,GCN1,GEMIN2,GLS,GPAT3,GPC1,GPRC5A,GPT2,GSN,GSR,GSTP1,HMGCS1,HSP90B1,HSPD1,HTATIP2,ILK,KIF5B,LAMB1,LAMC1,LAP3,LDHA,LIMD1,MADD,MAP2,MAP2K2,MSN,MYD88,MYO9B,NDUFA4,NDUFAF1,NDUFS2,NDUFV1,NEDD…	96 (22)	22	AP1 (complex),nitric oxide			SMAD2/3 (family)
MAFG	transcription regulator		1			0.447	0.00377	0.0107	MAFG	ABCC4,GSTP1,HMOX1,NQO1,TXNRD1	5 (1)	1		trichostatin A		GSTP1
NSD3	transcription regulator	-0.064	1			0.447	0.00377	0.008	NSD3	ADAM9,CCND1,CKB,RAB11FIP1,SCAND1	5 (1)	1		trichostatin A
p-chloromercuribenzenesulfonate	chemical toxicant		2			0.447	0.00377	0.0089	p-chloromercuribenzenesulfonate,SLC2A1,SLC4A1	C5,CD47,HMOX1,NQO1,SLC1A5	5 (3)	2					SLC4A1
15-deoxy-delta-12,14 -PGJ 2	chemical - endogenous mammalian		1	Inhibited		-2.668	0.00385	0.0173	15-deoxy-delta-12,14 -PGJ 2	BAX,BECN1,CCND1,GAL,GCLM,GSN,GSR,GSTP1,HMOX1,JUN,LAMB1,NQO1,PTGES2,SCARB1,TUBB3,TXNRD1,ZFP42	17 (1)	1	pitavastatin			AP1 (complex),GSTP1,HSD11B1,MAP3K5,PAX6,RARB,RB1	BCL2L1,BIRC5,CCND2,IL10,nitric oxide
GRIK	group		2			-1.706	0.00389	0.0204	GRIK (family),JNK (family),L-glutamic acid	ATF2,B2M,BAG3,BAX,CCND1,CETN2,DHCR24,DNMT1,FDFT1,HEXA,HMGCR,HMGCS1,HMOX1,JUN,NQO1,PCNA,PPM1D,SOD2,TAP2,TGM2,TNFRSF10B,TSC2	22 (3)	2
L-glutamic acid	chemical - endogenous mammalian		1			-1.604	0.00391	0.0145	L-glutamic acid	B2M,BAG3,BAX,CCND1,CETN2,DHCR24,FDFT1,HEXA,HMGCR,HMGCS1,JUN,PCNA,TAP2,TSC2	14 (1)	1	CYTOKINE (family),rottlerin,UCA1	carnosine,IL10,LDL (complex),thioctic acid		nitric oxide	BCL2L1,CYP (family),POMC,RB1
PTMS	other	-0.071	2			0.143	0.00398	0.0273	NFKB (complex),NR3C1,PTMS	CASP6,CCNB2,CCND1,CDC42EP3,CGREF1,COL5A1,CRAT,CYC1,DECR1,DECR2,ELK1,FABP5,FAS,FBXO30,FGD4,FKBP5,GCLM,GLUL,GPAT4,GSTP1,HADH,HDAC2,HDAC9,HMOX1,ICOSLG/LOC102723996,IDH3A,ITCH,JUN,MDH2,MPC2,NCOA7,NDUFA6,NDUFB7,NDUFS2,NDUFS7,NDUFV1,NQO1,NUP62,PLK1,PPM1D,PPP1R14C,SCARB1,SENP1,SOD2,STK10,TAP2,TFRC,TGM2,TNFRSF10B	49 (3)	2		SMARCB1		NR3C1
Ap1	complex		1			-0.707	0.00403	0.0128	AP1 (complex)	BECN1,CALM1 (includes others),CCND1,DNMT1,FAS,HSP90B1,JUN,PEX13	8 (1)	1	15-deoxy-delta-12,14 -PGJ 2,CREBBP,EP300,etoposide,LDL (complex),MAP3K5,methylnitrosourea,nitric oxide,NPHS2,POMC,sodium arsenite,sphingosylphosphocholine,TRAF7,vanadate	arsenic trioxide,Bay 11-7082,cigarette smoke,ciglitazone,diosgenin,fluocinolone acetonide,GSTP1,luteolin,LY294002,MAFK,RAR/RXR/RETINOIC ACID (complex),RARB,sulforafan,U0126		AREG,BCL2L1,CDX2,TGFBR (family)
BCL2L1	other		1			-1.414	0.00403	0.0164	BCL2L1	AIFM1,BAX,FAS,GSR,MAP2,NQO1,TNFRSF10B,TUBB3	8 (1)	1	AP1 (complex),AREG,BCL2A1,BIRC5,CD40,CD53,cigarette smoke,CSNK2A1,CYTOKINE (family),EP300,IL10,LDL (complex),NR3C1,PIK3R1	15-deoxy-delta-12,14 -PGJ 2,arsenic trioxide,ATR,bardoxolone,bardoxolone methyl,Bay 11-7082,berberine,BNIP3L,ciglitazone,diallyl trisulfide,etoposide,fluocinolone acetonide,hemin,L-glutamic acid,luteolin,LY294002,methyl-beta-cyclodextrin,mir-10 (includes others),mitomycin C,norcantharidin,oridonin,pimozide,SHC1,silvestrol,sulfasalazine,sulforafan,temsirolimus,trichostatin A,U0126,ursolic acid,zea…			PLA2 (family)
cortisone	chemical - endogenous mammalian		2			-1.477	0.00417	0.0218	AR,cortisone,EIF2A,NR1I2,NR3C2,RELA	AASS,ABCC4,ALAS1,B2M,BAX,BECN1,CABIN1,CALU,CCND1,CDCA5,CDCA7L,CERT1,CHTF18,CIT,COX4I1,COX6C,CTTN,CUX1,CYC1,DHCR24,DNMT1,DOCK8,DSG2,ESPL1,FABP5,FAM3A,FAS,FKBP5,FOXA1,GIPC1,GLE1,GLUL,GOLM1,GSN,GSTP1,HMGCR,HMGCS1,HMOX1,HSP90B1,INSIG2,ITCH,JUN,KIF15,KIF2C,LMAN1,MAP2,MYD88,NFIA,PBRM1,PLK1,PLS3,PPM1D,PRKAR2A,PTGES2,PTP4A2,RNF2,SMARCC1,SOD2,STK17B,SUCLG2,TGM2,TMSB10/TMSB4X,TNFRSF10B,TOP2A,USP3,ZWINT	66 (6)	5	HSD11B1				nitric oxide
6-methylsulfinylhexyl isothiocyanate	chemical reagent		2			-0.632	0.00424	0.0205	6-methylsulfinylhexyl isothiocyanate,NQO1	ALDOA,BAX,CCND1,GLS,GSTP1,HK2,LDHA,NQO1,SLC1A5,TP73	10 (2)	2				GSTP1
pyridoxal phosphate	chemical - endogenous mammalian		2			0.686	0.00446	0.0255	CBS/LOC102724560,FASN,NR3C1,pyridoxal phosphate	BAX,CASP6,CCND1,CDC42EP3,COL5A1,CRAT,CYC1,DECR1,DECR2,DHCR24,EEF1A1,FBXO30,FGD4,FKBP5,GCLM,GLUL,GPAT4,GSTP1,HADH,HDAC2,IDH3A,MDH2,MPC2,NDUFA6,NDUFB7,NDUFS2,NDUFS7,NDUFV1,NQO1,PPP1R14C,RBP4,SCARB1,SIRT2,SOD2	34 (4)	3				NR3C1
PLA2	group		2			0.164	0.00449	0.0272	arachidonic acid,C3,NR3C1,PKC (family),PLA2 (family)	ARNT,ATF2,BAX,C5,CASP6,CCND1,CDC42EP3,COL5A1,CRAT,CYC1,DECR1,DECR2,FAS,FBXO30,FGD4,FKBP5,GCLM,GLUL,GPAT4,GSTP1,HADH,HDAC2,HMOX1,IDH3A,INSIG2,MDH2,MPC2,NDUFA6,NDUFB7,NDUFS2,NDUFS7,NDUFV1,NQO1,PPP1R14C,SCARB1,TP73,ULBP2	37 (5)	4	clofibrate,CYTOKINE (family)	BCL2L1,SLC27A2,U0126			NR3C1
ketorolac	chemical drug		2			1.982	0.00467	0.0349	CTNNB1,CYCLOOXYGENASE (family),ketorolac,PTGS1,PTGS2	ACAA1,ACADL,AURKA,B2M,BAX,BCS1L,BECN1,CCND1,CD47,COX4I1,CYC1,DDX3X,ELAVL1,EPHA5,FAS,FGD4,FOXC1,GLUL,GPAT3,HK2,HMGCR,HMGCS1,HMOX1,JUN,LAMB1,LAP3,NDUFA4,NDUFAF1,NDUFS2,NDUFV1,NUP133,PAWR,PCNA,PRKCZ,PSAP,SCARB1,SETD1A,SLC12A2,SSBP4,TFRC,TGM2,TNFRSF10B,TP73	43 (5)	5					RB1
AURK	group		2			0	0.00467	0.0187	AURK (family),AURKA,AURKB,HISTONE H3 (family),STMN1	ANK1,BAX,CCND1,GOLGA4,HK2,JUN,LDHA,PDPK1,PPM1D,PSTPIP2,TNFRSF10B,TP73,TUBB3,XPC	14 (5)	5
MELK-8a	chemical drug		2			0	0.00471	0.0255	AURKA,AURKB,CDK1,MELK,MELK-8a	ANK1,CDC20,CHEK1,HK2,HMOX1,LDHA,MAP2,PCNA,PDPK1,PPM1D,TNFRSF10B,TP73	12 (5)	4
berberine	chemical drug		1			-1.732	0.00471	0.0203	berberine	AIFM1,BAX,BSG,CASP7,CCND1,FAS,GLS,HMGCR,HMOX1,PCNA,SCARB1,SOX11	12 (1)	1					BCL2L1,BIRC5
mitomycin C	chemical drug		1			-1.155	0.00471	0.0152	mitomycin C	BAX,CCNB2,CCND1,FAS,JUN,NQO1,PCNA,PHPT1,PPM1D,PRKCE,TNFRSF10B,XPC	12 (1)	1				BRD2	BCL2L1,BIRC5
FL3	chemical reagent		2			1	0.00476	0.0216	ERK1/2 (family),FL3,RAF1	ADAM10,AP2B1,APH1A,B2M,BAX,BCAT1,BECN1,CBFB,CCND1,CSNK2A1,DHRS3,EIF4A2,EIF4B,ELK1,FAM171A1,FAS,FKBP5,HK2,JUN,KIF2C,LDHA,MAP2K2,MYBL2,NEDD8,NOP56,NQO1,PCNA,PLEC,PRKCZ,PRORP,RAN,SF3B1,TAP2,TFRC,TNFRSF10B,UNC119	36 (3)	3					CSNK2A1
NR3C1	ligand-dependent nuclear receptor	0.017	1			0.186	0.00477	0.0222	NR3C1	BAX,CASP6,CCND1,CDC42EP3,COL5A1,CRAT,CYC1,DECR1,DECR2,FBXO30,FGD4,FKBP5,GCLM,GLUL,GPAT4,GSTP1,HADH,HDAC2,IDH3A,MDH2,MPC2,NDUFA6,NDUFB7,NDUFS2,NDUFS7,NDUFV1,NQO1,PPP1R14C,SCARB1	29 (1)	1	11-dehydrocorticosterone,3beta,5alpha-dihydroxycholest-7-en-6-one,ciglitazone,dexamethasone 21-acetate,fludrocortisone acetate,fluocinolone acetonide,proteasome inhibitor,PTMS,pyridoxal phosphate,RANBP9,ST13,sulfasalazine,trichostatin A	HSD11B1,mir-29 (includes others),phlorizin,PLA2 (family),ursolic acid		BCL2L1,CAVIN2,CDKN1C,CGA,CH25H,CYP (family),NR0B1	GSTP1,POMC
IACS-010759	chemical drug		1	Inhibited		-2.646	0.00493	0.0066	IACS-010759	AIMP2,GLS,MAP2,NOP56,RPL14,RPL37A,TUBB3	7 (1)	1
ezetimibe	chemical drug		1			-1.89	0.00493	0.0139	ezetimibe	ACADL,ACADM,FAS,FDFT1,HMGCR,HMGCS1,HMOX1	7 (1)	1					CH25H,MAP3K5
imipramine blue	chemical drug		1			-1.134	0.00493	0.0188	imipramine blue	AURKA,CCND1,EXO1,PCNA,PLK1,SOD2,XRCC3	7 (1)	1
mono-(2-ethylhexyl)phthalate	chemical toxicant		1			1.706	0.00499	0.0182	mono-(2-ethylhexyl)phthalate	ACADL,ACADM,ATF2,BAX,COX4I1,COX7A2,CYC1,FAS,HADH,HK2,IDH3A,KIF5B,MDH2,NDUFB9,NDUFS2,NDUFS7,NDUFV1,PTRH2,SUCLG1,SUCLG2,TKT,WDR43	22 (1)	1				TARDBP,TCF7L2	CCND2
ethoxyquin	chemical toxicant		2			-0.302	0.00508	0.023	CYCLOOXYGENASE (family),ethoxyquin,NQO1	ALDOA,BAX,CCND1,GLS,GSTP1,HK2,HMOX1,LDHA,NQO1,SLC1A5,TP73	11 (3)	3				GSTP1
POMC	other		1			-1.897	0.00537	0.012	POMC	ADCY9,FLG,GSTP1,HMOX1,JUN,NHERF2,PCNA,SCARB1,SOD2,USP15	10 (1)	1	RB1	2,3-bis(4-hydroxyphenyl)-propionitrile,bisphenol A,L-glutamic acid,NR3C1,U0126		AP1 (complex),GSTP1	CYTOKINE (family),NHERF2,NR0B1
Bay 11-7082	chemical - kinase inhibitor		1			0	0.00542	0.02	Bay 11-7082	BECN1,CCND1,ELAVL1,HMOX1,ICOSLG/LOC102723996,NEDD4,PRMT5,SOD2	8 (1)	1					AP1 (complex),BCL2A1,BCL2L1,CYCLIN D (family),IL10,KLF7,nitric oxide,PON1
MLN8054	chemical drug		2			0.707	0.00542	0.0188	AURKA,MLN8054,NF2	AMOT,CCND1,GLUL,HK2,HMOX1,LDHA,TFRC,TP73	8 (3)	2					NF2
bardoxolone methyl	chemical drug		1			-1	0.00545	0.0162	bardoxolone methyl	CCND1,GCLM,HMOX1,TNFRSF10B	4 (1)	1					BCL2L1,BIRC5,IL10
SLC27A2	transporter	0.034	1			1	0.00552	0.0089	SLC27A2	ACAA1,ACADL,ACADM,ACOT8,CRAT,DECR1,DECR2,HMGCL,ME1	9 (1)	1	pitavastatin,TCF7L2	acetaminophen			PLA2 (family)
hemin	chemical - endogenous mammalian		1			-0.333	0.00552	0.0125	hemin	FXN,GSTP1,GUCY1B1,HDAC9,HEBP1,HMOX1,HSP90AB1,JUN,NQO1	9 (1)	1				GSTP1,HBA1/HBA2,HEMOGLOBIN (complex),IL10,SHC1	BCL2L1,nitric oxide
NFIC	transcription regulator	0.387	2	Activated		2.722	0.00554	0.0379	CASP3,CASP8,CDKN1A,NFIC,SMAD2/3 (family),SMAD3	ADAM10,ADAM9,ARHGAP27,B2M,BAX,CBFB,CCND1,CHEK1,CIT,COL5A1,EIF4EBP1,EXO1,FDFT1,FERMT2,GLS,HDAC2,HMOX1,HSP90B1,ILK,JUN,KIF2C,LAMB1,LDHA,MSN,NFIA,PLK1,POLD1,PSAP,RSRC1,SIRPA,SMAD5,SMPDL3B,SOD2,TGM2,TOM1L1,TOP2A,TPM1,TPM3,ZIC2	39 (6)	6				G0S2,HSD11B1	SMAD2/3 (family)
CLPP	peptidase	0.041	1			0	0.00595	0.0178	CLPP	ACADL,ACADM,ALAS1,ALDOA,BAX,CRAT,CYC1,DECR1,ETFA,HADH,HSPD1,IDH3A,MDH2,SOD2,SUCLG1,TKT	16 (1)	1	1,2-dithiole-3-thione				IDH2
BEX2	other		2			-0.488	0.0062	0.0487	BEX2,CCND1,CDKN1A,CTNNB1,JNK (family),JUN,LMO2,NFKB (complex),SMARCB1	ABCC4,ACAA1,ACADL,ADAM10,ALAS1,ARID2,ATF2,ATM,BCLAF1,BCS1L,BECN1,CA8,CALU,CCNB2,CD47,CDCA8,CGREF1,CHEK1,CIT,COL5A1,COMT,COX4I1,CTTN,CYC1,DDX3X,DHCR24,DNMT1,DSG2,EEF1B2,EIF4EBP1,ELAVL1,ELK1,EPHA5,EXO1,FABP5,FERMT2,FGD4,FLG,FOXC1,GLUL,GOLM1,GPAT3,GPRC5A,GSN,GSTP1,HDAC9,HMGCR,HMGCS1,HNRNPU,HOMER2,ITCH,JPT1,JUN,KIF2C,KMT2A,LAMB1,LAMB2,LAMC1,LAP3,MACF1,MAP2,MSN,MYH10,NCOA7,NDUFA4,NDUFAF1,NDUFS2,NDUFV1…	105 (9)	9	LGALS1			SMARCB1
NR0B1	ligand-dependent nuclear receptor		1			0.447	0.00624	0.0158	NR0B1	ESRRB,GCLM,GSR,NQO1,SCARB1	5 (1)	1	NR3C1	acetaminophen,POMC,RNF31,U0126			ESR1/ESTROGEN DIMER (complex)
methyl-beta-cyclodextrin	chemical drug		1			-0.447	0.00624	0.0197	methyl-beta-cyclodextrin	CCND1,FDFT1,HMGCR,SCARB1,ZFP42	5 (1)	1					BCL2L1,nitric oxide,ZAP70
MECP2:GAMT gene	complex		2			-0.302	0.00626	0.009	GAMT,MECP2,MECP2:GAMT gene	ANK1,CAMK2B,CKB,DOCK8,EHMT2,FKBP5,INPP5A,PACSIN2,PLS3,TBC1D2B,TSPAN13	11 (3)	2
SPINK5	other		3			-0.473	0.00631	0.0371	ABCB1,AKT (family),ANXA7,BMP2,CREB (family),CTSG,ELANE,ERK1/2 (family),F3,F7,GROWTH FACTOR (family),GSK3B,HGF,IGF1,IKBKB,IL1B,IL33,INSR,JNK (family),KLK14,KLK5,MAPK1,MAPK14,MMP3,MMP9,MTOR,NFKB (complex),NFKBIA,P38 MAPK (family),PAK2,PLG,PRKCZ,prostaglandin E2,PROTEASE (family),PTEN,PTPN11,RELA,SPINK5,STAT3,TGF BETA (family),TGFB1,TLR4,TNF,TRYPSIN (family),TYK2	AASS,ABCC4,ABCF1,ACAA1,ACTR1B,ADAM10,ADAM9,AIFM1,AIMP2,AKAP1,ALDOA,ALKBH5,AMOT,ANK1,ANK3,ARFGAP3,ARHGAP27,ARHGDIA,ARID2,ARNT,ATP5MK,ATXN2,B3GALT6,BACH1,BAX,BCAT1,BECN1,BMP2K,BSG,CALM1 (includes others),CAPRIN1,CBFB,CDC42EP3,CDCA8,CDK9,CGREF1,CKB,COMT,CORO1C,COX7A2,CRAT,CRK,CRNKL1,CSNK1E,CSTF2,CTNND1,CTPS1,CTSC,CUX1,CYC1,DAB2,DDT,DDX39A,DECR1,DHCR24,DHRS3,DNM2,DRAP1,DXO,DYNC1LI2,EEF1A1,EIF4B,FERMT…	219 (45)	41
1-palmitoyl-2-arachidonyl-sn-glycero-3-phosphorylcholine	chemical - endogenous mammalian		1			-1.732	0.00637	0.0134	1-palmitoyl-2-arachidonyl-sn-glycero-3-phosphorylcholine	GCLM,HMOX1,NQO1	3 (1)	1					CD40,CD86
ANG	enzyme		1			-0.577	0.00637	0.0202	ANG	BAX,GCLM,NQO1	3 (1)	1	1,2-dithiole-3-thione,CYTOKINE (family),LGALS1,ZAP70	RNH1
BRD2	kinase	0.079	1			0.577	0.00637	0.0127	BRD2	HMOX1,LIN28B,NQO1	3 (1)	1	mitomycin C	LY294002,trichostatin A		HBA1/HBA2,SLC4A1
DEETGE-CAL-Tat	chemical reagent		1			-1.732	0.00637	0.0146	DEETGE-CAL-Tat	HMOX1,NQO1,SOD2	3 (1)	1
GSTP1	enzyme	-1.028	1			1.732	0.00637	0.0154	GSTP1	HMOX1,JUN,NQO1	3 (1)	1	1,2-dithiole-3-thione,15-deoxy-delta-12,14 -PGJ 2,6-methylsulfinylhexyl isothiocyanate,acetaminophen,cephaloridine,coal tar,coumarin,ethoxyquin,hemin,MAFF,MAFG,MAFK,NCX-4040,nitric oxide,POMC,SHC1,sulforafan,TAOK2,trans-stilbene oxide	clofibrate,LY294002,NR3C1,thioctic acid,trichostatin A			AP1 (complex)
KLB	enzyme		1			0.577	0.00637	0.0148	KLB	CCND1,HMGCR,HMGCS1	3 (1)	1
NCX-4040	chemical drug		1			-1.732	0.00637	0.0092	NCX-4040	GCLM,GSTP1,NQO1	3 (1)	1				GSTP1	CYP (family),TCF7L2
NELFA	other	-0.032	1			0.577	0.00637	0.0069	NELFA	CCNB2,MYBL2,TOP2A	3 (1)	1
NELFCD	other	0.162	1			0.577	0.00637	0.0069	NELFCD	CCNB2,MYBL2,TOP2A	3 (1)	1
isoacteoside	chemical - endogenous non-mammalian		1			-1.732	0.00637	0.0116	isoacteoside	GCLM,HMOX1,NQO1	3 (1)	1
mesalamine	chemical drug		1			-0.577	0.00637	0.0122	mesalamine	HMOX1,SOD2,TPM3	3 (1)	1
miR-519a-3p (and other miRNAs w/seed AAGUGCA)	mature microRNA		1			-0.577	0.00637	0.0077	miR-519a-3p (and other miRNAs w/seed AAGUGCA)	ELAVL1,PRKAA1,ULBP2	3 (1)	1
oridonin	chemical drug		1			-1.732	0.00637	0.0093	oridonin	BAX,BECN1,HMOX1	3 (1)	1				IL10	BCL2L1
trans-stilbene oxide	chemical reagent		1			-1.732	0.00637	0.012	trans-stilbene oxide	GSTP1,HMOX1,NQO1	3 (1)	1				GSTP1
PT2399	chemical reagent		2			0	0.0066	0.0305	IKB (family),PT2399,RELA	B2M,BAX,BECN1,CCND1,CERT1,CTTN,DNMT1,DOCK8,FAS,HMOX1,HSP90B1,ITCH,PBRM1,PPM1D,PTGES2,PTP4A2,RNF2,SOD2,STK17B,TGM2,TMSB10/TMSB4X,TNFRSF10B,TP73,TUBB3	24 (3)	2
TSN084	chemical drug		2			-1.789	0.00668	0.0246	CDK19,CDK8,MET,TSN084	ATM,AURKA,BAIAP2,BAX,CAMK2B,CCND1,DAB2,DNTTIP2,FAS,FDFT1,GLUL,HMGCS1,HRAS,JUN,PCNA,PLK1,SOD2,TP73,TRIM21,ZFP42	20 (4)	3
FRAX486	chemical drug		3			1.413	0.00675	0.0474	AKT (family),AURKB,BCL6,CTNNB1,ERK (family),ERK1/2 (family),ESR1,ESTROGEN RECEPTOR (family),FLNA,FRAX486,FXR1,ILK,INSULIN (family),JNK (family),JUN,MAP2K1,MAPK1,MAPK13,MAPK14,MAPK8,MAPK9,MYC,MYO6,NCOA3,NF2,NFAT (family),NFKB (complex),PAK1,PAK2,PAK3,RAC1,RAF1,RELA,SMAD2,SMAD3,SNAI1,VIM	AASS,AATF,ABCC4,ABCF1,ACAA1,ACADL,ADAM10,ADAM9,ADAR,ADSL,AIMP2,AKAP1,ALDOA,ALKBH5,AMOT,ANK3,ANO10,APH1A,ARHGAP27,ARL6IP1,ATAD3A,ATF2,AURKA,B3GALT6,BACH1,BCAT1,BCLAF1,BCOR,BCS1L,BET1L,CAMK2B,CASP6,CCNB2,CCND1,CCP110,CD47,CDC20,CDC42EP3,CDCA8,CENPQ,CEP43,CERT1,CGREF1,CHEK1,CIT,CKB,COL5A1,COX4I1,COX7A2,CRAT,CRK,CTNNAL1,CTNND1,CTPS1,CTSC,CUX1,CYC1,DAB2,DDT,DDX21,DDX27,DDX3X,DECR1,DHCR24,DHRS3,DLG2,DN…	221 (37)	35
GnRH analog	biologic drug		2			-0.132	0.00677	0.0298	CDC42,ERK1/2 (family),GnRH analog,RAC1	ADAM10,AHCYL1,APH1A,B2M,BAX,CCND1,CCP110,CETN2,CHMP2A,CUX1,CYC1,EIF4EBP1,ELK1,FAS,FKBP5,GSN,HAUS3,HEBP2,HK2,HMOX1,HSP90AB1,JUN,KIF2C,MAP2,MAP2K2,MIPEP,MYO9B,NARS1,NDUFS7,NFX1,NME6,PABPC1,PAWR,PCNA,PCNT,PDLIM5,POLR2E,PPIG,PPOX,PRKCZ,PRPF8,RAC3,RAN,RNGTT,RXRB,SCARB1,SMAD5,SNX3,SOD2,TAF15,TAP2,TMBIM6,TNFRSF10B,TPM1,UNC119,VPS52,ZFP42	57 (4)	4				BCL2A1,CD40,KLF7	PPOX
TRPM2-AS	other		2			-1.134	0.0068	0.019	TRPM2,TRPM2-AS	BECN1,CASP7,COX4I1,LDHA,SOD2,TRIM21,VHL	7 (2)	2				IL10,TRPM2
MECP2:MET gene	complex		2			0.688	0.00681	0.0201	MECP2,MECP2:MET gene,MET	ANK1,ATM,AURKA,CCND1,DAB2,DOCK8,EHMT2,FKBP5,GLUL,HMOX1,INPP5A,JUN,PACSIN2,PLK1,PLS3,SOD2,TBC1D2B,TRIM21,TSPAN13	19 (3)	2
CST3	other	0.015	3	Inhibited		-2.314	0.00684	0.0469	CATHEPSIN (family),CST3,CTSB,CTSH,CTSL,CTSS,CTSV,ERK (family),ERK1/2 (family),ITGA5,ITGB3,LPL,MMP2,MMP3,MMP9,NLRP3,PRKDC,SMAD2,SMAD3,TGF BETA (family),TP53	ACAA1,ACADL,ACADM,ACOT8,ADAM10,ADAM9,ADAR,ALDOA,ANK1,APH1A,ARHGAP27,ARL6IP1,ARNT,ARVCF,ATL3,ATM,ATXN2,AURKA,B2M,BACH1,BAG3,BECN1,CALU,CAMK2B,CAPRIN1,CASP6,CCNB2,CD2AP,CDC20,CDC42EP3,CDCA8,CGREF1,CHEK1,CKAP2,CKB,COL5A1,COQ5,COQ6,COX7A2,CRAT,CRNKL1,CSTF2,CTTN,DAB2,DDX39A,DDX3X,DECR2,DHCR24,DNMT1,DYSF,EEF1A1,ELK1,ESRRB,ETFA,FABP5,FAS,FDFT1,FERMT2,FKBP5,GLS,GLUL,GOLGA4,GSN,GSR,GSTP1,HADH,HDAC9,HK2,HM…	157 (21)	18	arsenic trioxide,BNIP3L	LY294002			CTSH
acetaminophen	chemical drug		1			0.471	0.0069	0.0224	acetaminophen	ABCC4,ACADM,ACOT8,CCND1,CSNK2A1,FAS,FECH,GLS,GLUL,GSR,GSTP1,HMGCR,HMGCS1,HMOX1,HSPD1,NQO1,PCNA,TKT	18 (1)	1				BLVRA,CSNK2A1,CTSV,GSTP1,nitric oxide	APOA2,mir-29 (includes others),NR0B1,SCP2,SLC27A2
AREG	growth factor		1			1.155	0.00693	0.0207	AREG	BSG,CCNB2,CCND1,CDC20,CDCA8,ELK1,IQGAP3,JUN,MYBL2,PLK1,TOP2A,TXNRD1	12 (1)	1	AP1 (complex),cigarette smoke,RNF31,triclosan	alpha-naphthoflavone,trichostatin A,U0126		BCL2L1,BIRC5,CYCLIN D (family)
CD8B	other		2			0.267	0.00725	0.0321	CD3 (complex),CD8B,LCK,TCR (complex)	AHCYL1,ALAS1,ATF2,ATM,BCAT1,BECN1,BSG,CASP6,CCND1,CLIP1,COX6C,CSTF2,CYC1,DDX19A,EIF4A3,ELK1,FAS,GOLGB1,GUCY1B1,HADH,HDAC2,HOMER2,HSP90B1,HSPA8,HSPD1,JUN,KATNA1,MDH2,NASP,NFX1,PCNA,PLCG2,PLEC,POLR2B,POLR2C,PRMT1,PRMT5,RARS1,RBM3,RPL15,RPL18A,RPL4,RPS4X,SCARB1,SLC1A5,SMPDL3B,SNRPC,TAF15,TFRC,TGM2,TOM1L1,TP73,TTF1,TWSG1,WDR36,XRN2	56 (4)	3	1,2-dithiole-3-thione
ZNF24	transcription regulator	0.03	2			0	0.00735	0.0343	IKB (family),RELA,ZNF24	B2M,BAX,BECN1,CCND1,CERT1,CTTN,DNMT1,DOCK8,FAS,HMOX1,HSP90B1,ITCH,PBRM1,PPM1D,PTGES2,PTP4A2,RNF2,SOD2,STK17B,TGM2,TMSB10/TMSB4X,TNFRSF10B,TP73,TUBB3	24 (3)	2				CCND2
5-methylcytosine	chemical - endogenous mammalian		2			0.832	0.00741	0.0141	5-methylcytosine,MBD2,MECP2	ANK1,CAMK2B,DOCK8,EHMT2,FKBP5,GSTP1,HK2,INPP5A,PACSIN2,PLK1,PLS3,TBC1D2B,TSPAN13	13 (3)	2				MECP2
CTNNB1:TCF7L2,LEF1:CCND1 Gene	complex		2			-1.013	0.0076	0.0453	CCND1,CTNNB1,CTNNB1:TCF7L2,LEF1:CCND1 Gene,LEF1,TCF7L2	ABCC4,ACAA1,ACADL,ANKRD13A,AURKA,BCLAF1,BCS1L,BECN1,CALU,CASP7,CCND1,CCP110,CD47,CDCA8,CHEK1,COX4I1,CTNNAL1,CTTN,CYC1,DGKH,DNMT1,EEF1B2,ELAVL1,EPHA5,EPS15,FGD4,FNTB,FOXC1,GCLM,GLUL,GPAT3,GPRC5A,GSN,HK2,HMGCR,HMGCS1,HOMER2,HOXB9,ICOSLG/LOC102723996,ILK,JPT1,JUN,KIF5B,KMT2A,LAMB1,LAMB2,LAMC1,LAP3,LTV1,MACF1,MAP4K4,ME1,MEN1,MOSPD2,NCOA7,NDE1,NDUFA4,NDUFAF1,NDUFS2,NDUFV1,NPC2,NRF1,PCNA,PKIB,PLEKHA1,P…	79 (5)	5
BAIAP2	kinase	-0.175	2			-0.905	0.00765	0.0275	ABI1,BAIAP2,CYFIP2,RAC (family),RAC1	CCND1,FAS,GSN,HMOX1,JUN,KRAS,PAWR,RAC3,SOD2,WASF1,ZFP42	11 (5)	4	trichostatin A
RBL2	other		1			-0.905	0.00765	0.017	RBL2	AURKA,CCNB2,CCND1,DNMT1,ELK1,HADH,MYBL2,PCNA,PLK1,POLD1,XRCC3	11 (1)	1	CCND2,LY294002,U0126	CREBBP,DYRK1B			CDX2
imipramine	chemical drug		2			0.855	0.00775	0.0402	ADRB (family),BCL2L11,CREB1,imipramine,JNK (family),MECP2,MTOR,NTRK2,P70 S6K (family),SLC6A2,SLC6A4,SLC9A1,SMPD1	ACADL,ACADM,ALAS1,ANK1,ATF2,AURKA,BAG3,BECN1,C5,CAMK2B,CASP6,CDCA5,CDCA8,CGREF1,COX4I1,DAB2,DDAH2,DNM2,DNMT1,DOCK8,DXO,EEF1A1,EHD4,EHMT2,ETFA,FABP5,FAS,FKBP5,GAL,GCLM,GLS,HDAC9,HK2,HMGCS1,HSP90AB1,HSP90B1,HSPD1,ICOSLG/LOC102723996,INPP5A,JPT1,LDHA,MAP2,MDH2,MIGA1,MYBL2,MYD88,MYH10,NECTIN3,NHERF2,OCIAD2,PACSIN2,PLS3,PRKCZ,PSAP,RAC3,RAN,RBP4,RPS6,SLC12A2,SLC19A1,SLC1A5,SSR4,TBC1D2B,TGM2,THOP1,TSPAN…	67 (13)	12				MECP2	nitric oxide
chondroitin sulfate E	chemical - endogenous mammalian		2			-0.246	0.00784	0.0475	chondroitin sulfate E,CTNNB1,ERK1/2 (family),FGFR2,NFKB (complex),SMAD3	ACAA1,ACADL,ADAM10,ADAM9,AMOT,APH1A,ARHGAP27,AURKA,B2M,BAX,BCS1L,BECN1,CCNB2,CD47,CGREF1,COX4I1,CTSC,CYC1,DAB2,ELAVL1,ELK1,EPHA5,FABP5,FAS,FDFT1,FGD4,FKBP5,FOXC1,GLS,GLUL,GPAT3,GPT2,HDAC9,HMGCR,HMGCS1,HMOX1,HSP90B1,ICOSLG/LOC102723996,ITCH,KIF2C,LAMC1,LAP3,MAP2K2,MAP3K20,NCOA7,NDUFA4,NDUFAF1,NDUFS2,NDUFV1,NUP62,PLK1,PPM1D,PRKCZ,SENP1,SETD1A,SLC12A2,SMAD5,SOD2,STK10,TFRC,TGM2,TNFRSF10B,TP73,TPM1,T…	66 (6)	5
TARDBP	transcription regulator	0.496	2			-1.605	0.00794	0.0499	26S PROTEASOME (complex),Cdc42,RAC1,RELA,RHOA,TARDBP	ADAM10,ARNT,B2M,BAG3,BECN1,CCND1,CDC20,CERT1,CTTN,DHCR24,DNMT1,DOCK8,EIF4EBP1,EXO1,FDFT1,GSN,HMGCR,HMGCS1,HMOX1,HSP90AB1,HSP90B1,HSPD1,ITCH,JUN,MYBBP1A,NPC2,PAWR,PBRM1,PPM1D,PSAP,PTGES2,PTP4A2,RAC3,RNF2,SOD2,STK17B,TGM2,TMSB10/TMSB4X,TNFRSF10B,TOP2A,TUBB3,UBE2H,ULBP2,ULBP3,VPS11,WBP2,ZFP42	47 (6)	6	mono-(2-ethylhexyl)phthalate	sodium arsenite			PSMB8
PGRMC1	transmembrane receptor	-0.037	2			-0.73	0.00801	0.0387	CYP19A1,NFAT (family),PGRMC1,RELA	ACADL,ACADM,B2M,BAX,BECN1,CCND1,CERT1,CTTN,DNMT1,DOCK8,EHD4,FAS,FKBP5,HMOX1,HSP90B1,ITCH,JUN,NCOA7,PBRM1,PCNA,PPM1D,PTGES2,PTP4A2,RNF2,SOD2,STK17B,TGM2,TMSB10/TMSB4X,TNFRSF10B,USP15	30 (4)	3				BCL2A1
PPOX	enzyme	-0.176	1			1.633	0.00832	0.0126	PPOX	ALAS1,CCDC32,CDC20,COX6C,CYC1,NDUFA4	6 (1)	1		GnRH analog,KDM5B
qing-fei-pai-du decoction	chemical drug		2			1.633	0.00832	0.0244	ATF2,qing-fei-pai-du decoction	ARNT,ATF2,CCND1,JUN,SOD2,USP14	6 (2)	2				IL10
dihydrosphingosine 1-phosphate	chemical - endogenous mammalian		2			1.546	0.00836	0.0373	AKT (family),ALOX5,dihydrosphingosine 1-phosphate,ERK1/2 (family),PTEN,RHOA,SMAD2,SMAD3	ABCC4,ACAA1,ADAM10,ADAM9,AIMP2,AKAP1,AMOT,ANK3,APH1A,ARHGAP27,ARHGDIA,ARID2,AURKA,B2M,B3GALT6,BECN1,CCNB2,CDC20,CDK9,COX4I1,CRAT,CSNK1E,DHCR24,DRAP1,DYNC1LI2,DYSF,EIF4EBP1,FAM3A,FAS,FDFT1,FGD4,FKBP5,GALNT11,GLS,GPC1,GTPBP2,HADH,HK2,HMGCR,HSP90B1,HSPD1,IDH3A,KIF2C,LAMB1,LAMB2,LAMC1,LRRFIP1,MAP2,MAP2K2,MYBL2,MYD88,NDUFV1,NQO1,NRF1,P2RY14,PCBP2,PDLIM5,PDPK1,PLEC,PLK1,PPM1A,PRKCZ,RAD51C,RBBP6,RETREG3…	82 (8)	7
Fetal hemoglobin	complex		3	Activated		2.2	0.00864	0.0428	CASPASE (family),ERK1/2 (family),FETAL HEMOGLOBIN (complex),HBA1/HBA2	ADAM10,APH1A,B2M,CCND1,CYC1,ELK1,FKBP5,GLUL,HK2,HMOX1,JUN,KIF2C,MAP2K2,NDUFA4,NDUFA6,NDUFB7,NDUFB9,NDUFS7,NDUFV1,PCNA,PRKCZ,TAP2,TNFRSF10B,UNC119,VHL	25 (4)	4	trichostatin A
nitric oxide	chemical - endogenous mammalian		1			-1.387	0.00876	0.0342	nitric oxide	CASP7,CCND1,FAS,GCLM,GSTA4,GSTP1,HMOX1,JUN,NQO1,PPM1D,SMARCC1,TFRC,TXNRD1	13 (1)	1	acetaminophen,APOE,CAVIN2,CD40,chlorpyrifos,clofibrate,CYTOKINE (family),dimethylnitrosamine,L-glutamic acid,phosphate,PIK3R1,proteasome inhibitor,resolvin D2,sphingosylphosphocholine	15-deoxy-delta-12,14 -PGJ 2,arsenic trioxide,Bay 11-7082,ciglitazone,cortisone,diallyl disulfide,hemin,HEMOGLOBIN (complex),IL10,imipramine,LDL (complex),luteolin,LY294002,methyl-beta-cyclodextrin,RB1,SHC1,sodium bisulfide,sulfasalazine,trichostatin A,U0126,ursolic acid		AP1 (complex),GSTP1,MAP3K5,PRDX5,TGFBR (family)	BIRC5,TPH1
ETP-45797	chemical drug		2			1	0.00891	0.0341	ETP-45797,PIK3CA,PIK3R1	ADAM10,CCND1,GSR,HMOX1,HSP90AB1,HSP90B1,LDHA,PIK3R2,SOD2	9 (3)	2					PIK3R1
ETP-45799	chemical drug		2			1	0.00891	0.0341	ETP-45799,PIK3CA,PIK3R1	ADAM10,CCND1,GSR,HMOX1,HSP90AB1,HSP90B1,LDHA,PIK3R2,SOD2	9 (3)	2					PIK3R1
ETP-45867	chemical drug		2			1	0.00891	0.0341	ETP-45867,PIK3CA,PIK3R1	ADAM10,CCND1,GSR,HMOX1,HSP90AB1,HSP90B1,LDHA,PIK3R2,SOD2	9 (3)	2					PIK3R1
ETP-45871	chemical drug		2			1	0.00891	0.0341	ETP-45871,PIK3CA,PIK3R1	ADAM10,CCND1,GSR,HMOX1,HSP90AB1,HSP90B1,LDHA,PIK3R2,SOD2	9 (3)	2					PIK3R1
ETP-45874	chemical drug		2			1	0.00891	0.0341	ETP-45874,PIK3CA,PIK3R1	ADAM10,CCND1,GSR,HMOX1,HSP90AB1,HSP90B1,LDHA,PIK3R2,SOD2	9 (3)	2					PIK3R1
ETP-45875	chemical drug		2			1	0.00891	0.0341	ETP-45875,PIK3CA,PIK3R1	ADAM10,CCND1,GSR,HMOX1,HSP90AB1,HSP90B1,LDHA,PIK3R2,SOD2	9 (3)	2					PIK3R1
ETP-45876	chemical drug		2			1	0.00891	0.0341	ETP-45876,PIK3CA,PIK3R1	ADAM10,CCND1,GSR,HMOX1,HSP90AB1,HSP90B1,LDHA,PIK3R2,SOD2	9 (3)	2					PIK3R1
ETP-5935	chemical drug		2			1	0.00891	0.0341	ETP-5935,PIK3CA,PIK3R1	ADAM10,CCND1,GSR,HMOX1,HSP90AB1,HSP90B1,LDHA,PIK3R2,SOD2	9 (3)	2					PIK3R1
ETP-6531	chemical drug		2			1	0.00891	0.0341	ETP-6531,PIK3CA,PIK3R1	ADAM10,CCND1,GSR,HMOX1,HSP90AB1,HSP90B1,LDHA,PIK3R2,SOD2	9 (3)	2					PIK3R1
ETP-7382	chemical drug		2			1	0.00891	0.0341	ETP-7382,PIK3CA,PIK3R1	ADAM10,CCND1,GSR,HMOX1,HSP90AB1,HSP90B1,LDHA,PIK3R2,SOD2	9 (3)	2					PIK3R1
ETP-8162	chemical drug		2			1	0.00891	0.0341	ETP-8162,PIK3CA,PIK3R1	ADAM10,CCND1,GSR,HMOX1,HSP90AB1,HSP90B1,LDHA,PIK3R2,SOD2	9 (3)	2					PIK3R1
NECTIN1	other		2			-0.408	0.00907	0.0421	CDC42,ERK1/2 (family),NECTIN1,RAC1	ADAM10,APH1A,B2M,BAX,CCND1,ELK1,FAS,FKBP5,GSN,HK2,HMOX1,JUN,KIF2C,MAP2K2,PAWR,PCNA,PRKCZ,RAC3,SCARB1,SOD2,TAP2,TNFRSF10B,UNC119,ZFP42	24 (4)	3
PSMB8	peptidase		2			-0.408	0.00907	0.0384	PSMB8,RELA,SMAD2/3 (family)	B2M,BAX,BECN1,CBFB,CERT1,CTTN,DNMT1,DOCK8,FAS,HMOX1,HSP90B1,ILK,ITCH,PBRM1,PPM1D,PTGES2,PTP4A2,RNF2,SOD2,STK17B,TGM2,TMSB10/TMSB4X,TNFRSF10B,TUBB3	24 (3)	2	etoposide	HFE,TARDBP		SMAD2/3 (family)
TIAL1	transcription regulator	0.039	2			-0.378	0.00916	0.0249	CDK1,TIAL1	CDC20,CHEK1,HMGCR,HMGCS1,INSIG2,MAP2,TNFRSF10B	7 (2)	2
dimethylnitrosamine	chemical toxicant		1			1.134	0.00916	0.0268	dimethylnitrosamine	BECN1,HMOX1,NQO1,PCNA,PRKCZ,SOD2,TGM2	7 (1)	1				nitric oxide
bile salt	chemical - endogenous mammalian		2			1.091	0.00925	0.0376	bile salt,CEL,LIPA,NADPH OXIDASE (complex),NR1H4	ABCC4,BAX,BCLAF1,CCND1,CSTF2,CTSC,FABP5,FAS,GCLM,HK2,HMGCS1,HMOX1,JUN,LAMB2,LDHA,NFIA,NPC2,PRPF40A,RPS6,SCARB1,TGM2	21 (5)	5
ATOX1	transporter	-0.083	2	Inhibited		-2.121	0.00925	0.0169	ATOX1,ATP7B	CCND1,CDC20,CENPQ,FABP5,FDFT1,HMGCR,HMGCS1,SHCBP1	8 (2)	2				ATP7B
ganetespib	chemical drug		2			0.97	0.00946	0.0495	AKT1,AR,ERK1/2 (family),ganetespib,HSP90 (family),MET	AASS,ABCC4,ADAM10,APH1A,ARL6IP1,ATM,AURKA,B2M,BAG3,BAX,CALU,CAMK2B,CDCA5,CDCA7L,CDK9,CHEK1,CHTF18,CIT,COX4I1,COX6C,CUX1,CYC1,DAB2,DHCR24,DSG2,ELK1,ESPL1,FABP5,FAM3A,FAS,FOXA1,GCLM,GIPC1,GLE1,GLUL,GOLM1,GSN,GSR,HK2,HMGCR,HMOX1,JUN,KIF15,KIF2C,LAMB1,LMAN1,MAP2K2,MYH10,NQO1,PCNA,PDPK1,PLK1,PLS3,PRKAR2A,PRKCZ,RPS6,SMARCC1,SOD2,SUCLG2,TAP2,TNFRSF10B,TOP2A,TP73,TRIM21,TUBB3,UNC119,USP3,ZWINT	68 (6)	6
TP53COR1	other		1			0.447	0.00965	0.024	TP53COR1	BAX,FAS,SOD2,TNFRSF10B,TOP2A	5 (1)	1
ellagic acid	chemical - endogenous non-mammalian		1			-1.342	0.00965	0.0282	ellagic acid	BAX,HMOX1,NQO1,NRF1,SCARB1	5 (1)	1
fludarabine	chemical drug		1			0.447	0.00965	0.0383	fludarabine	CCND1,FAS,PCNA,PPM1D,TNFRSF10B	5 (1)	1				RB1
4-octyl itaconate	chemical reagent		1	Inhibited		-2	0.00986	0.0252	4-octyl itaconate	GCLM,GSR,HMOX1,NQO1	4 (1)	1
C4BP	complex		2	Inhibited		-2	0.00986	0.0164	C4A/C4B,C4BP (complex),COMPLEMENT (complex)	C5,FDFT1,HMGCR,HMGCS1	4 (3)	3
CTNNBIP1	other		1			1	0.00986	0.0223	CTNNBIP1	CCND1,HMGCR,HMGCS1,TUBB3	4 (1)	1	CGA
MAFF	transcription regulator		1			-1	0.00986	0.0177	MAFF	ABCC4,GSTP1,NQO1,TXNRD1	4 (1)	1	interferon alfacon-1			GSTP1
MAP3K5	kinase	0.006	1			-1	0.00986	0.0196	MAP3K5	BAX,CCND1,HMOX1,JUN	4 (1)	1	15-deoxy-delta-12,14 -PGJ 2,ciglitazone,LY294002,nitric oxide	cigarette smoke,ezetimibe,PI3K (family),SLC7A11-AS1,thioctic acid		AP1 (complex)
VANGL1	other	0.086	1			0	0.00986	0.0312	VANGL1	CCND1,HK2,JUN,LDHA	4 (1)	1					miR-155-5p (miRNAs w/seed UAAUGCU)
bendamustine	chemical drug		1	Inhibited		-2	0.00986	0.0286	bendamustine	AURKA,BAX,EXO1,PLK1	4 (1)	1
diosgenin	chemical - endogenous non-mammalian		1	Inhibited		-2	0.00986	0.0273	diosgenin	BAX,CCND1,HMGCR,HMGCS1	4 (1)	1					AP1 (complex)
RNF144B	enzyme		2			0.426	0.00992	0.0455	CDKN1A,RNF144B	ADAM10,BAX,CCND1,CHEK1,CIT,COL5A1,EIF4EBP1,EXO1,FAS,FERMT2,KIF2C,LAMC1,MSN,PCNA,PLK1,POLD1,PSAP,SIRPA,SOD2,TOM1L1,TOP2A,TP73	22 (2)	2	etoposide
etoposide	chemical drug		1			-0.471	0.0102	0.0448	etoposide	ADAM10,BAX,CCND1,CDC20,DNMT1,EEF1A1,EEF1B2,FAS,HK2,JUN,PCNA,RAN,SENP1,SOD2,TNFRSF10B,TOP2A,TP73,UHRF1	18 (1)	1	trichostatin A			AP1 (complex),ATR,BCL2A1,BIRC5,CA2,CD40,CD86,desmosterol,IL10,mir-34 (includes others),PSMB8,RNF144B	BCL2L1,MDM4,mir-10 (includes others)
ursolic acid	chemical drug		1			0	0.0102	0.0291	ursolic acid	ATG16L1,BAX,CASP7,CCND1,EIF4EBP1,HK2,HMGCR,HMGCS1,NARS1,TNFRSF10B	10 (1)	1					BCL2L1,nitric oxide,NR3C1
3,7,12-trihydroxycoprostane	chemical - endogenous mammalian		2			0.277	0.0103	0.0283	3,7,12-trihydroxycoprostane,GPBAR1,NR1I2	ALAS1,BAX,CCND1,DHCR24,GCLM,GLUL,GSR,GSTP1,HMGCS1,INSIG2,JUN,MYD88,TGM2	13 (3)	2
PPP1R9B	enzyme	-0.052	2			-0.277	0.0103	0.0475	PPP1R9B,RAC1,RPS6KB1	CCND1,DHCR24,FAS,GSN,HMGCR,HMOX1,JUN,PAWR,PCNA,PPP1CA,RAC3,SOD2,ZFP42	13 (3)	3
endophilin	group		2			-0.832	0.0103	0.0332	ENDOPHILIN (family),GAB1,MET	ATM,AURKA,CAMK2B,CCND1,DAB2,ELK1,GLUL,HMOX1,HRAS,JUN,PLK1,SOD2,TRIM21	13 (3)	2
GCN5L	group		2			0.781	0.0103	0.0474	E2F1,GCN5L (family),KAT2A	ACADL,ACADM,ANK3,ATM,AURKA,B2M,BAX,BECN1,CASP6,CASP7,CCND1,CD2AP,CHEK1,CKB,DDAH2,EPHA5,FABP5,HDAC2,HNRNPU,HSP90B1,HSPD1,IDH3A,ILK,JMY,KRAS,LDHA,MYBL2,NSUN2,PAWR,POLD1,SLC1A5,SMARCC1,SMARCC2,SMARCD1,SOD2,THOP1,TNFRSF10B,TOP2A,TOPBP1,TP73,WWOX	41 (3)	3
1,2-dithiole-3-thione	chemical reagent		2			-0.603	0.0104	0.0441	1,2-dithiole-3-thione,26S PROTEASOME (complex),AKR1B10,GSR,NQO1	ACAA1,ALAS1,ALDOA,ARNT,BAG3,C5,CCND1,DNAJB11,EXO1,FKBP5,GCLM,GLS,GSR,GSTP1,HK2,HMOX1,HSP90AB1,HSP90B1,HTATIP2,LDHA,LGALS8,ME1,NARS1,NQO1,PCBP1,PDIA6,PSAP,RACK1,RAN,RARS1,SLC1A5,SOD2,TFRC,TGM2,TKT,TOP2A,TP73,TXNRD1,UBE2H,ULBP2,ULBP3,USP14,VPS11,WBP2	44 (5)	5				ANG,CD8B,CLPP,GSTP1,PSMD14
insulin detemir	biologic drug		2			0.577	0.0104	0.0341	INSR,insulin detemir	ACADL,ACADM,CCND1,COX4I1,CRAT,CYC1,DECR1,ETFA,FDFT1,GEMIN2,HMGCR,HMGCS1,HOXB9,HSPD1,IDH3A,INSIG2,LIN28B,MDH2,NDUFA4,NDUFB9,NDUFV1,NRF1,PDLIM5,SCARB1,TMBIM6,TRIM33,TUBB3	27 (2)	2
KCNJ12	ion channel		2			-0.209	0.0105	0.0425	KCNJ12,RELA	B2M,BAX,BECN1,CCND1,CERT1,CTTN,DNMT1,DOCK8,FAS,HMOX1,HSP90B1,ITCH,PBRM1,PPM1D,PTGES2,PTP4A2,RNF2,SOD2,STK17B,TGM2,TMSB10/TMSB4X,TNFRSF10B,TUBB3	23 (2)	2
KRT19P3	other		2			0.209	0.0105	0.0418	KRT19P3,RELA	B2M,BAX,BECN1,CERT1,COPS7A,CTTN,DNMT1,DOCK8,FAS,HMOX1,HSP90B1,ITCH,PBRM1,PPM1D,PTGES2,PTP4A2,RNF2,SOD2,STK17B,TGM2,TMSB10/TMSB4X,TNFRSF10B,TUBB3	23 (2)	2
WFDC2	other		2			-0.209	0.0105	0.0396	RELA,TRYPSIN (family),WFDC2	B2M,BAX,BECN1,CERT1,CTTN,DNMT1,DOCK8,FAS,HMOX1,HSP90B1,ITCH,PBRM1,PCNA,PPM1D,PTGES2,PTP4A2,RNF2,SOD2,STK17B,TGM2,TMSB10/TMSB4X,TNFRSF10B,TUBB3	23 (3)	2		HFE
JNJ-7706621	chemical drug		2			-0.894	0.0107	0.0412	AURKA,AURKB,CDK1,CDK2,CDK4,CDK6,JNJ-7706621	ANK1,BAX,CDC20,DGKH,GSTP1,HK2,HRAS,JUN,KRAS,LDHA,MAP2,MYBL2,PCNA,PDPK1,PIK3R2,PPM1D,TEAD1,TNFRSF10B,TP73,TSC2	20 (7)	6
CD40	transmembrane receptor		1	Activated		2.041	0.0111	0.0383	CD40	AIMP2,CCND1,COX6C,COX7A2,CYC1,FAS,GLS,HK2,HSP90B1,HSPD1,ICOSLG/LOC102723996,JUN,LDHA,MYBBP1A,NDUFA4,NDUFA6,NDUFAB1,NDUFB7,NDUFB9,SLC19A1,SLC1A5,TAP2,TBRG4,WDR43	24 (1)	1	CYTOKINE (family),etoposide,GnRH analog,LDL (complex)	1-palmitoyl-2-arachidonyl-sn-glycero-3-phosphorylcholine		BCL2A1,BCL2L1,BIRC5,FARSA,nitric oxide,SYVN1	RB1
LDL	complex		1			-1.225	0.0111	0.0482	LDL (complex)	AKAP1,BAX,CAMK2B,CASP6,CCND1,DHCR24,DNMT1,FAS,FDFT1,GCLM,GSR,HK2,HMGCR,HMOX1,HSP90B1,JUN,LDHA,NPC2,NQO1,OSBPL6,PCNA,RABEP1,SOD2,TXNRD1	24 (1)	1	APOA2,cigarette smoke	clofibrate		AKAP1,AP1 (complex),BCL2L1,CD40,SHC1	L-glutamic acid,nitric oxide
CYP46A1	enzyme		2			1.667	0.0111	0.0379	CYP46A1,NTRK2	CCND1,CDCA5,CDCA8,DAB2,DNM2,FDFT1,HMGCR,HMGCS1,PCNA	9 (2)	2	trichostatin A
Fetal hemoglobin	complex		2	Activated		3	0.0111	0.0223	FETAL HEMOGLOBIN (complex),HBA1/HBA2	CYC1,HMOX1,NDUFA4,NDUFA6,NDUFB7,NDUFB9,NDUFS7,NDUFV1,VHL	9 (2)	2	trichostatin A
desmosterol	chemical - endogenous mammalian		2			-0.962	0.0114	0.0378	desmosterol,INSR	ACADL,ACADM,CCND1,COX4I1,CRAT,CYC1,DECR1,DHCR24,ETFA,FDFT1,GEMIN2,HMGCR,HMGCS1,HOXB9,HSPD1,IDH3A,INSIG2,LIN28B,MDH2,NDUFA4,NDUFB9,NRF1,PDLIM5,SCARB1,TMBIM6,TRIM33,TUBB3	27 (2)	2	etoposide,ponatinib	pitavastatin		IL10
TRPM2	ion channel		1			-0.816	0.0116	0.0294	TRPM2	BECN1,CASP7,COX4I1,LDHA,SOD2,VHL	6 (1)	1	TRPM2-AS			ATG3,HDAC5
WR 1065	chemical drug		1			-0.816	0.0116	0.0316	WR 1065	BAX,FAS,GSR,NEDD8,TNFRSF10B,XPC	6 (1)	1
ZBTB33	transcription regulator	0.054	2			-0.816	0.0116	0.0382	TCF/LEF (family),ZBTB33	BAX,CCND1,CD47,FAS,JUN,SIRPA	6 (2)	2		trichostatin A
HOTTIP	other		2			-0.209	0.0117	0.0454	HOTTIP,RELA	B2M,BAX,BECN1,CERT1,CTTN,DNMT1,DOCK8,FAS,HMOX1,HSP90B1,ITCH,MYD88,PBRM1,PPM1D,PTGES2,PTP4A2,RNF2,SOD2,STK17B,TGM2,TMSB10/TMSB4X,TNFRSF10B,TUBB3	23 (2)	2
MECP2:FKBP5 gene	complex		2			0	0.0117	0.0223	FKBP5,MECP2,MECP2:FKBP5 gene	ANK1,ATF2,CAMK2B,CCND1,DOCK8,EHMT2,FKBP5,INPP5A,PACSIN2,PLS3,TBC1D2B,TSPAN13	12 (3)	3
CYC 116	chemical drug		2			0	0.0118	0.0485	AURKA,AURKB,CYC 116,KDR	ANK1,BAX,HK2,HMOX1,LDHA,PDPK1,PPM1D,TP73	8 (4)	3
cytokine	group		1			-1.414	0.0118	0.0461	CYTOKINE (family)	BAX,CCND1,FAS,HMOX1,ILK,JUN,PCNA,SOD2	8 (1)	1	LGALS9B,TAOK2,ZAP70	HFE,IL10,POMC,salvianolic acid B		ANG,BCL2L1,BIRC5,CD40,L-glutamic acid,nitric oxide,PLA2 (family),SHC1	PON1
rottlerin	chemical drug		1			1.414	0.0118	0.0451	rottlerin	BAX,CCND1,DNMT1,FKBP5,HMOX1,JUN,PCNA,TNFRSF10B	8 (1)	1				L-glutamic acid	BIRC5,CYCLIN D (family),IL10
thioctic acid	chemical drug		1			0.707	0.0118	0.0248	thioctic acid	AASDHPPT,AASS,BAX,BECN1,GSTP1,HMOX1,NDUFAB1,NQO1	8 (1)	1				IL10	GSTP1,L-glutamic acid,MAP3K5
CTSH	peptidase		2			0.522	0.012	0.0322	CTSH,ERK1/2 (family),ITGA5,ITGB3,MMP2,MMP3	ADAM10,ADAR,APH1A,ATXN2,B2M,BAX,CAPRIN1,CRNKL1,CSTF2,DDX39A,ELK1,FKBP5,HK2,HMGCR,HOXB9,ILK,JUN,KIF2C,KMT2A,MAP2K2,PCNA,PLCB1,PPIL1,PRKCZ,RAC3,RBM4,SF3A3,SF3B1,TAP2,TNFRSF10B,TNRC6A,UNC119,VPS72	33 (6)	5		CST3
PLCD1	enzyme		2			-0.408	0.0122	0.0498	ERK1/2 (family),PKC (family),PLCD1	ADAM10,APH1A,ARNT,ATF2,B2M,BAX,CCND1,ELK1,FAS,FKBP5,HK2,HMOX1,JUN,KIF2C,MAP2K2,NQO1,PCNA,PLCB1,PRKCZ,TAP2,TNFRSF10B,TP73,ULBP2,UNC119	24 (3)	3
MECP2	transcription regulator	-0.003	1			0	0.0124	0.0165	MECP2	ANK1,CAMK2B,DOCK8,EHMT2,FKBP5,INPP5A,PACSIN2,PLS3,TBC1D2B,TSPAN13	10 (1)	1	5-methylcytosine,bisphenol A,CDKL5,imipramine				CD86,HBA1/HBA2
RARB	ligand-dependent nuclear receptor		1			1.897	0.0124	0.0283	RARB	ACADM,ADAM10,DHRS3,EIF4EBP1,HOXA10,JUN,RPL15,SSR4,ZFP42,ZNF703	10 (1)	1	15-deoxy-delta-12,14 -PGJ 2,ciglitazone,EP300,RAR/RXR/RETINOIC ACID (complex),sulforafan,trichostatin A	arsenic trioxide			AP1 (complex)
ARVib-31	chemical reagent		1			-0.905	0.0133	0.0288	ARVib-31	CCND1,CDCA5,DHDDS,ESPL1,FKBP5,KIF15,KIF2C,PATZ1,PLK1,ZMIZ1,ZWINT	11 (1)	1					BIRC5
ARVib-7	chemical reagent		1			-0.905	0.0133	0.0288	ARVib-7	CCND1,CDCA5,DHDDS,ESPL1,FKBP5,KIF15,KIF2C,PATZ1,PLK1,ZMIZ1,ZWINT	11 (1)	1					BIRC5
GSDMB	other		2			-0.905	0.0133	0.0481	CDC42,GSDMB,RAC1	CCND1,FAS,GSN,HK2,HMOX1,JUN,PAWR,RAC3,SCARB1,SOD2,ZFP42	11 (3)	3
mir-29 (includes others)	microRNA		1			1.508	0.0133	0.0397	mir-29 (includes others)	CASP7,CCND1,CTNND1,DNMT1,FKBP5,LAMC1,MYBL2,NASP,PRKRA,SCARB1,SLC43A2	11 (1)	1	arsenic trioxide,CDX2,NF2,trichostatin A	acetaminophen,sulforafan			NR3C1,PIK3R1
NU6140	chemical drug		2			-0.333	0.0137	0.0392	AURKB,CDK2,NU6140	ANK1,BAX,CHEK1,MAP2,MYBL2,PCNA,PDPK1,PPM1D,TNFRSF10B	9 (3)	2
ATR	kinase	-0.031	1			0.447	0.0141	0.0257	ATR	ATM,BAX,FAS,PCNA,ULBP2	5 (1)	1	etoposide,methylnitrosourea,mirdametinib				BCL2L1
CL 316243	chemical drug		1			-1.342	0.0141	0.0348	CL 316243	ACADL,ACADM,CKB,GCLM,NQO1	5 (1)	1
RPRM	other		2			-0.447	0.0141	0.0407	CDK1,RPRM	ATM,CDC20,CHEK1,MAP2,TNFRSF10B	5 (2)	2
2-(p-hydroxyanilino)-4-(p-chlorophenyl) thiazole	chemical drug		1			-1.732	0.0145	0.0282	2-(p-hydroxyanilino)-4-(p-chlorophenyl) thiazole	GCLM,HMOX1,NQO1	3 (1)	1					sphingosylphosphocholine
4-coumaric acid	chemical - endogenous mammalian		1			-1.732	0.0145	0.0302	4-coumaric acid	BAX,HRAS,KRAS	3 (1)	1
CCR9	G-protein coupled receptor		1			1.732	0.0145	0.0153	CCR9	CBFB,DHX32,GLS	3 (1)	1		ISX
CD53	other		1			1.732	0.0145	0.0205	CD53	BAX,DHX32,GLS	3 (1)	1				BCL2L1
CH25H	enzyme		1			1.732	0.0145	0.0221	CH25H	FDFT1,HMGCR,HMGCS1	3 (1)	1	NR3C1	ezetimibe
GSK2837808A	chemical reagent		1			-0.577	0.0145	0.0326	GSK2837808A	HK2,LDHA,SLC1A5	3 (1)	1
PGD	enzyme	-0.008	2			-0.577	0.0145	0.0212	NADPH OXIDASE (complex),PGD	HMOX1,JUN,TFRC	3 (2)	2	FAM117B,RB1,trichostatin A	chromium
PNPLA8	enzyme	-0.074	1			0.577	0.0145	0.0279	PNPLA8	HMOX1,HSP90B1,NQO1	3 (1)	1	144DG11			resolvin D2
RNF31	enzyme	0.142	1			1.732	0.0145	0.0408	RNF31	AURKA,CCND1,SCARB1	3 (1)	1	SYVN1			AREG	NR0B1
SAP30BP	transcription regulator	-0.214	2			0.577	0.0145	0.02	SAP30BP,SF3B1	CCNL1,PUF60,SF3B1	3 (2)	2	CSNK2A1
SLC7A11-AS1	other		1			0.577	0.0145	0.0315	SLC7A11-AS1	CCND1,GCLM,JUN	3 (1)	1					MAP3K5
SSH1	phosphatase		2			0.577	0.0145	0.023	CFL1,SSH1	HMOX1,JUN,NQO1	3 (2)	2
carnosine	chemical - endogenous mammalian		1			0.577	0.0145	0.0301	carnosine	AIFM1,BAX,HMGCR	3 (1)	1					L-glutamic acid
coal tar	chemical drug		1			-1.732	0.0145	0.0251	coal tar	GSTP1,HMOX1,NQO1	3 (1)	1				GSTP1
ketorolac	chemical drug		1			-0.577	0.0145	0.0279	ketorolac	CCND1,DDX3X,PAWR	3 (1)	1					RB1
methoxychlor	chemical toxicant		1			-1.732	0.0145	0.0194	methoxychlor	BAX,HSP90AB1,HSP90B1	3 (1)	1
molibresib	chemical drug		2			-0.577	0.0145	0.0367	BET (family),molibresib	HMOX1,NQO1,TNFRSF10B	3 (2)	2					IL10
nitroglycerin	chemical drug		1			0.577	0.0145	0.019	nitroglycerin	ADAM10,HMOX1,TP73	3 (1)	1					CYP (family)
rh-endostatin	chemical drug		1			-0.577	0.0145	0.025	rh-endostatin	BECN1,FAS,JUN	3 (1)	1
risedronic acid	chemical drug		1			-0.577	0.0145	0.027	risedronic acid	HMGCR,HSPA8,HSPD1	3 (1)	1
salvianolic acid B	chemical - endogenous non-mammalian		1			-1.732	0.0145	0.0365	salvianolic acid B	HSP90B1,NQO1,SCARB1	3 (1)	1					CCND2,CYTOKINE (family)
temsirolimus	chemical drug		1			-0.577	0.0145	0.0475	temsirolimus	CCND1,HK2,LDHA	3 (1)	1					BCL2L1
triclosan	chemical drug		1			-0.577	0.0145	0.0305	triclosan	HMOX1,JUN,NQO1	3 (1)	1				AREG
1,2,3,4,6,7,8-heptachlorodibenzo-p-dioxin	chemical toxicant		1			0	0.0145	0.0181	1,2,3,4,6,7,8-heptachlorodibenzo-p-dioxin	COMT,DNMT1	2 (1)	1
1,2,3,4,6,7,8-heptachlorodibenzofuran	chemical toxicant		1			0	0.0145	0.0181	1,2,3,4,6,7,8-heptachlorodibenzofuran	COMT,DNMT1	2 (1)	1
1,2,3,4,7,8-hexachlorodibenzo-p-dioxin	chemical toxicant		1			0	0.0145	0.0181	1,2,3,4,7,8-hexachlorodibenzo-p-dioxin	COMT,DNMT1	2 (1)	1
1,2,3,4,7,8-hexachlorodibenzofuran	chemical toxicant		1			0	0.0145	0.0181	1,2,3,4,7,8-hexachlorodibenzofuran	COMT,DNMT1	2 (1)	1
1,2,3,6,7,8-hexachlorodibenzofuran	chemical toxicant		1			0	0.0145	0.0181	1,2,3,6,7,8-hexachlorodibenzofuran	COMT,DNMT1	2 (1)	1
1,2,3,7,8,9-hexachlorodibenzo-p-dioxin	chemical toxicant		1			0	0.0145	0.0181	1,2,3,7,8,9-hexachlorodibenzo-p-dioxin	COMT,DNMT1	2 (1)	1
1,2,3,7,8-pentachlorodibenzo-p-dioxin	chemical toxicant		1			0	0.0145	0.0181	1,2,3,7,8-pentachlorodibenzo-p-dioxin	COMT,DNMT1	2 (1)	1
2,3,4,6,7,8-hexachlorodibenzofuran	chemical toxicant		1			0	0.0145	0.0181	2,3,4,6,7,8-hexachlorodibenzofuran	COMT,DNMT1	2 (1)	1
2,3,7,8-tetrachlorodibenzofuran	chemical toxicant		1			0	0.0145	0.0181	2,3,7,8-tetrachlorodibenzofuran	COMT,DNMT1	2 (1)	1
3,4,3',4'-tetrachlorobiphenyl	chemical toxicant		1			0	0.0145	0.0181	3,4,3',4'-tetrachlorobiphenyl	COMT,DNMT1	2 (1)	1
3,4,5,3',4',5'-hexachlorobiphenyl	chemical toxicant		1			0	0.0145	0.0181	3,4,5,3',4',5'-hexachlorobiphenyl	COMT,DNMT1	2 (1)	1
4-methylcatechol	chemical - endogenous mammalian		1			-1.414	0.0145	0.0185	4-methylcatechol	HMOX1,JUN	2 (1)	1
4-methylene-2-octyl-5-oxotetrahydrofuran-3-carboxylic acid	chemical reagent		1			-1.414	0.0145	0.0315	4-methylene-2-octyl-5-oxotetrahydrofuran-3-carboxylic acid	HMOX1,NQO1	2 (1)	1					IL10
AKAP1	other	0.085	1			1.414	0.0145	0.0203	AKAP1	BAX,HMOX1	2 (1)	1	LDL (complex)
CD86	transmembrane receptor		1			0	0.0145	0.0178	CD86	HOMER2,ICOSLG/LOC102723996	2 (1)	1	CYP (family),etoposide,mir-10 (includes others)	1-palmitoyl-2-arachidonyl-sn-glycero-3-phosphorylcholine,LY294002,MECP2		ZAP70
CPI-613	chemical drug		3			0	0.0145	0.0334	CPI-613,PDHA1,PDP1	CCND1,GLS	2 (3)	2
CTSV	peptidase	-0.008	1			0	0.0145	0.0148	CTSV	CD2AP,NASP	2 (1)	1	acetaminophen,CGA	APOE,bisphenol A,IL10
DSTYK	kinase	-0.371	1			0	0.0145	0.0473	DSTYK	CCND1,LDHA	2 (1)	1
ESR1/estrogen dimer	complex		1			0	0.0145	0.0166	ESR1/ESTROGEN DIMER (complex)	FOXA1,NRF1	2 (1)	1		NR0B1
FBXL17	other		2			0	0.0145	0.0448	FBXL17,SUFU	CCND1,HMOX1	2 (2)	2
FBXO31	enzyme		1			-1.414	0.0145	0.0345	FBXO31	CCND1,FBXL20	2 (1)	1
GIMAP1-GIMAP5	other		1			1.414	0.0145	0.0144	GIMAP1-GIMAP5	HSP90B1,HSPD1	2 (1)	1
ISX	transcription regulator		1			0	0.0145	0.0333	ISX	CCND1,SCARB1	2 (1)	1					CCR9
ITSN1	other	-0.035	1			0	0.0145	0.0147	ITSN1	ELK1,HRAS	2 (1)	1
JPT2	other	0.087	1			1.414	0.0145	0.0345	JPT2	CCND1,PLK1	2 (1)	1
KLHL2	other		1			0	0.0145	0.0416	KLHL2	CCND1,JUN	2 (1)	1	TCF7L2
MAPK15	kinase		1			-1.414	0.0145	0.0296	MAPK15	JUN,PCNA	2 (1)	1
MAT2B	enzyme	-0.165	1			1.414	0.0145	0.0448	MAT2B	CCND1,HMOX1	2 (1)	1	sodium arsenite
N-cadherin	group		1			-1.414	0.0145	0.0388	N-CADHERIN (family)	CCND1,SOX11	2 (1)	1
NHERF2	transporter	0.243	1			-1.414	0.0145	0.0333	NHERF2	CCND1,SCARB1	2 (1)	1	IL10	POMC
PHF8	enzyme	-0.022	1			1.414	0.0145	0.0172	PHF8	GLUL,TEAD1	2 (1)	1
PON1	phosphatase		1			0	0.0145	0.0192	PON1	HMOX1,SCARB1	2 (1)	1	APOE	APOA2,Bay 11-7082,CYTOKINE (family)
PSMD14	peptidase	0.114	1			0	0.0145	0.0343	PSMD14	CCND1,PKIB	2 (1)	1	1,2-dithiole-3-thione
RNF144B	enzyme		1			1.414	0.0145	0.0243	RNF144B	BAX,TP73	2 (1)	1	etoposide
S-equol	chemical drug		1			-1.414	0.0145	0.0315	S-equol	HMOX1,NQO1	2 (1)	1
SSH1	phosphatase		1			1.414	0.0145	0.0315	SSH1	HMOX1,NQO1	2 (1)	1
TAOK2	kinase	-0.029	1			-1.414	0.0145	0.0246	TAOK2	GSTP1,SOD2	2 (1)	1				CYTOKINE (family),GSTP1
Tunar	other		1			-1.414	0.0145	0.0184	Tunar	GSR,TXNRD1	2 (1)	1
alpha-naphthoflavone	chemical reagent		1			0	0.0145	0.0343	alpha-naphthoflavone	BAX,FAS	2 (1)	1					AREG
carboxyamido-triazole	chemical drug		1			-1.414	0.0145	0.036	carboxyamido-triazole	BAG3,CCND1	2 (1)	1
chlorpyrifos	chemical toxicant		1			0	0.0145	0.0256	chlorpyrifos	GAL,HMOX1	2 (1)	1				3-hydroxybutyric acid,nitric oxide
coumarin	chemical drug		1			-1.414	0.0145	0.0217	coumarin	GSTP1,NQO1	2 (1)	1				GSTP1	CYP (family)
coumestrol	chemical toxicant		1			-1.414	0.0145	0.0178	coumestrol	HSP90AB1,HSP90B1	2 (1)	1
dihydro-beta-erythroidine	chemical - endogenous non-mammalian		2			-1.414	0.0145	0.0416	dihydro-beta-erythroidine,NACHR (family),NICOTINIC ACETYLCHOLINE RECEPTOR (complex)	CCND1,JUN	2 (3)	2
exemestane	chemical drug		1			-1.414	0.0145	0.0315	exemestane	HMOX1,NQO1	2 (1)	1
heat-not-burn cigarette smoke extract	chemical toxicant		1			-1.414	0.0145	0.0315	heat-not-burn cigarette smoke extract	HMOX1,NQO1	2 (1)	1
inostamycin	chemical reagent		1			0	0.0145	0.046	inostamycin	CCND1,TNFRSF10B	2 (1)	1
manidipine	chemical drug		1			1.414	0.0145	0.0315	manidipine	HMGCR,JUN	2 (1)	1
methylpiperidinyl-3b-hydroxycholenamide	chemical reagent		1			0	0.0145	0.0257	methylpiperidinyl-3b-hydroxycholenamide	DHCR24,HMGCR	2 (1)	1
norcantharidin	chemical reagent		1			1.414	0.0145	0.0323	norcantharidin	PCNA,SOD2	2 (1)	1					BCL2L1
octachlorodibenzo-4-dioxin	chemical toxicant		1			0	0.0145	0.0181	octachlorodibenzo-4-dioxin	COMT,DNMT1	2 (1)	1
octachlorodibenzofuran	chemical toxicant		1			0	0.0145	0.0181	octachlorodibenzofuran	COMT,DNMT1	2 (1)	1
qing-fei-pai-du decoction	chemical drug		1			1.414	0.0145	0.0172	qing-fei-pai-du decoction	ATF2,USP14	2 (1)	1				IL10
sphingosylphosphocholine	chemical - endogenous mammalian		1			-1.414	0.0145	0.0216	sphingosylphosphocholine	JUN,TGM2	2 (1)	1		2-(p-hydroxyanilino)-4-(p-chlorophenyl) thiazole		AP1 (complex),nitric oxide
trifluoperazine	chemical drug		1			0	0.0145	0.0261	trifluoperazine	ELK1,PCNA	2 (1)	1
tropomyosin	group		1			-1.414	0.0145	0.0194	TROPOMYOSIN (family)	TPM1,TPM3	2 (1)	1	2,3-bis(4-hydroxyphenyl)-propionitrile,arsenic trioxide
verticillin A	chemical reagent		1			1.414	0.0145	0.0319	verticillin A	FAS,TNFRSF10B	2 (1)	1
vistusertib	chemical drug		1			0	0.0145	0.0213	vistusertib	HMOX1,MYD88	2 (1)	1
CAVIN2	other		2			0.962	0.0148	0.046	CAVIN2,INSR,NOS3	ACADL,ACADM,CCND1,COX4I1,CRAT,CYC1,DECR1,ETFA,FDFT1,GEMIN2,GSTP1,HMGCR,HMGCS1,HOXB9,HSPD1,IDH3A,INSIG2,LIN28B,MDH2,NDUFA4,NDUFB9,NRF1,PDLIM5,SCARB1,TMBIM6,TRIM33,TUBB3	27 (3)	2	NR3C1			nitric oxide
RPE65	enzyme		2			0.962	0.0148	0.0433	INSR,PTPN1,RPE65	ACADL,ACADM,ATM,CCND1,COX4I1,CRAT,CYC1,DECR1,ETFA,FDFT1,GEMIN2,HMGCR,HMGCS1,HOXB9,HSPD1,IDH3A,INSIG2,LIN28B,MDH2,NDUFA4,NDUFB9,NRF1,PDLIM5,SCARB1,TMBIM6,TRIM33,TUBB3	27 (3)	2
IL10	cytokine		1			0	0.0149	0.0349	IL10	BAX,CIT,ELAVL1,ESPL1,FAS,FKBP5,HDAC9,HMOX1,HTATIP2,JUN,MYBL2,MYD88,NHERF2,NUP98,PLK1,RAB5A,SCARB1,TAP2,TFRC,TOP2A	20 (1)	1	APOE,bisphenol A,cigarette smoke,CREBBP,desmosterol,etoposide,hemin,LGALS9B,oridonin,PI3K (family),qing-fei-pai-du decoction,sodium bisulfide,TCF7L2,thioctic acid,TRPM2-AS	15-deoxy-delta-12,14 -PGJ 2,2,3-bis(4-hydroxyphenyl)-propionitrile,32-134D,4-methylene-2-octyl-5-oxotetrahydrofuran-3-carboxylic acid,bardoxolone methyl,Bay 11-7082,ciglitazone,LY294002,molibresib,resolvin D2,rottlerin,SIGLEC7,trichostatin A,U0126		BCL2L1,HEMOGLOBIN (complex),NHERF2	BCL2A1,CCND2,CTSV,CYTOKINE (family),L-glutamic acid,miR-155-5p (miRNAs w/seed UAAUGCU),nitric oxide
IDH2	enzyme	0.029	2			-1.897	0.0149	0.05	ATM,IDH2	CCND1,CHEK1,CTPS1,HMOX1,JUN,LDHA,PCNA,TGM2,TKT,TNFRSF10B	10 (2)	2		CLPP
ALAS1 gene:NRF1:PPARGC1B	complex		2			-1	0.0155	0.0434	ALAS1 gene:NRF1:PPARGC1B,NRF1,PPARGC1B	ACADL,ACADM,ALAS1,CCND1,CD47,CKB,COX4I1,COX7A2,DHCR24,FDFT1,GCLM,HK2,HMGCR,HMOX1,NQO1,SLC19A1	16 (3)	3
ATP5B gene:NRF1:PPARGC1B	complex		2			-1	0.0155	0.0434	ATP5B gene:NRF1:PPARGC1B,NRF1,PPARGC1B	ACADL,ACADM,ALAS1,CCND1,CD47,CKB,COX4I1,COX7A2,DHCR24,FDFT1,GCLM,HK2,HMGCR,HMOX1,NQO1,SLC19A1	16 (3)	2
CYCS gene:NRF1:PPARGC1B	complex		2			-1	0.0155	0.0434	CYCS gene:NRF1:PPARGC1B,NRF1,PPARGC1B	ACADL,ACADM,ALAS1,CCND1,CD47,CKB,COX4I1,COX7A2,DHCR24,FDFT1,GCLM,HK2,HMGCR,HMOX1,NQO1,SLC19A1	16 (3)	2
WSB1	enzyme		2			1.5	0.0155	0.0474	DIO2,HIPK2,VHL,WSB1	ANK1,AURKA,CCND1,CIRBP,DAB2,FECH,HK2,HMOX1,ICOSLG/LOC102723996,INSIG2,LDHA,NQO1,RBM3,RPS6,SOD2,TFRC	16 (4)	3
FAM117B	other	-0.078	1	Inhibited		-2.646	0.0156	0.0295	FAM117B	GCLM,GSR,GSTA4,HMOX1,ME1,NQO1,SOD2	7 (1)	1				ALDH3A1,PGD
sodium bisulfide	chemical reagent		1			-1.134	0.0156	0.0432	sodium bisulfide	BAX,FAS,HMOX1,HSP90AB1,LAMC1,NQO1,SOD2	7 (1)	1				IL10	nitric oxide
SHC1	other	-0.044	1			0	0.0156	0.0426	SHC1	BAX,FGD4,GSTP1,NQO1,PCNA,SOD2	6 (1)	1	arsenic trioxide,CYTOKINE (family),diallyl trisulfide,hemin,LDL (complex),MDL 73811,trichostatin A,ZAP70	LY294002,NF2		GSTP1	BCL2L1,nitric oxide
ELOA	transcription regulator	-0.017	2			-1	0.0161	0.0446	ELOA,ELOC,MCL1	BAX,CCND1,NQO1,VHL	4 (3)	2	CDKL5
TRAF7	enzyme		1	Inhibited		-2	0.0161	0.0227	TRAF7	HRAS,JUN,KRAS,RAC3	4 (1)	1				AP1 (complex)
UCA1	other		1			1	0.0161	0.0337	UCA1	ARL2,CCND1,GPT2,SLC1A5	4 (1)	1				L-glutamic acid
diallyl disulfide	chemical - endogenous non-mammalian		1			-1	0.0161	0.0378	diallyl disulfide	GSR,HMOX1,NQO1,PCNA	4 (1)	1					nitric oxide
indisulam	chemical drug		1			0	0.0161	0.0274	indisulam	GLS,HK2,KRAS,TP73	4 (1)	1
miR-100-5p (and other miRNAs w/seed ACCCGUA)	mature microRNA		1	Inhibited		-2	0.0161	0.0314	miR-100-5p (and other miRNAs w/seed ACCCGUA)	CCND1,PLK1,SMARCA5,SMARCD1	4 (1)	1
mir-10 (includes others)	microRNA		1			-0.832	0.0162	0.0387	mir-10 (includes others)	ABCC4,BAX,FKBP5,FOXA1,GTPBP2,HMOX1,HTATIP2,ITCH,MYD88,PPP1CA,SCARB1,SLC1A5,SMARCA5	13 (1)	1	NF2,TCF7L2	etoposide		CD86,RB1,SYVN1	BCL2L1,PI3K (family)
CGA	other		1			1.897	0.0178	0.0354	CGA	BAX,CCND1,DNAJB11,ERLEC1,HOMER2,HSP90B1,PDIA6,SGTB,SIL1,SSR4	10 (1)	1	CREBBP,NR3C1			CTNNBIP1,CTSV
AZ-1	chemical - protease inhibitor		1			-0.775	0.018	0.0329	AZ-1	AARSD1,CCND1,CHCHD2,GCLM,GIPC1,GNPDA1,JUN,PDLIM5,PDLIM7,SCARB1,SMARCC1,SNX17,SNX3,TFRC,TMEM123	15 (1)	1					TCF7L2
mirdametinib	chemical drug		1			1.155	0.0187	0.0488	mirdametinib	ATM,CCND1,CHEK1,CKB,COL5A1,ESRRB,LAMB1,LAMC1,LRRFIP1,PCNA,TFRC,TSC2	12 (1)	1				ATR
PTPN4	phosphatase		2			0.243	0.0189	0.0338	CD247,GRIN2A,MAPK12,PTPN4	ALAS1,ANK3,CCND1,COMT,ETFA,HMGCR,HMGCS1,HSPA8,JUN,NASP,NONO,RAN,RBM3,RPS29,SMPDL3B,SSR4,TAF15	17 (4)	3
miR-155-5p (miRNAs w/seed UAAUGCU)	mature microRNA		1			-0.218	0.0192	0.0377	miR-155-5p (miRNAs w/seed UAAUGCU)	ARID2,BACH1,CBFB,CCND1,CD47,CUX1,DSG2,FGD4,KRAS,LCLAT1,MOSPD2,MYD88,MYO1E,NARS1,PDLIM5,PHC2,PPP5C,RCN2,SH3BP4,TXNRD1,VAMP3	21 (1)	1		IL10,VANGL1			ATG3,PIK3R1
aristolochic acid I	chemical toxicant		1			-1.342	0.0199	0.0361	aristolochic acid I	ACADM,BECN1,HIBCH,HMOX1,MCCC1	5 (1)	1
ASB2	transcription regulator		2	Inhibited		-2.333	0.0201	0.0363	ASB2,KMT2A,UBIQUITIN (family)	BAG3,CCND1,DGLUCY,HOXA10,HSP90B1,HSPD1,MEIS2,PBX1,SCARB1	9 (3)	2
FL3	chemical reagent		1			1	0.0201	0.0347	FL3	BCAT1,CBFB,CSNK2A1,EIF4A2,EIF4B,LDHA,NEDD8,SF3B1,TFRC	9 (1)	1					CSNK2A1
LGALS1	other	-0.132	1			0	0.0205	0.0378	LGALS1	ANK3,GALNT16,GPAT3,HRAS,KRAS,TFRC	6 (1)	1	trichostatin A			ANG,BEX2,CCND2	PIK3R1
VPC-220010	chemical reagent		1			0	0.0224	0.0368	VPC-220010	ABCC4,CDC20,DHCR24,FKBP5,HMGCR,HOMER2,PDLIM5,ZMIZ1	8 (1)	1
bisphenol A	chemical - endogenous mammalian		1			-1.414	0.0225	0.0487	bisphenol A	ALAS1,BAX,CCND1,COL5A1,CTTN,DGKZ,DHX30,GLO1,HMOX1,HOXA10,HSP90AB1,HSP90B1,PCBP1,PCNA,SF3A3,SLC1A5,STK17B,TGM2	18 (1)	1				CYCLIN D (family),IL10,MECP2,PAX6	CTSV,POMC
iron dextran	chemical drug		2	Activated		2.333	0.024	0.0495	HBA1/HBA2,HBB,iron dextran	CYC1,NDUFA4,NDUFA6,NDUFB7,NDUFB9,NDUFS7,NDUFV1,SCARB1,VHL	9 (3)	2				HBA1/HBA2
methylnitrosourea	chemical toxicant		1			0	0.0243	0.044	methylnitrosourea	AURKA,DNMT1,KRAS,PCNA	4 (1)	1				AP1 (complex),ATR
ATP7B	transporter		1	Inhibited		-2.646	0.0247	0.0355	ATP7B	CDC20,CENPQ,FABP5,FDFT1,HMGCR,HMGCS1,SHCBP1	7 (1)	1	ATOX1
32-134D	chemical reagent		1			1.732	0.0264	0.0464	32-134D	C5,CD47,LDHA	3 (1)	1					IL10
C4BP	complex		1			-1.732	0.0264	0.037	C4BP (complex)	FDFT1,HMGCR,HMGCS1	3 (1)	1
CYP46A1	enzyme		1			1.732	0.0264	0.0398	CYP46A1	FDFT1,HMGCR,HMGCS1	3 (1)	1	trichostatin A
Gm35986	other		1			1.732	0.0264	0.0376	Gm35986	FDFT1,HMGCR,HMGCS1	3 (1)	1
L3MBTL3	other	0.118	1			0.577	0.0264	0.0301	L3MBTL3	PBRM1,SMARCC1,SMARCC2	3 (1)	1					SMARCB1
NUP107	other	0.159	1			1.732	0.0264	0.0319	NUP107	NUP133,NUP98,TPR	3 (1)	1	POM121/POM121C	C9orf72
SMAD2/3	group		1			-0.577	0.0264	0.0365	SMAD2/3 (family)	CBFB,ILK,TGM2	3 (1)	1	APOE,GDF9,LY294002,PSMB8,TGFBR (family)	NFIC,trichostatin A,U0126			BIRC5
aminophylline	chemical drug		2			-0.577	0.0264	0.0399	ADORA1,aminophylline,PDE (family)	BAX,HMOX1,NRF1	3 (3)	2
chlorambucil	chemical drug		1			0.577	0.0264	0.0491	chlorambucil	BAX,FAS,TNFRSF10B	3 (1)	1
echinacoside	chemical reagent		1			-1.732	0.0264	0.0405	echinacoside	GCLM,HMOX1,NQO1	3 (1)	1
miR-126a-3p (and other miRNAs w/seed CGUACCG)	mature microRNA		1			1.732	0.0264	0.0324	miR-126a-3p (and other miRNAs w/seed CGUACCG)	ADAM9,PIK3R2,TOM1	3 (1)	1		TCF7L2
pimozide	chemical drug		1			-0.577	0.0264	0.0472	pimozide	ATM,CCND1,PRKAA1	3 (1)	1					BCL2L1,CCND2
resolvin D2	chemical - endogenous mammalian		1			-0.577	0.0264	0.0468	resolvin D2	HMOX1,JUN,MYD88	3 (1)	1	PNPLA8			nitric oxide	IL10
sulfasalazine	chemical drug		1			0.577	0.0264	0.0488	sulfasalazine	AIFM1,CCND1,TPM3	3 (1)	1				NR3C1	BCL2L1,nitric oxide
tolnaftate	chemical drug		2			0.577	0.0264	0.0415	PDE (family),SQLE,tolnaftate	HMOX1,NRF1,PPM1D	3 (3)	2
vanadate	chemical - other		1			-0.577	0.0264	0.0498	vanadate	CCND1,CHEK1,JUN	3 (1)	1				AP1 (complex)
PLAG1	transcription regulator		1			0	0.0264	0.0418	PLAG1	CLTB,MAP2,PIR,PLEC,SMARCD3,TGM2	6 (1)	1				CDKN1C
pitavastatin	chemical drug		1			-1.633	0.0264	0.0467	pitavastatin	ACADM,CCND1,FDFT1,HMGCR,HMGCS1,SCARB1	6 (1)	1				15-deoxy-delta-12,14 -PGJ 2,SLC27A2	desmosterol
NF2	other	-0.074	1			-0.447	0.0269	0.0438	NF2	AMOT,CCND1,GLUL,HMOX1,TFRC	5 (1)	1		MLN8054,U0126		mir-10 (includes others),mir-29 (includes others),mir-34 (includes others)	CDX2,SHC1
HBA1/HBA2	transporter		1	Activated		2.828	0.0272	0.0473	HBA1/HBA2	CYC1,NDUFA4,NDUFA6,NDUFB7,NDUFB9,NDUFS7,NDUFV1,VHL	8 (1)	1	BRD2,hemin,iron dextran,trichostatin A	MECP2		HEMOGLOBIN (complex)
chromium	chemical drug		2			0.707	0.0325	0.0429	chromium,GLUL	ACIN1,ARHGDIA,CAMLG,GLS,NQO1,SLC1A5,UBL7,ZWINT	8 (2)	2					ALDH3A1,PGD
RAR/RXR/retinoic acid	complex		1			-1	0.0346	0.0465	RAR/RXR/RETINOIC ACID (complex)	ADAM10,LAMB1,MEIS2,TGM2	4 (1)	1				PAX6,RARB	AP1 (complex)
miR-96-5p (and other miRNAs w/seed UUGGCAC)	mature microRNA		1	Inhibited		-2	0.0346	0.0467	miR-96-5p (and other miRNAs w/seed UUGGCAC)	AHCYL1,KRAS,ODF2,TP73	4 (1)	1	CDX2
RANBP3L	other		1			-1.134	0.0369	0.047	RANBP3L	GALNT11,GLIPR2,HEBP2,HOXA10,PHACTR2,SIPA1L2,TSPAN13	7 (1)	1
APOA2	transporter		1			1.414	0.0401	0.039	APOA2	ACADM,SCARB1	2 (1)	1	PPARA:RXRA Coactivator	acetaminophen		LDL (complex)	PON1
DDX1	enzyme	0.063	1			0	0.0401	0.0481	DDX1	ATXN2,TAF15	2 (1)	1		interferon alfacon-1
FARSA	enzyme	-0.023	1			1.414	0.0401	0.0431	FARSA	ALG10,GOLT1B	2 (1)	1	CD40
G0S2	other		1			0	0.0401	0.0437	G0S2	HSPD1,SLC19A1	2 (1)	1	NFIC,PPARA:RXRA Coactivator
NMD-11	chemical reagent		1			-1.414	0.0401	0.0413	NMD-11	MAP2,TUBB3	2 (1)	1
PDZK1IP1	other		1			-1.414	0.0401	0.0434	PDZK1IP1	SCARB1,SIRT2	2 (1)	1	SCP2
SAP30BP	transcription regulator	-0.214	1			0	0.0401	0.0477	SAP30BP	CCNL1,SF3B1	2 (1)	1	CSNK2A1
SLC4A1	transporter		1			-1.414	0.0401	0.047	SLC4A1	C5,CD47	2 (1)	1	BRD2,CA2,ZAP70	p-chloromercuribenzenesulfonate		HEMOGLOBIN (complex)
ZNF536	transcription regulator		1			1.414	0.0401	0.0457	ZNF536	MAP2,TUBB3	2 (1)	1	TCF7L2				PAX6
ponatinib	chemical drug		1			-1.414	0.0401	0.0484	ponatinib	DHCR24,GPRC5A	2 (1)	1				desmosterol
144DG11	chemical reagent		1			1.387	0.0442	0.0466	144DG11	BCS1L,DRAP1,FXR2,GLO1,GOSR1,GRSF1,H1-3,HNRNPH2,IAH1,NUP62,PCBP1,PMM2,POLR2B	13 (1)	1				PNPLA8,ST13

## Sheet: Diseases and Bio Functions
Diseases and Bio Functions for My Projects->Andrea Gallio->2024-05-29_AndreaGallio 100424 - p<0.05->C v ZnP All
Categories	Functions	Diseases or Functions Annotation	p-Value	Predicted Activation State	Activation z-score	Notes	Bias-corrected z-score	Molecules	# Molecules
Cellular Assembly and Organization	membrane fusion	Membrane fusion of vesicles	0.000209					VAMP8,STX17,STXBP1,STXBP5	4
Cellular Development, Cellular Growth and Proliferation	proliferation	Proliferation of bladder cancer cell lines	0.00025		0.484		0.473	SETD7,KRAS,AURKA,ATM,POLD1,EHMT2,ANAPC11,SOD2,ZBTB11,YTHDF1,CCND1,LDHA,TP73,MYBL2,EIF4A3,HK2,HRAS,PLK1	18
Cellular Assembly and Organization	formation	Formation of stress granule	0.000555		-1.604		-1.604	RPS6,MYD88,PRKAA1,PUM2,CIRBP,ATXN2,CAPRIN1,DDX3X,YTHDF1,VAMP3,ADAR,PRRC2C,RPL4,CSNK2A1	14
Cellular Movement	migration	Migration of endometrial cancer cell lines	0.000571		1.454		1.447	ZIC2,KRAS,TBRG4,USP14,FOXA1,CORO1C,HK2	7
Antimicrobial Response, Cell-To-Cell Signaling and Interaction, Inflammatory Response	antiviral response	Antiviral response of leukocytes	0.000944					MYD88,PFDN6,C5,TBK1	4
Cell Death and Survival, Nervous System Development and Function, Organismal Injury and Abnormalities, Visual System Development and Function	survival	Survival of photoreceptors	0.000944		-1.114		-1.115	CD47,TSC2,SIRPA,FAS	4
Gene Expression	expression	Expression of RNA	0.00121		-0.334		-0.344	PATZ1,PICK1,EIF4B,PARP9,ZFP42,ILK,TCF20,TNFRSF10B,SETD3,DDX39A,GPS2,RBBP6,MPHOSPH8,TWNK,TOP2A,NCOA7,ZBED1,SETD1A,SMARCC2,RFX5,PCBP1,PCID2,SOD2,CD47,GSN,CAMK2G,SMARCD3,TP73,PCBP2,BCLAF1,CALCOCO1,WDTC1,BAX,FAS,ZNF217,RNF2,WBP2,HTATIP2,NUP62,NUFIP1,PBRM1,EHMT2,NSD1,EIF4A2,PEX14,POLRMT,TBK1,PITHD1,H1-3,EIF2AK1,OTUB1,HSPA8,ASH2L,MRPL2,GSTP1,FOXC1,GTF3C1,NUP98,PSTPIP2,SUB1,CELF1,ABCF1,PPP5C,PPM1D,ERC1,…	257
Molecular Transport, Protein Trafficking	translocation	Translocation of protein	0.00142		-1.195		-1.204	SOD2,MYO5A,VAMP8,STX17,HSPA8,LMAN1,RAN,RAB11FIP1	8
Hereditary Disorder, Neurological Disease, Organismal Injury and Abnormalities	familial central nervous system disease	Familial central nervous system disease	0.00154					TSPAN13,ALAS1,NDUFB7,PARP9,INTS8,NME4,NDE1,ACADM,SMU1,AFG3L2,GEMIN2,TWNK,KNSTRN,NDUFS7,SETD1A,C5,SMARCC2,ANO10,TCTN3,SOD2,LGALS8,PDLIM7,CAMK2G,DECR1,BAX,AIFM1,FAS,QPRT,ATP5MK,ANKRD11,NUP62,ATAD3A,HMGCR,KMT2B,NSD1,FXN,POLRMT,TBK1,EIF2AK1,REPS2,HSPA8,SPAG1,RARS1,NARS1,ADK,SUB1,ATAD1,BAIAP2,TPM3,PDE8A,MYO5A,PRKRA,CETN2,PPM1D,ZC3H14,B9D1,TUBB3,CCDC32,PMM2,ERC1,DDX3X,ZIC2,ZBTB11,MYORG,MICALL1,TNRC6A,C…	235
Cancer, Organismal Injury and Abnormalities	malignant solid tumor	Advanced malignant solid tumor	0.00156		-0.091		-0.097	CRBN,RASAL2,TUBB3,ESPL1,DSG2,FLII,PPP2R5C,DDX3X,TNFRSF10B,CALU,ATP2C1,CDCA7L,GSR,TSC2,EPHA5,XRCC3,BCOR,FERMT2,PRKCE,ADAM9,RIOK3,TOP2A,EEF1A1,RPS6,AURKA,HSP90B1,C5,ANK3,CTNNAL1,SOD2,VHL,CD47,FAM171A1,LGALS8,CCND1,ADAR,TP73,MED12,MEIS2,FAS,TGM2,ZNF217,JUN,RNF2,PLS3,DBNDD1,GLUL,DNMT1,HNRNPU,HMGCR,POLD1,ALKBH5,NSD1,NQO1,CTNND1,BSG,ZFPM2,WLS,ESRRB,DGKZ,GSTP1,PRKCZ,LAMB2,EIF4EBP1,TTF1,CEP43,KRAS,HDAC2,…	94
Cellular Assembly and Organization	formation	Formation of granules	0.00164		-1.262		-1.266	RPS6,PATL1,MYD88,PRKAA1,LIMD1,PUM2,PAN3,CIRBP,ATXN2,CAPRIN1,DDX3X,YTHDF1,VAMP3,ADAR,PRRC2C,RPL4,CSNK2A1	17
Hereditary Disorder, Neurological Disease, Organismal Injury and Abnormalities	autosomal recessive neurological disorder	Autosomal recessive neurological disorder	0.00167					HIBCH,VPS37A,GPT2,MAP3K20,PPT1,SLC25A19,INTS8,NDE1,ACADM,SDHAF1,WWOX,AFG3L2,MDH2,TWNK,KNSTRN,NDUFS7,HSP90B1,ANO10,CSPP1,TCTN3,NDUFA4,PPP6R2,DNM2,CA8,ADAR,DECR1,FAS,FGD4,POMGNT2,SPTAN1,ATP5MK,ANKRD11,WBP2,NUP62,RAB18,ATAD3A,HMGCR,FXN,EXTL3,MED27,RARS1,ESRRB,SYNJ1,INPP5A,PLAA,NARS1,SLC39A14,ADK,HOXB9,SIL1,ATAD1,ATXN2,RDX,CKAP2L,BCS1L,NDUFS2,PRKRA,SLC17A5,MACF1,MTRR,MSTO1,TRAPPC12,NUP188,ZC3H14,CRBN…	131
Infectious Diseases, Organismal Injury and Abnormalities	infection	Infection by RNA virus	0.00171	Increased	2.345		2.31	HIBCH,NUP133,SF3B1,GPT2,DCAF13,PPT1,CD2AP,PDIA6,EIF4B,NDUFB7,HID1,PARP9,TCF20,TNFRSF10B,ARGLU1,AFG3L2,POLR2J,SAMD9,GEMIN2,MPP2,MRPL10,TOP2A,EEF1A1,UBE2H,NDUFS7,HSP90B1,SETD1A,AP2B1,PABPC1,CORO1C,C5,CPSF6,CSPP1,PCID2,OSBPL6,DNM2,ADAR,DECR1,PCBP2,BCLAF1,MED12,CALCOCO1,WDTC1,DMXL1,CLTB,FAS,EPS15,SPTAN1,ANKRD11,NUP62,DNMT1,PHACTR2,HNRNPU,HMGCR,POLD1,AIDA,NMT1,TBK1,BMP2K,ZNF552,FKBP5,ARVCF,HSPA8,ACAD1…	160
Gastrointestinal Disease, Organismal Injury and Abnormalities	abnormal morphology	Abnormal morphology of cecum	0.00174					GUCY1B1,GOPC,SLC12A2	3
Antimicrobial Response, Cell-To-Cell Signaling and Interaction, Hematological System Development and Function, Inflammatory Response	antiviral response	Antiviral response of T lymphocytes	0.00174					MYD88,PFDN6,C5	3
Cell Cycle	cell cycle progression	Arrest in cell cycle progression of pheochromocytoma cell lines	0.00174					KRAS,TP73,GAL	3
Cell Death and Survival, Organismal Injury and Abnormalities	cell death	Cell death of dermal fibroblasts	0.00174					FAS,TGM2,TBK1	3
Cell Morphology, Cellular Assembly and Organization, Cellular Development, Cellular Function and Maintenance, Cellular Growth and Proliferation	ciliogenesis	Ciliogenesis of tumor cell lines	0.00174					VHL,ODF2,CETN2	3
Cellular Assembly and Organization	dissociation	Dissociation of centrosome	0.00174					NDE1,CKAP2,PLK1	3
Cellular Function and Maintenance, Digestive System Development and Function, Organ Development, Tissue Development	function	Function of enterocytes	0.00174					MYD88,AIDA,MAN2C1	3
Cardiovascular Disease, Neurological Disease, Organismal Injury and Abnormalities, Skeletal and Muscular Disorders	hypertrophic obstructive cardiomyopathy	Hypertrophic obstructive cardiomyopathy	0.00174					MYH14,PIEZO1,ILK	3
Organismal Injury and Abnormalities	lymphatic dysplasia	Lymphatic dysplasia	0.00174					KRAS,FAT4,PIEZO1	3
Lipid Metabolism, Molecular Transport, Small Molecule Biochemistry	quantity	Quantity of ceramide-1-phosphate	0.00174					SMPDL3B,PSAP,ME1	3
Cellular Movement, Hematological System Development and Function, Hypersensitivity Response, Immune Cell Trafficking	transmigration	Transmigration of eosinophils	0.00174					CD47,C5,SIRPA	3
Developmental Disorder, Hereditary Disorder, Neurological Disease, Organismal Injury and Abnormalities	autosomal recessive nonsyndromic mental retardation	Autosomal recessive nonsyndromic mental retardation	0.00186					ADK,ZC3H14,CRBN,PMM2,PDHX,EEF1B2,COQ5,HEXA,PRKRA,CA8,ARL14EP,VRK1,NSUN2	13
Hereditary Disorder, Neurological Disease, Organismal Injury and Abnormalities	familial encephalopathy	Familial encephalopathy	0.00192					TSPAN13,ALAS1,NDUFB7,PARP9,INTS8,NME4,NDE1,ACADM,SMU1,AFG3L2,TWNK,NDUFS7,SETD1A,C5,SMARCC2,ANO10,TCTN3,SOD2,LGALS8,PDLIM7,CAMK2G,DECR1,BAX,AIFM1,FAS,QPRT,ATP5MK,ANKRD11,NUP62,ATAD3A,HMGCR,KMT2B,NSD1,FXN,POLRMT,TBK1,EIF2AK1,REPS2,HSPA8,SPAG1,RARS1,NARS1,ADK,SUB1,BAIAP2,TPM3,PDE8A,MYO5A,PRKRA,CETN2,PPM1D,ZC3H14,B9D1,TUBB3,CCDC32,PMM2,ERC1,DDX3X,ZIC2,ZBTB11,MYORG,MICALL1,TNRC6A,COX4I1,COX7A2L,SMARCD…	228
Cell Cycle	interphase	Entry into interphase of tumor cell lines	0.00193		0.355		0.355	KRAS,ATM,TRIM21,HMOX1,YTHDF1,PBX1,CCND1,GORASP2,MYBL2,MEIS2,PSAP,UPF2	12
Cellular Development	maturation	Maturation of progenitor cells	0.00196		0.478		0.474	PRKCE,TLE5,RPS6,PDPK1,CCND1,LDHA,DGKZ,FAS,HRAS,HMOX1,PHC1	11
Cancer, Organismal Injury and Abnormalities, Respiratory Disease	pulmonary adenoma	Pulmonary adenoma	0.00237		1.561		1.569	KRAS,HTATIP2,TSC2,TP73,MEN1,GSTP1,XPC,HRAS,BECN1	9
Cancer, Organismal Injury and Abnormalities	advanced malignant tumor	Advanced malignant tumor	0.00254		1.161		1.144	PRMT5,SF3B1,GPT2,CAMSAP2,DSG2,MEN1,ILK,RECQL4,TNFRSF10B,CALU,ATP2C1,EPHA5,XRCC3,KNSTRN,NHERF2,FERMT2,BCAT1,PRKCE,RIOK3,TOP2A,EEF1A1,USP3,HSP90B1,C5,GRSF1,ANAPC11,CTNNAL1,SOD2,CD47,FAM171A1,FOXA1,LGALS8,DNM2,GSN,ADAR,MRTFB,TP73,MED12,FAS,BUD31,ZNF217,JUN,RNF2,PLS3,CBFB,ATF2,HTATIP2,PBRM1,DNMT1,ATAD3A,HNRNPU,HMGCR,POLD1,KMT2B,NSD1,PCNA,TBK1,PITHD1,YTHDF1,OTUB1,ASH2L,PRPF8,WLS,SLC1A5,ESRRB,DGKZ,NRF1…	163
Embryonic Development, Organismal Development, Tissue Development	development	Development of second branchial arch	0.00256					PBX1,PHC2,FOXC1,PHC1	4
Cancer, Organismal Injury and Abnormalities	metastatic solid tumor	Metastatic solid tumor	0.00265		-0.091		-0.097	CRBN,RASAL2,TUBB3,ESPL1,DSG2,PPP2R5C,DDX3X,TNFRSF10B,CALU,ATP2C1,CDCA7L,GSR,TSC2,EPHA5,BCOR,FERMT2,PRKCE,ADAM9,RIOK3,TOP2A,EEF1A1,RPS6,AURKA,HSP90B1,C5,ANK3,SOD2,CD47,LGALS8,CCND1,ADAR,TP73,MED12,MEIS2,FAS,TGM2,ZNF217,JUN,RNF2,PLS3,DBNDD1,GLUL,HNRNPU,HMGCR,POLD1,ALKBH5,NSD1,NQO1,CTNND1,BSG,WLS,ESRRB,DGKZ,GSTP1,PRKCZ,LAMB2,EIF4EBP1,TTF1,KRAS,HDAC2,ATM,FDFT1,B2M,RAD51C,SENP1,HMOX1,TMBIM6,TM9SF4,HOX…	83
Infectious Diseases, Organismal Injury and Abnormalities	infection	Infection of kidney cell lines	0.00272		1.258		1.234	SF3B1,NUP62,GPT2,MRPS12,HID1,PARP9,TCF20,CGREF1,BSG,AFG3L2,PRPF8,POLR2J,ELOC,CDC42EP3,TFRC,MPP2,MRPL10,HMGCS1,EEF1A1,TLE5,RPS6,UBE2H,CTTN,NUP98,PRPF6,RNF10,SUB1,SNRPC,STXBP1,POLR2C,COL5A1,USE1,ATXN2,CPSF6,MICAL3,NEDD4,OSBPL6,DNM2,PCBP2,CALCOCO1,DMXL1,NUP50,MAP4,PLK1,EPS15,LRRC8E	46
Digestive System Development and Function, Gastrointestinal Disease, Hepatic System Development and Function, Hepatic System Disease, Infectious Diseases, Inflammatory Disease, Inflammatory Response, Organ Development, Organismal Injury and Abnormalities	viral hepatitis	Viral hepatitis	0.00284		-0.524		-0.531	ADK,MTR,MYD88,NUP98,RACK1,HSP90B1,HMGCR,POLD1,C5,ATAD1,CHCHD2,TNFRSF10B,CAMLG,FNTB,TP73,SH3BP4,TFRC,EPS15	18
Cellular Development, Cellular Growth and Proliferation, Embryonic Development, Organ Development, Organismal Development, Renal and Urological System Development and Function, Tissue Development	development	Development of kidney cells	0.0029		0.128		0.126	VHL,KRAS,CCP110,MYO1E,PRPF8,HRAS,ODF2,RBCK1	8
Cancer, Neurological Disease, Organismal Injury and Abnormalities	medulloblastoma SHH subtype	Medulloblastoma SHH subtype	0.0029					KCTD1,LDB1,PPM1D,PRMT5,ABCC4,HRAS,BCOR,DDX3X	8
Cancer, Hematological Disease, Immunological Disease, Organismal Injury and Abnormalities	myelomonocytic leukemia	Myelomonocytic leukemia	0.00294					JUN,TOP2A,CUX1,KRAS,SF3B1,ZC3H14,CRBN,GLIPR2,DNMT1,POLD1,ETNK1,KMT2A,MYH10,APH1A,NCSTN,PPP1R13L,ARID2,FNTB,BCOR,PLK1	20
Developmental Disorder, Neurological Disease, Organismal Injury and Abnormalities	syndromic neurodevelopmental disorder	Syndromic neurodevelopmental disorder	0.00312					NUP188,CPSF3,MEN1,INTS8,TCF20,AAAS,WWOX,SMG8,RAC3,TSC2,MDH2,PUF60,SETD1A,PPP1R21,PIK3R2,MADD,GEMIN4,POMGNT2,SPTAN1,DHX37,ATAD3A,HNRNPU,HMGCR,WASF1,ZMIZ1,SLC12A2,EXTL3,RPL6,PPP1R13L,REPS2,TMEM165,MED27,GTPBP2,SYNJ1,FOXC1,DHX30,PLCB1,PLAA,NARS1,KRAS,NUP98,ATM,STXBP1,SNF8,MACF1,MAP2K2,UBA5,HRAS,DYNC2H1,GLS,ZNF592	51
Infectious Diseases, Organismal Injury and Abnormalities	infection	Infection of epithelial cell lines	0.00314		1.443		1.419	SF3B1,NUP62,GPT2,MRPS12,HID1,PARP9,TCF20,CGREF1,BSG,AFG3L2,PRPF8,POLR2J,ELOC,CDC42EP3,TFRC,MPP2,MRPL10,HMGCS1,EEF1A1,TLE5,RPS6,UBE2H,CTTN,NUP98,PRPF6,RNF10,SUB1,SNRPC,STXBP1,POLR2C,COL5A1,USE1,ATXN2,CPSF6,MICAL3,NEDD4,OSBPL6,DNM2,PCBP2,CALCOCO1,DMXL1,NUP50,MAP4,PLK1,LRRC8E	45
Hereditary Disorder, Neurological Disease, Organismal Injury and Abnormalities	familial neurological disorder	Familial neurological disorder	0.0032		0		0.004	NUP133,TSPAN13,ALAS1,MAP3K20,NDUFB7,PARP9,INTS8,NME4,TCF20,NDE1,ACADM,SMU1,AFG3L2,GEMIN2,TWNK,KNSTRN,NDUFS7,HSP90B1,SETD1A,C5,SMARCC2,ANO10,TCTN3,SOD2,LGALS8,DNM2,PDLIM7,GSN,CAMK2G,DECR1,BAX,AIFM1,FAS,QPRT,ATP5MK,ANKRD11,WBP2,NUP62,ATAD3A,HMGCR,POLD1,KMT2B,NSD1,FXN,POLRMT,TBK1,EXTL3,EIF2AK1,REPS2,HSPA8,SPAG1,RARS1,FOXC1,DHX30,NARS1,ADK,NUP98,SUB1,ATAD1,BAIAP2,TPM3,PDE8A,MYO5A,PRKRA,CETN2,DYNC2H1,…	274
Cell-To-Cell Signaling and Interaction, Cellular Function and Maintenance, Inflammatory Response	phagocytosis	Phagocytosis of cells	0.00323		-1.076		-1.085	SNX3,MYD88,TUB,SCARB1,TUSC2,CKB,TOM1,WASF1,DDX3X,TNFRSF10B,DOCK8,EIF2AK1,CLIP1,UXS1,HSPA8,APPL2,TMEM165,IQSEC1,TSC2,CRK,SIRPA,PRKCZ,WASHC5,PRKCE,COX4I1,VAMP8,RACK1,ICOSLG/LOC102723996,RAB11FIP2,CORO1C,HMOX1,USE1,BRK1,BECN1,TM9SF4,DYSF,PLCG2,CD47,DNM2,GSN,ABCF1,TP73,MYO9B,FAS,PIEZO1,TGM2,ZNF217	47
Neurological Disease, Organismal Injury and Abnormalities	movement disorder	Movement Disorders	0.00331		1.238		1.253	CAMK2B,DBNL,ALAS1,MAP3K20,PPT1,GUCY1B1,NDUFB7,PARP9,TWSG1,ACADM,WWOX,AFG3L2,GPS2,CORO2A,DLG2,TWNK,EEF1A1,USP14,NDUFS7,C5,SLC7A6OS,NFIA,ANO10,CAPRIN1,BECN1,NDUFAB1,CYC1,SOD2,NDUFA4,FAM171A1,PDLIM7,CA8,DECR1,BAX,AIFM1,FAS,RPL15,QPRT,SPTAN1,JUN,RNF2,ATP5MK,NDUFB9,ANKRD11,NUP62,DNMT1,HNRNPU,HMGCR,NAPA,NPC2,KMT2B,EIF4A2,CKB,FXN,PCNA,SLC12A2,COX7A2,EIF2AK1,REPS2,HSPA8,NDUFA6,DGKZ,NRF1,GSTP1,RAN,SYNJ1,I…	163
Neurological Disease, Organismal Injury and Abnormalities, Skeletal and Muscular Disorders	neuromuscular disease with neuropathy	Neuromuscular disease with neuropathy	0.0034					DBNL,PPT1,TUBB3,SELENOF,DOCK8,AFG3L2,AIMP2,GPS2,TFRC,CORO2A,DLG2,TOP2A,EEF1A1,RPS6,MTR,C5,BECN1,CD47,FAM171A1,TAP2,DNAJB11,BAX,AIFM1,FAS,RPL15,CLN6,TGM2,SPTAN1,COMT,DNMT1,TUB,HMGCR,EHMT2,EIF4A2,ADAM10,PCNA,BSG,PSAP,SACS,GSTP1,RAN,SYNJ1,SLC39A14,BACH1,RNF10,ANK1,STXBP1,FDFT1,CHCHD2,ATXN2,PDE8A,NEDD4,PRKRA,DHCR24,PBX1,LDHA,MCU,RPS4X,KIF1A,GPRC5A,GAL	61
Cell Morphology, Cellular Assembly and Organization, Cellular Development, Cellular Function and Maintenance, Cellular Growth and Proliferation, Embryonic Development, Organ Development, Organismal Development, Renal and Urological System Development and Function, Tissue Development	ciliogenesis	Ciliogenesis of primary cilia	0.00343		0.128		0.126	VHL,KRAS,CCP110,PRPF8,HRAS,ODF2,RBCK1	7
Embryonic Development, Organ Development, Organismal Development, Tissue Development	development	Development of organ in embryo	0.00343					ZFPM2,PBX1,ARID2,MRTFB,MED12,RBBP6,WDR48	7
Cell-To-Cell Signaling and Interaction	response	Response of muscle cells	0.00343	Decreased	-2.015		-2.02	JUN,ATF2,PIEZO1,HMOX1,ELK1,TBK1,DYSF	7
Infectious Diseases, Organismal Injury and Abnormalities	infection	Infection of embryonic cell lines	0.00344		1.55		1.526	SF3B1,NUP62,GPT2,MRPS12,HID1,PARP9,TCF20,CGREF1,TBK1,BSG,AFG3L2,PRPF8,POLR2J,ELOC,CDC42EP3,TFRC,MPP2,MRPL10,HMGCS1,EEF1A1,TLE5,RPS6,UBE2H,CTTN,NUP98,PRPF6,RNF10,SUB1,SNRPC,STXBP1,POLR2C,COL5A1,USE1,ATXN2,CPSF6,MICAL3,NEDD4,OSBPL6,DNM2,PCBP2,CALCOCO1,DMXL1,NUP50,MAP4,PLK1,LRRC8E	46
Cancer, Organismal Injury and Abnormalities	metastasis	Metastasis	0.00346		1.136		1.12	PRMT5,SF3B1,GPT2,CAMSAP2,DSG2,MEN1,ILK,RECQL4,TNFRSF10B,CALU,ATP2C1,EPHA5,KNSTRN,NHERF2,FERMT2,BCAT1,PRKCE,RIOK3,TOP2A,EEF1A1,USP3,HSP90B1,C5,GRSF1,ANAPC11,SOD2,CD47,FOXA1,LGALS8,DNM2,GSN,ADAR,MRTFB,TP73,MED12,FAS,BUD31,ZNF217,JUN,RNF2,PLS3,CBFB,ATF2,HTATIP2,PBRM1,DNMT1,ATAD3A,HNRNPU,HMGCR,POLD1,KMT2B,NSD1,PCNA,TBK1,PITHD1,YTHDF1,OTUB1,ASH2L,PRPF8,WLS,SLC1A5,ESRRB,DGKZ,NRF1,GSTP1,PRKCZ,HK2,LAMB2,…	155
Cell Death and Survival, Organismal Injury and Abnormalities	cell death	Cell death of leukemia cell lines	0.00356		-1.553		-1.551	PRKAA1,PUM2,EIF4B,NDUFAF1,TNFRSF10B,TMOD3,TOP2A,JMY,C5,PAWR,BECN1,SOD2,LDB1,CD47,LGALS8,GSN,CCND1,CAMK2G,VPS13A,TP73,BAX,AIFM1,FAS,JUN,NPC2,ALKBH5,NQO1,ADAM10,TMEM123,FKBP5,GLO1,HSPA8,GSTP1,RAN,PRKCZ,EIF4EBP1,HMGCS1,PACSIN2,MSN,PPP1CA,TXNRD1,B2M,HMOX1,RDX,NEDD4,PBX1,PLK1,GLS,CHEK1	49
Cardiovascular Disease, Organismal Injury and Abnormalities	abnormal morphology	Abnormal morphology of cardiovascular system	0.00359		-0.835		-0.83	PATZ1,ACADL,PRMT5,ABCC4,CD2AP,DSG2,MEN1,ILK,ACADM,ARNT,AKAP1,PRKCE,TOP2A,HSP90B1,PDLIM5,BECN1,SOD2,LDB1,GSN,CAMK2G,SMARCD3,CTSC,ADAR,MRTFB,MED12,AIFM1,SPTAN1,JUN,CBFB,ATF2,HMGCR,TMEM65,APH1A,DHRS3,PPP1R13L,H1-3,EIF2AK1,PDS5B,ARHGDIA,CRK,EIF4EBP1,AMOT,HDAC2,ADK,HMGCL,PLEC,HRAS,B9D1,PRKAA1,SCARB1,RBP4,FLII,SUCLG1,MTFP1,ELK1,PHC1,MYH14,TSC2,CDC42EP3,ADAM9,BAG3,RB1CC1,COL5A1,ANK3,VHL,CCP110,CABIN1,SM…	102
Cell Death and Survival, Hematological System Development and Function, Organismal Injury and Abnormalities	cell viability	Cell viability of neutrophils	0.00374					MYD88,C5,BAX,FAS,PCNA	5
Organismal Injury and Abnormalities, Renal and Urological Disease	formation	Formation of cast in kidney	0.00374		1.432		1.441	MYO1E,ARHGDIA,PCCA,TUSC2,HMOX1	5
Cellular Development, Cellular Growth and Proliferation, Digestive System Development and Function, Embryonic Development, Hematological System Development and Function, Hematopoiesis, Hepatic System Development and Function, Organ Development, Organismal Development, Tissue Development	hematopoiesis	Hematopoiesis of liver	0.00374		1		0.994	KRAS,CBFB,BRD1,TMOD3,GPS2	5
Cell-To-Cell Signaling and Interaction, Cellular Compromise	stress response	Stress response of sarcoma cell lines	0.00374		-0.555		-0.555	SLC1A5,CDK9,SIRT2,TMBIM6,EIF4EBP1	5
Cancer, Organismal Injury and Abnormalities, Skeletal and Muscular Disorders, Tissue Morphology	transformation	Transformation of lumbar vertebra	0.00382		-1.501		-1.492	HOXA10,MTF2,SF3B1,HOXB9,PHC2,PHC1	6
Organismal Injury and Abnormalities, Renal and Urological Disease	abnormal morphology	Abnormal morphology of renal glomerulus	0.00384		-1		-0.995	COMT,PPT1,CD2AP,PEX13,LAMC1,TUSC2,MAN2C1,ILK,BSG,MYO1E,ARHGDIA,EXOC5,EHD4,LAMB2	14
Neurological Disease, Organismal Injury and Abnormalities, Skeletal and Muscular Disorders	muscle spasticity	Muscle spasticity	0.00385					PLAA,PPT1,TUBB3,DNMT1,HNRNPU,STXBP1,INTS8,WWOX,EIF2AK1,AFG3L2,REPS2,MED27,SACS,KIF1A,CLN6,SYNJ1,TRAPPC12,SPTAN1	18
Cancer, Hematological Disease, Immunological Disease, Organismal Injury and Abnormalities	follicular B-cell or T-cell lymphoma	Follicular B-cell or T-cell lymphoma	0.00389					CSNK1E,TOP2A,EEF1A1,CRBN,MYD88,TUBB3,DNMT1,HSP90B1,ATM,POLD1,RXRB,B2M,BECN1,PLCG2,CCND1,GSR,ABCF1,FAS,HSP90AB1,PRKCZ	20
Infectious Diseases, Organismal Injury and Abnormalities	infection	Infection by coronavirus	0.00391		-0.216		-0.221	PPM1D,CRBN,PPT1,CD2AP,TUBB3,EIF4B,PARP9,RBP4,TNFRSF10B,PTGES2,SAMD9,TSC2,EEF1A1,SETD1A,PABPC1,C5,ANK3,DNM2,ADAR,DECR1,MED12,ANKRD11,VPS11,MYD88,DNMT1,PHACTR2,HMGCR,AIDA,NQO1,TMEM123,WASF1,BSG,FKBP5,ARVCF,HSPA8,ACAD11,PHPT1,PLCB1,RACK1,ATM,PTGR2,RAB5A,RXRB,P2RY14,ACAA1,DYSF,BAIAP2,PPP1R14C,PDE8A,CAMLG,CIT,DAB2,GAL,DYNC2H1	54
Cancer, Hematological Disease, Immunological Disease, Organismal Injury and Abnormalities	peripheral T-cell lymphoma	Refractory peripheral T-cell lymphoma	0.00398					TOP2A,HDAC2,CRBN,AURKA,DNMT1,HSP90B1,HSP90AB1,HDAC9	8
Cancer, Hematological Disease, Immunological Disease, Organismal Injury and Abnormalities	relapsed peripheral T-cell lymphoma	Relapsed peripheral T-cell lymphoma	0.00398					TOP2A,HDAC2,CRBN,AURKA,DNMT1,HSP90B1,HSP90AB1,HDAC9	8
Cell Death and Survival, Cellular Compromise	cytotoxicity	Cytotoxicity of T lymphocytes	0.00402		1.089		1.082	JUN,ULBP2,ATF2,TAP2,MYD88,HSPA8,ULBP3,LDHA,MYBL2,B2M,FAS	11
Cell Cycle	S phase	Entry into S phase of tumor cell lines	0.00418		0.413		0.412	KRAS,YTHDF1,PBX1,CCND1,ATM,MYBL2,MEIS2,PSAP,TRIM21,HMOX1	10
Infectious Diseases, Organismal Injury and Abnormalities	latent tuberculosis	Latent tuberculosis	0.0042					PLCB1,JUN,GPATCH11,KIF5C,H1-3,FKBP5,CDCA7L,MACF1,NECTIN3	9
Cell Signaling, Post-Translational Modification, Protein Synthesis	assembly	Assembly of protein-protein complex	0.00428					NDUFB9,CRBN,CD2AP,PPIH,NDUFB7,NDUFAF1,LAMC1,AIDA,KMT2A,PEX14,WASF1,DDX3X,VAMP3,REPS2,HSPA8,NDUFA6,AIMP2,PRKCZ,EIF4EBP1,TFRC,NHERF2,WASHC5,RIOK3,NDUFAF7,VAMP8,NEMF,CTTN,NDUFS7,RACK1,STXBP1,TRIM27,RDX,BRK1,BECN1,NDUFAB1,TRAF3IP1,BCS1L,MYO5A,NDUFS2,TAP2,GSN,NUP210,TEAD1,BAX,FAS	45
Neurological Disease, Organismal Injury and Abnormalities	motor dysfunction or movement disorder	Motor dysfunction or movement disorder	0.00433		1.234		1.25	CAMK2B,DBNL,ALAS1,MAP3K20,PPT1,GUCY1B1,NDUFB7,PARP9,TWSG1,ACADM,WWOX,AFG3L2,GPS2,CORO2A,DLG2,TWNK,EEF1A1,USP14,NDUFS7,C5,SLC7A6OS,NFIA,ANO10,CAPRIN1,BECN1,NDUFAB1,CYC1,SOD2,NDUFA4,FAM171A1,PDLIM7,CA8,DECR1,BAX,AIFM1,FAS,RPL15,QPRT,SPTAN1,JUN,RNF2,ATP5MK,NDUFB9,ANKRD11,NUP62,DNMT1,HNRNPU,HMGCR,NAPA,NPC2,KMT2B,EIF4A2,CKB,FXN,PCNA,FXR2,SLC12A2,COX7A2,EIF2AK1,REPS2,HSPA8,NDUFA6,DGKZ,NRF1,GSTP1,RAN,SY…	164
Cellular Compromise	degeneration	Degeneration of cells	0.00436		0.138		0.153	JUN,ATF2,ALG10,MYD88,PICK1,PPT1,TUB,TMOD1,NPC2,SCARB1,SMARCC1,FXN,TBK1,BSG,AFG3L2,ARHGDIA,ARNT,ESRRB,PSAP,ELAVL2,GEMIN2,TFRC,HDAC2,BAG3,SUN1,BACH1,PEX13,ATM,UNC119,CELF1,STXBP1,MAN2C1,SEC23B,DYSF,CASP6,ANK3,PLEC,SOD2,CD47,TP73,BAX,AIFM1,FAS,KIF1A,HRAS,TGM2,SPTAN1	47
Organismal Injury and Abnormalities, Renal and Urological Disease	abnormal morphology	Abnormal morphology of nephron	0.0044		0.311		0.32	COMT,PPT1,CD2AP,PEX13,LAMC1,GALNT11,TUSC2,MAN2C1,ILK,HMOX1,BSG,MYO1E,ARHGDIA,EXOC5,PCCA,EHD4,LAMB2	17
Cell Cycle, Cell Morphology	assembly	Assembly of spindle apparatus	0.00445		0.643		0.647	CEP97,HNRNPU,MEN1,NDE1,AAAS,SASS6,RAN,DYNC1LI2,WASHC5,FERMT2,HAUS3,AURKA,PIBF1,TPR,CDC20,HAUS7,MAP9,KIF2C,ARID2,CAMK2G,CHMP2A,MYBL2,MYBBP1A,CKAP2,PLK1	25
Organismal Injury and Abnormalities	abnormal morphology	Abnormal morphology of body cavity	0.0045		-0.58		-0.567	ACADL,DBNL,PRMT5,ABCC4,PPT1,CD2AP,GUCY1B1,EIF4B,LAMC1,DSG2,MEN1,CCNB2,ILK,RECQL4,ACADM,WWOX,SETD3,BRD1,AKAP1,SLC19A1,PRKCE,TOP2A,LYPLA2,HSP90B1,PDLIM5,MAN2C1,NFIA,BECN1,SOD2,LDB1,CD47,GSN,CAMK2G,SMARCD3,CTSC,ADAR,MRTFB,TP73,MED12,BAX,AIFM1,FAS,EPS15,SPTAN1,JUN,ATF2,EXO1,DNMT1,HMGCR,POLD1,NPC2,TMEM65,AIDA,APH1A,SLC12A2,DHRS3,PPP1R13L,H1-3,EIF2AK1,PDS5B,ARHGDIA,CRK,LAMB2,EIF4EBP1,HDAC2,ADK,SUN1,HOX…	158
Inflammatory Response	immune response	Immune response of cells	0.0049		-0.225		-0.236	ABCC4,PRKAA1,SCARB1,TRIM21,TOM1,DDX3X,TNFRSF10B,DOCK8,TSC2,PRKCE,TOP2A,TRIM13,COX4I1,HSP90B1,PFDN6,RAB11FIP2,CORO1C,C5,USE1,BRK1,BECN1,CD47,DNM2,GSN,TP73,MYO9B,BAX,FAS,PIEZO1,TGM2,ZNF217,JUN,SNX3,MYD88,TUB,TUSC2,CKB,WASF1,GOLGA4,TBK1,EIF2AK1,CLIP1,OTUB1,UXS1,ITCH,HSPA8,APPL2,TMEM165,IQSEC1,SLC1A5,CRK,DGKZ,SIRPA,PRKCZ,EIF4EBP1,WASHC5,VAMP8,RACK1,ATM,BRD3,MPG,ICOSLG/LOC102723996,TRIM27,HMOX1,TM9SF4…	69
Cancer, Gastrointestinal Disease, Hepatic System Disease, Organismal Injury and Abnormalities	hepatitis B virus-related hepatocellular carcinoma	Hepatitis B virus-related hepatocellular carcinoma	0.00507					AURKA,RACK1,HSP90B1,LAMB1,HMGCR,HSPD1,RRBP1,EIF4B,POLD1,ALDOA,ACAA1,HSPA8,CCND1,ARID2,TSC2,LDHA,TEAD1,HK2,PLK1,GLS	20
Cancer, Organismal Injury and Abnormalities	tumor	Early stage tumor	0.0051					JUN,DBNDD1,CRBN,TUBB3,POLD1,AIDA,PPP2R5C,GSR,AIMP2,TOP2A,KRAS,EEF1A1,MAP4K4,RPS6,HSP90B1,TXNRD1,RXRB,FDFT1,B2M,PDE8A,PRKRA,CCND1,ACTR10,MAP2K2,BAX,HSP90AB1,TMSB10/TMSB4X	27
Cell Death and Survival, Organismal Injury and Abnormalities	apoptosis	Apoptosis of leukemia cell lines	0.00512		-1.509		-1.506	JUN,PRKAA1,PUM2,EIF4B,NDUFAF1,ALKBH5,NQO1,TNFRSF10B,FKBP5,GLO1,HSPA8,TMOD3,GSTP1,RAN,PRKCZ,EIF4EBP1,PACSIN2,JMY,MSN,PPP1CA,C5,B2M,PAWR,HMOX1,BECN1,SOD2,LDB1,CD47,PBX1,LGALS8,GSN,CCND1,CAMK2G,VPS13A,TP73,BAX,AIFM1,FAS,PLK1,GLS,CHEK1	41
Cell Cycle	aneuploidy	Aneuploidy	0.00513		0.209		0.214	KRAS,AURKA,ATM,ESPL1,RGPD4 (includes others),CDC20,SIRT2,CTNND1,BECN1,PRMT1,MAP9,VHL,CCP110,PDS5B,TP73,BAX,HRAS,PLK1,SUDS3	19
Organismal Injury and Abnormalities	side effect	Side effect	0.00513		-0.2		-0.201	SLC19A1,PRKCE,TOP2A,MTR,CRBN,COMT,TUBB3,HSP90B1,HMGCR,TXNRD1,NQO1,TNFRSF10B,PDE8A,MTRR,EPHA5,FAS,HSP90AB1,GSTP1,FGD4	19
Neurological Disease, Organismal Injury and Abnormalities, Skeletal and Muscular Disorders	neuromuscular disease	Neuromuscular disease	0.00521					HIBCH,CAMK2B,DBNL,ALAS1,PPT1,GUCY1B1,NDUFB7,PARP9,SLC25A19,INTS8,ACADM,SDHAF1,WWOX,AFG3L2,ATP2C1,GPS2,CORO2A,DLG2,TOP2A,EEF1A1,NDUFS7,HSP90B1,C5,BECN1,NDUFAB1,CYC1,CD47,NDUFA4,FAM171A1,TAP2,PDLIM7,ADAR,BAX,AIFM1,FAS,RPL15,QPRT,SPTAN1,JUN,ATP5MK,NDUFB9,ANKRD11,NUP62,DNMT1,HNRNPU,HMGCR,NAPA,EHMT2,EIF4A2,CKB,PCNA,COX7A2,EIF2AK1,REPS2,HSPA8,NDUFA6,MED27,NRF1,GSTP1,RAN,SYNJ1,PLAA,SLC39A14,SUB1,RAB5A,B…	141
Cellular Development, Hematological System Development and Function, Hematopoiesis	maturation	Maturation of hematopoietic progenitor cells	0.0053		0.128		0.124	PRKCE,TLE5,RPS6,PDPK1,CCND1,LDHA,DGKZ,FAS,HRAS,PHC1	10
Cancer, Organismal Injury and Abnormalities	size	Size of carcinoma	0.00536		0.128		0.129	JUN,KRAS,LDHA,ME1,FAS,HRAS,EIF4EBP1,NSUN2	8
Cancer, Developmental Disorder, Organismal Injury and Abnormalities, Reproductive System Disease	yolk sac tumor	Yolk sac tumor	0.00536					TOP2A,KRAS,KIF2C,SOX11,HSP90B1,MYBL2,ZFP42,HSP90AB1	8
Tissue Morphology	deposition	Deposition of cells	0.00541					HPS6,HMGCR,PDIA6,HMOX1	4
Cellular Assembly and Organization, Cellular Compromise	disruption	Disruption of actin stress fibers	0.00541					GSN,CTNND1,HRAS,TMSB10/TMSB4X	4
Cancer, Hematological Disease, Immunological Disease, Organismal Injury and Abnormalities	type M3 acute myeloid leukemia	Early stage type M3 acute myeloid leukemia	0.00541					TOP2A,CCND1,TXNRD1,RXRB	4
Embryonic Development, Organ Development, Organismal Development, Reproductive System Development and Function, Tissue Development	formation	Formation of mammary alveolus	0.00541					GPAT4,CCND1,DSG2,GAL	4
Cellular Development, Cellular Growth and Proliferation, Embryonic Development, Hematological System Development and Function, Hematopoiesis, Lymphoid Tissue Structure and Development, Organ Development, Organismal Development, Tissue Development	generation	Generation of myeloid progenitor cells	0.00541					PBX1,ADAR,FAS,HRAS	4
Cancer, Hematological Disease, Immunological Disease, Organismal Injury and Abnormalities	primary PML-RARA positive acute promyelocytic leukemia	Primary PML-RARA positive acute promyelocytic leukemia	0.00541					TOP2A,CCND1,TXNRD1,RXRB	4
Cancer, Neurological Disease, Organismal Injury and Abnormalities	intracranial ependymoma	Recurrent intracranial ependymoma	0.00541					TOP2A,HSP90B1,GSR,HSP90AB1	4
Cell Death and Survival, Organismal Survival	survival	Survival of Saccharomyces cerevisiae	0.00541					TOP2A,EXO1,BAX,HMOX1	4
Cellular Assembly and Organization, Cellular Function and Maintenance	assembly	Assembly of stress granule	0.00545					YTHDF1,MYD88,PRKAA1,PUM2,PRRC2C,CIRBP,ATXN2,CAPRIN1,DDX3X	9
Digestive System Development and Function, Gastrointestinal Disease, Hepatic System Development and Function, Hepatic System Disease, Infectious Diseases, Inflammatory Disease, Inflammatory Response, Organ Development, Organismal Injury and Abnormalities	chronic hepatitis B	Chronic hepatitis B	0.00572					ADK,MYD88,HSP90B1,POLD1,TP73,TNFRSF10B	6
Cellular Development	differentiation	Differentiation of embryonic cancer cell lines	0.00572					JUN,KRAS,ATF2,PPP1R13L,DAB2,HRAS	6
Neurological Disease, Organismal Injury and Abnormalities	frontotemporal lobe epilepsy	Frontotemporal lobe epilepsy	0.00572					KRAS,SF3B1,HSP90B1,SPAG1,HSP90AB1,GAL	6
Cancer, Hematological Disease, Immunological Disease, Organismal Injury and Abnormalities	ALK fusion negative peripheral T-cell lymphoma	ALK fusion negative peripheral T-cell lymphoma	0.00619					TOP2A,HDAC2,CRBN,GSR,POLD1	5
Embryonic Development, Organismal Development, Tissue Development	development	Development of branchial arch	0.00619					PBX1,SOX11,PHC2,FOXC1,PHC1	5
Cellular Development, Hematological System Development and Function, Hematopoiesis, Tissue Development	maturation	Maturation of megakaryocytes	0.00619					PRKCE,PDPK1,CCND1,LDHA,HRAS	5
Cancer, Hematological Disease, Immunological Disease, Organismal Injury and Abnormalities, Tumor Morphology	leukemia	Progressive leukemia	0.00619					SF3B1,CCND1,ATM,TXNRD1,RXRB	5
Neurological Disease, Organismal Injury and Abnormalities	temporal lobe epilepsy	Temporal lobe epilepsy	0.00619					KRAS,SF3B1,HSP90B1,HSP90AB1,GAL	5
Organismal Injury and Abnormalities, Reproductive System Disease	abnormal morphology	Abnormal morphology of enlarged seminal vesicle	0.00633					TUSC2,ATXN2,GAL	3
Developmental Disorder, Organismal Injury and Abnormalities	abnormal morphology	Abnormal morphology of sclerotome	0.00633					SMAD5,UHRF1,APH1A	3
Cell Death and Survival, Organismal Injury and Abnormalities, Renal and Urological Disease	apoptosis	Apoptosis of renal tubular epithelial cells	0.00633					MYD88,AATF,PPP5C	3
Cellular Function and Maintenance	biosynthesis	Biosynthesis of Hemoglobin	0.00633					SNX3,EIF2AK1,FECH	3
Cell Morphology, Cellular Movement, Hematological System Development and Function, Immune Cell Trafficking, Inflammatory Response	cell spreading	Cell spreading of peritoneal macrophages	0.00633					C5,MYO9B,SIRPA	3
Embryonic Development, Organismal Development, Tissue Development	development	Development of first branchial arch	0.00633					PHC2,FOXC1,PHC1	3
Hereditary Disorder, Neurological Disease, Organismal Injury and Abnormalities, Psychological Disorders, Skeletal and Muscular Disorders	hereditary spastic paraplegia autosomal dominant 8	Hereditary spastic paraplegia autosomal dominant 8	0.00633					NSD1,TBK1,WASHC5	3
Cellular Movement, Hematological System Development and Function, Immune Cell Trafficking, Inflammatory Response	influx	Influx of monocytes	0.00633					MYD88,CTSC,C5	3
Cellular Assembly and Organization, Cellular Function and Maintenance	organization	Organization of nuclear pores	0.00633					NUP133,POM121/POM121C,TPR	3
Cancer, Organismal Injury and Abnormalities, Reproductive System Disease, Tumor Morphology	progression	Progression of prostatic carcinoma	0.00633					ABCC4,ILK,FOXC1	3
Cell-To-Cell Signaling and Interaction, Hematological System Development and Function, Hypersensitivity Response	response	Response of eosinophils	0.00633					MYD88,C5,FAS	3
Cellular Assembly and Organization, Cellular Compromise	retraction	Retraction of lamellipodia	0.00633					PDPK1,MSN,RDX	3
Cell Cycle	S phase	S phase of hepatoma cell lines	0.00633					PBX1,MEIS2,GOLM1	3
Cell Morphology, Cellular Assembly and Organization, Nervous System Development and Function, Tissue Morphology	size	Size of presynaptic terminals	0.00633					MYO5A,CLASP2,B2M	3
Cancer, Organismal Injury and Abnormalities	TAFRO syndrome	TAFRO syndrome	0.00633					ARID2,MAP2K2,KMT2B	3
Cancer, Organismal Injury and Abnormalities	breast or colorectal cancer	Breast or colorectal cancer	0.00656		-0.475		-0.478	PATZ1,SELENOS,KIAA1217,MAP3K20,NDUFB7,HID1,PARP9,ALDOA,ILK,TCF20,NDE1,CRELD1,AFG3L2,DDX39A,INTS9,CENPC,RBBP6,TWNK,NHERF2,SLC19A1,BCAT1,TOP2A,EEF1A1,NCOA7,UTP3,PABPC1,MTREX,SMARCC2,ANO10,CTNNAL1,CEP170,SOD2,USP15,OSBPL6,FAM171A1,LGALS8,GSN,ZC3H15,EML4,BAX,ERGIC3,GARRE1,RNF2,WBP2,ARFGAP2,EHMT2,TTC1,NPC2,KMT2B,EIF4A2,GOLGA4,DHRS3,FAM3A,H1-3,FKBP5,CLIP1,REPS2,MIGA1,GSTP1,HK2,TMEM41B,AMOT,SHCBP1,ADK,S…	627
RNA Post-Transcriptional Modification	processing	Processing of RNA	0.00657	Increased	2.236		2.235	SF3B1,DCAF13,NOP56,NRDE2,INTS8,RPL26,ADAT1,SMU1,WDR75,WDR43,DDX39A,INTS9,GEMIN2,RPL14,CCNL1,PPIG,TAF15,RPS6,SFSWAP,PRPF6,PABPC1,MTREX,GRSF1,CPSF6,PCBP1,PRMT1,ZMAT2,SREK1,BUD31,CRNKL1,DDX41,JUN,NUFIP1,DDX52,PPIL1,HNRNPU,PPIH,RBM4,ALKBH5,RRP7A,PHF5A,KIN,ARVCF,PRPF18,PRPF8,WDHD1,RRP36,EIF4A3,XRN2,PLCB1,SRSF4,SNRPC,CELF1,FRA10AC1,RBM3,SF3A3,NOB1,RNGTT,RSRC1,DDX27,AHCYL1,INTS4,CMTR2	63
Gastrointestinal Disease, Immunological Disease, Organismal Injury and Abnormalities	celiac disease	Celiac disease	0.00663					JUN,HMGCS1,HMGCR,PHPT1,MYO9B,PSAP,FDFT1,FAS,TFRC,TGM2	10
Digestive System Development and Function, Gastrointestinal Disease, Hepatic System Development and Function, Hepatic System Disease, Infectious Diseases, Inflammatory Disease, Inflammatory Response, Organ Development, Organismal Injury and Abnormalities	chronic viral hepatitis	Chronic viral hepatitis	0.00663					ADK,MTR,MYD88,CAMLG,HSP90B1,HMGCR,POLD1,FNTB,TP73,TNFRSF10B	10
Cell Death and Survival, Organismal Injury and Abnormalities	necrosis	Necrosis of prostate cancer cell lines	0.00673		-1.701		-1.697	JUN,TUBB3,PRKAA1,NAPA,HSPD1,ADAM10,ILK,GOLGA4,TNFRSF10B,WWOX,RAC3,BCOR,CASP7,PRKCE,NASP,ATM,FDFT1,CDC20,PAWR,TMBIM6,BECN1,PLEC,SOD2,PDPK1,PBX1,MYBL2,BAX,AIFM1,FAS,HRAS,CHEK1	31
Cell Cycle	aneuploidy	Aneuploidy of cells	0.00678		-0.22		-0.214	AURKA,ATM,ESPL1,RGPD4 (includes others),CDC20,SIRT2,CTNND1,BECN1,PRMT1,MAP9,VHL,CCP110,PDS5B,TP73,BAX,SUDS3	16
Cell Morphology, Organ Morphology, Skeletal and Muscular System Development and Function, Tissue Morphology	size	Size of muscle cells	0.0068					PLCB1,JUN,CUX1,MYD88,PRKAA1,RBP4,BECN1,DYSF,PLEC,SOD2,PDPK1,DNM2,ITCH,PTRH2,PIEZO1,HRAS,PPP5C	17
Neurological Disease, Organismal Injury and Abnormalities, Skeletal and Muscular Disorders	progressive neuromuscular disease	Progressive neuromuscular disease	0.00705					DBNL,SELENOF,DOCK8,AIMP2,GPS2,TFRC,CORO2A,DLG2,TOP2A,EEF1A1,RPS6,MTR,C5,BECN1,CD47,FAM171A1,TAP2,DNAJB11,BAX,AIFM1,FAS,RPL15,TGM2,COMT,TUB,HMGCR,EHMT2,EIF4A2,ADAM10,PCNA,BSG,PSAP,GSTP1,RAN,SYNJ1,PLAA,SLC39A14,BACH1,RNF10,ANK1,FDFT1,ATXN2,CHCHD2,PDE8A,NEDD4,PRKRA,DHCR24,PBX1,LDHA,MCU,RPS4X,GPRC5A,TRAPPC12,GAL	54
Digestive System Development and Function, Gastrointestinal Disease, Hepatic System Development and Function, Hepatic System Disease, Infectious Diseases, Inflammatory Disease, Inflammatory Response, Organ Development, Organismal Injury and Abnormalities	infection	Infection by hepatitis B virus	0.00706					ADK,MYD88,HSP90B1,POLD1,C5,TP73,EPS15,TNFRSF10B	8
Cellular Development, Hematological System Development and Function, Lymphoid Tissue Structure and Development	maturation	Maturation of phagocytes	0.00754		0.164		0.16	CD47,TLE5,EIF2AK1,PPM1D,MYD88,HSP90B1,HSPD1,C5,FAS,GSTP1,HMOX1	11
Organismal Injury and Abnormalities	abnormal morphology	Abnormal morphology of mediastinum	0.0077		-0.835		-0.83	ACADL,PRMT5,ABCC4,CD2AP,DSG2,MEN1,CCNB2,ILK,RECQL4,ACADM,WWOX,AKAP1,SLC19A1,PRKCE,TOP2A,HSP90B1,PDLIM5,BECN1,SOD2,LDB1,GSN,CAMK2G,SMARCD3,CTSC,ADAR,MRTFB,MED12,AIFM1,SPTAN1,JUN,ATF2,HMGCR,POLD1,TMEM65,APH1A,DHRS3,PPP1R13L,H1-3,EIF2AK1,PDS5B,ARHGDIA,CRK,EIF4EBP1,HDAC2,ADK,HOXB9,HMGCL,PLEC,HRAS,PPM1D,PRKAA1,SCARB1,RBP4,FLII,SUCLG1,MTFP1,ELK1,PHC1,MYH14,TSC2,CDC42EP3,ADAM9,BAG3,RB1CC1,ANK3,VHL,CCP11…	98
Organismal Injury and Abnormalities	adverse drug reaction	Adverse drug reaction	0.00783		0.218		0.217	SLC19A1,PRKCE,TOP2A,CRBN,TUBB3,HSP90B1,HMGCR,TXNRD1,NQO1,TNFRSF10B,PDE8A,EPHA5,FAS,HSP90AB1,GSTP1,FGD4	16
Cancer, Organismal Injury and Abnormalities, Tissue Morphology	quantity	Quantity of carcinoma	0.00803		-1.195		-1.194	JUN,SF3B1,PBRM1,POLD1,TNFRSF10B,WWOX,ATP2C1,ELOC,EPHA5,BCOR,EIF4EBP1,CUX1,KRAS,ATM,B2M,RAD51C,VHL,PIK3R2,ARID2,MAP2K2,LDHA,MED12,ME1,BAX,FAS,HRAS	26
Cellular Development	differentiation	Differentiation of tumor cell lines	0.00819		-0.608		-0.613	JUN,CBFB,ATF2,DNMT1,KMT2A,ADAM10,ACTR1B,PPP1R13L,YTHDF1,ATP2C1,PDS5B,ARHGDIA,TSC2,TMOD3,ELAVL2,CRK,SIRPA,SACS,PRKCZ,PLCB1,PRKCE,KRAS,USP3,ATM,PPP1CA,PABPC1,BDH2,SIRT2,HMOX1,BECN1,PRMT1,HOXA10,VHL,FOXA1,SOX11,CCND1,MCU,DNAJB11,UHRF1,TP73,ULK3,DAB2,HRAS,TGM2,NACA	45
Cardiovascular Disease, Organismal Injury and Abnormalities	abnormal morphology	Abnormal morphology of thin ventricular wall	0.00822					SOD2,KRAS,ZFPM2,RB1CC1,CCND1,SMARCD3,MYH10,CRK,MEN1,PHC1	10
Cellular Development, Hematological System Development and Function, Lymphoid Tissue Structure and Development	maturation	Maturation of antigen presenting cells	0.00822		0.555		0.551	CD47,TLE5,EIF2AK1,MYD88,HSP90B1,HSPD1,C5,FAS,GSTP1,HMOX1	10
Cell Morphology	abnormal morphology	Abnormal morphology of mitotic spindle	0.00824					CCP110,MYH14,NUP98,AURKA,ESPL1,MYH10	6
Cellular Function and Maintenance	engulfment	Engulfment of antigen presenting cells	0.00834		-0.783		-0.793	MYD88,ICOSLG/LOC102723996,C5,SCARB1,CTNND1,HMOX1,TOM1,BECN1,TNFRSF10B,PLCG2,DOCK8,CD47,EIF2AK1,GSN,TP73,SIRPA,FAS,GSTP1,PIEZO1,TGM2	20
Infectious Diseases, Organismal Injury and Abnormalities	infection	Infection by DNA virus	0.00834	Decreased	-2.06		-2.061	KIF5C,ADK,CRBN,MYD88,HSP90B1,TUB,HMGCR,POLD1,C5,TRIM21,COL5A1,TBK1,TNFRSF10B,PLCG2,CLIP1,MYO1E,SAMD9,TP73,ME1,GPAT3,HRAS,DDX41,EPS15	23
Cell Cycle	mitosis	Mitosis	0.0084		0.705		0.7	CEP97,RIC8A,PPM1D,CLASP2,PRMT5,ESPL1,NRDE2,MEN1,CCNB2,ILK,NDE1,AAAS,MYH14,SASS6,CENPC,RBBP6,DYNC1LI2,CENPB,CCNL1,FERMT2,TOP2A,RPS6,AURKA,C5,AATF,NFIA,ANAPC11,TRIM33,KIF2C,CCP110,PDLIM7,CCND1,CAMK2G,CHMP2A,TP73,MYBBP1A,CKAP2,JUN,RNF2,NUP62,PBRM1,ZWINT,HNRNPU,POLD1,KMT2B,KMT2A,CDCA8,PPP1R13L,CLIP1,PDS5B,ELOC,CRK,RAN,PRKCZ,FOXC1,ARPP19,CUX1,KRAS,HDAC2,HAUS3,NUP98,RACK1,ATM,PPP1CA,PIBF1,TPR,MYH10,CDC…	79
Cell Death and Survival, Organismal Injury and Abnormalities	apoptosis	Apoptosis of tumor cell lines	0.00851		-0.406		-0.39	PRMT5,PUM2,EIF4B,DSG2,MEN1,ILK,NME4,TNFRSF10B,WWOX,ARNT,GPS2,CTPS1,RBBP6,AKAP1,PRKCE,TOP2A,EEF1A1,LYPLA2,USP14,CORO1C,C5,MAN2C1,NFIA,CAPRIN1,BECN1,SOD2,LDB1,CD47,FOXA1,LGALS8,DNM2,PDLIM7,GSN,CAMK2G,TP73,PCBP2,BCLAF1,MED12,BAX,AIFM1,FAS,BUD31,CKAP2,JUN,RNF2,ATF2,HTATIP2,DNMT1,HNRNPU,NAPA,CDKN2AIP,EHMT2,CKB,FXN,PCNA,GOLGA4,TBK1,FAIM,PPP1R13L,TOPBP1,FKBP5,YTHDF1,OTUB1,ARVCF,GLO1,REPS2,HSPA8,ARHGDIA,…	189
Gene Expression	transcription	Transcription of DNA	0.00883		-0.69		-0.698	PATZ1,PPM1A,PRMT5,PARP9,ZFP42,MEN1,ILK,TCF20,WWOX,CAMTA2,SETD3,POLR2J,ARNT,GPS2,MPHOSPH8,TWNK,TAF15,TOP2A,NCOA7,ZBED1,USP3,SMARCC2,NFIA,RPAP2,RFX5,PCBP1,PCID2,SOD2,LDB1,FOXA1,SMARCD3,MRTFB,TP73,PCBP2,BCLAF1,MED12,CALCOCO1,WDTC1,CKAP2,ZNF217,JUN,RNF2,CBFB,ATF2,WBP2,HTATIP2,NUFIP1,PBRM1,DNMT1,HNRNPU,EHMT2,NSD1,PEX14,PCNA,TBK1,PITHD1,RPL6,PPP1R13L,H1-3,GLO1,PSMD9,HSPA8,ASH2L,MED27,ESRRB,CRK,NRF1,ECS…	171
Cell-To-Cell Signaling and Interaction, Cellular Function and Maintenance, Inflammatory Response	phagocytosis	Phagocytosis of antigen presenting cells	0.00893		-1.472		-1.48	MYD88,ICOSLG/LOC102723996,SCARB1,HMOX1,TOM1,BECN1,TNFRSF10B,PLCG2,DOCK8,CD47,EIF2AK1,GSN,TP73,SIRPA,FAS,PIEZO1,TGM2	17
Cell Death and Survival, Organismal Injury and Abnormalities	cell death	Cell death of rhabdomyosarcoma cell lines	0.00907		-0.97		-0.966	JUN,AURKA,BAX,FAS,CSNK2A1,PPP5C,TNFRSF10B	7
Gastrointestinal Disease, Organismal Injury and Abnormalities	malabsorption	Malabsorption	0.00913					JUN,HMGCS1,MTR,HMGCR,PHPT1,MYO9B,PSAP,FDFT1,FAS,TFRC,TGM2	11
Cardiovascular System Development and Function, Cell Morphology, Embryonic Development, Organ Development, Organ Morphology, Organismal Development, Skeletal and Muscular System Development and Function, Tissue Development, Tissue Morphology	size	Size of cardiomyocytes	0.00913					PLCB1,JUN,CUX1,PDPK1,MYD88,ITCH,RBP4,PIEZO1,HRAS,PPP5C,BECN1	11
Cancer, Organismal Injury and Abnormalities	cancer	Stage I-II cancer	0.00924					JUN,DBNDD1,HTATIP2,CRBN,TUBB3,POLD1,AIDA,PPP2R5C,GSR,AIMP2,TOP2A,KRAS,EEF1A1,MAP4K4,RPS6,HSP90B1,RXRB,FDFT1,B2M,CKAP2L,PDE8A,PRKRA,ACTR10,MAP2K2,BAX,HSP90AB1,TMSB10/TMSB4X	27
Cell Cycle, Cell Morphology	formation	Formation of mitotic spindle	0.00928		0		0.004	FERMT2,CEP97,HAUS3,AURKA,HNRNPU,PIBF1,TPR,CDC20,HAUS7,MEN1,NDE1,AAAS,MAP9,KIF2C,CAMK2G,CHMP2A,MYBL2,SASS6,RAN,DYNC1LI2,MYBBP1A,CKAP2,PLK1	23
Cell Cycle	interphase	Interphase	0.00929		0.429		0.422	CAMK2B,PPM1A,SF3B1,MAP3K20,PUM2,TRIM21,MEN1,ILK,RECQL4,ARNT,GPS2,CTPS1,RBBP6,FERMT2,BCAT1,PRKCE,TOP2A,STK38L,USP14,CAMKK1,SOD2,FOXA1,CAMK2G,TP73,GSTA4,BAX,FAS,BUD31,SPTAN1,JUN,ATF2,PBRM1,DNMT1,GPC1,EHMT2,PCNA,TOPBP1,YTHDF1,PRPF8,ESRRB,DGKZ,HK2,EIF4EBP1,HDAC2,SUN1,RACK1,NASP,PTOV1,RAD51C,ACIN1,MYBL2,HRAS,PPP5C,PPM1D,RASAL2,PRKAA1,LRWD1,ELK1,DDX3X,AASDHPPT,IQGAP3,GORASP2,TSC2,TFRC,BAG3,RPS6,AURKA,R…	107
Developmental Disorder, Hereditary Disorder, Neurological Disease, Organismal Injury and Abnormalities	autosomal recessive neurodevelopmental syndrome	Autosomal recessive neurodevelopmental syndrome	0.00938					PLCB1,PLAA,NUP188,NARS1,DHX37,ATAD3A,PPP1R21,INTS8,AAAS,EXTL3,WWOX,SMG8,MADD,MED27,GEMIN4,GTPBP2,MDH2,UBA5,SYNJ1,GLS	20
Organismal Injury and Abnormalities	abnormal morphology	Abnormal morphology of thoracic cavity	0.00952		-0.835		-0.83	ACADL,DBNL,PRMT5,ABCC4,CD2AP,LAMC1,DSG2,MEN1,CCNB2,ILK,RECQL4,ACADM,WWOX,AKAP1,SLC19A1,PRKCE,TOP2A,HSP90B1,PDLIM5,BECN1,SOD2,LDB1,GSN,CAMK2G,SMARCD3,CTSC,ADAR,MRTFB,MED12,AIFM1,SPTAN1,JUN,ATF2,HMGCR,POLD1,NPC2,TMEM65,APH1A,DHRS3,PPP1R13L,H1-3,EIF2AK1,PDS5B,ARHGDIA,CRK,EIF4EBP1,HDAC2,ADK,HOXB9,HMGCL,PLEC,HRAS,SETD7,PPM1D,PRKAA1,SCARB1,RBP4,FLII,SUCLG1,MTFP1,ELK1,PHC1,MYH14,TSC2,CDC42EP3,ADAM9,BAG3…	104
Cell Cycle, Connective Tissue Development and Function	G2/M phase	G2/M phase of fibroblast cell lines	0.00957					JUN,PBRM1,CCND1,ATM,PPP5C	5
Cancer, Gastrointestinal Disease, Hepatic System Disease, Organismal Injury and Abnormalities	recurrent hepatocellular carcinoma	Recurrent hepatocellular carcinoma	0.00957					ADK,HSP90B1,HMGCR,HSP90AB1,BSG	5
Cardiovascular System Development and Function, Cell-To-Cell Signaling and Interaction	response	Response of cardiomyocytes	0.00957	Decreased	-2.211		-2.218	JUN,ATF2,PIEZO1,ELK1,TBK1	5
Embryonic Development, Organismal Development, Tissue Development	development	Development of germ layer	0.0097					FERMT2,RNF2,DRAP1,NUP133,MAP4K4,TNRC6A,L3MBTL2,HSP90B1,LAMC1,POGLUT1,TRIM33,APH1A,ZIC2,PDPK1,FOXA1,SMAD5,FNTB,UHRF1,TEAD1,MED12,DAB2,ECSIT	22
Hematological Disease, Immunological Disease, Organismal Injury and Abnormalities	leukopenia	Leukopenia	0.0097		1.4		1.408	TOP2A,KRAS,MYD88,TUBB3,DNMT1,UNC119,HMGCR,MSN,POLD1,C5,RXRB,B2M,NQO1,TWSG1,DOCK8,DNM2,CAMLG,GSR,TSC2,ITPKC,FAS,GSTP1	22
Neurological Disease, Organismal Injury and Abnormalities	syndromic encephalopathy	Syndromic encephalopathy	0.00975					TSPAN13,INTS8,NME4,TOM1,WWOX,SMU1,MDH2,SETD1A,SMARCC2,HNRNPH2,NFIA,CSPP1,TCTN3,LGALS8,CA8,ADAR,MED12,FAS,POMGNT2,SPTAN1,ANKRD11,CLUAP1,NUP62,RAB18,DNMT1,GPC1,ATAD3A,HNRNPU,EHMT2,KMT2B,POLRMT,SLC12A2,EIF2AK1,REPS2,MED27,EIF4EBP1,SYNJ1,PLAA,NARS1,ATXN2,CKAP2L,MACF1,MAP2K2,HSP90AB1,MAP4,PPM1D,CPSF3,B9D1,TUBB3,PMM2,ERC1,SUCLG1,DDX3X,SMG8,MAP2,RAC3,TSC2,PUF60,NEMF,SMARCD1,PPP1R21,VHL,PIK3R2,MADD,CCND1…	97
Cell Morphology, Neurological Disease, Organismal Injury and Abnormalities	abnormal morphology	Abnormal morphology of bipolar cells	0.00979					PPT1,LAMC1,TP73,MYH10	4
Cell-To-Cell Signaling and Interaction, Hematological System Development and Function	binding	Binding of natural killer cells	0.00979					ULBP2,DOCK8,ULBP3,FAS	4
Cell Morphology, Cellular Movement, Hematological System Development and Function, Immune Cell Trafficking, Inflammatory Response	cell spreading	Cell spreading of macrophages	0.00979					CD47,C5,MYO9B,SIRPA	4
RNA Post-Transcriptional Modification	conformational modification	Conformational modification of RNA	0.00979					EIF4B,ADAR,DDX21,EIF4A2	4
Cellular Compromise	damage	Damage of cellular membrane	0.00979		-1		-0.996	BAX,HK2,HMOX1,CASP7	4
Cellular Assembly and Organization	disassembly	Disassembly of cilia	0.00979					VHL,AURKA,RRP7A,MAP4	4
Auditory Disease, Organismal Injury and Abnormalities	ototoxicity	Ototoxicity	0.00979					HSP90B1,HSP90AB1,GSTP1,XPC	4
Cancer, Hematological Disease, Immunological Disease, Organismal Injury and Abnormalities	type M3 acute myeloid leukemia	Relapsed type M3 acute myeloid leukemia	0.00979					TOP2A,CCND1,TXNRD1,RXRB	4
Cancer, Gastrointestinal Disease, Hereditary Disorder, Organismal Injury and Abnormalities	susceptibility to colorectal cancer	Susceptibility to colorectal cancer	0.00979					AURKA,CCND1,ATM,POLD1	4
Cell-To-Cell Signaling and Interaction, Cellular Compromise	unfolded protein response	Unfolded protein response	0.00979	Decreased	-2		-2.005	RACK1,HSPD1,BAX,CHCHD2	4
Cell Cycle	interphase	Interphase of tumor cell lines	0.00994		0.378		0.373	SF3B1,RASAL2,PRKAA1,PUM2,TRIM21,ILK,AASDHPPT,GORASP2,ARNT,GPS2,CTPS1,TFRC,FERMT2,PRKCE,TOP2A,STK38L,BAG3,RPS6,USP14,RB1CC1,CAMKK1,AATF,SOD2,VHL,FOXA1,CCND1,TP73,MEIS2,GSTA4,BAX,ELAVL1,FAS,BUD31,XPC,RBCK1,SPTAN1,JUN,ATF2,PBRM1,DNMT1,EHMT2,ALKBH5,TUSC2,CIRBP,CTNND1,TOPBP1,YTHDF1,PRPF8,ESRRB,PSAP,UPF2,GOLM1,HK2,CUX1,KRAS,HDAC2,VAMP8,RACK1,NASP,ATM,MPG,RAD51C,HMOX1,ACIN1,HOXA10,PBX1,MYBL2,DAB2,HRAS,C…	72
Organismal Injury and Abnormalities	abnormal morphology	Abnormal morphology of thorax	0.0101		-0.835		-0.829	ACADL,DBNL,PRMT5,ABCC4,CD2AP,LAMC1,DSG2,MEN1,CCNB2,ILK,RECQL4,ACADM,WWOX,AKAP1,SLC19A1,PRKCE,TOP2A,HSP90B1,PDLIM5,BECN1,SOD2,LDB1,GSN,CAMK2G,SMARCD3,CTSC,ADAR,MRTFB,MED12,AIFM1,SPTAN1,JUN,ATF2,HMGCR,POLD1,NPC2,TMEM65,APH1A,DHRS3,PPP1R13L,H1-3,EIF2AK1,PDS5B,ARHGDIA,CRK,EIF4EBP1,HDAC2,ADK,HOXB9,HMGCL,PLEC,HRAS,SETD7,PPM1D,PRKAA1,PHC2,SCARB1,RBP4,FLII,SUCLG1,MTFP1,ELK1,PHC1,MYH14,TSC2,CDC42EP3,ADAM9…	107
Cell-To-Cell Signaling and Interaction	response	Response of antigen presenting cells	0.0103		-0.707		-0.719	PRKCE,HDAC2,MYD88,PRKAA1,BRD3,ICOSLG/LOC102723996,C5,SCARB1,HMOX1,TOM1,BECN1,TBK1,TNFRSF10B,PLCG2,DOCK8,CD47,EIF2AK1,GSN,TP73,SIRPA,FAS,PIEZO1,TGM2	23
Cardiovascular System Development and Function, Organ Morphology, Organismal Development, Skeletal and Muscular System Development and Function	morphology	Morphology of cardiac muscle	0.0103					PLCB1,JUN,CUX1,MYD88,MYH10,RBP4,BECN1,PDPK1,ITCH,TSC2,MRTFB,PIEZO1,HRAS,PPP5C	14
Dermatological Diseases and Conditions, Developmental Disorder, Neurological Disease, Organismal Injury and Abnormalities	neurocutaneous syndrome	Neurocutaneous syndrome	0.0103					KRAS,ATM,HMGCR,HMOX1,RPL6,VHL,PPP1R13L,CCND1,MAP2K2,TSC2,CA8,HRAS,EIF4EBP1,INPP5A	14
Cancer, Organismal Injury and Abnormalities, Respiratory Disease	lung cancer	Stage I-II lung cancer	0.0104					TOP2A,KRAS,DBNDD1,EEF1A1,RPS6,HTATIP2,TUBB3,HSP90B1,B2M,PPP2R5C,PRKRA,ACTR10,AIMP2,HSP90AB1,TMSB10/TMSB4X	15
Cellular Movement	invasion	Invasion of cells	0.0104		1.436		1.41	DBNL,VPS37A,PRMT5,MAP3K20,CAMSAP2,LAMC1,ALDOA,DSG2,ILK,WWOX,SETD3,PRKAR2A,KNSTRN,FERMT2,BCAT1,PRKCE,TAF15,RIOK3,STK38L,USP3,USP14,HSP90B1,CORO1C,C5,ANAPC11,CTNNAL1,SOD2,USP15,FOXA1,LGALS8,DNM2,GSN,CAMK2G,ZC3H15,ADAR,MRTFB,TP73,BAX,FAS,BUD31,FGD4,ZNF217,JUN,RNF2,ATF2,ANKRD11,WBP2,HTATIP2,PBRM1,DNMT1,GPC1,ATAD3A,PTP4A2,KMT2B,TBK1,SLC12A2,KCMF1,YTHDF1,OTUB1,ASH2L,ARHGDIA,SLC1A5,RARS1,CRK,DGKZ,NRF1,G…	177
Cancer, Hematological Disease, Organismal Injury and Abnormalities	myelodysplastic syndrome	Myelodysplastic syndrome	0.0107					JUN,PPM1D,SF3B1,CRBN,DNMT1,POLD1,KMT2B,NSD1,KMT2A,APH1A,RPL6,SAMD9,PRPF8,CDC42EP3,RPL4,BCOR,TOP2A,CUX1,KRAS,RPS6,ATM,TXNRD1,ETNK1,RXRB,MYH10,CRAT,BOD1L1,NCSTN,CD47,CCND1,CAMLG,FNTB,RPS4X,FAS,RPL15,HRAS,DDX41,PLK1,ZNF217,DYNC2H1,CHEK1	41
Organismal Injury and Abnormalities, Reproductive System Disease	adenomyosis	Adenomyosis	0.011					PLCB1,SMAD5,TBL1X,PHACTR2,PDS5B,LDHA,PRRC2C,MYH10,ALDOA	9
Hematological Disease, Immunological Disease, Organismal Injury and Abnormalities	abnormal neutrophil count	Abnormal neutrophil count	0.0113		1.498		1.498	TOP2A,MYD88,TUBB3,DNMT1,HMGCR,POLD1,ETNK1,C5,RXRB,NQO1,BSG,DNM2,CAMLG,GSR,TSC2,ELAVL1,FAS,GSTP1	18
Cellular Function and Maintenance	engulfment	Engulfment of cells	0.0113		0.136		0.121	PICK1,PPT1,SCARB1,TRIM21,ILK,TOM1,DDX3X,TNFRSF10B,DOCK8,TSC2,PRKCE,COX4I1,RAB11FIP2,AP2B1,CORO1C,C5,USE1,BRK1,BECN1,CD47,DNM2,GSN,TP73,MYO9B,FAS,PIEZO1,TGM2,FGD4,EPS15,ZNF217,SNX3,MYD88,TUB,TUSC2,CKB,CTNND1,WASF1,EIF2AK1,CLIP1,UXS1,HSPA8,APPL2,TMEM165,IQSEC1,CRK,EHD4,SIRPA,GSTP1,PRKCZ,HK2,SYNJ1,WASHC5,KRAS,VAMP8,CTTN,RACK1,ICOSLG/LOC102723996,PAN3,HMOX1,TM9SF4,DYSF,PLCG2,BAIAP2,NEDD4,ABCF1,DAB2,H…	67
Cell Cycle	G1 phase	Delay in G1 phase of tumor cell lines	0.0115					SOD2,RACK1,NASP,ATM,PUM2,ELAVL1	6
Cellular Function and Maintenance, Connective Tissue Development and Function, Skeletal and Muscular System Development and Function, Tissue Development	function	Function of osteoclasts	0.0115					SLC4A2,CD47,GSN,LIMD1,SLC1A5,CRK	6
Infectious Diseases, Organismal Injury and Abnormalities	infection	Viral Infection	0.0116		1.529		1.495	NUP133,EIF4B,NDUFB7,HID1,PARP9,TRIM21,DSG2,TCF20,NDE1,TNFRSF10B,ARGLU1,SMU1,AFG3L2,DDX39A,GEMIN2,MRPL10,TOP2A,EEF1A1,NDUFS7,HSP90B1,SETD1A,PABPC1,C5,CPSF6,BECN1,FAM135A,PCID2,USP15,OSBPL6,DNM2,TP73,DECR1,PCBP2,BCLAF1,CALCOCO1,WDTC1,BAX,CLTB,FAS,EPS15,ANKRD11,NUP62,HMGCR,CDKN2AIP,POLD1,EHMT2,NSD1,EIF4A2,NMT1,TBK1,BMP2K,FKBP5,CLIP1,HSPA8,PHPT1,LSM14B,TMEM41B,AMOT,SHCBP1,ADK,FCF1,NUP98,PACSIN2,SUB1,…	234
Hereditary Disorder, Organismal Injury and Abnormalities, Skeletal and Muscular Disorders	hereditary myopathy	Hereditary myopathy	0.0117					HIBCH,VPS37A,GPT2,MAP3K20,PPT1,SLC25A19,DSG2,INTS8,ILK,SDHAF1,WWOX,AFG3L2,TDRKH,EMC2,GEMIN2,TWNK,NDUFS7,HSP90B1,ANO10,NDUFA4,PPP6R2,DNM2,GSN,ADAR,MED12,AIFM1,FAS,TMEM205,FGD4,POMGNT2,SPTAN1,ATP5MK,PLS3,ANKRD11,NUP62,AP5B1,DNMT1,HNRNPU,HMGCR,NSD1,POLRMT,TBK1,EIF2AK1,REPS2,MED27,SLC1A5,SYNJ1,INPP5A,PLAA,SUN1,VMA21,CHCHD2,ATL3,PLEC,TPM3,BCS1L,NDUFS2,NEDD4,FECH,MSTO1,HRAS,TRAPPC12,TUBB3,TMOD1,RBP4,PD…	102
Cell Death and Survival, Gastrointestinal Disease, Hepatic System Disease, Organismal Injury and Abnormalities	apoptosis	Apoptosis of hepatocytes	0.0118		1.092		1.094	JUN,ATF2,MYD88,RB1CC1,TRIM27,SENP1,TMBIM6,FAIM,CASP6,SOD2,GSN,CCND1,CIT,ADAR,MEIS2,BAX,FAS,HRAS,RBCK1,CASP7	20
Cell-To-Cell Signaling and Interaction, Inflammatory Response	response	Response of macrophages	0.0118		-1.041		-1.051	PRKCE,HDAC2,MYD88,PRKAA1,BRD3,C5,SCARB1,HMOX1,TOM1,BECN1,TBK1,PLCG2,DOCK8,CD47,EIF2AK1,GSN,SIRPA,FAS,PIEZO1,TGM2	20
Amino Acid Metabolism, Small Molecule Biochemistry	catabolism	Catabolism of amino acids	0.0119					HIBCH,BCAT1,GLUL,CARNMT1,COMT,AASS,HMGCL,ETFA,HYKK,MTRR,PCCA,MCCC1,GLS	13
Neurological Disease, Organismal Injury and Abnormalities	disorder of autonomic nervous system	Disorder of autonomic nervous system	0.0119					TOP2A,TUBB3,DNMT1,MEN1,ATL3,VHL,SDHAF2,CCND1,BAX,TSPYL1,MDH2,POGLUT2,KIF1A,HRAS,GAL	15
Cellular Function and Maintenance	engulfment	Engulfment of leukocytes	0.012		-0.753		-0.763	MYD88,ICOSLG/LOC102723996,C5,SCARB1,CTNND1,HMOX1,TOM1,BECN1,TNFRSF10B,PLCG2,DOCK8,CD47,EIF2AK1,GSN,TP73,CRK,SIRPA,FAS,GSTP1,PIEZO1,SYNJ1,TGM2	22
Cardiovascular Disease, Organismal Injury and Abnormalities	peripheral arterial disease	Peripheral arterial disease	0.012					HIBCH,RCN2,HTATIP2,GUCY1B1,HMGCR,GPALPP1,FERMT2,BAG3,MAP4K4,TBC1D2B,UBE2H,PACSIN2,PDLIM5,SUB1,B2M,EEF1B2,CPSF6,HEBP2,USP15,PDE8A,PDPK1,KTN1,CAMK2G,CTSC,ADAR,DAB2,QPRT,GPRC5A,TOMM7,GLS	30
Cell Morphology, Cellular Function and Maintenance, Hair and Skin Development and Function	autophagy	Autophagy of epithelial cell lines	0.0122		0.599		0.598	VHL,KRAS,EIF2AK1,RACK1,ATM,PRKAA1,TSC2,GOPC,HRAS,BECN1	10
Cellular Development, Cellular Growth and Proliferation	proliferation	Proliferation of lymphoblastoid cell lines	0.0122					PATZ1,SOD2,MAP4K4,FKBP5,NT5C3A,BAX,KIF1A,PCNA,CENPB,MYBBP1A	10
Cancer, Organismal Injury and Abnormalities	size	Size of malignant tumor	0.0122		0.113		0.11	FERMT2,JUN,KRAS,LDHA,ME1,FAS,HRAS,EIF4EBP1,TFRC,NSUN2	10
Cardiovascular Disease, Organismal Injury and Abnormalities	peripheral arterial disease	Intermediate disease stage peripheral arterial disease	0.0122					HIBCH,RCN2,MAP4K4,TBC1D2B,PACSIN2,PDLIM5,SUB1,EEF1B2,CPSF6,GPALPP1,HEBP2,USP15,KTN1,CAMK2G,ADAR,CTSC,DAB2,TOMM7,GLS	19
Cancer, Organismal Injury and Abnormalities, Tissue Morphology	quantity	Quantity of tumor	0.0128		0.78		0.779	SF3B1,RASAL2,ESPL1,MEN1,RECQL4,DDX3X,TNFRSF10B,WWOX,CALU,ATP2C1,TSC2,EPHA5,BCOR,FERMT2,PRKCE,BECN1,ANK3,VHL,PIK3R2,CCND1,MED12,BAX,FAS,XPC,JUN,MYD88,PBRM1,DNMT1,ATAD3A,HNRNPU,POLD1,NQO1,NELFB,YTHDF1,SDHAF2,ELOC,GSTP1,PRKCZ,EIF4EBP1,CUX1,KRAS,ATM,B2M,RAD51C,TM9SF4,ARID2,MAP2K2,LDHA,MYBL2,ME1,DDT,HRAS,NEDD8,PLK1	54
Cellular Development, Cellular Growth and Proliferation, Renal and Urological System Development and Function	cell proliferation	Cell proliferation of kidney cell lines	0.0129		-0.237		-0.243	JUN,PPM1A,HSPD1,ALKBH5,LARP1,TSC2,CRK,PRKCZ,EIF4EBP1,FTSJ3,CSNK1E,AMOT,KRAS,CSTF2,AURKA,TXNRD1,AATF,NDUFAB1,CDCA5,LGALS8,MCU,TRUB1,STT3B,HSP90AB1,HRAS,PLK1	26
Cell Cycle	G1 phase	G1 phase of breast cancer cell lines	0.0131					FERMT2,JUN,HOXA10,HDAC2,BAG3,USP14,RB1CC1,CCND1,ELAVL1,CAMKK1,HK2	11
Organismal Injury and Abnormalities	cirrhosis	Cirrhosis	0.0131					SLC4A2,TOP2A,ADK,ABCC4,GUCY1B1,HMGCR,POLD1,NMT1,B2M,NQO1,PCNA,PRMT1,BSG,PDE8A,CAMLG,TP73,CDC42EP3,GSTP1,GCLM,INPP5A	20
Cancer, Gastrointestinal Disease, Organismal Injury and Abnormalities	duodenal adenocarcinoma	Duodenal adenocarcinoma	0.0133					NUP188,RBM26,RASAL2,PBRM1,SMARCC1,ZMIZ1,RANBP6,CAMTA2,TCEAL4,PDS5B,GPS2,KRAS,POLD3,EEF1A1,HSP90B1,LMAN1,PFDN6,FRA10AC1,CDC20,ANO10,RFX5,PRKCSH,MAP3K2,MAP2K2,BAX,DDX27,HSP90AB1	27
Embryonic Development, Organismal Development	development	Development of body trunk	0.0134		-1.734		-1.744	CD2AP,LAMC1,DSG2,MEN1,CCNB2,ILK,TWSG1,ACADM,CRELD1,BRD1,GPS2,SLC19A1,PRKCE,TOP2A,C5,NFIA,BECN1,PCID2,SOD2,LDB1,FOXA1,DNM2,GSN,SMARCD3,ADAR,MRTFB,TP73,BCLAF1,MED12,BAX,FAS,JUN,CBFB,ATF2,CLUAP1,PBRM1,HNRNPU,EHMT2,NPC2,TMEM65,KMT2B,PCNA,APH1A,DHRS3,TKT,PRPF8,WLS,CRK,PRKCZ,FOXC1,HDAC2,HOXB9,RXRB,B2M,RDX,PLEC,TRAF3IP1,MAP2K2,HRAS,PPP5C,DYNC2H1,NACA,TUBB3,TMOD1,SCARB1,RBP4,ELK1,PHC1,RAC3,PLEKHA1,TSC2,T…	130
Cellular Function and Maintenance, Inflammatory Response	phagocytosis	Phagocytosis	0.0137		-1.477		-1.487	SCARB1,TOM1,DDX3X,TNFRSF10B,DOCK8,STX17,GORASP2,TSC2,PRKCE,COX4I1,RAB11FIP2,CORO1C,USE1,BRK1,BECN1,CD47,DNM2,GSN,TP73,MYO9B,FAS,PIEZO1,TGM2,ZNF217,SNX3,MYD88,TUB,TUSC2,CKB,WASF1,TBK1,EIF2AK1,CLIP1,UXS1,HSPA8,APPL2,TMEM165,IQSEC1,CRK,SIRPA,PRKCZ,WASHC5,VAMP8,RACK1,ICOSLG/LOC102723996,MSN,RAB5A,HMOX1,TM9SF4,DYSF,PLCG2,MYO5A,ABCF1	53
Cell Death and Survival, Organismal Injury and Abnormalities	cell death	Cell death of breast cancer cell lines	0.0138		1.014		1.018	PPM1D,ABCC4,EIF4B,SCARB1,ILK,ELK1,TNFRSF10B,TFRC,PRKCE,BAG3,USP14,BECN1,PRMT1,SOD2,CD47,DNM2,MADD,CCND1,TP73,RNASEH2C,BAX,AIFM1,ELAVL1,POGLUT2,FAS,BUD31,MYBBP1A,JUN,ATF2,FBXL20,LTV1,HSPD1,EHMT2,NQO1,CKB,CTNND1,WASF1,TBK1,ARVCF,ITCH,ARHGDIA,NRF1,HDAC9,HK2,CASP7,BACH1,RACK1,MPG,B2M,HMOX1,CASP6,LDHA,HSP90AB1,DAB2,CSNK2A1,PLK1,CHEK1	57
Cell Cycle, Cellular Movement	cytokinesis	Cytokinesis	0.0139		-0.61		-0.617	GIPC1,RIC8A,CALM1 (includes others),CD2AP,MEN1,DOCK8,MYH14,TPM1,PRKCE,VPS4A,TOP2A,MYO19,VAMP8,AURKA,MSN,MYH10,CDC20,SEPTIN6,BECN1,CSPP1,MAP9,CCP110,CIT,PRPF40A,CETN2,CKAP2,PLK1,EPS15,SUDS3	29
Cancer, Hematological Disease, Immunological Disease, Organismal Injury and Abnormalities	PML-RARalpha positive acute promyelocytic leukemia	PML-RARalpha positive acute promyelocytic leukemia	0.014					TOP2A,CCND1,POLD1,TXNRD1,RXRB	5
Cell Morphology, Cellular Assembly and Organization, Nervous System Development and Function, Tissue Morphology	size	Size of nerve ending	0.014					BAIAP2,MYO5A,CLASP2,B2M,WASF1	5
Cell Death and Survival, Organismal Survival	survival	Survival of yeast	0.014		-1.154		-1.158	TOP2A,EXO1,BAX,HMOX1,DDX3X	5
Cancer, Gastrointestinal Disease, Organismal Injury and Abnormalities	tumorigenesis	Tumorigenesis of intestinal polyp	0.014					MYD88,PIK3R2,DNMT1,PRKCZ,LIN28B	5
Drug Metabolism, Molecular Transport	accumulation	Accumulation of glutathione	0.0144					GSR,TP73,NRF1	3
Cancer, Endocrine System Disorders, Organismal Injury and Abnormalities, Reproductive System Disease	ovarian small cell carcinoma hypercalcemic type	Advanced stage ovarian small cell carcinoma hypercalcemic type	0.0144					TOP2A,HSP90B1,HSP90AB1	3
Cancer, Developmental Disorder, Endocrine System Disorders, Organismal Injury and Abnormalities, Reproductive System Disease	steroid cell tumor	Advanced stage steroid cell tumor	0.0144					TOP2A,HSP90B1,HSP90AB1	3
Cell Death and Survival, Organismal Injury and Abnormalities	apoptosis	Apoptosis of double-negative T lymphocyte	0.0144					ADAR,SMARCA5,CHEK1	3
Cancer, Cell Death and Survival, Organismal Injury and Abnormalities, Tumor Morphology	apoptosis	Apoptosis of myeloma cells	0.0144					B2M,FAS,CHEK1	3
Cell Death and Survival, Organismal Injury and Abnormalities	apoptosis	Apoptosis of thyroid cells	0.0144					PPP1R13L,FAS,HRAS	3
Cell Death and Survival, Cell Morphology, Cellular Function and Maintenance, Organismal Injury and Abnormalities	autophagic cell death	Autophagic cell death of tumor cell lines	0.0144					SOD2,BECN1,TNFRSF10B	3
Cell-mediated Immune Response, Cellular Movement, Hematological System Development and Function, Immune Cell Trafficking	cellular infiltration	Cellular infiltration by regulatory T lymphocytes	0.0144					YTHDF1,ALKBH5,HRAS	3
Cancer, Organismal Injury and Abnormalities, Reproductive System Disease	childhood teratoma	Childhood teratoma	0.0144					TOP2A,HSP90B1,HSP90AB1	3
Cellular Growth and Proliferation	cloning	Cloning of cells	0.0144					KRAS,CCND1,MYBL2	3
Cancer, Cell Death and Survival, Organismal Injury and Abnormalities, Tumor Morphology	cytolysis	Cytolysis of cancer cells	0.0144					ULBP2,C5,FAS	3
DNA Replication, Recombination, and Repair	deletion	Deletion of DNA	0.0144					ATM,XRCC3,TWNK	3
Cancer, Endocrine System Disorders, Organismal Injury and Abnormalities, Reproductive System Disease	ovarian small cell carcinoma hypercalcemic type	Early stage ovarian small cell carcinoma hypercalcemic type	0.0144					TOP2A,HSP90B1,HSP90AB1	3
Cancer, Organismal Injury and Abnormalities, Reproductive System Disease	endometrial stromal sarcoma	Endometrial stromal sarcoma	0.0144					KRAS,MED12,BCOR	3
Cellular Development, Cellular Growth and Proliferation, Connective Tissue Development and Function, Digestive System Development and Function, Embryonic Development, Hematological System Development and Function, Hematopoiesis, Hepatic System Development and Function, Organ Development, Organismal Development, Tissue Development	erythropoiesis	Erythropoiesis of liver	0.0144					BRD1,TMOD3,GPS2	3
Cellular Development, Cellular Growth and Proliferation, Embryonic Development, Endocrine System Development and Function, Organ Development, Organismal Development, Reproductive System Development and Function, Tissue Development	formation	Formation of primordial germ cells	0.0144					RNF2,LDB1,PDPK1	3
Infectious Diseases, Organismal Injury and Abnormalities	infection	Infection by Murine cytomegalovirus	0.0144					MYD88,HMGCR,PLCG2	3
Cancer, Organismal Injury and Abnormalities	growth	Initiation of growth of tumor	0.0144					KRAS,HMGCR,SENP1	3
Cancer, Organismal Injury and Abnormalities, Reproductive System Disease	mediastinal nonseminomatous germ cell tumor	Mediastinal nonseminomatous germ cell tumor	0.0144					TOP2A,HSP90B1,HSP90AB1	3
Small Molecule Biochemistry	metabolism	Metabolism of protoporphyrinogen	0.0144					PPOX,EIF2AK1,FECH	3
Cellular Movement	movement	Movement of lymphoma cells	0.0144					CD47,TP73,PARP9	3
Cancer, Endocrine System Disorders, Gastrointestinal Disease, Organismal Injury and Abnormalities	pancreatic adenoma	Pancreatic adenoma	0.0144					VHL,KRAS,MEN1	3
Cancer, Endocrine System Disorders, Organismal Injury and Abnormalities, Respiratory Disease	small cell lung carcinoma	Poorly differentiated small cell lung carcinoma	0.0144					TOP2A,HSP90B1,HSP90AB1	3
Cancer, Organismal Injury and Abnormalities, Reproductive System Disease	primary mediastinal germ cell tumor	Primary mediastinal germ cell tumor	0.0144					TOP2A,HSP90B1,HSP90AB1	3
Lipid Metabolism, Nucleic Acid Metabolism, Small Molecule Biochemistry	reduction	Reduction of acyl-coenzyme A	0.0144					MECR,HMGCR,DECR2	3
Cancer, Dermatological Diseases and Conditions, Endocrine System Disorders, Organismal Injury and Abnormalities	Merkel-cell carcinoma	Regional Merkel-cell carcinoma	0.0144					TOP2A,HSP90B1,HSP90AB1	3
Cancer, Organismal Injury and Abnormalities	large-cell carcinoma	Resectable large-cell carcinoma	0.0144					TOP2A,HSP90B1,HSP90AB1	3
Cancer, Endocrine System Disorders, Organismal Injury and Abnormalities, Respiratory Disease	small cell lung carcinoma	Resectable small cell lung carcinoma	0.0144					TOP2A,HSP90B1,HSP90AB1	3
Cancer, Organismal Injury and Abnormalities, Reproductive System Disease	retroperitoneal non-seminomatous germ cell tumor	Retroperitoneal non-seminomatous germ cell tumor	0.0144					TOP2A,HSP90B1,HSP90AB1	3
Cell Morphology, Cellular Assembly and Organization	shortening	Shortening of filaments	0.0144					GSN,TMOD1,FLII	3
Cancer, Endocrine System Disorders, Organismal Injury and Abnormalities, Reproductive System Disease	testicular nonseminomatous germ cell tumor	Stage 1 relapsed testicular nonseminomatous germ cell tumor	0.0144					TOP2A,HSP90B1,HSP90AB1	3
Cancer, Endocrine System Disorders, Organismal Injury and Abnormalities, Reproductive System Disease	testicular seminoma	Stage 1 relapsed testicular seminoma	0.0144					TOP2A,HSP90B1,HSP90AB1	3
Cancer, Endocrine System Disorders, Organismal Injury and Abnormalities, Respiratory Disease	small cell lung cancer	Stage 4 localized small cell lung cancer	0.0144					TOP2A,HSP90B1,HSP90AB1	3
Cancer, Endocrine System Disorders, Organismal Injury and Abnormalities, Reproductive System Disease	embryonal testicular carcinoma	Stage I embryonal testicular carcinoma	0.0144					TOP2A,HSP90B1,HSP90AB1	3
Cancer, Organismal Injury and Abnormalities, Reproductive System Disease	extragonadal germ cell tumor	Stage I extragonadal germ cell tumor	0.0144					TOP2A,HSP90B1,HSP90AB1	3
Cancer, Endocrine System Disorders, Organismal Injury and Abnormalities, Reproductive System Disease	immature teratoma of ovary	Stage I immature teratoma of ovary	0.0144					TOP2A,HSP90B1,HSP90AB1	3
Cancer, Endocrine System Disorders, Organismal Injury and Abnormalities, Reproductive System Disease	testicular choriocarcinoma	Stage I testicular choriocarcinoma	0.0144					TOP2A,HSP90B1,HSP90AB1	3
Cancer, Developmental Disorder, Endocrine System Disorders, Organismal Injury and Abnormalities, Reproductive System Disease	testicular yolk sac neoplasm	Stage I testicular yolk sac neoplasm	0.0144					TOP2A,HSP90B1,HSP90AB1	3
Cancer, Endocrine System Disorders, Organismal Injury and Abnormalities, Reproductive System Disease	unilateral seminomatous testicular cancer	Stage I unilateral seminomatous testicular cancer	0.0144					TOP2A,HSP90B1,HSP90AB1	3
Cancer, Endocrine System Disorders, Organismal Injury and Abnormalities, Reproductive System Disease	ovarian small cell carcinoma hypercalcemic type	Stage I-II ovarian small cell carcinoma hypercalcemic type	0.0144					TOP2A,HSP90B1,HSP90AB1	3
Cancer, Endocrine System Disorders, Organismal Injury and Abnormalities, Reproductive System Disease	testicular nonseminomatous germ cell tumor	Stage IA testicular nonseminomatous germ cell tumor	0.0144					TOP2A,HSP90B1,HSP90AB1	3
Cancer, Developmental Disorder, Organismal Injury and Abnormalities, Reproductive System Disease	yolk sac tumor	Stage IA-IB yolk sac tumor	0.0144					TOP2A,HSP90B1,HSP90AB1	3
Cancer, Organismal Injury and Abnormalities, Reproductive System Disease	immature teratoma	Stage IA-IC immature teratoma	0.0144					TOP2A,HSP90B1,HSP90AB1	3
Cancer, Endocrine System Disorders, Organismal Injury and Abnormalities, Reproductive System Disease	testicular nonseminomatous germ cell tumor	Stage IB testicular nonseminomatous germ cell tumor	0.0144					TOP2A,HSP90B1,HSP90AB1	3
Cancer, Organismal Injury and Abnormalities, Reproductive System Disease	dysgerminoma	Stage IB-IC dysgerminoma	0.0144					TOP2A,HSP90B1,HSP90AB1	3
Cancer, Organismal Injury and Abnormalities, Reproductive System Disease	extragonadal choriocarcinoma	Stage II extragonadal choriocarcinoma	0.0144					TOP2A,HSP90B1,HSP90AB1	3
Cancer, Organismal Injury and Abnormalities, Reproductive System Disease	extragonadal primary embryonal carcinoma	Stage II extragonadal primary embryonal carcinoma	0.0144					TOP2A,HSP90B1,HSP90AB1	3
Cancer, Developmental Disorder, Organismal Injury and Abnormalities, Reproductive System Disease	extragonadal yolk sac tumor	Stage II extragonadal yolk sac tumor	0.0144					TOP2A,HSP90B1,HSP90AB1	3
Cancer, Endocrine System Disorders, Organismal Injury and Abnormalities, Reproductive System Disease	ovarian choriocarcinoma	Stage II-IV ovarian choriocarcinoma	0.0144					TOP2A,HSP90B1,HSP90AB1	3
Cancer, Endocrine System Disorders, Organismal Injury and Abnormalities, Reproductive System Disease	ovarian embryonal carcinoma	Stage II-IV ovarian embryonal carcinoma	0.0144					TOP2A,HSP90B1,HSP90AB1	3
Cancer, Developmental Disorder, Endocrine System Disorders, Organismal Injury and Abnormalities, Reproductive System Disease	ovarian yolk sac neoplasm	Stage II-IV ovarian yolk sac neoplasm	0.0144					TOP2A,HSP90B1,HSP90AB1	3
Cancer, Endocrine System Disorders, Organismal Injury and Abnormalities, Reproductive System Disease	ovarian germ cell tumor	Stage IIA ovarian germ cell tumor	0.0144					TOP2A,HSP90B1,HSP90AB1	3
Cancer, Endocrine System Disorders, Organismal Injury and Abnormalities, Reproductive System Disease	testicular nonseminomatous germ cell tumor	Stage IIA testicular nonseminomatous germ cell tumor	0.0144					TOP2A,HSP90B1,HSP90AB1	3
Cancer, Endocrine System Disorders, Organismal Injury and Abnormalities, Reproductive System Disease	testicular seminoma	Stage IIA testicular seminoma	0.0144					TOP2A,HSP90B1,HSP90AB1	3
Cancer, Organismal Injury and Abnormalities, Reproductive System Disease	dysgerminoma	Stage IIA-IV dysgerminoma	0.0144					TOP2A,HSP90B1,HSP90AB1	3
Cancer, Organismal Injury and Abnormalities, Reproductive System Disease	immature teratoma	Stage IIA-IV immature teratoma	0.0144					TOP2A,HSP90B1,HSP90AB1	3
Cancer, Endocrine System Disorders, Organismal Injury and Abnormalities, Reproductive System Disease	ovarian germ cell tumor	Stage IIB ovarian germ cell tumor	0.0144					TOP2A,HSP90B1,HSP90AB1	3
Cancer, Endocrine System Disorders, Organismal Injury and Abnormalities, Reproductive System Disease	testicular nonseminomatous germ cell tumor	Stage IIB testicular nonseminomatous germ cell tumor	0.0144					TOP2A,HSP90B1,HSP90AB1	3
Cancer, Endocrine System Disorders, Organismal Injury and Abnormalities, Reproductive System Disease	testicular seminoma	Stage IIB testicular seminoma	0.0144					TOP2A,HSP90B1,HSP90AB1	3
Cancer, Endocrine System Disorders, Organismal Injury and Abnormalities, Reproductive System Disease	ovarian germ cell tumor	Stage IIC ovarian germ cell tumor	0.0144					TOP2A,HSP90B1,HSP90AB1	3
Cancer, Endocrine System Disorders, Organismal Injury and Abnormalities, Reproductive System Disease	testicular cancer	Stage IIC testicular cancer	0.0144					TOP2A,HSP90B1,HSP90AB1	3
Cancer, Endocrine System Disorders, Organismal Injury and Abnormalities, Reproductive System Disease	testicular nonseminomatous germ cell tumor	Stage IIC testicular nonseminomatous germ cell tumor	0.0144					TOP2A,HSP90B1,HSP90AB1	3
Cancer, Endocrine System Disorders, Organismal Injury and Abnormalities, Reproductive System Disease	stage III testicular seminoma	Stage III testicular seminoma	0.0144					TOP2A,HSP90B1,HSP90AB1	3
Cancer, Endocrine System Disorders, Organismal Injury and Abnormalities, Reproductive System Disease	ovarian small cell carcinoma hypercalcemic type	Stage III-IV ovarian small cell carcinoma hypercalcemic type	0.0144					TOP2A,HSP90B1,HSP90AB1	3
Cancer, Endocrine System Disorders, Organismal Injury and Abnormalities, Reproductive System Disease	ovarian germ cell tumor	Stage IIIA ovarian germ cell tumor	0.0144					TOP2A,HSP90B1,HSP90AB1	3
Cancer, Endocrine System Disorders, Organismal Injury and Abnormalities, Reproductive System Disease	testicular nonseminomatous germ cell tumor	Stage IIIA testicular nonseminomatous germ cell tumor	0.0144					TOP2A,HSP90B1,HSP90AB1	3
Cancer, Endocrine System Disorders, Organismal Injury and Abnormalities, Reproductive System Disease	ovarian germ cell tumor	Stage IIIB ovarian germ cell tumor	0.0144					TOP2A,HSP90B1,HSP90AB1	3
Cancer, Endocrine System Disorders, Organismal Injury and Abnormalities, Reproductive System Disease	testicular nonseminomatous germ cell tumor	Stage IIIB testicular nonseminomatous germ cell tumor	0.0144					TOP2A,HSP90B1,HSP90AB1	3
Cancer, Endocrine System Disorders, Organismal Injury and Abnormalities, Reproductive System Disease	ovarian germ cell tumor	Stage IIIC ovarian germ cell tumor	0.0144					TOP2A,HSP90B1,HSP90AB1	3
Cancer, Endocrine System Disorders, Organismal Injury and Abnormalities, Reproductive System Disease	testicular nonseminomatous germ cell tumor	Stage IIIC testicular nonseminomatous germ cell tumor	0.0144					TOP2A,HSP90B1,HSP90AB1	3
Cancer, Endocrine System Disorders, Organismal Injury and Abnormalities, Respiratory Disease	extensive stage small cell lung cancer	TNM stage M1a extensive stage small cell lung cancer	0.0144					TOP2A,HSP90B1,HSP90AB1	3
Cancer, Organismal Injury and Abnormalities	large-cell carcinoma	Unresectable large-cell carcinoma	0.0144					TOP2A,HSP90B1,HSP90AB1	3
Cancer, Endocrine System Disorders, Organismal Injury and Abnormalities, Respiratory Disease	small cell lung carcinoma	Unresectable small cell lung carcinoma	0.0144					TOP2A,HSP90B1,HSP90AB1	3
Renal and Urological System Development and Function	urination	Urination	0.0144					CORO1C,PCCA,PSAP	3
Cardiovascular Disease, Organismal Injury and Abnormalities	abnormal morphology	Abnormal morphology of common carotid artery	0.0145					MRTFB,CRK	2
Organismal Injury and Abnormalities, Reproductive System Disease	abnormal morphology	Abnormal morphology of decidua basalis	0.0145					COMT,ELAVL1	2
Gastrointestinal Disease, Organismal Injury and Abnormalities	abnormal morphology	Abnormal morphology of enlarged cecum	0.0145					GUCY1B1,GOPC	2
Nucleic Acid Metabolism, Small Molecule Biochemistry	accumulation	Accumulation of NADH	0.0145					CELF1,NQO1	2
Lipid Metabolism, Molecular Transport, Small Molecule Biochemistry	accumulation	Accumulation of farnesyl pyrophosphate	0.0145					HMGCR,FDFT1	2
Molecular Transport, Protein Trafficking	accumulation	Accumulation of glycoprotein	0.0145					VHL,FOXA1	2
Lipid Metabolism, Molecular Transport, Small Molecule Biochemistry, Vitamin and Mineral Metabolism	accumulation	Accumulation of retinyl ester	0.0145					DHRS3,RDH11	2
Skeletal and Muscular System Development and Function	adaptation	Adaptation of skeletal muscle	0.0145					CAMK2B,CAMK2G	2
Neurological Disease, Organismal Injury and Abnormalities, Psychological Disorders	amphetamine delusional disorder	Amphetamine delusional disorder	0.0145					COMT,PICK1	2
Dermatological Diseases and Conditions, Hereditary Disorder, Organismal Injury and Abnormalities	androgenetic alopecia type 1	Androgenetic alopecia type 1	0.0145					SMARCD1,FOXC1	2
Cell Cycle	aneuploidization	Aneuploidization of fibroblasts	0.0145					PLK1,MAP9	2
Cell Death and Survival, Organismal Injury and Abnormalities	apoptosis	Apoptosis of DN3 pre-T cells	0.0145					SMARCA5,CHEK1	2
Cell Death and Survival, Organismal Injury and Abnormalities	apoptosis	Apoptosis of dermal fibroblasts	0.0145					FAS,TGM2	2
Cancer, Cell Death and Survival, Organismal Injury and Abnormalities, Tumor Morphology	apoptosis	Apoptosis of multiple myeloma cells	0.0145					FAS,CHEK1	2
Connective Tissue Development and Function, Embryonic Development, Organismal Development, Skeletal and Muscular System Development and Function, Tissue Development	area	Area of compact bone	0.0145					PLS3,WWOX	2
Cell Cycle	M phase	Arrest in M phase of spermatocytes	0.0145					ARID2,ATM	2
Connective Tissue Development and Function, Skeletal and Muscular System Development and Function	association	Association of C6 vertebra	0.0145					PHC2,PHC1	2
Cellular Assembly and Organization	association	Association of actin filaments	0.0145					DNM2,TPM1	2
Cell-To-Cell Signaling and Interaction	association	Association of epithelial cell lines	0.0145					MSN,SCARB1	2
Connective Tissue Development and Function, Skeletal and Muscular System Development and Function	association	Association of rib	0.0145					PHC2,PHC1	2
Hereditary Disorder, Metabolic Disease, Organismal Injury and Abnormalities	beta-hydroxyisobutyryl-coa deacylase deficiency	Beta-hydroxyisobutyryl-coa deacylase deficiency	0.0145					HIBCH,AIFM1	2
Cell Cycle, Gene Expression	binding	Binding of Hox binding site	0.0145					HOXA10,PBX1	2
Lipid Metabolism, Small Molecule Biochemistry	binding	Binding of glycosphingolipid	0.0145					PSAP,FAS	2
Lipid Metabolism, Small Molecule Biochemistry	breakdown	Breakdown of diacylglycerol	0.0145					PLCB1,DGKH	2
Cell Morphology, Cellular Movement, Hematological System Development and Function, Hematopoiesis, Immune Cell Trafficking	cell spreading	Cell spreading of megakaryocytes	0.0145					PDPK1,PLCG2	2
Cellular Growth and Proliferation, Connective Tissue Development and Function	cloning	Cloning of fibroblast cell lines	0.0145					CCND1,MYBL2	2
Cellular Development, Cellular Growth and Proliferation, Embryonic Development, Hematological System Development and Function, Hematopoiesis, Lymphoid Tissue Structure and Development, Organ Development, Organismal Development, Tissue Development	colony formation	Colony formation of colony forming unit megakaryocyte mixed cells	0.0145					HOXA10,KMT2A	2
Cellular Development, Cellular Growth and Proliferation, Hematological System Development and Function, Hematopoiesis, Lymphoid Tissue Structure and Development, Tissue Development	colony formation	Colony formation of colony-forming unit macrophages	0.0145					HOXA10,KMT2A	2
Cellular Development, Cellular Growth and Proliferation, Connective Tissue Development and Function, Embryonic Development, Organismal Development, Skeletal and Muscular System Development and Function, Tissue Development	colony formation	Colony formation of osteoclast precursor cells	0.0145					HOXA10,KMT2A	2
Hematological Disease, Lipid Metabolism, Metabolic Disease, Organismal Injury and Abnormalities, Small Molecule Biochemistry	combined dyslipidemia	Combined dyslipidemia	0.0145					HMGCR,QPRT	2
Cellular Development, Hematological System Development and Function, Hematopoiesis	commitment	Commitment of granulocyte-macrophage progenitor cells	0.0145					PDPK1,HRAS	2
Cellular Function and Maintenance	compartmentalization	Compartmentalization of cells	0.0145					ADAM10,PRKCZ	2
Lipid Metabolism, Small Molecule Biochemistry	composition	Composition of phosphatidic acid	0.0145					GPAT4,LCLAT1	2
Developmental Disorder, Hereditary Disorder, Organismal Injury and Abnormalities, Skeletal and Muscular Disorders	congenital myopathy with fiber type disproportion	Congenital myopathy with fiber type disproportion	0.0145					TPM3,MAP3K20	2
Cell Morphology, Hematological System Development and Function	conversion	Conversion of M2 macrophages	0.0145					BACH1,HMOX1	2
Drug Metabolism, Protein Synthesis	conversion	Conversion of glutathione	0.0145					GLO1,GSR	2
Cell Morphology, Hematological System Development and Function	conversion	Conversion of inflammatory macrophages	0.0145					BACH1,HMOX1	2
Cellular Compromise, Embryonic Development	damage	Damage of embryonic cell lines	0.0145					SOD2,NDUFAB1	2
Cellular Compromise	damage	Damage of epithelial cell lines	0.0145					SOD2,NDUFAB1	2
Cell Cycle, Embryonic Development	anaphase	Delay in initiation of anaphase of embryonic cell lines	0.0145					CDC20,CKAP2	2
Cancer, Organismal Injury and Abnormalities	desmoplastic small round cell tumor	Desmoplastic small round cell tumor	0.0145					SMPDL3B,SOX11	2
Embryonic Development, Organismal Development, Tissue Development	development	Development of amnion	0.0145					LDB1,SMAD5	2
Embryonic Development, Organismal Development, Tissue Development	development	Development of tympanic ring	0.0145					PHC2,PHC1	2
Cellular Assembly and Organization, Cellular Development	differentiation	Differentiation of cell membrane leading edge	0.0145					JUN,DAB2	2
Cellular Development	differentiation	Differentiation of cholangiocarcinoma cell lines	0.0145					PLCB1,PABPC1	2
Cardiovascular Disease, Hereditary Disorder, Neurological Disease, Organismal Injury and Abnormalities, Skeletal and Muscular Disorders	dilated cardiomyopathy 1y	Dilated cardiomyopathy 1y	0.0145					MED12,TPM1	2
Cardiovascular Disease, Organismal Injury and Abnormalities	dysfunction	Dysfunction of vasculature	0.0145					ATM,C5	2
Cell Morphology, Cellular Assembly and Organization, Cellular Function and Maintenance	enlargement	Enlargement of endosomal compartment	0.0145					SNX3,AMOT	2
Cell Cycle	S phase	Entry into S phase of hepatoma cell lines	0.0145					PBX1,MEIS2	2
Hematological Disease, Immunological Disease, Organismal Injury and Abnormalities	febrile neutropenia	Febrile neutropenia	0.0145					TOP2A,HMGCR	2
Cellular Development, Cellular Growth and Proliferation, Embryonic Development, Hematological System Development and Function, Hematopoiesis, Lymphoid Tissue Structure and Development, Organ Development, Organismal Development, Tissue Development	formation	Formation of megakaryocyte/erythrocyte lineage-restricted progenitor cells	0.0145					PBX1,HRAS	2
Dermatological Diseases and Conditions, Organismal Injury and Abnormalities	formation	Formation of nevus	0.0145					KRAS,ATM	2
Connective Tissue Development and Function, Embryonic Development, Organ Development, Organismal Development, Skeletal and Muscular System Development and Function, Tissue Development	formation	Formation of occipital bone	0.0145					PHC2,PHC1	2
Inflammatory Response	frequency	Frequency of conventional dendritic cells	0.0145					DNMT1,SIRPA	2
Hereditary Disorder, Neurological Disease, Organismal Injury and Abnormalities, Psychological Disorders	frontotemporal lobar degeneration with TDP-43 inclusions type B	Frontotemporal lobar degeneration with TDP-43 inclusions type B	0.0145					HMGCS1,HMGCR	2
Cell Cycle, Connective Tissue Development and Function	G0 phase	G0 phase of fibroblasts	0.0145					KRAS,NELFB	2
Developmental Disorder, Hereditary Disorder, Neurological Disease, Organismal Injury and Abnormalities	global developmental delay with impaired intellectual development	Global developmental delay with impaired intellectual development	0.0145					CUX1,SLC12A2	2
Cancer, Gastrointestinal Disease, Organismal Injury and Abnormalities	growth	Growth of oral squamous cell carcinoma	0.0145					ADAM10,PRKCZ	2
Cardiovascular Disease, Developmental Disorder, Hereditary Disorder, Organismal Injury and Abnormalities	Hennekam lymphangiectasia-lymphedema syndrome	Hennekam lymphangiectasia-lymphedema syndrome	0.0145					FAT4,PIEZO1	2
Lipid Metabolism, Small Molecule Biochemistry, Vitamin and Mineral Metabolism	homeostasis	Homeostasis of bile acid	0.0145					SLC4A2,ELAVL1	2
Cell Morphology, Organismal Injury and Abnormalities	hypertrophy	Hypertrophy of heart cell lines	0.0145					PDPK1,ITCH	2
Hematological Disease, Hereditary Disorder, Metabolic Disease, Organismal Injury and Abnormalities, Renal and Urological Disease	hypokalemic-alkalotic salt-losing tubulopathy	Hypokalemic-alkalotic salt-losing tubulopathy	0.0145					SLC17A5,MAGED2	2
Nucleic Acid Metabolism, Small Molecule Biochemistry	incorporation	Incorporation of adenine	0.0145					SLC19A1,PCNA	2
Infectious Diseases, Organismal Injury and Abnormalities, Renal and Urological Disease	infection	Infection of kidney	0.0145					MYD88,HMGCR	2
Cell-To-Cell Signaling and Interaction, Hematological System Development and Function, Hypersensitivity Response, Inflammatory Response, Organismal Injury and Abnormalities	inflammation	Inflammation of eosinophils	0.0145					MYD88,FAS	2
Cell Cycle	karyokinesis	Karyokinesis	0.0145					ATM,SUDS3	2
Cell Morphology, Neurological Disease, Organismal Injury and Abnormalities	lack	Lack of bipolar cells	0.0145					TP73,MYH10	2
Infectious Diseases, Organismal Injury and Abnormalities, Respiratory Disease	legionnaires' disease	Legionnaires' disease	0.0145					TOP2A,MYD88	2
Cell Morphology	loss	Loss of brush border	0.0145					MYO1E,HMOX1	2
Cancer, Cell Death and Survival, Organismal Injury and Abnormalities, Tumor Morphology	lysis	Lysis of myeloma cells	0.0145					ULBP2,FAS	2
Cellular Development	maturation	Maturation of hematopoietic cell lines	0.0145					LDB1,HRAS	2
Cell Cycle	meiotic resumption	Meiotic resumption	0.0145					PLCB1,CAMK2B	2
Cellular Assembly and Organization	membrane fusion	Membrane fusion of liposome	0.0145					STXBP1,STXBP5	2
Lipid Metabolism, Small Molecule Biochemistry, Vitamin and Mineral Metabolism	metabolism	Metabolism of farnesyl pyrophosphate	0.0145					PLPP6,FDFT1	2
Developmental Disorder, Hereditary Disorder, Metabolic Disease, Organismal Injury and Abnormalities	methylcobalamin deficiency	Methylcobalamin deficiency	0.0145					MTR,MTRR	2
Developmental Disorder, Hereditary Disorder, Metabolic Disease, Neurological Disease, Organismal Injury and Abnormalities, Renal and Urological Disease, Skeletal and Muscular Disorders	mitochondrial DNA depletion syndrome 9 with methylmalonic aciduria	Mitochondrial DNA depletion syndrome 9 with methylmalonic aciduria	0.0145					SUCLG1,SUCLG2	2
Cell-To-Cell Signaling and Interaction, Cellular Compromise	mitochondrial unfolded protein response	Mitochondrial unfolded protein response	0.0145					HSPD1,CHCHD2	2
Cell Cycle	mitosis	Mitosis of pancreatic cancer cell lines	0.0145					CCNL1,CHEK1	2
Cell Cycle, DNA Replication, Recombination, and Repair	mitotic exit DNA damage checkpoint	Mitotic exit DNA damage checkpoint of cells	0.0145					PLK1,CHEK1	2
Dermatological Diseases and Conditions, Developmental Disorder, Organismal Injury and Abnormalities	oculoectodermal syndrome	Oculoectodermal syndrome	0.0145					KRAS,CLUAP1	2
Cellular Assembly and Organization	opening	Opening of pore	0.0145					PRKCE,CKB	2
Cell Morphology, Cellular Assembly and Organization, Nervous System Development and Function	orientation	Orientation of axons	0.0145					NFIA,PRKCZ	2
Cellular Function and Maintenance, Renal and Urological System Development and Function, Respiratory System Development and Function	pH	PH of extracellular space	0.0145					C5,TM9SF4	2
Gastrointestinal Disease, Hematological Disease, Hepatic System Disease, Metabolic Disease, Organismal Injury and Abnormalities	porphyria variegata	Porphyria variegata	0.0145					PPOX,ALAS1	2
Cellular Assembly and Organization	production	Production of chromatin	0.0145					MYD88,FAS	2
Cell Death and Survival	quantity	Quantity of apoptotic oligodendrocytes	0.0145					SLC17A5,C5	2
Cellular Assembly and Organization, Cellular Function and Maintenance, Nervous System Development and Function, Tissue Morphology	quantity	Quantity of radial cellular projections	0.0145					MSN,RDX	2
DNA Replication, Recombination, and Repair	rearrangement	Rearrangement of mitochondrial DNA	0.0145					SOD2,TWNK	2
Cell Morphology, Cell-To-Cell Signaling and Interaction, Cellular Assembly and Organization, Cellular Function and Maintenance	reorganization	Reorganization of cell-cell contacts	0.0145					KRAS,HRAS	2
Dermatological Diseases and Conditions, Organismal Injury and Abnormalities	sebaceous naevi	Sebaceous naevi	0.0145					KRAS,HRAS	2
Cell-To-Cell Signaling and Interaction, Drug Metabolism, Molecular Transport, Small Molecule Biochemistry	secretion	Secretion of norepinephrine	0.0145					COMT,NISCH	2
Cell Morphology, Cellular Assembly and Organization	shortening	Shortening of actin filaments	0.0145					GSN,TMOD1	2
Embryonic Development	shrinkage	Shrinkage of tail bud	0.0145					PHC2,PHC1	2
Behavior	smoking	Smoking	0.0145					COMT,ICOSLG/LOC102723996	2
Cell Death and Survival, Nervous System Development and Function, Organismal Injury and Abnormalities, Visual System Development and Function	survival	Survival of retinal cone cells	0.0145					CD47,SIRPA	2
Endocrine System Development and Function, Lipid Metabolism, Small Molecule Biochemistry	synthesis	Synthesis of 2-arachidonoylglycerol	0.0145					PLCB1,HOMER2	2
DNA Replication, Recombination, and Repair	synthesis	Synthesis of mitochondrial DNA	0.0145					MYD88,RAD51C	2
Molecular Transport	transport	Transport of DNA	0.0145					HSPA8,TFRC	2
Cancer, Endocrine System Disorders, Gastrointestinal Disease, Organismal Injury and Abnormalities	tumorigenesis	Tumorigenesis of islet cells	0.0145					BAX,MEN1	2
Cellular Assembly and Organization, Cellular Function and Maintenance	uncoating	Uncoating of clathrin-coated vesicles	0.0145					HSPA8,SYNJ1	2
Cardiovascular Disease, Hematological Disease, Ophthalmic Disease, Organismal Injury and Abnormalities	venous retinal branch occlusion	Venous retinal branch occlusion	0.0145					HMGCR,QPRT	2
Organismal Injury and Abnormalities, Organismal Survival	organismal death	Organismal death	0.0146		0.455		0.514	PATZ1,ACADL,ABCC4,PICK1,EIF4B,PARP9,ALDOA,TRIM21,DSG2,CCNB2,ILK,TWSG1,ACADM,CRELD1,GPS2,RBBP6,MPHOSPH8,TWNK,SLC19A1,FERMT2,BCAT1,TOP2A,EEF1A1,HSP90B1,SETD1A,PABPC1,C5,SMARCC2,PCBP1,BECN1,TCTN3,PCID2,SOD2,CD47,USP15,DNM2,GSN,SMARCD3,ZC3H15,TP73,PCBP2,BCLAF1,BAX,AIFM1,FAS,EPS15,ZNF217,RNF2,WBP2,NUP62,ZWINT,PBRM1,ATAD3A,HMGCR,PTP4A2,POLD1,EHMT2,NPC2,KMT2B,NSD1,FXN,TBK1,APH1A,FAIM,EXTL3,DHRS3,H1-3,EI…	337
Cancer, Hematological Disease, Immunological Disease, Organismal Injury and Abnormalities	acute myeloid leukemia in remission	Acute myeloid leukemia in remission	0.0146					TOP2A,CRBN,DNMT1,CAMLG,CCND1,POLD1,TXNRD1,RXRB	8
Cellular Development	maturation	Maturation of blood cells	0.0147		-0.168		-0.175	PRKCE,TLE5,RPS6,PPM1D,MYD88,HSP90B1,ATM,ICOSLG/LOC102723996,HSPD1,C5,HMOX1,PHC1,PLCG2,CD47,EIF2AK1,PDPK1,CCND1,LDHA,DGKZ,FAS,GSTP1,HRAS	22
Cardiovascular Disease, Organismal Injury and Abnormalities	abnormal morphology	Abnormal morphology of right ventricle	0.0147					ADAM9,SOD2,HDAC2,PPP1R13L,ZFPM2,PBX1,CRK,HDAC9,HMOX1,PHC1	10
Cancer, Hematological Disease, Immunological Disease, Organismal Injury and Abnormalities	T-cell non-Hodgkin disease	Relapsed T-cell non-Hodgkin disease	0.0147					TOP2A,HDAC2,CRBN,AURKA,TUBB3,DNMT1,HSP90B1,POLD1,HSP90AB1,HDAC9	10
Cardiovascular Disease, Organismal Injury and Abnormalities	abnormal morphology	Abnormal morphology of heart	0.0148		-0.835		-0.83	ACADL,PRMT5,ABCC4,CD2AP,PRKAA1,SCARB1,RBP4,DSG2,MEN1,FLII,ILK,SUCLG1,MTFP1,ELK1,ACADM,PHC1,MYH14,TSC2,CDC42EP3,AKAP1,PRKCE,ADAM9,TOP2A,BAG3,RB1CC1,HSP90B1,PDLIM5,BECN1,ANK3,SOD2,VHL,LDB1,CCP110,CABIN1,GSN,CCND1,CAMK2G,SMARCD3,CTSC,ADAR,MRTFB,TEAD1,MED12,AIFM1,PIEZO1,TGM2,SPTAN1,JUN,ATF2,COMT,MYD88,HMGCR,TMEM65,ADAM10,ZMIZ1,APH1A,DHRS3,PPP1R13L,H1-3,EIF2AK1,ZFPM2,ITCH,PDS5B,CRK,SIRPA,TPM1,HDAC9,EI…	89
Neurological Disease, Organismal Injury and Abnormalities, Psychological Disorders, Skeletal and Muscular Disorders	Parkinson disease	Parkinson's disease	0.015					DBNL,COMT,TUB,EIF4A2,SELENOF,PCNA,AIMP2,PSAP,GSTP1,RAN,GPS2,SYNJ1,TFRC,CORO2A,DLG2,SLC39A14,EEF1A1,BACH1,RNF10,ANK1,ATXN2,CHCHD2,BECN1,PDE8A,NEDD4,FAM171A1,PBX1,LDHA,MCU,BAX,AIFM1,RPS4X,RPL15,GPRC5A,TGM2	35
Cancer, Organismal Injury and Abnormalities	carcinoma	Advanced stage carcinoma	0.0151					RNF2,DBNDD1,CRBN,TUBB3,POLD1,ALKBH5,FLII,CTNND1,PPP2R5C,BSG,ZFPM2,GSTP1,TTF1,CEP43,TOP2A,KRAS,HDAC2,EEF1A1,RPS6,TBC1D2B,HSP90B1,FDFT1,B2M,CTNNAL1,PLEC,VHL,CD47,FAM171A1,CAMLG,ARID2,ACTR10,MAP2K2,FAS,HSP90AB1,DAB2,MAP4,PLK1,TMSB10/TMSB4X	38
Gastrointestinal Disease, Hepatic System Disease, Organismal Injury and Abnormalities	cirrhosis	Cirrhosis of liver	0.0152					SLC4A2,ADK,ABCC4,HMGCR,POLD1,NMT1,B2M,NQO1,PCNA,PRMT1,BSG,CAMLG,TP73,CDC42EP3,GCLM,INPP5A	16
Ophthalmic Disease, Organismal Injury and Abnormalities	ocular lesion	Ocular lesion	0.0153					TOP2A,KRAS,SF3B1,MYD88,PPT1,NSD3,TUBB3,HSP90B1,ESPL1,NQO1,VHL,PIK3R2,CCND1,MAP2K2,TP73,MED12,POGLUT2,HSP90AB1,HRAS	19
Cancer, Endocrine System Disorders, Organismal Injury and Abnormalities, Reproductive System Disease	testicular tumor	Testicular tumor	0.0154					MYD88,TUBB3,DNMT1,HMGCR,ESPL1,NQO1,DSG2,MEN1,GPALPP1,TSC2,EIF4EBP1,TOP2A,KRAS,NASP,HSP90B1,PABPC1,RXRB,B2M,KLRG2,MAP3K2,GSN,CHMP2A,MYBL2,POGLUT2,FAS,HSP90AB1,XPC,HRAS,FGD4,CHEK1	30
Antimicrobial Response, Inflammatory Response	antiviral response	Antiviral response of cells	0.0154		0.555		0.549	PRKRA,OTUB1,MYD88,ITCH,PFDN6,C5,TBK1	7
Free Radical Scavenging	generation	Generation of superoxide	0.0154		1.039		1.04	SOD2,VHL,MYD88,PLPP6,C5,AATF,ILK	7
Cancer, Neurological Disease, Organismal Injury and Abnormalities	MYCN amplification negative neuroblastoma	MYCN amplification negative neuroblastoma	0.0154					TOP2A,KIF2C,SOX11,TUBB3,HSP90B1,MYBL2,HSP90AB1	7
Cancer, Organismal Injury and Abnormalities, Skeletal and Muscular Disorders, Tissue Morphology	transformation	Transformation of vertebrae	0.0154		-1.249		-1.239	HOXA10,MTF2,SF3B1,HOXB9,PHC2,KMT2A,PHC1	7
Endocrine System Disorders, Organismal Injury and Abnormalities	adrenal gland hypofunction	Adrenal gland hypofunction	0.0155					SOD2,COMT,PBX1,HMGCR,SAMD9,AAAS	6
Cell Death and Survival, Organismal Injury and Abnormalities	apoptosis	Apoptosis of rhabdomyosarcoma cell lines	0.0155		-1.432		-1.428	JUN,AURKA,BAX,FAS,CSNK2A1,PPP5C	6
Cell Death and Survival, Hematological System Development and Function, Organismal Injury and Abnormalities	cell viability	Cell viability of granulocytes	0.0155		0.762		0.758	MYD88,UNC119,C5,BAX,FAS,PCNA	6
Cellular Development, Digestive System Development and Function, Hepatic System Development and Function	differentiation	Differentiation of liver	0.0155		1		0.995	KRAS,CBFB,BRD1,TMOD3,GPS2,HRAS	6
Cellular Assembly and Organization, Cellular Compromise	disassembly	Disassembly of actin stress fibers	0.0155		-0.808		-0.816	BAIAP2,SLK,TSC2,DSG2,PRKCZ,HRAS	6
Cellular Movement, Hematological System Development and Function	extravasation	Extravasation of leukocytes	0.0155		0		-0.008	PLCB1,CD47,CTTN,C5,PAWR,ILK	6
Inflammatory Response	frequency	Frequency of phagocytes	0.0155		-0.404		-0.406	DOCK8,DNMT1,PRKAA1,SCARB1,SIRPA,TBK1	6
Cancer, Gastrointestinal Disease, Hepatic System Disease, Organismal Injury and Abnormalities	metastatic hepatocellular carcinoma	Metastatic hepatocellular carcinoma	0.0155					RNF2,TOP2A,ARID2,HSP90B1,HSP90AB1,BSG	6
Cell-To-Cell Signaling and Interaction	response	Response of macrophage cancer cell lines	0.0155		0.068		0.063	PRKCE,CLIP1,MYD88,C5,HMOX1,GOLGA4	6
Organismal Injury and Abnormalities	hydrops fetalis	Hydrops fetalis	0.0155		0.447		0.456	KRAS,ZFPM2,DHCR24,MOCS3,CCND1,NSD1,CRK,PIEZO1,HRAS,TFRC,CSNK2A1	11
Developmental Disorder, Neurological Disease, Organismal Injury and Abnormalities	nonsyndromic mental retardation	Nonsyndromic mental retardation	0.0159					ADK,ZC3H14,CRBN,PMM2,STXBP1,PDHX,EEF1B2,COQ5,HEXA,PRKRA,CA8,ARL14EP,VRK1,NSUN2	14
Organismal Injury and Abnormalities	drug toxicity	Drug toxicity	0.0159					SLC19A1,TOP2A,TUBB3,HSP90B1,HMGCR,TXNRD1,NQO1,TNFRSF10B,EPHA5,FAS,HSP90AB1,FGD4	12
Cardiovascular System Development and Function, Cell Morphology, Organ Morphology, Organismal Development, Skeletal and Muscular System Development and Function, Tissue Morphology	morphology	Morphology of cardiomyocytes	0.0159					PLCB1,JUN,CUX1,MYD88,MYH10,RBP4,BECN1,PDPK1,ITCH,PIEZO1,HRAS,PPP5C	12
Organismal Development	growth	Growth of organism	0.0159		1.118		1.103	CAMK2B,PRMT5,PUM2,ZFP42,SLC25A19,CCNB2,ILK,TWSG1,NDE1,WWOX,ARNT,RBBP6,FERMT2,HSP90B1,SETD1A,CAMKK1,NFIA,PCBP1,BECN1,SOD2,LDB1,FOXA1,GSN,SMARCD3,ADAR,PCBP2,WDTC1,BAX,RNF2,PLS3,ATF2,ANKRD11,DNMT1,PTP4A2,EHMT2,FXN,APH1A,SLC12A2,TKT,PPP1R13L,TOPBP1,WLS,ESRRB,DGKZ,NRF1,RAN,LAMB2,EIF4EBP1,SYNJ1,SLC39A14,RACK1,NASP,TXNRD1,ATXN2,PLEC,BCS1L,NDUFS2,MAP2K2,HSP90AB1,HRAS,SETD7,PPM1D,RASAL2,ESPL1,FLII,DDX3X,Z…	104
Cell Death and Survival, Organismal Injury and Abnormalities	apoptosis	Apoptosis of follicular B lymphocytes	0.016					CAMLG,FAS,DDX3X,PLCG2	4
Developmental Disorder, Hereditary Disorder, Organismal Injury and Abnormalities, Skeletal and Muscular Disorders	congenital myopathy	Autosomal recessive congenital myopathy	0.016					PLEC,TPM3,MAP3K20,GLE1	4
Cancer, Hematological Disease, Immunological Disease, Organismal Injury and Abnormalities	B-cell prolymphocytic leukemia	B-cell prolymphocytic leukemia	0.016					SF3B1,MYD88,BCLAF1,BCOR	4
Cellular Assembly and Organization	binding	Binding of ribosome	0.016					EEF1A1,EIF4B,EEF1B2,EIF4EBP1	4
Cellular Development, Cellular Growth and Proliferation	colony formation	Colony formation of bone marrow cell lines	0.016		1		0.996	HOXA10,KMT2A,RAN,HRAS	4
Cellular Movement, Hematological System Development and Function	extravasation	Extravasation of phagocytes	0.016		-1		-1.006	PLCB1,CD47,CTTN,PAWR	4
Cardiovascular System Development and Function, Cell-To-Cell Signaling and Interaction	hypertrophic response	Hypertrophic response of cardiomyocytes	0.016		-1.977		-1.985	JUN,ATF2,ELK1,TBK1	4
Cardiovascular Disease, Hematological Disease, Organismal Injury and Abnormalities	macrocytic anemia	Macrocytic anemia	0.016		0		0.006	RPS6,EIF2AK1,SF3B1,SCARB1	4
Lipid Metabolism, Small Molecule Biochemistry, Vitamin and Mineral Metabolism	metabolism	Metabolism of retinol	0.016					DHRS3,RDH14,RDH11,RBP4	4
Cancer, Organismal Injury and Abnormalities, Respiratory Disease	lung carcinoma	Poorly differentiated lung carcinoma	0.016					TOP2A,HSP90B1,HSP90AB1,TTF1	4
Cellular Development, Cellular Growth and Proliferation	proliferation	Proliferation of embryonic cancer cell lines	0.016					KRAS,DHCR24,DAB2,HRAS	4
Infectious Diseases, Organismal Injury and Abnormalities	proliferation	Proliferation of virus	0.016					DDX39A,ELAVL1,PLK1,DDX3X	4
Lipid Metabolism, Small Molecule Biochemistry	reduction	Reduction of fatty acid	0.016		0.152		0.145	MECR,HMGCR,DECR2,GSTA4	4
Infectious Diseases, Organismal Injury and Abnormalities, Renal and Urological Disease	urinary tract infection	Urinary tract infection	0.016					TOP2A,MYD88,HMGCR,C5	4
Cancer, Organismal Injury and Abnormalities, Respiratory Disease	neoplasm of pleura	Neoplasm of pleura	0.016					KRAS,MTR,TUBB3,HSP90B1,ADAM10,DDX3X,VHL,POGLUT2,HSP90AB1,ZNF768,MYBBP1A,TTF1,PLK1	13
Cancer, Organismal Injury and Abnormalities, Tissue Morphology	quantity	Quantity of malignant tumor	0.016		-0.192		-0.195	JUN,SF3B1,RASAL2,MYD88,PBRM1,DNMT1,HNRNPU,ESPL1,POLD1,RECQL4,DDX3X,TNFRSF10B,WWOX,CALU,ATP2C1,ELOC,EPHA5,PRKCZ,BCOR,EIF4EBP1,FERMT2,CUX1,KRAS,ATM,B2M,RAD51C,BECN1,TM9SF4,ANK3,VHL,PIK3R2,ARID2,MAP2K2,LDHA,MED12,MYBL2,ME1,BAX,FAS,HRAS,NEDD8	41
Neurological Disease, Organismal Injury and Abnormalities, Psychological Disorders	parkinsonism	Parkinsonism	0.0161					DBNL,NUP62,COMT,TUB,EIF4A2,SELENOF,PCNA,TBK1,AIMP2,PSAP,GSTP1,RAN,GPS2,SYNJ1,TFRC,CORO2A,DLG2,SLC39A14,EEF1A1,BACH1,RNF10,ANK1,ATXN2,CHCHD2,BECN1,PDE8A,NEDD4,FAM171A1,PRKRA,PBX1,LDHA,MCU,BAX,AIFM1,RPS4X,RPL15,GPRC5A,TGM2	38
Cell Death and Survival, Organismal Injury and Abnormalities	apoptosis	Apoptosis of breast cancer cell lines	0.0164		1.096		1.101	JUN,ATF2,FBXL20,LTV1,HSPD1,EHMT2,SCARB1,NQO1,CKB,ILK,CTNND1,TBK1,TNFRSF10B,ARVCF,ITCH,ARHGDIA,NRF1,HDAC9,HK2,TFRC,CASP7,PRKCE,BAG3,USP14,BACH1,RACK1,MPG,B2M,HMOX1,BECN1,PRMT1,CASP6,SOD2,DNM2,CCND1,LDHA,TP73,BAX,ELAVL1,POGLUT2,FAS,BUD31,DAB2,MYBBP1A,CSNK2A1,PLK1,CHEK1	47
Infectious Diseases, Organismal Injury and Abnormalities	COVID-19	COVID-19	0.0164					ANKRD11,PPM1D,CRBN,PPT1,CD2AP,TUBB3,DNMT1,PHACTR2,HMGCR,EIF4B,PARP9,AIDA,RBP4,NQO1,TMEM123,WASF1,TNFRSF10B,BSG,PTGES2,FKBP5,ARVCF,HSPA8,ACAD11,SAMD9,TSC2,PHPT1,PLCB1,EEF1A1,RACK1,ATM,PTGR2,SETD1A,PABPC1,C5,RXRB,P2RY14,ACAA1,DYSF,ANK3,BAIAP2,PDE8A,CAMLG,CIT,ADAR,DECR1,MED12,GAL	47
Gene Expression	activation	Activation of DNA endogenous promoter	0.0164		-0.257		-0.266	PATZ1,PRMT5,PARP9,ZFP42,MEN1,TCF20,WWOX,CAMTA2,SETD3,POLR2J,ARNT,GPS2,TOP2A,ZBED1,NCOA7,USP3,SMARCC2,NFIA,RFX5,PCBP1,SOD2,LDB1,FOXA1,MRTFB,TP73,PCBP2,MED12,CALCOCO1,WDTC1,CKAP2,ZNF217,JUN,RNF2,CBFB,ATF2,WBP2,HTATIP2,NUFIP1,DNMT1,HNRNPU,EHMT2,NSD1,PCNA,TBK1,PPP1R13L,H1-3,GLO1,PSMD9,ASH2L,MED27,ESRRB,CRK,NRF1,ECSIT,FOXC1,HDAC2,BRD3,SUB1,HOXB9,RXRB,CHCHD2,NFX1,NEDD4,MYBL2,HRAS,NEDD8,TAF6L,NACA,TBL1X…	133
Cell Cycle	G1 phase	Arrest in G1 phase of breast cancer cell lines	0.0165					JUN,HOXA10,HDAC2,BAG3,USP14,RB1CC1,CCND1,CAMKK1,HK2	9
Cell Cycle, Connective Tissue Development and Function	G2 phase	G2 phase of fibroblast cell lines	0.0165		1.387		1.387	JUN,TOP2A,PBRM1,CCND1,ATM,MYBL2,MEN1,PPP5C,CHEK1	9
Digestive System Development and Function, Embryonic Development, Organismal Development	development	Development of digestive system	0.0168		1.195		1.192	JUN,CBFB,ATF2,ANKRD11,MYD88,LAMB1,RBM4,PHC2,KMT2A,MEN1,CTNND1,TWSG1,ELK1,ACADM,NECTIN3,PHC1,DHRS3,MAP2,WLS,PLEKHA1,BRD1,TMOD3,UPF2,GPS2,BCOR,FOXC1,SLC4A2,KRAS,HDAC2,MAP4K4,RB1CC1,SOD2,PRKCSH,MYO5A,PBX1,SOX11,FAT4,SMAD5,ADAR,MRTFB,TP73,BAX,PAK1IP1,INSIG2	44
Cancer, Organismal Injury and Abnormalities	solid tumor	Early stage solid tumor	0.0168					JUN,TOP2A,KRAS,DBNDD1,EEF1A1,MAP4K4,RPS6,TUBB3,HSP90B1,POLD1,AIDA,FDFT1,B2M,PPP2R5C,PDE8A,PRKRA,ACTR10,GSR,MAP2K2,AIMP2,BAX,HSP90AB1,TMSB10/TMSB4X	23
Organismal Injury and Abnormalities	abnormal morphology	Abnormal morphology of abdomen	0.017		-0.101		-0.087	PPM1D,ABCC4,CRBN,B9D1,PPT1,CD2AP,PRKAA1,GUCY1B1,EIF4B,LAMC1,SCARB1,MEN1,ILK,TWSG1,RECQL4,WWOX,SETD3,SAMD9,TSC2,BRD1,EXOC5,ELAVL2,CENPB,SLC19A1,PRKCE,LYPLA2,RB1CC1,PEX13,GALNT11,PAWR,MAN2C1,NFIA,LIN28B,BECN1,SOD2,VHL,CD47,CCND1,MYO1E,ADAR,TP73,MEIS2,BAX,ELAVL1,FAS,TGM2,EPS15,JUN,ATF2,EXO1,COMT,MYD88,FBXL20,DNMT1,AIDA,TUSC2,NQO1,HEXA,SLC12A2,BSG,ZFPM2,ARHGDIA,PCCA,PSAP,EHD4,SIRPA,LAMB2,SLC4A2,CUX1,…	94
Cell Death and Survival	apoptosis	Apoptosis of kidney	0.0172		0.181		0.18	MYD88,NUP98,CD2AP,C5,KMT2A,AATF,ILK,HMOX1,SOD2,SLK,SMPDL3B,FAT4,MAP3K2,EHD4,LAMB2,PPP5C	16
Neurological Disease, Organismal Injury and Abnormalities, Psychological Disorders	disorder of basal ganglia	Disorder of basal ganglia	0.0175					CAMK2B,DBNL,ALAS1,GUCY1B1,NDUFB7,PARP9,SLC25A19,ACADM,GPS2,CORO2A,DLG2,EEF1A1,NDUFS7,BECN1,NDUFAB1,CYC1,SOD2,NDUFA4,FAM171A1,PDLIM7,ADAR,BAX,AIFM1,FAS,RPL15,QPRT,JUN,ATP5MK,NDUFB9,ANKRD11,NUP62,HNRNPU,HMGCR,NAPA,EIF4A2,CKB,PCNA,TBK1,COX7A2,HSPA8,NDUFA6,NRF1,GSTP1,RAN,SYNJ1,SLC39A14,SUB1,RAB5A,B2M,ATXN2,CHCHD2,COX6C,BAIAP2,IDH3A,TPM3,PDE8A,MYO5A,NDUFS2,NEDD4,PRKRA,MCU,RPS4X,HSP90AB1,HRAS,CETN2,TUB…	111
Cancer, Hematological Disease, Immunological Disease, Organismal Injury and Abnormalities	chronic myelomonocytic leukemia	Chronic myelomonocytic leukemia	0.0177					JUN,TOP2A,CUX1,KRAS,SF3B1,CRBN,DNMT1,POLD1,ETNK1,MYH10,APH1A,NCSTN,FNTB,BCOR,PLK1	15
Hereditary Disorder, Organismal Injury and Abnormalities, Psychological Disorders	familial psychiatric disease	Familial psychiatric disease	0.0177					CAMK2B,VPS37A,ALAS1,GPT2,GUCY1B1,NDUFB7,PARP9,SLC25A19,ACADM,TWNK,TAF15,NDUFS7,SETD1A,C5,NDUFAB1,CYC1,SOD2,NDUFA4,PDLIM7,ADAR,DECR1,BAX,AIFM1,QPRT,SPTAN1,JUN,ATP5MK,NDUFB9,ANKRD11,NUP62,AP5B1,DNMT1,HNRNPU,HMGCR,NAPA,NSD1,CKB,FXN,POLRMT,PCNA,TBK1,COX7A2,EIF2AK1,GLO1,HSPA8,NDUFA6,SLC1A5,RARS1,NRF1,SYNJ1,DHX30,NARS1,SUB1,RAB5A,HOXB9,B2M,CHCHD2,COX6C,BAIAP2,IDH3A,TPM3,PDE8A,MYO5A,NDUFS2,PRKRA,HRAS,TR…	124
Cancer, Organismal Injury and Abnormalities	cancer	Stage I cancer	0.018					TOP2A,DBNDD1,EEF1A1,MAP4K4,RPS6,CRBN,TUBB3,HSP90B1,POLD1,FDFT1,B2M,PPP2R5C,PDE8A,PRKRA,ACTR10,GSR,MAP2K2,AIMP2,HSP90AB1,TMSB10/TMSB4X	20
Embryonic Development, Organismal Development, Tissue Development	development	Development of somites	0.0181					RNF2,NUP133,MAP4K4,DNMT1,ESPL1,TXNRD1,KMT2B,ADAM10,APH1A,NCSTN,PDPK1,SOX11,SMAD5,RBBP6	14
Cell Morphology, Organismal Injury and Abnormalities, Renal and Urological Disease	abnormal morphology	Abnormal morphology of podocytes	0.0181		-1		-0.995	PPT1,CD2AP,MYO1E,ARHGDIA,EXOC5,EHD4,ILK,LAMB2	8
Cell Death and Survival	apoptosis	Apoptosis of nervous tissue cell lines	0.0181		0.4		0.4	HDAC2,PPP1R13L,ARL6IP1,BAX,FAS,HDAC9,TGM2,APH1A	8
Cellular Development, Cellular Growth and Proliferation	expansion	Expansion of stem cells	0.0181		1.231		1.234	VHL,KRAS,CCND1,ATM,PUM2,MEN1,GPRC5A,HRAS	8
Cellular Growth and Proliferation	pluripotency	Pluripotency of cells	0.0182		0.711		0.7	PDPK1,PBX1,DDX52,DNMT1,HNRNPU,ESRRB,ZFP42,RRP7A,XPC,ELK1,CETN2	11
Cell Death and Survival, Organismal Injury and Abnormalities	apoptosis	Apoptosis of prostate cancer cell lines	0.0183		-1.422		-1.419	JUN,TUBB3,PRKAA1,NAPA,HSPD1,ADAM10,ILK,GOLGA4,TNFRSF10B,WWOX,BCOR,CASP7,PRKCE,NASP,ATM,CDC20,PAWR,TMBIM6,PLEC,SOD2,PDPK1,PBX1,MYBL2,BAX,FAS,HRAS	26
Cell Death and Survival, Organismal Injury and Abnormalities	apoptosis	Apoptosis of thymocytes	0.0186	Decreased	-2.279		-2.279	JUN,TOP2A,PPM1D,ATM,NQO1,SMARCC1,SMARCA5,TWSG1,FAIM,VHL,MAP3K2,ADAR,TP73,BAX,FAS,CASP7,CHEK1	17
Organismal Injury and Abnormalities, Tissue Morphology	quantity	Quantity of lesion	0.019		0.627		0.626	SF3B1,RASAL2,ESPL1,SCARB1,MEN1,RECQL4,DDX3X,TNFRSF10B,WWOX,CALU,ATP2C1,TSC2,EPHA5,BCOR,SLC19A1,FERMT2,PRKCE,BECN1,ANK3,VHL,PIK3R2,CCND1,MED12,BAX,FAS,XPC,JUN,MYD88,PBRM1,DNMT1,ATAD3A,HNRNPU,POLD1,NQO1,NELFB,YTHDF1,SDHAF2,ELOC,GSTP1,PRKCZ,EIF4EBP1,CUX1,KRAS,ATM,UNC119,B2M,RAD51C,TM9SF4,ARID2,MAP2K2,LDHA,MYBL2,ME1,DDT,HRAS,NEDD8,PLK1	57
Developmental Disorder, Organismal Injury and Abnormalities	abnormal morphology	Abnormal morphology of primitive streak	0.0196		1		1.008	LDB1,MAP4K4,HSP90B1,WLS,TXNRD1,NSD1,TRIM33	7
Cell Cycle	aneuploidization	Aneuploidization of cells	0.0196		1.253		1.256	VHL,KRAS,AURKA,HRAS,PLK1,BECN1,MAP9	7
Cell Cycle	interphase	Delay in interphase of tumor cell lines	0.0196					SOD2,RACK1,NASP,ATM,PUM2,MPG,ELAVL1	7
Cell Cycle	ploidy	Ploidy of lymphatic system cells	0.0196	Decreased	-2.183		-2.179	PDPK1,AURKA,ATM,ESPL1,BAX,MYH10,CDC20	7
Cardiovascular Disease, Organismal Injury and Abnormalities	abnormality	Abnormality of pulmonary valve	0.0197					ADAM9,ZFPM2,PBX1,TPM1,PHC1	5
Cancer, Organismal Injury and Abnormalities	metastasis	Metastasis of bladder cancer cell lines	0.0197		-0.2		-0.204	SOD2,POLD1,MYBL2,ANAPC11,KNSTRN	5
Cardiovascular Disease, Organismal Injury and Abnormalities	organismal abnormalities	Organismal abnormalities of pulmonary valve	0.0197					ADAM9,ZFPM2,PBX1,TPM1,PHC1	5
Organismal Injury and Abnormalities, Respiratory Disease	pleural effusion	Pleural effusion	0.0197					CD47,PDE8A,HSP90B1,FDFT1,HSP90AB1	5
Cell-To-Cell Signaling and Interaction, Cellular Assembly and Organization, Cellular Function and Maintenance, Molecular Transport	priming	Priming of synaptic vesicles	0.0197					NAPA,ERC1,STXBP1,STXBP5,SYNJ1	5
Cellular Development, Cellular Growth and Proliferation, Connective Tissue Development and Function, Hematological System Development and Function, Lymphoid Tissue Structure and Development, Tissue Development	proliferation	Proliferation of peripheral T lymphocyte	0.0197		-1.225		-1.227	PIK3R2,CAMLG,ICOSLG/LOC102723996,PAWR,TFRC	5
Neurological Disease, Organismal Injury and Abnormalities	neurological disorder	Progressive neurological disorder	0.0197		1.387		1.387	CAMK2B,DBNL,CD2AP,SLC25A19,TOM1,ARNT,MDH2,GPS2,GEMIN2,CORO2A,DLG2,TWNK,PRKAR2A,PRKCE,TAF15,TOP2A,EEF1A1,HSP90B1,C5,SLC7A6OS,BECN1,SOD2,CD47,FAM171A1,TAP2,GSN,PTPRG,TP73,DECR1,BAX,AIFM1,FAS,RPL15,JUN,ANKRD11,CALM1 (includes others),ATAD3A,HNRNPU,HMGCR,POLD1,EHMT2,EIF4A2,POLRMT,PCNA,TBK1,FKBP5,MAGED2,GSTP1,RAN,PRKCZ,EIF4EBP1,SYNJ1,INPP5A,PLAA,SLC39A14,NUP98,RACK1,RXRB,HMGCL,ATXN2,CHCHD2,PLCG2,IDH3A…	128
Free Radical Scavenging	formation	Formation of reactive oxygen species	0.0199		0.055		0.05	SOD2,FNTB,C5,BAX,NQO1,FAS,HRAS,HMOX1,TFRC	9
Cellular Development, Hematological System Development and Function, Lymphoid Tissue Structure and Development	maturation	Maturation of dendritic cells	0.0199		0.975		0.972	CD47,TLE5,MYD88,HSP90B1,HSPD1,C5,FAS,GSTP1,HMOX1	9
Cellular Development	maturation	Maturation of myeloid cells	0.0199		-1.309		-1.312	PRKCE,RPS6,EIF2AK1,PPM1D,PDPK1,CCND1,LDHA,FAS,HRAS	9
Organismal Injury and Abnormalities, Renal and Urological Disease	proximal tubular toxicity	Proximal tubular toxicity	0.0199					GSR,TXNRD1,HADH,NQO1,ACAA1,GSTP1,PRKCZ,COL5A1,TMSB10/TMSB4X	9
Cell Death and Survival, Organismal Injury and Abnormalities	cell death	Cell death of myeloma cell lines	0.02		-0.059		-0.056	JUN,TOP2A,KRAS,CRBN,AURKA,ALKBH5,B2M,TNFRSF10B,OTUB1,TP73,ARNT,FAS,HRAS,GLS,CHEK1	15
Organismal Injury and Abnormalities, Reproductive System Disease	abnormal morphology	Abnormal morphology of seminal vesicle	0.0204					SETD3,LAMC1,PSAP,TUSC2,ATXN2,GAL	6
Cancer, Cell Death and Survival, Organismal Injury and Abnormalities, Tumor Morphology	cell death	Cell death of chronic lymphocytic leukemia cells	0.0204					CD47,LYPLA2,ATM,TP73,FAS,TNFRSF10B	6
Cancer, Developmental Disorder, Hematological Disease, Immunological Disease, Organismal Injury and Abnormalities	non-gastric extranodal marginal zone lymphoma	Non-gastric extranodal marginal zone lymphoma	0.0204					TOP2A,CRBN,MYD88,TUBB3,CCND1,FAS	6
Cellular Development, Cellular Growth and Proliferation, Hematological System Development and Function, Hematopoiesis	proliferation	Proliferation of erythroid precursor cells	0.0204		-0.6		-0.601	SMAD5,CCND1,MYH10,FAS,HRAS,ELK1	6
Cell-To-Cell Signaling and Interaction	response	Response of microglia	0.0204		-1.671		-1.677	DOCK8,SCARB1,PIEZO1,HMOX1,TOM1,BECN1	6
Cell Cycle, Cellular Assembly and Organization, DNA Replication, Recombination, and Repair	segregation	Segregation of mitotic sister chromatids	0.0204					ZWINT,ESPL1,CIT,RAN,PLK1,KNSTRN	6
Cellular Development	epithelial-mesenchymal transition	Epithelial-mesenchymal transition of carcinoma cell lines	0.0206		0.413		0.406	CAMK2B,AMOT,KRAS,HTATIP2,PBRM1,ALKBH5,B2M,NQO1,TRIM33,PRMT1,BSG,YTHDF1,ARID2,PRKCZ	14
RNA Post-Transcriptional Modification	processing	Processing of rRNA	0.0206					RPS6,DCAF13,DDX52,NOP56,MTREX,RRP7A,RPL26,NOB1,WDR75,WDR43,DDX27,RRP36,XRN2,RPL14	14
Cancer, Organismal Injury and Abnormalities, Respiratory Disease	non-small cell lung cancer	Stage I-II non-small cell lung cancer	0.0206					TOP2A,KRAS,DBNDD1,EEF1A1,RPS6,HTATIP2,TUBB3,HSP90B1,B2M,PPP2R5C,PRKRA,ACTR10,HSP90AB1,TMSB10/TMSB4X	14
Cell Death and Survival, Organismal Injury and Abnormalities	cell death	Cell death of blood cells	0.0207		-1.8		-1.799	PPM1D,PRMT5,SF3B1,ABCC4,PRKAA1,PUM2,EIF4B,SCARB1,TRIM21,TWSG1,DDX3X,DOCK8,TMOD3,ARNT,PRKCE,TOP2A,RPS6,C5,PAWR,BECN1,SOD2,VHL,CD47,CABIN1,LGALS8,PIK3R2,GSN,CAMK2G,ADAR,TP73,PCBP2,BAX,AIFM1,FAS,STK17B,TGM2,JUN,ATF2,COMT,MYD88,DNMT1,NQO1,SMARCC1,SMARCA5,PCNA,FAIM,PPP1R13L,CCDC86,SIRPA,RAN,PRKCZ,EIF4EBP1,NONO,CASP7,KRAS,HDAC2,ATM,UNC119,ICOSLG/LOC102723996,P2RY14,HMOX1,CASP6,PLCG2,PDPK1,MAP3K2,CAMLG,…	73
Cancer, Organismal Injury and Abnormalities	growth	Growth of tumor	0.0209		0.691		0.67	VPS37A,PRMT5,SF3B1,ABCC4,GPT2,PUM2,EIF4B,TRIM21,DSG2,MEN1,ILK,TNFRSF10B,WWOX,NHERF2,FERMT2,PRKCE,TAF15,RIOK3,EEF1A1,USP3,USP14,PABPC1,CORO1C,ANAPC11,BECN1,SOD2,LDB1,CD47,NDUFA4,LGALS8,DNM2,ZC3H15,ADAR,TP73,FAS,RPL15,ZNF217,NAGK,JUN,RNF2,ATF2,HTATIP2,WBP2,PBRM1,DNMT1,GPC1,ATAD3A,HNRNPU,HMGCR,PTP4A2,CDKN2AIP,EHMT2,KMT2B,NSD1,PCNA,TBK1,TKT,PPP1R13L,YTHDF1,OTUB1,HSPA8,SLC1A5,ESRRB,NRF1,GSTP1,PRKCZ,HK…	163
Cancer, Organismal Injury and Abnormalities	metastatic carcinoma	Metastatic carcinoma	0.0209					RNF2,DBNDD1,CRBN,TUBB3,POLD1,ALKBH5,CTNND1,PPP2R5C,BSG,TTF1,PRKCE,TOP2A,KRAS,HDAC2,EEF1A1,RPS6,HSP90B1,FDFT1,B2M,PLEC,CD47,CAMLG,ARID2,ACTR10,MAP2K2,FAS,HSP90AB1,MAP4,PLK1,TMSB10/TMSB4X	30
[truncated: 533 more rows]

## Sheet: Tox Functions
Tox Functions for My Projects->Andrea Gallio->2024-05-29_AndreaGallio 100424 - p<0.05->C v ZnP All
[truncated: 472 more rows]

## Sheet: Regulator Effects 
Regulator Effects for My Projects->Andrea Gallio->2024-05-29_AndreaGallio 100424 - p<0.05->C v ZnP All
[truncated: 7 more rows]

[truncated: 3 more sheets: Networks, Tox Lists, Analysis Ready Molecules]
